# Supplementary material for: Survival prediction for heart failure complicated by sepsis: based on machine learning methods
Source: Front Med (Lausanne). 2024 Oct 3;11:1410702. doi: 10.3389/fmed.2024.1410702 (PMC11484001; doi:10.3389/fmed.2024.1410702)
Supplement: Supplementary file 1 [file Data_Sheet_1.ZIP]

Archive with 22 entries (20 files):
- 000 MIMIC/
- 000 MIMIC/01.人口学.csv
- 000 MIMIC/02.实验室指标.csv
- 000 MIMIC/03.生命征.csv
- 000 MIMIC/04.合并症.csv
- 000 MIMIC/05.给药数据.csv
- 000 MIMIC/06.输液数据.csv
- 000 MIMIC/07.预后指标.csv
- 000 MIMIC/08.机械通气.csv
- 000 MIMIC/09.液体平衡24h.csv
- 000 MIMIC/10.评分数据.csv
- 100 EICU/
- 100 EICU/01.人口学.xlsx
- 100 EICU/02.实验室指标.csv
- 100 EICU/03.生命征.xlsx
- 100 EICU/04.合并症.xlsx
- 100 EICU/05.给药数据.xlsx
- 100 EICU/06.输液数据.xlsx
- 100 EICU/07.预后指标.xlsx
- 100 EICU/08.机械通气.xlsx
- 100 EICU/09.液体平衡24h.xlsx
- 100 EICU/10.评分数据.xlsx
