# Supplementary material for: Survival prediction for heart failure complicated by sepsis: based on machine learning methods
Source: Front Med (Lausanne). 2024 Oct 3;11:1410702. doi: 10.3389/fmed.2024.1410702 (PMC11484001; doi:10.3389/fmed.2024.1410702)
Supplement: Supplementary file 1 [file Data_Sheet_1.ZIP › 000 MIMIC/01.人口学.csv]

subject_id	stay_id	hadm_id	age	gender	race	weight	height	insurance	language	marital_status
10002013	39060235	23581541	57	F	OTHER	100.05	157	Medicare	ENGLISH	SINGLE
10002155	33685454	23822395	82	F	WHITE	54		Other	ENGLISH	MARRIED
10002495	36753294	24982426	81	M	UNKNOWN	64.16666666666666	170	Medicare	ENGLISH	MARRIED
10002760	31831386	28094813	56	M	UNABLE TO OBTAIN	94.9	185	Other	ENGLISH
10003400	32128372	20214994	75	F	BLACK/AFRICAN AMERICAN	94.13333333333333	168	Medicare	ENGLISH	MARRIED
10004235	34100191	24181354	47	M	BLACK/CAPE VERDEAN	128.5	183	Medicaid	ENGLISH	SINGLE
10004401	32773003	29988601	85	M	WHITE	76	168	Medicare	ENGLISH	MARRIED
10005817	32604416	20626031	67	M	WHITE	93.05	173	Medicare	ENGLISH	MARRIED
10010058	33060379	26359957	89	M	ASIAN - SOUTH EAST ASIAN	61.699999999999996	157	Other	?	MARRIED
10010471	32119961	29842315	90	F	WHITE	77.1	170	Medicare	ENGLISH	WIDOWED
10011938	31532954	29339128	63	F	WHITE - OTHER EUROPEAN	94.5		Other	ENGLISH	MARRIED
10013643	33072499	22009484	85	F	WHITE	66.4		Medicare	ENGLISH	SINGLE
10017531	35526828	22580355	65	M	WHITE	119	175	Other	ENGLISH
10018081	37293400	21027282	80	M	WHITE	91.89999999999999	178	Medicare	ENGLISH	MARRIED
10022620	31953583	27180902	34	M	WHITE	56	168	Other	ENGLISH	SINGLE
10023117	30057454	28872262	55	M	WHITE	87.2	170	Medicare	ENGLISH	WIDOWED
10026161	39625056	24614671	79	M	WHITE	90	180	Medicare	ENGLISH	DIVORCED
10027445	34499716	26275841	49	F	WHITE	103	160	Other	ENGLISH	WIDOWED
10029224	37066488	25729446	88	M	WHITE	69.5	168	Medicare	ENGLISH	MARRIED
10032381	34622731	20176432	64	F	WHITE	77.75	155	Other	ENGLISH	MARRIED
10034553	36618406	26774222	75	F	WHITE	58.5		Other	ENGLISH	MARRIED
10037483	37086676	26819958	76	F	WHITE	102.15	145	Medicare	ENGLISH	DIVORCED
10037861	34531557	24540843	79	M	UNKNOWN	76.7	188	Medicare	ENGLISH	MARRIED
10038999	39711498	27189241	45	M	WHITE	98.9	178	Medicare	ENGLISH	SINGLE
10039708	33281088	28258130	48	F	BLACK/AFRICAN AMERICAN	50.93333333333334	157	Other	ENGLISH	SINGLE
10040025	36107367	27996267	69	F	WHITE	77.4	168	Other	ENGLISH	DIVORCED
10046234	32902460	24608062	66	M	WHITE	77	168	Other	ENGLISH	MARRIED
10046679	32852186	28668282	89	M	WHITE	87.36666666666667	160	Medicare	ENGLISH	MARRIED
10047994	38822032	25111157	56	M	WHITE	131.35	183	Medicare	ENGLISH	SINGLE
10048723	36542901	25762910	93	F	WHITE	58	152	Medicare	ENGLISH	WIDOWED
10049941	36827644	20663764	68	M	WHITE	74.4		Medicare	ENGLISH	SINGLE
10051074	34313758	21350747	71	F	WHITE	85.4	165	Medicare	ENGLISH	MARRIED
10052938	39469411	25231169	62	F	OTHER	49		Medicaid	?	MARRIED
10053854	38775178	22192970	67	M	UNKNOWN	128.05	183	Medicare	ENGLISH	MARRIED
10055344	35736966	29209451	88	M	BLACK/CAPE VERDEAN	77	173	Other	?	MARRIED
10055694	30350084	25049824	64	F	BLACK/AFRICAN AMERICAN	71.9		Medicare	ENGLISH	WIDOWED
10057218	36369483	28236354	92	M	WHITE	60		Medicare	ENGLISH	WIDOWED
10058974	34904321	26763452	80	M	WHITE	75.5	147	Medicare	ENGLISH	MARRIED
10060531	36935478	27040798	75	M	WHITE	101.2	173	Medicare	?	DIVORCED
10061303	31287291	24889301	69	M	WHITE - BRAZILIAN	99	178	Medicare	?	MARRIED
10062617	31642608	24425655	96	M	WHITE	82		Other	ENGLISH	MARRIED
10063848	31332266	21345067	76	F	WHITE	85.5	150	Other	ENGLISH	MARRIED
10067389	34081592	23577021	76	M	UNKNOWN	68.8	163	Medicare	ENGLISH
10070311	37161165	23721596	79	M	WHITE	91.2		Medicare	ENGLISH	SINGLE
10071869	34235968	20895291	86	M	WHITE	79	183	Medicare	ENGLISH	MARRIED
10076263	31003445	25634900	50	F	BLACK/AFRICAN AMERICAN	56.7		Other	ENGLISH	WIDOWED
10078008	37567070	20600818	73	M	WHITE	94.5		Medicare	ENGLISH	SINGLE
10078805	30950523	20434240	89	M	WHITE	102.55		Other	ENGLISH	WIDOWED
10082014	32988939	20221705	82	F	WHITE	79.2	160	Medicare	ENGLISH	WIDOWED
10082560	39703509	23284776	90	F	BLACK/AFRICAN AMERICAN	95	163	Medicare	ENGLISH	WIDOWED
10082662	34813627	23913187	73	F	WHITE - EASTERN EUROPEAN	68.1	155	Medicare	ENGLISH	DIVORCED
10089244	33563887	29469323	73	F	UNKNOWN	90	163	Other	ENGLISH	MARRIED
10091141	37258034	22008683	60	F	BLACK/AFRICAN AMERICAN	87.7	152	Medicare	ENGLISH	WIDOWED
10094679	36938927	28902523	64	M	WHITE	84.8	173	Other	ENGLISH	MARRIED
10094805	34488364	21370539	74	M	WHITE	65.9		Medicare	ENGLISH	MARRIED
10094811	31983721	28336192	61	M	WHITE	119.10000000000001		Medicare	ENGLISH	MARRIED
10095570	37685093	28612694	64	M	ASIAN - CHINESE	75	160	Other	?	MARRIED
10097659	32530604	22071424	71	M	WHITE	164	170	Medicare	ENGLISH	MARRIED
10098215	31800901	29752040	57	F	WHITE	56.5	155	Other	ENGLISH	MARRIED
10102878	33312557	20265910	56	M	WHITE	87	163	Other	ENGLISH	MARRIED
10104308	33661789	27400652	56	M	WHITE	110	183	Other	ENGLISH	SINGLE
10104450	31524085	23157316	87	M	WHITE	90		Medicare	ENGLISH	MARRIED
10106899	30008792	22953864	87	F	WHITE - EASTERN EUROPEAN	76.19999999999999	168	Medicare	ENGLISH	DIVORCED
10109956	37631738	26022059	62	F	UNKNOWN	84.86666666666666	157	Other	?	MARRIED
10112484	38897817	23965558	83	M	WHITE	78.3		Medicare	ENGLISH	WIDOWED
10114932	39678298	21177187	53	M	WHITE	87	183	Other	ENGLISH	MARRIED
10115397	36639474	28605901	86	M	WHITE	65.3	165	Other	ENGLISH	MARRIED
10119017	31009936	20229125	87	M	ASIAN	60.35	168	Medicare	?	WIDOWED
10119872	37065927	22318477	78	F	OTHER	72	157	Medicare	ENGLISH	SINGLE
10121453	34189958	21172289	62	M	WHITE	83.2		Other	ENGLISH	MARRIED
10122589	33633382	22117307	89	M	BLACK/AFRICAN AMERICAN	73.5	175	Medicare	ENGLISH	MARRIED
10125047	37629882	26680668	78	F	WHITE	65.6	170	Medicare	ENGLISH	WIDOWED
10125876	30696672	22053079	56	M	WHITE	107.4	180	Other	ENGLISH	SINGLE
10126957	33209076	21978689	77	F	UNKNOWN	106.05	175	Medicare	ENGLISH	DIVORCED
10127936	39916050	20688231	83	F	WHITE	100.4	180	Medicare	ENGLISH	SINGLE
10132217	34001306	23597467	92	F	UNKNOWN	79.4	160	Medicare	ENGLISH
10132611	31179345	28996766	74	M	WHITE	86.3		Medicare	ENGLISH	SINGLE
10133367	32715099	28722095	50	M	WHITE	89.7	178	Other	ENGLISH	MARRIED
10135376	32058495	24984050	92	M	WHITE	75.45	168	Medicare	ENGLISH	MARRIED
10135557	32726628	26612112	57	M	WHITE	143.1	163	Medicaid	ENGLISH	DIVORCED
10135595	38628397	29216481	88	M	WHITE	95.2	183	Medicare	ENGLISH	MARRIED
10136619	31093046	23362878	89	F	WHITE	55.5	150	Medicare	ENGLISH	MARRIED
10138206	33712680	29096936	54	M	WHITE	89.65	170	Other	ENGLISH	SINGLE
10141173	38092675	28722241	72	F	WHITE	56.7	147	Medicare	ENGLISH	MARRIED
10144145	39712677	29668384	55	M	UNKNOWN	75	173	Medicaid	ENGLISH	SINGLE
10149959	32464420	21062891	80	F	WHITE	83		Medicare	ENGLISH	MARRIED
10150335	33705553	24113307	73	F	UNKNOWN	66.3	163	Medicare	ENGLISH	MARRIED
10151556	37542315	20815067	71	F	UNKNOWN			Medicare	ENGLISH	DIVORCED
10152017	32991546	24900647	66	M	WHITE	89		Other	ENGLISH	MARRIED
10156119	32532366	23624254	60	F	BLACK/AFRICAN AMERICAN	106.63333333333333	168	Other	ENGLISH	MARRIED
10156659	35597440	25149989	72	M	WHITE	113.5	178	Medicare	ENGLISH	MARRIED
10157454	38216308	27280709	63	M	WHITE	93.8	183	Medicare	ENGLISH	WIDOWED
10157542	32691391	29832939	82	M	WHITE	79.9	170	Medicare	ENGLISH	WIDOWED
10160622	37309694	28904663	67	F	WHITE	97.4		Medicare	ENGLISH	SINGLE
10161042	34912691	29090018	52	F	BLACK/AFRICAN AMERICAN	102.7	159	Medicaid	ENGLISH	SINGLE
10163041	36574609	22909058	78	F	BLACK/AFRICAN AMERICAN	100		Other	ENGLISH	SINGLE
10164170	37688390	21635159	87	F	WHITE - OTHER EUROPEAN	68.3		Medicare	ENGLISH	MARRIED
10165522	30227758	25553910	65	M	WHITE - OTHER EUROPEAN	87.5	175	Medicare	ENGLISH	SINGLE
10169328	33780803	24837691	71	M	WHITE	81.4		Other	ENGLISH	MARRIED
10169726	35268649	22012406	68	M	WHITE	94.1	173	Other	ENGLISH	MARRIED
10170022	30946357	26174955	87	F	UNKNOWN	62	164	Other	ENGLISH
10172206	33763325	26783176	61	M	UNKNOWN	96	178	Medicaid	ENGLISH
10178581	33296518	22314860	80	F	BLACK/AFRICAN AMERICAN	81.80000000000001		Medicare	ENGLISH	WIDOWED
10179383	35437796	20170028	92	M	UNKNOWN	64.5	180	Medicare	ENGLISH	MARRIED
10181673	36096029	22753719	92	M	WHITE	81.43333333333334		Medicare	ENGLISH	WIDOWED
10183019	36253164	23446097	79	M	WHITE	62.6	180	Other	ENGLISH	WIDOWED
10184327	35263906	28576249	83	M	WHITE	75		Medicare	ENGLISH	MARRIED
10184623	33814001	22810854	92	F	WHITE	75		Medicare	ENGLISH	MARRIED
10186442	30447359	26708959	81	F	OTHER	56.73333333333333		Medicare	ENGLISH	MARRIED
10186925	34241430	22362747	64	F	WHITE	118	170	Other	ENGLISH	MARRIED
10187935	36408512	29968077	74	M	WHITE	121.96666666666665	170	Medicare	ENGLISH	SINGLE
10187951	38484145	27461751	84	F	WHITE	99.9	163	Other	ENGLISH	WIDOWED
10188275	34860321	20124676	56	M	WHITE	112		Medicare	ENGLISH	MARRIED
10188935	31689161	22289170	86	M	OTHER	68.2		Medicare	ENGLISH	MARRIED
10190973	35511902	26180856	70	M	WHITE	76.8	170	Medicare	ENGLISH	WIDOWED
10192402	30210602	23507439	91	M	WHITE	62.4		Medicare	ENGLISH	WIDOWED
10193065	35158537	23614190	72	M	OTHER	100	178	Other	ENGLISH	DIVORCED
10196711	35988506	29467075	76	M	WHITE	86.55	150	Medicare	ENGLISH	WIDOWED
10197095	38422103	29014163	92	M	WHITE	70		Other	ENGLISH	WIDOWED
10209410	38083515	28866593	67	M	WHITE	82.3	183	Medicare	ENGLISH	SINGLE
10212705	38285505	22644952	71	F	WHITE	82.7	160	Medicare	ENGLISH	MARRIED
10213275	37496349	21304898	64	F	WHITE	122.3		Other	ENGLISH	SINGLE
10213803	33806045	26821904	63	M	WHITE	94.1		Other	ENGLISH	MARRIED
10214395	35166659	27615966	63	F	WHITE	84		Medicare	ENGLISH	DIVORCED
10215345	30509773	22129264	91	F	WHITE	53.2	152	Other	ENGLISH	WIDOWED
10217067	34598926	26531964	79	M	WHITE	60.3	170	Medicare	ENGLISH	WIDOWED
10218191	37335507	29789269	92	M	WHITE	85.6	157	Medicare	ENGLISH	DIVORCED
10221321	36056798	29361807	44	F	WHITE	132.6		Other	ENGLISH	DIVORCED
10223372	39703863	29521933	64	F	UNKNOWN	62.662499999999994	157	Medicare	?	MARRIED
10224171	30353595	22869503	79	M	WHITE	63	178	Other	ENGLISH	MARRIED
10225380	35121579	25815808	86	M	WHITE	88		Medicare	ENGLISH	MARRIED
10225619	39527567	21605488	27	M	WHITE	96	191	Other	ENGLISH	SINGLE
10228633	33048696	26805687	91	M	WHITE	69.7		Other	ENGLISH	MARRIED
10229302	30506381	26194242	83	M	NATIVE HAWAIIAN OR OTHER PACIFIC ISLANDER	90.5	175	Medicare	ENGLISH
10229642	33083400	23745473	87	M	WHITE	72.1	178	Medicare	ENGLISH	MARRIED
10230936	34698361	20449497	92	M	WHITE	62.25	170	Medicare	ENGLISH	WIDOWED
10231100	33616672	22879976	63	M	WHITE	90	170	Other	ENGLISH	MARRIED
10232096	36769579	27555154	90	M	WHITE	66.95	175	Medicare	ENGLISH	MARRIED
10233597	32580800	27468267	72	M	WHITE	102.8	183	Medicare	ENGLISH	MARRIED
10234596	36436111	26179011	59	F	UNKNOWN	85	168	Other	ENGLISH	DIVORCED
10236326	37307878	22813114	69	M	UNABLE TO OBTAIN	80	170	Medicare	ENGLISH	MARRIED
10237665	30765788	29914524	80	F	OTHER	90		Medicare	ENGLISH	MARRIED
10240784	30704180	26416971	71	F	OTHER	89.25	168	Medicare	ENGLISH	SINGLE
10241953	35274804	22702536	47	M	WHITE	136	178	Other	ENGLISH	MARRIED
10244629	35307109	29363741	61	M	UNKNOWN			Medicaid	ENGLISH
10246670	37488447	26812375	45	M	BLACK/AFRICAN AMERICAN	76.9	170	Medicare	ENGLISH	SINGLE
10247228	34836936	23902528	84	M	UNKNOWN	61	168	Medicare	ENGLISH
10253146	33113606	26685114	91	F	WHITE	65.6		Medicare	ENGLISH	SINGLE
10254249	33474097	22765854	30	M	UNKNOWN	112.55	180	Other	ENGLISH
10257550	39064261	20105129	62	F	UNKNOWN	85	152	Other	ENGLISH	WIDOWED
10257607	37679326	22248897	88	F	BLACK/AFRICAN AMERICAN	58.5	165	Medicare	ENGLISH	WIDOWED
10259507	38285086	29639211	80	F	BLACK/AFRICAN AMERICAN	93.16666666666667	163	Other	ENGLISH	MARRIED
10259667	35629197	24389378	68	M	WHITE	86.46666666666665		Other	ENGLISH	MARRIED
10259898	31628207	23409326	86	F	UNKNOWN	61.55	163	Other	?
10260254	33528731	28861371	67	M	UNKNOWN	89.75	183	Other	ENGLISH
10260297	31598080	27553316	63	M	WHITE	104	183	Other	ENGLISH	MARRIED
10263098	32118761	29438982	72	M	WHITE	89.4		Medicare	ENGLISH	MARRIED
10265482	32976412	29476567	88	M	BLACK/CAPE VERDEAN	92.1		Other	?	MARRIED
10267709	32344444	22950361	71	M	WHITE	86.6		Medicare	ENGLISH	MARRIED
10268465	37580514	26971392	73	M	WHITE	85.2	168	Medicare	ENGLISH	MARRIED
10268877	30109460	25238883	64	M	WHITE	88.9	168	Other	ENGLISH	SINGLE
10269234	32323717	24100542	72	F	UNKNOWN	84.5	168	Other	ENGLISH
10271227	35759923	20282439	89	M	UNKNOWN	86.44999999999999	178	Other	ENGLISH
10272425	34473424	22961529	68	M	UNKNOWN	116.05	178	Other	ENGLISH	MARRIED
10274145	36007916	28546638	53	M	WHITE	86.5	178	Other	ENGLISH	MARRIED
10276569	32640218	26586274	71	M	WHITE	104	180	Other	ENGLISH	MARRIED
10277901	39832218	23194882	92	M	ASIAN	50.8	152	Medicare	?	MARRIED
10280267	32289289	28165613	54	M	WHITE	70.7	175	Other	ENGLISH	MARRIED
10281759	31840907	22790694	70	F	WHITE	75		Other	ENGLISH	MARRIED
10286301	36378944	28567609	62	M	UNKNOWN	93.1	175	Other	ENGLISH
10288279	32716397	27712427	77	F	ASIAN	48.4		Other	?	MARRIED
10289937	32091208	25495505	91	F	BLACK/AFRICAN AMERICAN	71	160	Medicare	ENGLISH	WIDOWED
10289973	30201512	26155040	53	M	WHITE	84.4	178	Other	ENGLISH	SINGLE
10291088	36685020	24270005	82	F	BLACK/AFRICAN AMERICAN	60		Medicare	ENGLISH	SINGLE
10292388	35816524	25667560	74	F	UNKNOWN	46.849999999999994	163	Other	ENGLISH
10295020	39726152	24995523	56	F	WHITE	49.2	163	Other	ENGLISH	MARRIED
10297774	38456861	26119212	69	M	ASIAN	85.7	173	Medicare	ENGLISH	MARRIED
10302157	33918239	24530152	86	F	ASIAN	57.1	150	Medicaid	?	WIDOWED
10303361	30892317	25112963	87	F	WHITE	59.7	150	Medicare	ENGLISH	WIDOWED
10304210	37346679	24137224	74	F	OTHER	66.85		Medicare	ENGLISH	WIDOWED
10306412	37766106	25734192	71	M	WHITE	105.9		Medicare	ENGLISH	MARRIED
10307096	32562411	26702175	72	M	WHITE	73.05	180	Other	ENGLISH	MARRIED
10311900	37996023	29060353	62	F	UNKNOWN	135.45	163	Medicare	ENGLISH
10316033	38065034	27529381	62	F	WHITE	90.63333333333333	165	Other	ENGLISH	DIVORCED
10316172	33684938	20633807	84	F	WHITE	67.1	152	Medicare	ENGLISH
10318302	31872137	20603801	63	M	WHITE	82.7		Other	ENGLISH	MARRIED
10320289	35981138	29796943	53	M	WHITE	54		Other	ENGLISH	DIVORCED
10321446	33367754	26487233	76	F	UNKNOWN	135	160	Other	ENGLISH	WIDOWED
10321569	36369992	24124902	81	M	OTHER	84.56666666666666	170	Other	ENGLISH	MARRIED
10321613	36398180	29807103	75	M	WHITE	116.5	183	Other	ENGLISH	MARRIED
10326798	37931604	23870114	68	F	WHITE	98.2		Other	?	MARRIED
10331854	31132384	21008158	84	M	WHITE	65.4		Medicare	ENGLISH	MARRIED
10331939	33807006	24567486	58	M	WHITE	79		Other	ENGLISH	MARRIED
10332328	38240671	24096560	72	M	BLACK/AFRICAN AMERICAN	80		Medicare	?	WIDOWED
10335293	32283185	23619901	83	F	WHITE	59.46666666666667	160	Medicare	ENGLISH	DIVORCED
10336412	37156413	24526880	74	M	BLACK/AFRICAN AMERICAN	101.5	183	Other	ENGLISH	MARRIED
10336837	31261940	26999400	74	M	BLACK/CAPE VERDEAN	96.3		Other	ENGLISH	SINGLE
10337896	33920408	23504565	71	M	WHITE	106.69999999999999	151	Medicare	ENGLISH	SINGLE
10339317	36320742	26032056	67	M	WHITE	79.8	191	Medicare	ENGLISH	SINGLE
10340850	31210771	27111482	53	M	ASIAN	60	168	Medicaid	?	SINGLE
10342123	34158968	23603937	82	M	UNKNOWN	75	175	Other	ENGLISH	MARRIED
10342727	33019239	24641962	72	F	WHITE	86.1	170	Medicare	ENGLISH	SINGLE
10343782	36359958	28022848	74	F	WHITE	157.2	160	Medicare	ENGLISH	SINGLE
10347400	34242423	29775800	84	F	WHITE	103.75		Medicare	ENGLISH	SINGLE
10350119	34776044	22478414	75	F	WHITE	51	157	Medicare	ENGLISH	MARRIED
10350231	36917892	20862731	92	F	WHITE	78.5		Medicare	ENGLISH
10350488	36891438	28817955	84	F	ASIAN - SOUTH EAST ASIAN	53.8		Medicare	?	WIDOWED
10354217	38056861	27934121	69	F	WHITE	82		Medicare	ENGLISH	WIDOWED
10355856	36975675	29999625	70	M	UNKNOWN	125	170	Medicare	ENGLISH
10356341	36933920	27114971	64	M	UNKNOWN	56.4	163	Medicare	ENGLISH
10357013	36800713	25245127	81	F	HISPANIC OR LATINO	49.1		Medicare	?	DIVORCED
10357863	38145046	25031044	83	M	WHITE	102.2		Medicare	ENGLISH	WIDOWED
10358788	32061991	25497076	86	M	WHITE	88.4	175	Medicare	ENGLISH	MARRIED
10364180	38328675	29198464	72	F	BLACK/AFRICAN AMERICAN	51.7	160	Medicare	ENGLISH	DIVORCED
10368327	30946246	29867223	71	M	BLACK/AFRICAN AMERICAN	69		Medicare	ENGLISH	SINGLE
10371441	38859514	27030337	37	M	HISPANIC OR LATINO	112.33333333333333	178	Other	ENGLISH	SINGLE
10373014	34488224	25329043	86	M	UNKNOWN	49.9	160	Other	ENGLISH
10377016	31272814	28191223	58	M	WHITE	132.2		Other	ENGLISH	MARRIED
10378641	38618039	25458469	83	M	WHITE	79.6		Other	ENGLISH	MARRIED
10378991	37980262	29376343	66	M	UNKNOWN	75.02222222222223	183	Medicare	ENGLISH
10380034	33464058	28071767	70	M	UNKNOWN	102	178	Medicare	ENGLISH	MARRIED
10386454	39779998	28877629	84	M	ASIAN	59.800000000000004	168	Medicare	?	MARRIED
10387999	33915555	22195310	58	M	WHITE	109.55	173	Other	ENGLISH	DIVORCED
10388400	34033218	23303089	75	F	UNKNOWN	85	165	Medicare	ENGLISH
10390828	33978454	27024453	92	F	WHITE	57.4		Medicare	ENGLISH	SINGLE
10391782	31835980	26794877	80	F	UNKNOWN	84		Medicare	ENGLISH
10402810	33031972	23951807	75	M	WHITE	74.3	173	Medicare	ENGLISH	MARRIED
10402903	34317305	22331866	83	M	PORTUGUESE	67.1	160	Medicare	?	MARRIED
10404585	39929091	25051516	82	F	OTHER	63.45	163	Medicare	?
10406065	31882541	29031413	76	M	WHITE	114.3		Other	ENGLISH
10408681	35973102	26770052	55	F	WHITE	54		Medicare	ENGLISH	SINGLE
10411160	32060994	29279148	62	M	WHITE	106.5		Medicare	ENGLISH	SINGLE
10414077	38745769	26626508	52	M	HISPANIC/LATINO - PUERTO RICAN	104	175	Other	ENGLISH	MARRIED
10414307	37531021	20214648	92	F	WHITE	71.95		Medicare	ENGLISH	WIDOWED
10417530	32074914	22574967	84	M	PORTUGUESE	79.9	170	Other	?	WIDOWED
10418381	39215891	21285501	77	F	WHITE	105.8	168	Medicare	ENGLISH	MARRIED
10422699	39634792	27044055	83	M	WHITE	62		Medicare	ENGLISH	MARRIED
10424906	37269948	25047565	89	F	WHITE	55.8	160	Medicare	ENGLISH	SINGLE
10427288	38726362	27075708	75	F	OTHER	129.25		Medicare	?	MARRIED
10428217	37102485	21917550	77	F	WHITE	99.6	160	Medicare	ENGLISH	MARRIED
10428240	35560888	22917399	61	M	WHITE	63	183	Medicare	ENGLISH	MARRIED
10428745	31801102	20101651	78	M	WHITE	81.2		Medicare	ENGLISH	MARRIED
10438951	31810165	22568401	92	F	UNKNOWN	60.2	169	Medicare	ENGLISH	MARRIED
10439484	32365791	20745629	78	M	WHITE	70		Medicare	ENGLISH	MARRIED
10440642	35143191	29024763	93	F	BLACK/AFRICAN AMERICAN	83.8	157	Medicare	ENGLISH	WIDOWED
10440899	35395601	26609648	62	F	UNKNOWN	72.2	152	Medicare	ENGLISH
10441335	36603744	25373904	65	M	WHITE	75.24999999999999	173	Other	ENGLISH	MARRIED
10441831	34414142	24049550	77	M	UNKNOWN	91.4		Medicare	ENGLISH	MARRIED
10447606	38873510	21285892	82	F	UNABLE TO OBTAIN	101.60000000000001	157	Medicare	ENGLISH
10448789	30652815	27923676	87	F	BLACK/AFRICAN AMERICAN	49.53333333333333	163	Medicare	ENGLISH	WIDOWED
10448831	33461273	21509199	90	M	WHITE - RUSSIAN	104		Medicare	?	MARRIED
10450519	31945709	25509298	82	M	WHITE	87.8	173	Other	?	MARRIED
10451487	38939399	27193816	92	F	WHITE	68.05	152	Medicare	ENGLISH	DIVORCED
10453488	31161420	28720667	92	F	WHITE	60.7		Medicare	ENGLISH	WIDOWED
10454567	39748376	23632536	85	M	WHITE	93.1	165	Medicare	?	MARRIED
10456718	35341369	29448358	71	M	WHITE	93.9	178	Other	ENGLISH	MARRIED
10457824	37305179	25280974	81	M	UNKNOWN	76.4	157	Medicare	ENGLISH
10459606	38074325	23049948	79	M	WHITE	84	170	Medicare	ENGLISH	MARRIED
10464977	38762244	23034003	86	M	WHITE	79	183	Medicare	ENGLISH	DIVORCED
10474329	31771936	25966222	75	M	WHITE	127	183	Medicare	ENGLISH	SINGLE
10476303	35225810	26499546	66	M	BLACK/AFRICAN AMERICAN	80.9	165	Medicare	?	MARRIED
10476869	34993800	27588152	64	M	WHITE	82.4	175	Medicare	ENGLISH	MARRIED
10486056	36655127	26777411	83	F	WHITE	58.35	163	Medicare	ENGLISH	DIVORCED
10496339	30365893	20178731	64	F	WHITE	89.2	157	Other	ENGLISH	SINGLE
10497657	36577114	25747398	65	M	BLACK/AFRICAN AMERICAN	78.6	178	Other	ENGLISH	MARRIED
10499409	31545966	24602702	72	M	UNKNOWN	231.5	183	Medicare	ENGLISH	MARRIED
10504997	35728937	24418220	84	F	WHITE	68.63333333333333	163	Other	ENGLISH	SINGLE
10506912	34489754	24848277	87	M	WHITE	64.5		Medicare	ENGLISH	MARRIED
10510314	33507416	20255284	87	F	WHITE	56		Medicare	ENGLISH	WIDOWED
10512025	30053897	27863561	89	M	WHITE	80	175	Medicare	ENGLISH	MARRIED
10512325	35688562	23868644	61	M	WHITE	95	183	Medicaid	ENGLISH	SINGLE
10515013	32168385	23651553	79	F	OTHER	76.8	157	Other	ENGLISH	MARRIED
10517237	31191980	28910434	79	M	UNKNOWN	113.1	188	Medicare	ENGLISH
10517819	34340357	29816598	81	F	WHITE	63.6	157	Medicare	?	MARRIED
10520608	33312952	20056344	79	M	UNKNOWN	75	178	Medicaid	?
10522893	30826073	21231285	80	F	WHITE	58.6	163	Medicare	ENGLISH	WIDOWED
10523831	36692638	29472798	79	M	WHITE	81.6		Medicare	ENGLISH	SINGLE
10524755	33912654	21010062	92	F	WHITE	37	152	Medicare	ENGLISH	SINGLE
10525033	39846697	22771210	89	F	WHITE	71.4		Other	ENGLISH	WIDOWED
10525376	38498358	29961953	92	F	WHITE	86	152	Other	?	MARRIED
10525752	31936111	25863359	51	M	WHITE	83.2	168	Other	ENGLISH	MARRIED
10529681	31993744	23072077	70	M	WHITE	78.7	175	Medicare	ENGLISH	MARRIED
10531372	31189292	23229082	87	F	BLACK/AFRICAN AMERICAN	59.05	163	Other	ENGLISH	WIDOWED
10532466	37204556	26825602	87	F	BLACK/AFRICAN AMERICAN	78.5	163	Medicare	ENGLISH	MARRIED
10532831	37360441	28408840	80	F	WHITE	60.6	155	Other	ENGLISH	SINGLE
10534245	32333965	22320526	44	M	BLACK/AFRICAN AMERICAN	91.4	188	Other	ENGLISH	SINGLE
10535287	34165912	23433318	92	F	WHITE	43.2		Other	ENGLISH	WIDOWED
10537792	33113748	24639374	84	F	WHITE	89.2	168	Other	ENGLISH	DIVORCED
10538657	39526699	21742659	70	F	WHITE	84.00000000000001	168	Medicare	ENGLISH	DIVORCED
10538815	35444415	20869303	75	M	UNABLE TO OBTAIN	110.45	173	Medicare	ENGLISH	WIDOWED
10541043	35360521	26321293	66	F	WHITE	76.9	152	Medicare	ENGLISH	MARRIED
10541842	36295227	29372976	69	M	WHITE	106.6		Medicare	ENGLISH	MARRIED
10542486	34982826	29390138	83	F	UNKNOWN	58.3	165	Medicare	ENGLISH
10543994	30510626	26560621	85	M	WHITE	88.80000000000001	173	Other	ENGLISH	MARRIED
10545747	34649276	25020409	75	M	WHITE	97.3	183	Medicare	ENGLISH	MARRIED
10548709	37120291	22117624	85	M	WHITE	79.65	175	Medicare	ENGLISH	MARRIED
10550799	30244029	29410506	75	F	WHITE	49	152	Medicare	ENGLISH	MARRIED
10554696	32131667	24910876	91	F	WHITE	62.7	152	Medicare	ENGLISH	WIDOWED
10557919	36046816	25458395	77	M	HISPANIC/LATINO - PUERTO RICAN	87.82857142857142	163	Other	?	MARRIED
10559377	35359444	28348476	45	M	PORTUGUESE	67.4	175	Other	ENGLISH	SINGLE
10564151	34394933	27860849	67	M	WHITE	73.1		Other	ENGLISH	MARRIED
10565749	33396048	21155931	75	F	WHITE	68.2	163	Medicare	ENGLISH	MARRIED
10567461	39818820	23901614	68	M	WHITE	84.15	170	Medicare	ENGLISH	MARRIED
10567490	37883727	23479235	41	F	UNKNOWN	57.5	160	Other	ENGLISH
10567974	34582690	23960201	86	M	WHITE	102.5	180	Medicare	ENGLISH	MARRIED
10573634	36012199	25277931	81	M	UNKNOWN	88.7	173	Medicare	?	MARRIED
10573764	39663204	26604206	64	M	UNKNOWN	64.8	183	Medicare	ENGLISH	SINGLE
10574143	30649324	24472033	87	F	WHITE	43.7	160	Medicare	ENGLISH	WIDOWED
10576063	33540445	21238721	81	M	WHITE	88.4		Other	ENGLISH	DIVORCED
10576646	34307010	22924618	71	F	ASIAN	58.6		Medicare	?	MARRIED
10581736	34267376	21498420	88	M	WHITE	85		Medicare	ENGLISH	WIDOWED
10584297	39362523	29092643	47	M	WHITE	93.2	178	Other	ENGLISH	SINGLE
10584718	36809832	23485217	78	M	WHITE	96.59999999999998	173	Medicare	ENGLISH	MARRIED
10588484	36460480	28838667	89	F	UNKNOWN	98.4	163	Other	ENGLISH
10590693	35321486	27517673	82	M	WHITE	87.26666666666667	173	Medicare	ENGLISH	SINGLE
10594674	30631683	21715181	94	F	OTHER	61		Medicare	?	WIDOWED
10597368	35594086	21458401	68	F	WHITE	89.33333333333333	168	Medicare	ENGLISH	WIDOWED
10597856	36103266	29005304	73	F	UNKNOWN	49.96666666666667	152	Medicare	ENGLISH	WIDOWED
10602804	32556198	20624105	73	M	PATIENT DECLINED TO ANSWER	89.8	170	Medicare	ENGLISH	SINGLE
10606611	30770361	23835483	46	M	WHITE	113.7		Other	ENGLISH	SINGLE
10607312	33698690	23653284	79	F	OTHER			Other	ENGLISH	WIDOWED
10611488	37060968	20192221	61	M	WHITE	171.4		Other	ENGLISH	MARRIED
10613188	35754252	20883139	63	M	WHITE	80.9	170	Other	ENGLISH	WIDOWED
10614428	31958692	22757996	62	F	WHITE	64.43333333333334		Medicaid	ENGLISH	DIVORCED
10616316	39925408	22962066	31	F	OTHER	51.6	142	Other	ENGLISH	SINGLE
10621049	38936957	25587644	82	F	WHITE	95.3	163	Medicare	ENGLISH	SINGLE
10623147	38246006	21976100	53	F	WHITE	68.05	157	Medicare	ENGLISH	SINGLE
10623490	37620076	24449903	87	M	WHITE	77.6	183	Medicare	?	MARRIED
10623685	34786999	23732021	64	M	WHITE	166.75	191	Other	ENGLISH	MARRIED
10624517	38230755	29826516	84	F	WHITE	52.2	165	Medicare	ENGLISH	SINGLE
10630336	39170501	26938538	81	M	WHITE	77.6		Medicare	ENGLISH	MARRIED
10631298	37441405	25133681	93	M	BLACK/CAPE VERDEAN	62.06666666666666		Other	?	MARRIED
10635441	35172144	27536393	72	M	UNKNOWN	81.3	178	Other	ENGLISH
10639500	31643878	26565321	26	M	BLACK/AFRICAN AMERICAN	182.75		Other	ENGLISH	SINGLE
10640977	31819017	20252070	77	F	ASIAN - ASIAN INDIAN	62.1	152	Medicaid	?	WIDOWED
10642962	37138685	27698783	53	F	WHITE	58	137	Other	ENGLISH
10643434	37011708	28055912	65	M	WHITE	168	183	Medicare	ENGLISH	MARRIED
10643827	30589359	29803052	75	F	UNABLE TO OBTAIN	65	163	Other	ENGLISH
10644961	37259563	28859642	92	F	WHITE	46.9	152	Other	ENGLISH	WIDOWED
10645567	38581584	25549659	80	M	UNKNOWN	91.73333333333335	170	Medicare	ENGLISH	MARRIED
10648758	38638712	25578020	86	F	UNKNOWN	74.6	157	Other	ENGLISH
10650001	30067410	23782830	93	F	WHITE	56		Medicare	ENGLISH	WIDOWED
10650522	33686141	25264793	67	M	WHITE	86.7	163	Other	?	MARRIED
10651989	31124800	24805766	68	F	WHITE	60	160	Medicare	ENGLISH	WIDOWED
10652536	36369973	24696812	54	F	WHITE	91	160	Other	ENGLISH	MARRIED
10652583	32283272	29477663	77	M	OTHER	88.86666666666667		Medicare	ENGLISH	MARRIED
10654688	35664845	20751872	75	M	UNKNOWN	109.8	168	Medicare	ENGLISH	MARRIED
10658486	31959994	26876856	76	F	WHITE	64	165	Medicare	ENGLISH	MARRIED
10660558	30924976	24999822	86	F	WHITE	79.85	157	Medicare	ENGLISH	WIDOWED
10661086	34456820	27634911	60	M	WHITE	68.7	178	Other	ENGLISH	MARRIED
10662181	37832841	22607104	75	M	WHITE	106.67999999999999	170	Medicare	ENGLISH	MARRIED
10663695	39879701	22455973	67	M	WHITE	105.1	188	Medicare	ENGLISH	DIVORCED
10665897	34149318	21557561	77	F	BLACK/AFRICAN AMERICAN	42.833333333333336		Medicare	ENGLISH	SINGLE
10667727	33106432	24456689	76	F	BLACK/CARIBBEAN ISLAND	94.1	155	Medicare	ENGLISH	MARRIED
10667849	34258949	28642859	87	F	WHITE	57.95	160	Medicare	ENGLISH	WIDOWED
10672760	33273368	29544909	55	M	WHITE	95.15	180	Other	ENGLISH	SINGLE
10677335	34863527	28534305	82	F	WHITE	67.1	173	Other	ENGLISH	MARRIED
10680402	34014186	27625137	21	M	WHITE	73		Other	ENGLISH	SINGLE
10680821	36433413	23326088	65	M	WHITE	53.6	185	Other	ENGLISH	MARRIED
10681061	39109353	28041030	88	F	WHITE	70	157	Medicare	ENGLISH	WIDOWED
10684044	35227825	20790232	78	M	WHITE	81.4		Other	ENGLISH	WIDOWED
10684286	38089147	27967192	78	F	UNKNOWN	68.95	168	Medicare	ENGLISH	SINGLE
10685870	32652263	24659736	53	F	BLACK/AFRICAN AMERICAN	66.8	163	Medicare	ENGLISH	SINGLE
10688510	31618429	28805457	58	M	UNKNOWN	126	183	Other	ENGLISH	MARRIED
10690044	35644818	21760920	78	M	WHITE	92.4	178	Medicare	ENGLISH	MARRIED
10691024	32702846	29868873	81	M	WHITE	77.4		Medicare	ENGLISH	MARRIED
10691194	30731222	25809823	75	F	WHITE	69.55	163	Medicare	ENGLISH	WIDOWED
10691738	34085198	29592882	71	M	WHITE	90		Medicare	ENGLISH	MARRIED
10692447	31123290	23554514	78	F	WHITE	100	157	Medicare	ENGLISH	WIDOWED
10696644	38467750	26279010	54	M	BLACK/AFRICAN AMERICAN	112.25	152	Medicare	ENGLISH	WIDOWED
10698299	31463954	24429289	71	M	WHITE	97	183	Medicare	ENGLISH	MARRIED
10698312	32959430	23826411	72	F	WHITE - RUSSIAN	74.36666666666666		Other	ENGLISH	SINGLE
10704794	34413837	22060152	87	M	BLACK/AFRICAN AMERICAN	93.5	196	Medicare	ENGLISH	MARRIED
10706411	31395458	22795641	54	F	UNKNOWN	73.4		Other	ENGLISH	MARRIED
10708073	33969598	23310234	74	F	BLACK/AFRICAN AMERICAN	56.4	156	Medicare	ENGLISH	WIDOWED
10708393	32927188	26497591	86	M	WHITE	64	178	Medicare	ENGLISH	MARRIED
10710392	33439304	25662925	83	F	WHITE	109		Medicare	ENGLISH	WIDOWED
10710573	31105669	29923776	55	M	ASIAN - CHINESE	86.5		Medicaid	?	SINGLE
10712203	34565601	23454177	77	M	WHITE	97	178	Medicare	ENGLISH	SINGLE
10712217	38908441	21561906	65	M	BLACK/AFRICAN AMERICAN	126.4	185	Medicare	?	SINGLE
10712271	32264312	23173436	71	M	UNKNOWN	105.8	178	Medicare	ENGLISH
10714454	36266441	27637712	82	F	WHITE	61.1	155	Other	ENGLISH	MARRIED
10717732	38753669	29250995	50	F	WHITE	65		Other	ENGLISH	MARRIED
10717791	31311850	29221831	83	M	WHITE	114		Other	ENGLISH	MARRIED
10718233	39099882	26753091	91	M	WHITE	66.8		Medicare	ENGLISH	MARRIED
10721598	36351554	29561037	82	F	WHITE	79.55	150	Medicare	ENGLISH	DIVORCED
10723263	34206944	24568459	76	F	WHITE	72.5	155	Medicare	ENGLISH	MARRIED
10726549	32100967	20860751	80	M	WHITE	99.7	178	Medicare	ENGLISH	DIVORCED
10731794	37884897	28594773	74	M	WHITE	99.6	185	Medicare	ENGLISH	MARRIED
10734403	36647759	26588273	79	M	UNABLE TO OBTAIN	94.9	178	Other	ENGLISH
10734586	31656929	23667796	73	F	UNKNOWN	74.8	157	Other	?	SINGLE
10736288	39804658	21816265	59	M	UNKNOWN	68	178	Other	ENGLISH
10740435	33402160	29862017	79	F	BLACK/CAPE VERDEAN	125.4	160	Medicare	?	DIVORCED
10740516	31649316	29055193	80	F	WHITE - RUSSIAN	95	157	Medicare	?	MARRIED
10745571	36848739	25514334	82	M	WHITE	83		Medicare	ENGLISH	MARRIED
10750883	33480278	28855947	64	F	WHITE - EASTERN EUROPEAN	113.5	163	Other	ENGLISH	MARRIED
10753059	36812601	23122219	68	F	WHITE	62		Medicare	ENGLISH	MARRIED
10753346	30944822	26813430	91	F	WHITE	41.6	150	Medicare	?	WIDOWED
10755387	34586180	20746799	89	M	WHITE	72.6	152	Medicare	ENGLISH	MARRIED
10755736	38046850	26138855	55	M	WHITE	72.2	170	Other	ENGLISH	SINGLE
10755791	38925671	28108626	83	F	ASIAN	58.65		Other	?	WIDOWED
10756520	35000735	22592857	82	F	BLACK/AFRICAN AMERICAN	85.5		Medicare	ENGLISH	DIVORCED
10756817	35715637	27988243	86	F	BLACK/AFRICAN AMERICAN	66		Other	ENGLISH	WIDOWED
10757032	32259498	23591369	94	M	WHITE	62.5		Medicare	ENGLISH	WIDOWED
10758368	33373605	22655936	46	M	BLACK/AFRICAN AMERICAN	59		Medicaid	ENGLISH	SINGLE
10758777	32284012	23334577	73	F	WHITE	70	155	Medicare	ENGLISH	WIDOWED
10758974	37374181	21950450	64	M	WHITE	72	178	Medicare	ENGLISH	DIVORCED
10759782	38242798	26079635	62	M	OTHER	84.2	185	Medicaid	?	MARRIED
10762352	38701720	28184769	60	M	WHITE	71.85	180	Other	ENGLISH	MARRIED
10762976	38781322	24206390	60	M	WHITE	75.9		Other	ENGLISH	MARRIED
10763166	37322694	28019748	42	F	UNKNOWN	92.2		Medicaid	ENGLISH	MARRIED
10767156	38087895	23105756	70	M	BLACK/AFRICAN AMERICAN	88		Medicare	ENGLISH	MARRIED
10772942	31145789	23525346	59	M	WHITE	90.80000000000001	175	Other	ENGLISH	MARRIED
10775173	35398538	22715618	87	F	WHITE	94.5	163	Medicare	ENGLISH	WIDOWED
10778145	33345883	22283947	67	M	WHITE	58.1	173	Other	ENGLISH	MARRIED
10780669	38998748	29118941	72	M	WHITE	99.45	183	Medicare	ENGLISH	MARRIED
10781312	30284873	24474381	86	M	WHITE - RUSSIAN	74.2	173	Medicare	?	SINGLE
10785320	30631908	27836884	79	F	WHITE	84		Other	ENGLISH	WIDOWED
10785608	34084478	28290632	70	M	WHITE	88.23333333333333	170	Medicare	ENGLISH
10790116	39567041	25114987	62	M	OTHER	112.8	183	Other	ENGLISH	DIVORCED
10790860	38619454	29350861	86	M	WHITE	80.3	183	Medicare	ENGLISH	MARRIED
10791772	30172592	26096086	85	F	WHITE	71.9	163	Other	ENGLISH	WIDOWED
10792661	39710436	26360527	68	F	WHITE	67	163	Other	ENGLISH	SINGLE
10793703	34156977	20665592	61	M	WHITE	93	175	Other	ENGLISH	SINGLE
10795434	31427806	22600832	89	F	BLACK/AFRICAN AMERICAN	37.6	145	Other	ENGLISH	WIDOWED
10795507	34561881	25606775	92	F	WHITE	72.9		Medicare	ENGLISH	SINGLE
10798490	31830808	26301175	60	M	UNKNOWN	164.8		Medicaid	ENGLISH	DIVORCED
10800948	36730087	22237741	81	M	WHITE	78.7		Medicare	ENGLISH	MARRIED
10801908	33185124	26625457	76	F	UNKNOWN	75.6	157	Medicare	ENGLISH
10802070	31860554	27526169	72	F	WHITE	55		Medicare	ENGLISH	WIDOWED
10804133	33907246	25265602	73	F	WHITE	96.9	175	Medicare	ENGLISH	MARRIED
10804661	32583936	22859404	76	F	WHITE	92	152	Medicare	ENGLISH	MARRIED
10804747	30735662	23977065	74	F	OTHER	59.8	145	Medicare	ENGLISH	DIVORCED
10806352	35137727	26529365	81	F	WHITE	64.15	163	Medicare	ENGLISH	WIDOWED
10806849	35025396	26361323	93	F	WHITE	55.5	155	Medicare	ENGLISH	WIDOWED
10808282	39777817	22639282	48	M	WHITE	48.2	178	Medicare	ENGLISH	SINGLE
10809326	38588436	22350919	74	M	UNABLE TO OBTAIN	57.5	178	Medicare	ENGLISH	SINGLE
10812451	33684587	20221800	75	F	WHITE	93.7		Medicare	ENGLISH	WIDOWED
10812824	32061183	27693546	32	M	UNKNOWN	83.35	173	Other	ENGLISH
10813665	38705147	24659410	86	M	WHITE	80.5		Medicare	ENGLISH	MARRIED
10818124	34870714	28737891	66	M	WHITE	69	175	Medicare	ENGLISH	SINGLE
10822194	32080620	25491134	86	F	UNKNOWN	44.3	155	Medicare	ENGLISH	WIDOWED
10823645	38231860	22236885	92	M	WHITE	79.3	160	Medicare	ENGLISH	MARRIED
10823878	39145559	25032072	91	F	WHITE	74.5	152	Other	ENGLISH	MARRIED
10827899	31165865	27281485	85	F	WHITE	76.4	152	Other	ENGLISH	SINGLE
10829581	31378939	27844613	70	M	WHITE	110.22499999999998		Other	ENGLISH	SINGLE
10830719	36328790	28808602	79	M	WHITE	94		Medicare	ENGLISH	MARRIED
10831977	37675588	21894721	79	M	NATIVE HAWAIIAN OR OTHER PACIFIC ISLANDER	67.8	175	Other	ENGLISH	SINGLE
10832887	39887235	27458244	76	F	BLACK/AFRICAN AMERICAN	86.6	165	Medicare	ENGLISH	SINGLE
10834132	33316192	23607054	76	M	OTHER	74.4	168	Other	ENGLISH	MARRIED
10834554	36697201	24875226	52	M	WHITE	101.7		Other	ENGLISH	SINGLE
10835377	33655391	23333271	84	F	UNKNOWN	95.1	155	Medicare	ENGLISH	DIVORCED
10836125	36905142	22083261	92	M	UNKNOWN	72	173	Medicare	ENGLISH
10837867	33764351	27312376	84	M	WHITE	90.9	185	Other	ENGLISH	MARRIED
10839034	30776850	29535095	86	F	BLACK/AFRICAN AMERICAN	89.5		Medicare	ENGLISH	WIDOWED
10839115	33330395	22047509	76	F	WHITE	120		Medicare	ENGLISH	SINGLE
10839821	32491957	20977127	64	M	WHITE	123	170	Other	ENGLISH	SINGLE
10840816	33763417	29889994	80	M	UNABLE TO OBTAIN	89		Medicare	?	SINGLE
10842701	30175599	28885025	91	F	BLACK/AFRICAN AMERICAN	77.4		Medicare	ENGLISH	SINGLE
10843264	33832185	21138329	74	F	WHITE	84.6		Medicare	ENGLISH	SINGLE
10843788	30706447	22294846	84	F	WHITE	84.8		Medicare	ENGLISH	WIDOWED
10844869	31698532	25409260	56	M	WHITE	51.9	175	Medicare	ENGLISH	SINGLE
10844901	38643244	25204886	80	F	UNKNOWN	78.9		Medicare	ENGLISH	SINGLE
10846482	35701212	21062464	91	F	WHITE	79.9		Medicare	ENGLISH
10846671	30949248	25457731	78	M	WHITE	77	173	Other	ENGLISH	MARRIED
10847758	39585600	25306392	85	F	UNKNOWN	63.7		Other	ENGLISH	WIDOWED
10848515	31651307	22960266	89	M	WHITE	96	178	Other	ENGLISH	MARRIED
10853896	32052866	23383004	71	F	WHITE	107	170	Medicare	ENGLISH	SINGLE
10856638	38309881	28627577	58	M	BLACK/AFRICAN AMERICAN	103.2		Other	ENGLISH	SINGLE
10858943	39379492	23401687	84	M	WHITE	84.1	180	Other	ENGLISH	MARRIED
10860303	30392126	24751390	89	F	BLACK/AFRICAN AMERICAN	92.4	155	Other	ENGLISH	WIDOWED
10861118	37072257	21690288	67	M	UNKNOWN	76		Medicare	ENGLISH
10866298	39690859	25384213	87	F	WHITE	61.5	140	Medicare	ENGLISH	WIDOWED
10866370	38853401	21405297	82	M	WHITE	68.9		Medicare	ENGLISH	MARRIED
10873131	30144893	26584893	77	F	WHITE	74.9	157	Medicare	ENGLISH	SINGLE
10878613	34096503	21037763	84	M	WHITE	65		Medicare	ENGLISH	MARRIED
10881690	36726979	25457382	74	F	WHITE	68	160	Medicare	ENGLISH	MARRIED
10883766	31165541	29377177	68	F	WHITE	55.6		Medicare	ENGLISH	MARRIED
10884708	35456960	25005846	48	F	ASIAN - CHINESE	52.9		Other	?	MARRIED
10886362	32241321	20730863	72	M	WHITE	112.5	188	Medicare	ENGLISH	DIVORCED
10887653	30609093	27225287	76	M	WHITE	107.1	168	Medicare	ENGLISH	MARRIED
10887781	33781087	24705850	91	M	WHITE	93.1	183	Medicare	ENGLISH	MARRIED
10887901	32464457	28942534	70	M	BLACK/AFRICAN AMERICAN	58.8	178	Medicare	ENGLISH	MARRIED
10888007	34903620	23296210	68	M	WHITE	92.19999999999999	185	Medicare	ENGLISH	MARRIED
10888222	35868880	24564154	73	M	WHITE	122.15	173	Medicare	ENGLISH	MARRIED
10888713	38005658	27540934	62	M	WHITE	101	168	Medicare	ENGLISH	SINGLE
10889482	38189476	20865854	57	F	BLACK/AFRICAN AMERICAN	53.150000000000006		Other	ENGLISH	DIVORCED
10897217	36136008	29580923	63	F	WHITE	47.2		Medicaid	ENGLISH	SINGLE
10898129	30649699	26259218	80	M	UNKNOWN	94.1		Medicare	ENGLISH	MARRIED
10902272	39245748	24408996	92	F	BLACK/AFRICAN AMERICAN	85.3		Other	ENGLISH	WIDOWED
10902586	39374544	25215925	61	M	UNKNOWN	96.15	170	Other	ENGLISH
10903614	39615487	27037495	92	F	WHITE	45		Other	ENGLISH	WIDOWED
10903792	30261200	24903719	92	M	WHITE	76	170	Other	ENGLISH	WIDOWED
10904094	32283773	22904140	75	M	WHITE	88.45		Medicare	ENGLISH	DIVORCED
10907501	38587763	24724109	81	F	WHITE	97.9	163	Medicare	ENGLISH	MARRIED
10909733	30958856	24069749	88	F	OTHER	51.4		Medicare	ENGLISH	MARRIED
10911400	36593558	24219983	57	F	UNKNOWN	83.69999999999999	165	Medicaid	?	SINGLE
10912800	36025630	24683894	84	F	WHITE	69.6	159	Medicare	ENGLISH	MARRIED
10916088	35475146	23379281	92	F	UNABLE TO OBTAIN	68	152	Medicare	ENGLISH	WIDOWED
10917306	37838640	24096837	77	F	HISPANIC/LATINO - DOMINICAN	72.5	155	Other	?	MARRIED
10917546	36861892	26473745	86	F	WHITE	54		Medicare	ENGLISH	WIDOWED
10920228	37783060	23466911	60	F	UNKNOWN	95	165	Other	ENGLISH
10920264	33007632	24806220	87	M	WHITE	82.4		Medicare	?	WIDOWED
10921049	36997459	28188004	63	M	WHITE	82.9		Other	ENGLISH	MARRIED
10922101	31143461	25722335	74	M	WHITE	124.5	188	Medicare	ENGLISH	MARRIED
10923152	30382119	26619736	63	M	BLACK/CAPE VERDEAN	90.73333333333333	173	Medicaid	ENGLISH	SINGLE
10924116	34995731	25421527	89	F	WHITE	71.6	165	Medicare	ENGLISH	SINGLE
10926361	30967209	24504005	72	F	WHITE	81	165	Medicare	ENGLISH	DIVORCED
10927150	37139535	25702248	69	M	ASIAN - SOUTH EAST ASIAN	46.9		Medicaid	?	MARRIED
10929752	31146800	25192292	58	F	UNKNOWN	100		Other	ENGLISH
10931276	38017506	25586233	83	M	UNKNOWN	50.2		Other	ENGLISH
10933581	32497604	21403331	66	F	WHITE	94.3	152	Other	ENGLISH	MARRIED
10936728	30624172	26378150	62	M	WHITE	117	180	Medicare	ENGLISH	MARRIED
10937125	39430690	22425616	65	M	UNKNOWN	92.4	185	Medicaid	ENGLISH	WIDOWED
10938096	32970582	26498873	88	M	WHITE - OTHER EUROPEAN	95.75		Medicare	?	MARRIED
10939299	36173365	26422493	73	F	UNKNOWN	76.5	152	Other	ENGLISH	MARRIED
10940805	36192786	24688443	79	F	UNABLE TO OBTAIN	85.85		Other	ENGLISH
10942537	32188573	23159420	72	M	WHITE	92		Other	ENGLISH	MARRIED
10943389	30960300	21804280	88	M	WHITE	59.26666666666667		Medicare	ENGLISH	WIDOWED
10943603	30119186	28542014	79	F	ASIAN - CHINESE	90.73333333333333		Medicare	?	WIDOWED
10944871	31502451	24966205	86	F	WHITE	60	157	Other	ENGLISH	SINGLE
10945983	38109740	23036014	88	F	WHITE	68.8		Medicare	ENGLISH	MARRIED
10946082	31777308	26567626	69	M	UNKNOWN	254	165	Other	ENGLISH
10947173	39605142	27700357	76	M	WHITE		173	Other	ENGLISH	MARRIED
10948957	36109407	23340095	76	F	UNKNOWN	40.53333333333333		Other	ENGLISH	MARRIED
10950843	39369124	23030826	87	F	WHITE	71.4	163	Medicare	ENGLISH	MARRIED
10952156	32705947	26929743	95	M	WHITE	82.93333333333334		Medicare	ENGLISH	MARRIED
10955706	37414219	21792463	64	M	WHITE	138.7		Other	ENGLISH	MARRIED
10956035	36344043	22843260	62	M	WHITE	113.2		Medicare	ENGLISH	DIVORCED
10956924	30830525	29915321	86	M	WHITE - OTHER EUROPEAN	62.9		Medicare	?	MARRIED
10958187	36112837	21519313	82	M	ASIAN	77.25		Medicare	?	MARRIED
10958454	34247432	23804434	92	M	WHITE	80.75		Medicare	ENGLISH	WIDOWED
10961036	32931914	20729412	77	F	WHITE	55	157	Other	ENGLISH	WIDOWED
10965894	33853516	23403844	69	M	UNKNOWN	84.025	168	Medicare	ENGLISH
10968810	35957643	21320984	75	M	BLACK/AFRICAN AMERICAN			Other	ENGLISH	MARRIED
10969074	30483591	24337414	56	M	WHITE	94.2	179	Other	ENGLISH	SINGLE
10969205	36288324	24346474	90	M	WHITE	54	152	Medicare	?	MARRIED
10970150	37517481	21077067	89	M	WHITE - RUSSIAN	76	173	Medicaid	?	MARRIED
10975446	31235315	27750600	83	M	WHITE	76.1		Medicare	ENGLISH	SINGLE
10980113	31642868	21524556	92	M	WHITE	58.7	168	Medicare	ENGLISH	DIVORCED
10981637	33590203	25698179	79	F	UNKNOWN	50.4		Medicare	ENGLISH	MARRIED
10983327	36986750	21179816	83	M	WHITE	83.80000000000001	165	Medicare	ENGLISH	MARRIED
10984108	30243071	28503629	71	M	WHITE	96.5		Other	ENGLISH	SINGLE
10993119	34667520	29991038	78	F	BLACK/AFRICAN AMERICAN	64.2	147	Medicare	ENGLISH	MARRIED
10996711	35330903	29843687	67	F	WHITE	70.2		Medicare	ENGLISH	SINGLE
10997436	33085671	22234256	73	M	WHITE	95.2	182	Other	ENGLISH	MARRIED
10999395	38103258	22094873	29	F	WHITE	101	160	Medicaid	ENGLISH	SINGLE
11000879	33971917	27622708	80	F	WHITE	79.1	165	Medicare	ENGLISH	MARRIED
11002435	37246519	23098968	73	F	WHITE	64.8	165	Medicare	ENGLISH	SINGLE
11002607	39110323	28750350	82	F	BLACK/AFRICAN AMERICAN	54.4		Other	ENGLISH	WIDOWED
11006621	35041425	27253628	76	M	WHITE - RUSSIAN	95.75		Other	?	MARRIED
11007473	34442228	29671397	49	M	HISPANIC/LATINO - PUERTO RICAN	89.8	152	Medicare	ENGLISH	SINGLE
11009816	35911911	27645171	75	F	UNKNOWN	118.9		Medicare	ENGLISH	DIVORCED
11012243	33751885	21947404	78	M	WHITE	96.70000000000002	173	Other	ENGLISH	WIDOWED
11018073	35965822	21037414	54	M	WHITE	100.6	175	Other	ENGLISH	MARRIED
11020202	31621601	27311676	59	F	WHITE	105		Other	ENGLISH	MARRIED
11021643	34772646	26510606	71	F	HISPANIC/LATINO - PUERTO RICAN	69.93333333333334		Other	?	SINGLE
11022245	31599600	29881372	61	M	WHITE	105	185	Medicaid	ENGLISH	SINGLE
11027339	34949751	29375841	62	F	WHITE	48.3	157	Other	ENGLISH	MARRIED
11030142	30184970	20042079	63	M	WHITE	162		Other	ENGLISH	MARRIED
11031774	33504108	24880194	81	M	WHITE - OTHER EUROPEAN	94.8	178	Medicare	ENGLISH	MARRIED
11034210	30380489	23733259	74	M	WHITE	81.2		Other	ENGLISH	DIVORCED
11036075	39573580	27807199	68	F	UNKNOWN	90		Other	ENGLISH	SINGLE
11040832	36718956	22475226	58	F	BLACK/AFRICAN AMERICAN	90.5	142	Other	ENGLISH	SINGLE
11040851	35182052	25641876	71	F	WHITE	80	152	Medicare	ENGLISH	MARRIED
11041336	38786416	26502161	82	F	UNKNOWN	69.8	165	Other	ENGLISH
11043946	38174875	22685973	85	F	WHITE	59.4	164	Medicare	ENGLISH	WIDOWED
11043981	37733385	22690082	90	M	OTHER	72.7		Medicare	?
11047227	31687317	26571031	93	F	WHITE	47.2	145	Medicare	ENGLISH	WIDOWED
11047741	33652366	27025909	81	F	BLACK/AFRICAN AMERICAN	81.1		Other	ENGLISH	SINGLE
11050359	33640350	29779708	67	M	WHITE	87.6	170	Medicare	ENGLISH	MARRIED
11051918	37451122	20680385	77	F	WHITE	52		Medicare	ENGLISH	DIVORCED
11051942	39663616	26447909	50	F	UNKNOWN	70.3	157	Other	?
11053008	30588504	24753669	71	F	WHITE	57	163	Medicare	ENGLISH	WIDOWED
11053863	36218686	29679030	63	M	WHITE	119.3	180	Other	ENGLISH	MARRIED
11055680	37824216	20982858	91	F	WHITE	69.5	163	Other	ENGLISH	WIDOWED
11057136	33291610	20849590	68	M	WHITE	65		Medicare	ENGLISH	WIDOWED
11057908	33411210	22681318	68	M	WHITE	86.3	178	Medicare	ENGLISH	SINGLE
11058552	34551005	28453417	88	M	WHITE	75		Other	ENGLISH	MARRIED
11060251	34809083	23208879	92	F	BLACK/AFRICAN AMERICAN	62.3		Other	ENGLISH	WIDOWED
11061931	34247071	21093327	76	F	WHITE	61		Medicare	ENGLISH	WIDOWED
11061972	38255606	29528914	66	F	UNKNOWN	77.5	163	Other	ENGLISH
11062833	35797989	22697035	74	M	WHITE	90.7		Medicare	ENGLISH	MARRIED
11062873	31060371	21014248	91	M	UNKNOWN	78.6	175	Medicare	ENGLISH
11063580	31081015	25939957	90	M	WHITE	117.8		Medicare	ENGLISH	WIDOWED
11065164	30379732	29715671	84	F	PATIENT DECLINED TO ANSWER	51.4	152	Other	?	WIDOWED
11066404	33085675	22579982	87	F	WHITE	58		Medicare	ENGLISH	SINGLE
11067354	38302296	28472903	76	M	WHITE	79	173	Medicare	ENGLISH	MARRIED
11068484	36415334	29776604	88	F	BLACK/AFRICAN AMERICAN	93		Medicare	ENGLISH	WIDOWED
11069035	37460977	27506075	83	M	UNKNOWN	88	183	Medicare	ENGLISH
11069386	32941831	27292368	95	F	WHITE	53.900000000000006		Other	ENGLISH	WIDOWED
11070185	34577954	24518501	48	M	WHITE	96.7	175	Other	ENGLISH	MARRIED
11071537	32334428	23553687	82	M	WHITE	145	178	Other	ENGLISH	MARRIED
11075615	31496570	24408474	63	M	WHITE	95.80000000000001	178	Other	ENGLISH	MARRIED
11082391	33206088	22596088	74	M	UNKNOWN	81.2	183	Medicare	ENGLISH	WIDOWED
11083655	38699030	20137177	76	M	BLACK/AFRICAN AMERICAN	69.1	170	Medicare	ENGLISH	WIDOWED
11087309	32950640	26556890	53	M	UNKNOWN	101.5	173	Other	ENGLISH	MARRIED
11087853	38453193	25426433	85	F	WHITE	56.6		Medicare	ENGLISH	MARRIED
11088384	37380953	22167318	67	M	PORTUGUESE	44.8	178	Medicare	ENGLISH	MARRIED
11089729	37395251	27021321	92	F	UNKNOWN	89.1	157	Medicare	ENGLISH
11090382	36475001	28678397	85	M	WHITE	88.5		Medicare	ENGLISH	MARRIED
11093867	36963268	23365574	60	M	WHITE	85.6	173	Other	ENGLISH	MARRIED
11095636	38908376	21937919	79	F	WHITE	61.85		Other	ENGLISH	MARRIED
11099744	35926799	27441109	54	F	WHITE	95.6	160	Other	ENGLISH	MARRIED
11101614	30212938	23299340	78	F	WHITE - RUSSIAN	60	168	Medicare	ENGLISH	MARRIED
11103376	37196072	28135062	86	F	BLACK/AFRICAN AMERICAN	80.1		Medicare	ENGLISH	WIDOWED
11105803	36518934	22550800	73	F	ASIAN - CHINESE	64.6		Medicare	?	MARRIED
11108098	31449537	22698313	96	F	WHITE - OTHER EUROPEAN	60.05		Medicare	ENGLISH	WIDOWED
11110888	38815212	22941724	90	F	WHITE	52.4		Medicare	ENGLISH	WIDOWED
11119153	34510736	20788795	83	F	WHITE	72.5	152	Medicare	ENGLISH	DIVORCED
11120430	34093113	22800833	59	M	WHITE	105	180	Medicare	ENGLISH	SINGLE
11122196	30780049	29171412	68	F	WHITE	94.1		Medicare	ENGLISH	MARRIED
11122975	37071987	20098892	85	F	WHITE	65.7	163	Medicare	ENGLISH	MARRIED
11125344	31865493	29087252	65	F	WHITE	54	165	Other	ENGLISH	MARRIED
11127127	32117398	27797071	91	F	UNKNOWN	63.8	142	Other	?
11129230	32733181	28836885	84	M	WHITE	90.55000000000001	173	Other	ENGLISH	MARRIED
11129835	36471889	25447858	43	F	BLACK/AFRICAN AMERICAN	92	168	Other	ENGLISH	DIVORCED
11131318	32152372	22805099	91	F	WHITE	73	165	Medicare	ENGLISH	MARRIED
11132535	39485928	21336112	66	F	WHITE	125.66666666666667		Other	ENGLISH	WIDOWED
11133561	31253236	23302095	38	F	WHITE	101.8	168	Other	ENGLISH	SINGLE
11134420	30773864	26320800	86	F	WHITE	84.35	165	Other	ENGLISH	SINGLE
11136760	36761647	28384173	70	F	WHITE	95	163	Other	ENGLISH	MARRIED
11140716	39894320	27517858	87	F	WHITE	82.8		Other	ENGLISH	WIDOWED
11144031	39821124	21495589	67	F	ASIAN - CHINESE	65.1	157	Medicare	?	MARRIED
11145090	38908446	21763988	81	F	WHITE	53.2	152	Medicare	ENGLISH	WIDOWED
11146837	34257353	20876636	72	M	WHITE	85.6	163	Medicare	ENGLISH	MARRIED
11148678	31973347	26451505	73	M	WHITE	86	160	Medicare	ENGLISH	MARRIED
11148989	37926038	20600308	41	M	WHITE	104.95	183	Other	ENGLISH	DIVORCED
11149702	37388511	27254541	66	M	HISPANIC/LATINO - PUERTO RICAN	84.4	168	Other	?	DIVORCED
11151862	34482643	20072191	52	F	BLACK/CAPE VERDEAN	113	165	Other	?	SINGLE
11152220	33805499	24147617	79	F	WHITE	68.9	155	Medicare	ENGLISH	WIDOWED
11153226	32357329	28907460	61	M	WHITE	62.7	170	Other	ENGLISH	MARRIED
11153447	34431011	27687415	82	M	WHITE	65		Medicare	ENGLISH	WIDOWED
11155525	32714013	22067624	52	M	OTHER	97.8		Other	ENGLISH	MARRIED
11161330	30442777	28726209	37	M	OTHER	104.4	185	Other	ENGLISH	SINGLE
11162996	33034232	22465903	31	M	WHITE	176	180	Medicare	ENGLISH	SINGLE
11163643	36157087	22331245	73	M	WHITE	58.2		Medicare	ENGLISH	SINGLE
11164018	39328295	24415195	85	F	WHITE	68.7	168	Medicare	ENGLISH	WIDOWED
11164848	38209073	25671821	71	F	WHITE	83.2	157	Other	ENGLISH	WIDOWED
11165060	36423523	29991539	70	M	WHITE	98	183	Other	ENGLISH	MARRIED
11167834	31865868	24480219	91	F	WHITE	66.43333333333334		Medicare	ENGLISH	WIDOWED
11171390	36975364	29792071	67	M	WHITE	117	173	Medicare	ENGLISH	DIVORCED
11173428	30026250	26586173	81	F	WHITE	70		Medicare	?	MARRIED
11175582	38532300	27042255	72	M	WHITE	99	178	Other	ENGLISH	MARRIED
11176370	39088277	28863934	20	M	BLACK/CARIBBEAN ISLAND	41.5	157	Other	?	SINGLE
11178953	32833251	25880820	81	F	WHITE	125.1	163	Other	ENGLISH	SINGLE
11179902	33408788	21375172	55	M	WHITE	65.2	163	Other	ENGLISH	SINGLE
11180102	32244151	25731950	79	M	WHITE	66.45		Other	ENGLISH	WIDOWED
11180809	30713595	28385942	71	M	WHITE	105.5		Medicare	ENGLISH	SINGLE
11181210	36832182	22776305	69	F	WHITE	79	163	Medicare	ENGLISH	SINGLE
11182151	35013417	22537178	84	F	WHITE	57.6	165	Other	ENGLISH	WIDOWED
11182822	32744241	22951112	75	M	WHITE	123.5	170	Medicare	ENGLISH	SINGLE
11189964	36861501	26650355	88	F	WHITE	51.4		Medicare	?	MARRIED
11191438	39793956	20179421	79	F	HISPANIC/LATINO - PUERTO RICAN	77.5	155	Medicare	?	MARRIED
11192169	39467910	26793173	86	M	WHITE	74		Medicare	ENGLISH	MARRIED
11192873	31135963	25942666	70	F	WHITE	70.75	163	Medicare	ENGLISH	MARRIED
11192888	39314232	25092848	82	M	WHITE - RUSSIAN	77		Medicare	ENGLISH	WIDOWED
11194776	38848710	24945821	57	F	HISPANIC OR LATINO	117.4	163	Medicaid	?	WIDOWED
11196689	39682828	23676524	88	F	WHITE	67.05	168	Medicare	ENGLISH	WIDOWED
11196801	35824337	24434415	84	F	WHITE	75.80000000000001	163	Medicare	ENGLISH	MARRIED
11198895	33216968	28383961	82	F	WHITE	52.05		Medicare	ENGLISH	SINGLE
11200811	39599237	22450456	74	F	WHITE	89		Medicare	ENGLISH	MARRIED
11203208	35441098	27967352	65	F	UNKNOWN	93.7		Medicare	ENGLISH	DIVORCED
11205212	36383603	25178486	73	M	WHITE	87.7		Other	ENGLISH	DIVORCED
11207146	35213901	26571512	82	F	OTHER	88.65	168	Medicaid	?	SINGLE
11207557	31078824	23784417	82	F	WHITE	59	155	Other	ENGLISH	SINGLE
11208503	38691951	22525122	85	F	ASIAN - CHINESE	55.1		Other	?	MARRIED
11210771	34735447	24383619	88	F	WHITE	74.2	152	Medicare	ENGLISH	WIDOWED
11212692	33414874	28948855	64	F	WHITE	113		Other	ENGLISH	SINGLE
11213546	39873415	25784348	63	F	WHITE	80.15	163	Other	ENGLISH	SINGLE
11214845	34462481	28522779	66	M	WHITE	75	168	Medicare	ENGLISH	MARRIED
11217607	39623655	22485433	81	M	WHITE	71.1	175	Medicare	ENGLISH	MARRIED
11218729	32553925	21827458	59	M	WHITE	72.2		Other	ENGLISH	SINGLE
11220287	37470919	21049726	79	M	HISPANIC OR LATINO	103		Medicare	?	WIDOWED
11220467	39493523	24883095	77	F	WHITE	95.2	160	Other	ENGLISH
11221340	31947763	22361853	83	F	WHITE	78.5		Medicare	ENGLISH	WIDOWED
11221989	39764632	24641272	58	M	UNKNOWN	89.15	173	Other	ENGLISH	DIVORCED
11226194	36319779	24922551	84	M	WHITE	89		Medicare	?	MARRIED
11228986	36088280	28564493	90	F	WHITE	52		Medicare	ENGLISH	WIDOWED
11231966	32176417	22679034	76	M	BLACK/CARIBBEAN ISLAND	72.7	168	Other	?	WIDOWED
11234238	31347825	29395534	61	M	WHITE	115.5	185	Medicare	ENGLISH	SINGLE
11236474	39450911	23673007	38	F	BLACK/AFRICAN AMERICAN	48.6	155	Medicaid	ENGLISH	SINGLE
11237063	32481717	22205833	81	M	WHITE	101.2		Medicare	ENGLISH	MARRIED
11237954	30946736	25591200	80	F	UNKNOWN	61.65		Medicare	ENGLISH
11240495	38961723	23030520	87	M	WHITE	71.15	173	Medicare	ENGLISH	WIDOWED
11242316	34459548	22076159	59	M	WHITE - OTHER EUROPEAN	119	188	Other	ENGLISH	SINGLE
11244926	35783644	22759829	64	F	WHITE	91.3		Other	ENGLISH	SINGLE
11246402	37375441	22850056	74	F	UNKNOWN	73.85	160	Medicare	ENGLISH
11247296	34114064	22104910	69	F	WHITE	82.55	173	Other	ENGLISH	MARRIED
11247436	37270178	26290780	76	F	WHITE	78	165	Medicare	ENGLISH	WIDOWED
11249261	35891766	20405682	67	M	WHITE	125.3	191	Medicare	ENGLISH	MARRIED
11249860	34300466	29859525	70	M	UNABLE TO OBTAIN	79		Other	ENGLISH	MARRIED
11250079	34352531	28678828	38	M	WHITE	130.3	170	Other	ENGLISH	SINGLE
11251419	38041292	22008181	86	F	UNKNOWN	67.6	142	Medicare	ENGLISH	MARRIED
11252741	35810878	22097604	76	M	WHITE	70.1		Other	ENGLISH	WIDOWED
11253126	35597578	26909871	63	M	BLACK/AFRICAN AMERICAN			Medicaid	ENGLISH	SINGLE
11256275	37391779	23971864	88	F	PATIENT DECLINED TO ANSWER	86.9	165	Medicare	ENGLISH	SINGLE
11257115	31236198	20425175	73	F	WHITE	82.1	155	Medicare	ENGLISH	SINGLE
11257841	39361235	24447059	79	F	WHITE	90.2	152	Medicare	ENGLISH	SINGLE
11258377	39048162	28838248	89	F	WHITE	56.2	152	Medicare	ENGLISH	MARRIED
11259141	32272859	25963696	61	F	WHITE - OTHER EUROPEAN	81.6	163	Other	ENGLISH	SINGLE
11259465	30166170	20907313	82	F	WHITE - OTHER EUROPEAN	65.5		Other	ENGLISH	MARRIED
11266689	39748298	23550716	38	M	WHITE	264.8	193	Other	ENGLISH	SINGLE
11266938	35918080	27078182	85	F	WHITE - RUSSIAN	77.8	157	Medicare	?	WIDOWED
11267045	34897008	29466691	73	F	WHITE	83.7		Medicare	ENGLISH	MARRIED
11268371	34779368	28898326	88	M	WHITE	51.3	160	Medicare	ENGLISH	MARRIED
11270948	32505082	27493644	94	F	WHITE	86.1		Medicare	ENGLISH	WIDOWED
11271927	36369720	21791641	39	F	HISPANIC/LATINO - PUERTO RICAN	67.80000000000001	157	Medicaid	?	SINGLE
11273115	35113785	24898994	49	F	OTHER	85.19999999999999	150	Medicare	ENGLISH
11273854	39648536	20872944	39	F	UNKNOWN	96.8	165	Other	ENGLISH	MARRIED
11281127	30635726	29749314	53	M	WHITE	91	178	Medicaid	ENGLISH	SINGLE
11281603	32249723	25891316	61	F	WHITE	54	157	Medicare	ENGLISH	SINGLE
11282384	30592303	29994261	70	F	BLACK/AFRICAN AMERICAN	88.3	165	Medicare	ENGLISH	DIVORCED
11291230	31850910	22990559	84	F	WHITE	62.2	157	Other	ENGLISH	WIDOWED
11291823	34007439	21259664	78	M	WHITE	87.8	183	Medicare	ENGLISH	SINGLE
11293517	35436722	21799365	72	M	WHITE	105	183	Medicare	ENGLISH	DIVORCED
11294021	38603294	24939277	83	F	WHITE	48		Medicare	ENGLISH	WIDOWED
11296318	33868204	26765003	77	F	WHITE	87.6	152	Medicare	ENGLISH	WIDOWED
11296766	39928827	24438132	80	F	WHITE - RUSSIAN	72.2	165	Medicare	?	MARRIED
11296936	39409803	21648820	61	M	BLACK/AFRICAN AMERICAN	72.4		Other	ENGLISH	SINGLE
11301400	38376187	28109269	89	M	WHITE	78		Medicare	ENGLISH	SINGLE
11301742	32453296	23195320	80	M	WHITE	83.8		Medicare	ENGLISH	MARRIED
11304253	34543082	23346584	64	F	UNKNOWN	53.4	170	Medicare	ENGLISH
11304959	36159356	27600272	79	M	WHITE	75	188	Other	ENGLISH	MARRIED
11309053	36858619	23877453	94	M	WHITE	84.4	173	Medicare	ENGLISH	WIDOWED
11309915	35507582	25761953	76	F	OTHER	60.5		Medicare	ENGLISH	SINGLE
11310901	36662799	22021677	74	F	WHITE	56.8	152	Medicare	ENGLISH	MARRIED
11315296	30708810	24817060	54	F	WHITE	67		Other	ENGLISH	MARRIED
11315982	33345706	28762278	79	F	WHITE	57.9	157	Medicare	ENGLISH	MARRIED
11317570	30355176	29656601	73	F	OTHER	76.65	152	Medicare	?	MARRIED
11317871	31013881	27218543	65	F	WHITE	81.4	173	Other	ENGLISH	MARRIED
11321046	33625268	24480756	82	M	WHITE	65.7	168	Medicare	ENGLISH	MARRIED
11321257	35860455	21322793	70	F	WHITE	109	165	Medicare	ENGLISH	MARRIED
11321986	39333664	24607298	77	M	WHITE	117		Medicare	ENGLISH	MARRIED
11326098	37507300	26522869	62	M	WHITE	167		Other	ENGLISH	MARRIED
11326206	37079354	23686858	86	M	WHITE	77.3		Medicare	ENGLISH	MARRIED
11328158	30052733	27985960	82	F	WHITE	57.3		Medicare	ENGLISH	MARRIED
11328386	30342613	28869489	81	F	WHITE	88	165	Medicare	ENGLISH	MARRIED
11332465	36244615	25222212	65	M	UNKNOWN	80	168	Other	ENGLISH
11332825	36420347	21909820	73	F	UNKNOWN	63.3	163	Other	ENGLISH
11337495	39033634	20374655	85	F	WHITE	71	152	Medicare	ENGLISH	WIDOWED
11339384	32573448	27383384	79	F	BLACK/AFRICAN AMERICAN	70.2		Other	ENGLISH	MARRIED
11340930	35192840	20313589	67	M	UNKNOWN	115.62533333333336	173	Medicare	ENGLISH	MARRIED
11343484	39661672	29736871	72	M	WHITE	83.8	170	Medicare	ENGLISH	MARRIED
11343907	35967845	22689342	82	F	WHITE	62	142	Medicare	?	MARRIED
11344335	38153293	29609275	59	M	WHITE	90.6	188	Other	ENGLISH	MARRIED
11344751	33181285	27728838	60	F	BLACK/AFRICAN AMERICAN	101.4	160	Medicaid	ENGLISH	SINGLE
11345933	38271986	22106706	85	M	WHITE	83.6	173	Medicare	ENGLISH	MARRIED
11346699	36125779	27717369	38	M	UNKNOWN	71.2	178	Other	ENGLISH	MARRIED
11348907	30016014	24524153	77	M	WHITE	90	168	Medicare	ENGLISH	MARRIED
11349432	37310374	24577372	59	F	BLACK/AFRICAN AMERICAN	86.6		Other	?	MARRIED
11353832	38396911	25246853	82	M	UNKNOWN	105	188	Other	ENGLISH
11354922	32621287	27718042	55	M	WHITE	71	168	Medicare	ENGLISH	SINGLE
11360891	32354505	22429517	76	M	WHITE	114.9	168	Medicare	ENGLISH	MARRIED
11363157	35392063	20971867	92	F	AMERICAN INDIAN/ALASKA NATIVE	55.8	160	Other	ENGLISH	WIDOWED
11363936	37298762	28745767	66	M	WHITE	99.25		Medicare	?	DIVORCED
11366148	31290984	28310283	91	F	BLACK/AFRICAN AMERICAN	50.8	157	Medicare	ENGLISH	WIDOWED
11366422	35802161	25458336	61	F	WHITE	105.6		Other	ENGLISH	MARRIED
11369587	30218259	28211027	84	M	WHITE	75.3	165	Medicare	ENGLISH	MARRIED
11370994	36837764	22801372	91	F	WHITE	64	147	Medicare	ENGLISH	WIDOWED
11371466	34482432	21270943	90	M	WHITE	73.1	178	Medicare	ENGLISH	MARRIED
11372027	30981206	29009535	72	F	WHITE - RUSSIAN	95.2		Medicare	?	MARRIED
11373077	32508102	28635328	42	M	BLACK/AFRICAN AMERICAN	123.3	193	Other	ENGLISH	MARRIED
11374486	35647824	23112869	73	M	UNKNOWN	92	180	Medicare	ENGLISH	MARRIED
11374532	39599342	27499142	79	M	WHITE	71		Medicare	?	MARRIED
11374776	34927785	23440405	79	F	WHITE	98.2	152	Other	ENGLISH	WIDOWED
11376103	32465788	27821276	62	M	ASIAN - CHINESE	80.53333333333335	165	Other	ENGLISH	MARRIED
11378149	31597960	29235017	67	M	WHITE	97.85	178	Medicare	ENGLISH	MARRIED
11378535	32950707	26705155	92	M	WHITE	64	165	Other	ENGLISH	MARRIED
11378589	37231883	28684313	56	F	OTHER	44.2		Medicare	ENGLISH	MARRIED
11380368	30253379	21678815	92	M	WHITE	66.95		Medicare	ENGLISH	WIDOWED
11381511	38852679	24668341	53	F	OTHER	65	170	Other	ENGLISH	MARRIED
11381569	33607734	26192299	84	F	WHITE	104	152	Medicare	ENGLISH	SINGLE
11383018	39452683	25780991	89	M	WHITE	78.6	183	Medicare	ENGLISH	MARRIED
11384521	34926363	20053214	40	M	WHITE	204	173	Other	ENGLISH	SINGLE
11385992	30668232	23133441	75	M	UNKNOWN	100		Medicare	ENGLISH
11389801	33132370	28171818	63	F	WHITE	87.1	157	Other	ENGLISH	MARRIED
11390104	36666352	20479841	68	F	WHITE	80	165	Other	ENGLISH	WIDOWED
11390252	32716634	21331972	82	F	WHITE	72	152	Medicare	ENGLISH	WIDOWED
11390506	35493524	27989210	75	F	WHITE	64.3		Medicare	ENGLISH	MARRIED
11392990	39980385	21253505	74	M	WHITE - RUSSIAN	82.6		Other	ENGLISH	MARRIED
11397722	33871797	20635136	82	M	HISPANIC OR LATINO	80		Medicare	?	MARRIED
11398829	34031152	26104066	73	M	WHITE	99		Other	ENGLISH
11400494	39351152	25827583	69	F	UNKNOWN	74.7	168	Medicare	ENGLISH
11402910	32560705	23375177	61	F	WHITE	80.7	157	Other	ENGLISH
11403616	33493059	23885084	86	M	WHITE	84.85	168	Medicare	ENGLISH	WIDOWED
11404288	36416590	29333255	91	M	NATIVE HAWAIIAN OR OTHER PACIFIC ISLANDER	78.65		Other	ENGLISH
11407375	34477666	27274808	85	M	WHITE	86	180	Medicare	ENGLISH	MARRIED
11408401	33753561	20915702	78	F	WHITE	100.7		Medicare	ENGLISH	WIDOWED
11408874	33118083	26001001	87	M	WHITE	84.1		Medicare	ENGLISH	MARRIED
11409035	39601179	25150183	69	M	AMERICAN INDIAN/ALASKA NATIVE	63.5	165	Other	ENGLISH	SINGLE
11409143	33831444	28675941	70	M	WHITE	58.7	170	Other	ENGLISH	DIVORCED
11410076	30802952	29714083	81	M	WHITE	80	183	Other	ENGLISH
11410426	39722758	27299736	68	M	UNKNOWN	98.2	168	Medicare	ENGLISH	MARRIED
11411362	37331665	22523526	67	M	UNKNOWN	94.8	183	Medicare	ENGLISH
11412254	36715122	22069290	80	M	OTHER	59	165	Other	ENGLISH	SINGLE
11413537	38058757	24641041	74	M	UNKNOWN	62	157	Medicare	ENGLISH
11415965	33804298	22822957	89	M	WHITE	86.56666666666666	168	Other	?	SINGLE
11418556	32792834	20275492	92	F	ASIAN	65.9	160	Medicare	?	WIDOWED
11425407	39329319	21832823	83	M	BLACK/AFRICAN AMERICAN	82.75	178	Medicare	ENGLISH	WIDOWED
11426151	37099009	26785908	65	F	WHITE	155.56666666666666	165	Medicaid	ENGLISH	MARRIED
11429121	34180005	25179006	78	M	WHITE	90.3	183	Medicare	ENGLISH	MARRIED
11429550	34560685	29005196	59	M	WHITE	230		Other	ENGLISH	MARRIED
11432534	30975141	24996793	77	F	WHITE	104.03333333333335		Medicare	ENGLISH	DIVORCED
11437366	31486926	21503098	91	M	BLACK/AFRICAN AMERICAN	78.75	183	Other	ENGLISH	WIDOWED
11438336	37925650	29503954	63	F	HISPANIC OR LATINO	63.2		Medicare	ENGLISH	SINGLE
11438492	32070305	20032916	90	M	WHITE	68.9		Medicare	ENGLISH	MARRIED
11438886	37253283	22928595	72	F	WHITE	83.25	155	Medicare	ENGLISH	MARRIED
11440437	37270651	26588747	65	F	UNABLE TO OBTAIN	77		Medicaid	ENGLISH	SINGLE
11441946	36695853	25235003	72	M	WHITE	111.2	173	Medicare	ENGLISH	MARRIED
11447867	32312917	24384913	65	M	UNKNOWN	88	178	Other	ENGLISH	MARRIED
11448985	33246619	26740424	78	M	UNKNOWN	125.3	188	Other	ENGLISH
11449055	36304662	27630732	61	M	WHITE	89.1		Medicare	ENGLISH	SINGLE
11450666	36538650	22882899	72	M	WHITE	79	170	Medicare	ENGLISH	DIVORCED
11452473	39443375	28918725	62	F	WHITE	138.6	157	Other	ENGLISH	SINGLE
11452644	35689867	29901909	79	M	WHITE	83		Medicare	?	SINGLE
11455536	37629333	28486795	54	M	UNABLE TO OBTAIN	88.4	173	Other	ENGLISH
11457357	34004563	26329726	80	F	UNABLE TO OBTAIN	75.4	165	Medicare	?
11457571	37798506	25927964	61	M	WHITE	121.30000000000001	178	Other	ENGLISH	MARRIED
11458288	35541349	25687779	43	M	WHITE	93	175	Other	ENGLISH	MARRIED
11458442	32771068	22613935	72	M	WHITE	94.5	183	Medicare	ENGLISH	MARRIED
11459120	38281287	24783889	71	F	WHITE	110	178	Medicare	ENGLISH	SINGLE
11461422	37265861	23370162	73	M	BLACK/AFRICAN AMERICAN	136.25	175	Other	ENGLISH	MARRIED
11462863	33765335	22106219	57	M	WHITE	50	168	Medicaid	ENGLISH	SINGLE
11463165	31172290	27865548	92	F	WHITE	58.8		Medicare	ENGLISH	WIDOWED
11465184	35592626	29050266	93	M	WHITE	91		Other	?	SINGLE
11466749	31832941	20441454	77	F	UNKNOWN	91.3		Other	ENGLISH	MARRIED
11467523	34220976	21817770	94	M	WHITE	73.6		Medicare	ENGLISH	WIDOWED
11470198	38995260	27367969	29	M	BLACK/AFRICAN AMERICAN	228	175	Other	ENGLISH	SINGLE
11470779	31137014	25205869	55	M	WHITE	89	191	Other	ENGLISH	MARRIED
11472206	36320663	29905361	66	M	WHITE	126.5		Medicare	ENGLISH	WIDOWED
11474065	32408660	24586639	64	F	WHITE	72	155	Other	ENGLISH	MARRIED
11474733	31402041	26406008	75	M	WHITE	121.1	183	Other	ENGLISH	MARRIED
11475003	36375502	29693612	82	M	WHITE	75	175	Medicare	ENGLISH	MARRIED
11477097	38729808	28214804	66	M	WHITE	95.65	183	Medicare	ENGLISH	SINGLE
11477669	36707061	21242036	85	F	HISPANIC OR LATINO	76.1	142	Other	?	WIDOWED
11479858	34189676	22777545	65	M	WHITE	85.3	178	Other	ENGLISH	MARRIED
11481806	30508327	20516028	86	F	WHITE	49.6	157	Medicare	ENGLISH	MARRIED
11482500	38486268	24021148	87	F	WHITE	57.75	168	Medicare	ENGLISH	WIDOWED
11486239	36077676	25861822	72	M	WHITE	110	183	Medicare	ENGLISH	MARRIED
11486264	38496686	24959908	80	M	WHITE	56		Medicare	ENGLISH	MARRIED
11491583	34725102	28868643	69	F	WHITE	126.55	163	Medicare	ENGLISH	MARRIED
11492213	39684354	22184277	59	M	WHITE	108.15	191	Other	ENGLISH	MARRIED
11495932	35093335	26638278	79	F	BLACK/AFRICAN AMERICAN	76.25	152	Medicare	ENGLISH	SINGLE
11496131	35985792	25795006	65	M	WHITE	90		Medicare	ENGLISH	SINGLE
11500847	37143937	25353725	67	M	UNKNOWN	158.7		Medicare	ENGLISH	MARRIED
11501310	30983281	27305247	50	M	WHITE	138	180	Other	ENGLISH	MARRIED
11506385	31694173	25971115	56	M	WHITE	109.4	191	Medicare	ENGLISH	SINGLE
11506963	35227066	25858162	82	F	WHITE			Medicare	ENGLISH	DIVORCED
11508679	30062477	20568339	78	F	WHITE	52.4	150	Medicare	ENGLISH	WIDOWED
11509670	30532230	24824123	89	M	BLACK/AFRICAN AMERICAN	63.6	175	Medicare	ENGLISH	MARRIED
11510549	30187936	21791514	80	M	WHITE	68.9		Medicare	ENGLISH	MARRIED
11511458	34227617	20941398	88	M	WHITE			Medicare	ENGLISH	MARRIED
11512097	37721096	24963505	71	F	WHITE	54.7		Medicare	ENGLISH	MARRIED
11512653	39359277	24728972	84	M	WHITE	108	173	Medicare	ENGLISH	MARRIED
11516270	37749758	20486917	87	F	WHITE	46.666666666666664	152	Medicare	ENGLISH	MARRIED
11521504	34214668	25249620	61	F	WHITE	147.85000000000002		Medicare	ENGLISH	SINGLE
11522541	33115257	23958905	82	M	WHITE	70	175	Medicare	ENGLISH	MARRIED
11523129	31759999	23104107	80	F	BLACK/AFRICAN AMERICAN	51.7	145	Medicare	ENGLISH	SINGLE
11529880	35850934	23694167	62	F	UNKNOWN	66.4	165	Other	ENGLISH	DIVORCED
11530561	38001373	28530402	88	M	WHITE	77.6	178	Medicare	ENGLISH	WIDOWED
11532659	38228702	24114990	68	F	HISPANIC/LATINO - DOMINICAN	96.7	165	Medicare	?	WIDOWED
11533462	35348908	27328168	91	M	ASIAN - CHINESE	49		Other	?	MARRIED
11533501	34461298	24430941	58	M	WHITE	71.80000000000001	170	Other	ENGLISH	SINGLE
11539240	32930821	22141666	90	F	WHITE	65.2		Medicare	ENGLISH	WIDOWED
11539827	39995735	21192405	63	M	WHITE	86.4	173	Other	ENGLISH	MARRIED
11540283	30034749	27307881	50	M	HISPANIC OR LATINO	57.85	163	Other	ENGLISH	MARRIED
11541378	36024728	22900653	71	F	WHITE	67		Medicare	ENGLISH	SINGLE
11543398	31497701	29228250	84	F	WHITE	87	160	Medicare	ENGLISH	WIDOWED
11544860	37530970	22429647	87	F	WHITE	79	170	Medicare	ENGLISH	WIDOWED
11545574	39549810	26125539	76	M	WHITE	96		Medicare	ENGLISH	WIDOWED
11546805	32925349	23531962	70	M	WHITE	98	168	Other	ENGLISH	SINGLE
11547745	30212189	29837616	91	M	WHITE	71.5		Medicare	?	MARRIED
11549544	31424551	22200184	40	M	UNKNOWN	69.7	173	Other	?
11550765	35586036	23874738	92	F	WHITE	46.8	155	Other	ENGLISH	MARRIED
11551024	32748004	26594429	50	M	WHITE	82.3	173	Medicare	ENGLISH	MARRIED
11552552	37057456	21800909	86	F	WHITE - OTHER EUROPEAN	65.49999999999999		Medicare	ENGLISH	DIVORCED
11552741	35839750	24281438	84	M	WHITE	112.06666666666666	178	Medicare	ENGLISH	SINGLE
11553398	34130907	27709520	77	F	UNKNOWN	89.5	160	Medicare	ENGLISH	WIDOWED
11554445	36346298	28038733	39	M	WHITE - RUSSIAN	135.85	191	Other	ENGLISH	MARRIED
11555243	38304187	25977155	76	M	UNKNOWN	108.2	180	Medicare	ENGLISH	MARRIED
11556093	39699085	24444070	88	M	WHITE	70.53333333333333		Other	ENGLISH	WIDOWED
11557186	35469955	22752628	73	M	BLACK/AFRICAN AMERICAN	91.8	170	Medicare	ENGLISH
11557836	30962835	20136936	84	M	WHITE	67.35	178	Medicare	ENGLISH	MARRIED
11558942	31255985	24509205	83	M	BLACK/AFRICAN AMERICAN	121.3		Other	ENGLISH	WIDOWED
11559478	36759260	25432414	85	F	WHITE	57.2		Medicare	ENGLISH	WIDOWED
11563006	36026636	23243892	58	M	WHITE	133.85	185	Other	ENGLISH	MARRIED
11563634	32131813	27413047	35	M	UNKNOWN	105.55	178	Medicaid	ENGLISH	SINGLE
11564146	39924709	29835262	91	F	WHITE - RUSSIAN	103		Medicaid	?
11567529	30980027	21232911	89	F	WHITE	68.25	170	Medicare	ENGLISH	SINGLE
11567955	30784767	23090401	81	M	WHITE	66.9		Medicare	ENGLISH	MARRIED
11568882	37178921	22426705	63	F	WHITE	91.5		Medicare	ENGLISH	WIDOWED
11575713	37004751	20320829	61	M	WHITE	119	163	Other	ENGLISH	MARRIED
11576897	32367149	29845627	63	M	WHITE	95		Medicare	ENGLISH	WIDOWED
11579351	39633000	20838061	91	M	WHITE	68.1	173	Medicare	ENGLISH	MARRIED
11579913	36202012	28453882	89	F	WHITE	72.7	170	Medicare	ENGLISH	SINGLE
11580863	30304832	23467473	76	F	WHITE	71.35	157	Other	ENGLISH	MARRIED
11581121	37864610	21253245	68	F	WHITE	55.4	152	Other	ENGLISH	WIDOWED
11581195	38658392	28782408	63	M	UNKNOWN	84.6	175	Other	ENGLISH
11589090	38890592	20512615	84	F	UNKNOWN	50.2	165	Other	ENGLISH
11589465	38790981	23838325	79	M	UNKNOWN	75	165	Medicare	ENGLISH	MARRIED
11592298	31780966	21758109	81	M	PATIENT DECLINED TO ANSWER	76	173	Medicare	ENGLISH	MARRIED
11592373	36227721	23933003	69	M	WHITE	80.1		Other	ENGLISH	MARRIED
11592968	33445309	25912922	60	M	BLACK/AFRICAN AMERICAN	77.1	177	Medicare	ENGLISH	SINGLE
11594012	38833788	21210031	70	F	MULTIPLE RACE/ETHNICITY	138	170	Medicare	ENGLISH	WIDOWED
11594544	30782638	20431911	72	F	BLACK/AFRICAN AMERICAN	77.5		Other	ENGLISH	SINGLE
11594609	35691097	28992088	84	F	WHITE	67.3		Other	ENGLISH	DIVORCED
11596570	30326687	20840530	58	F	WHITE	47		Medicare	ENGLISH	SINGLE
11598386	35663457	27953478	57	M	WHITE	128.45	178	Medicare	ENGLISH	MARRIED
11600106	35918303	24964764	88	F	WHITE	52.1	142	Medicare	ENGLISH	WIDOWED
11600157	30251890	21942766	76	F	WHITE	73.5	168	Medicare	ENGLISH	WIDOWED
11605027	31438123	28735920	69	M	BLACK/AFRICAN AMERICAN	119	185	Other	ENGLISH	MARRIED
11605699	34625482	21703960	90	F	BLACK/CARIBBEAN ISLAND	44		Other	?	WIDOWED
11607177	32366337	29208275	57	M	BLACK/CAPE VERDEAN	156.5		Other	?	MARRIED
11609346	35335334	26472328	68	M	WHITE	76.4	168	Medicare	ENGLISH	DIVORCED
11610140	33039123	24093054	52	F	WHITE	90.7		Medicare	ENGLISH	SINGLE
11613361	34949920	23826271	77	M	WHITE	109	191	Medicare	ENGLISH	MARRIED
11616031	31503787	22076526	75	M	OTHER	70.9		Medicare	ENGLISH	MARRIED
11616687	36737788	29397878	61	M	WHITE	109	178	Other	ENGLISH	MARRIED
11616778	33990136	25531022	63	M	WHITE	87.6	173	Other	ENGLISH	SINGLE
11617629	30946989	27409048	60	M	WHITE	77.9	188	Other	ENGLISH	MARRIED
11620095	37091951	25331153	78	M	WHITE	89.8	183	Medicare	ENGLISH	MARRIED
11621360	33526114	24322608	81	F	WHITE	59.8		Medicare	?	DIVORCED
11622280	36713654	28516474	76	M	WHITE	110	177	Other	ENGLISH	MARRIED
11626035	39006342	22799466	56	M	UNKNOWN	80.85		Medicare	ENGLISH
11633230	37460602	20946201	82	F	WHITE	82.6	160	Medicare	ENGLISH	WIDOWED
11635995	36282564	23667167	86	F	UNKNOWN	77		Other	ENGLISH
11636652	34134184	20274272	47	F	OTHER	41	163	Medicaid	ENGLISH	SINGLE
11638303	30019367	25053659	42	F	WHITE - OTHER EUROPEAN	84.4	152	Medicare	ENGLISH	SINGLE
11639347	36453823	24125111	67	M	WHITE	123.26666666666667		Other	ENGLISH	MARRIED
11642460	33913504	29612267	60	M	WHITE	127	178	Other	ENGLISH	DIVORCED
11642809	35967314	26066020	78	F	UNABLE TO OBTAIN	77	173	Medicare	ENGLISH	WIDOWED
11645509	31718413	24243040	84	M	WHITE	74	171	Medicare	ENGLISH	WIDOWED
11647150	33610519	25021798	76	M	UNKNOWN	62.5	170	Medicare	ENGLISH
11649378	31206864	25934959	88	M	WHITE	69.4	168	Medicare	ENGLISH	MARRIED
11651571	36915920	26450907	77	F	WHITE	64.15		Medicare	ENGLISH	WIDOWED
11652381	34922339	23299242	72	F	WHITE	40	142	Medicare	ENGLISH	MARRIED
11654069	37433494	20020317	78	F	BLACK/AFRICAN AMERICAN	85.36666666666667	163	Medicare	ENGLISH	WIDOWED
11654447	34933915	26145453	79	F	WHITE	73.9	168	Medicare	ENGLISH	MARRIED
11654592	30616217	22290770	85	F	WHITE	64	160	Medicare	ENGLISH	WIDOWED
11655904	38016420	26830941	60	F	WHITE	77.7	147	Medicare	ENGLISH	WIDOWED
11659054	36023087	21553343	76	M	WHITE	75	170	Medicare	ENGLISH	MARRIED
11666182	32828694	24173845	77	M	UNKNOWN	95.1		Medicare	ENGLISH	WIDOWED
11666315	34279325	23911356	61	M	WHITE	57.5	163	Medicaid	?	MARRIED
11668452	30721263	21400255	77	M	WHITE	96.5	180	Medicare	ENGLISH	SINGLE
11670352	39782622	26307293	70	M	WHITE	93.4	188	Medicare	ENGLISH	MARRIED
11671794	30288245	23899762	85	F	WHITE	77.5		Other	ENGLISH	WIDOWED
11676070	36106457	28802155	69	M	WHITE	86	188	Medicare	ENGLISH	MARRIED
11676232	33588812	24542367	86	F	WHITE	65	157	Medicare	ENGLISH	WIDOWED
11680360	38725145	24537373	91	F	WHITE	65.7	152	Medicare	ENGLISH	WIDOWED
11681010	39279281	23407541	83	M	ASIAN	56.3	163	Medicaid	ENGLISH	MARRIED
11683110	32690648	26385000	79	F	WHITE	105.6	163	Medicare	?	MARRIED
11685620	37150874	24979378	70	M	WHITE	114.4		Other	ENGLISH	SINGLE
11686629	30927264	26188372	81	F	WHITE	106.6	160	Medicare	ENGLISH	MARRIED
11688706	33065950	27319681	80	F	WHITE	103	165	Medicare	ENGLISH	WIDOWED
11689298	39736908	20106183	64	F	WHITE	65.45	165	Other	ENGLISH	MARRIED
11692282	30987723	24005826	72	M	WHITE	58.4	178	Other	ENGLISH	SINGLE
11693603	31506062	26983924	87	M	WHITE	83.3		Medicare	ENGLISH	MARRIED
11695880	31690388	26326357	80	F	BLACK/AFRICAN AMERICAN	75.5	160	Medicaid	?	WIDOWED
11696577	33267085	22739413	67	M	WHITE			Medicare	ENGLISH	DIVORCED
11696880	35419815	29149362	97	M	WHITE - RUSSIAN	72.1	157	Medicare	?	WIDOWED
11700242	31337954	20559558	70	F	WHITE	76.3		Medicare	ENGLISH	WIDOWED
11703451	32342095	27237979	80	F	WHITE	92.4		Medicare	ENGLISH	MARRIED
11710154	36777551	23118722	92	M	WHITE	52.2		Other	ENGLISH	WIDOWED
11711020	36657275	22050846	71	M	UNKNOWN	93.8	193	Other	ENGLISH
11713205	35171466	27636368	79	M	WHITE	96	178	Other	ENGLISH	MARRIED
11713970	34275579	25598069	71	F	WHITE	39.9	150	Medicare	ENGLISH	MARRIED
11717909	38947769	22377259	31	M	OTHER	67.4	170	Other	ENGLISH	SINGLE
11719852	33323669	29694624	64	F	BLACK/AFRICAN AMERICAN	70.1		Other	ENGLISH	SINGLE
11720443	39887163	23687711	74	M	OTHER	183.6	175	Medicare	ENGLISH	MARRIED
11722368	33425416	20277982	92	F	WHITE	57.36666666666667		Medicare	?	SINGLE
11723660	31629866	27493057	69	F	BLACK/AFRICAN AMERICAN	85.5	163	Medicare	ENGLISH	SINGLE
11724157	37238940	27527386	81	M	WHITE	69		Medicare	ENGLISH	WIDOWED
11725209	30799292	23130948	76	F	WHITE	81	165	Medicare	ENGLISH	MARRIED
11729508	30692905	24232717	88	F	WHITE	56.8	152	Medicare	ENGLISH	WIDOWED
11730422	35260056	29679593	83	F	HISPANIC/LATINO - PUERTO RICAN	78.4		Medicare	?	WIDOWED
11735934	37731954	21635610	86	M	WHITE	56.5	165	Medicare	ENGLISH	WIDOWED
11737268	34053163	20044900	69	F	WHITE	74	152	Medicare	ENGLISH	SINGLE
11740173	39657226	26527736	69	F	WHITE	83		Medicare	ENGLISH	DIVORCED
11742505	37723752	24067631	72	F	UNKNOWN	87.25	178	Medicare	ENGLISH	MARRIED
11743730	35557594	24159911	47	M	WHITE	80	180	Medicare	ENGLISH	MARRIED
11744921	36921463	20157596	73	F	BLACK/AFRICAN AMERICAN	95.2		Medicare	ENGLISH	SINGLE
11745291	38121875	22270906	81	M	WHITE	74	170	Medicare	ENGLISH	MARRIED
11746096	31251562	23762829	85	M	WHITE	65.9	173	Medicare	ENGLISH	MARRIED
11748036	31159323	27197593	88	F	WHITE	98		Medicare	ENGLISH	DIVORCED
11749745	34960130	22185139	61	M	WHITE	95.5	178	Medicaid	ENGLISH	SINGLE
11749991	33701183	20503367	86	F	WHITE	64.1	168	Medicare	ENGLISH	WIDOWED
11750652	38196129	26088164	77	M	WHITE	128		Medicare	ENGLISH	MARRIED
11751250	30455080	27954417	56	M	WHITE	100.3	180	Other	ENGLISH	MARRIED
11751604	31405563	22228575	83	M	WHITE	65.3		Medicare	ENGLISH	MARRIED
11755038	31828751	28415181	71	M	WHITE	100.4	183	Other	ENGLISH	MARRIED
11756467	32721770	20763537	82	F	BLACK/AFRICAN AMERICAN	110		Medicare	ENGLISH	DIVORCED
11758759	35379890	24271718	66	M	WHITE	76.5	193	Medicare	ENGLISH	DIVORCED
11758767	38895487	20892946	76	F	UNKNOWN	52		Other	ENGLISH
11760104	33704129	22651141	83	F	UNKNOWN	92.9	157	Other	ENGLISH
11766776	37378627	24041934	76	M	WHITE	91	178	Medicare	?	MARRIED
11771928	32027486	28233556	68	F	WHITE	105	165	Medicare	ENGLISH	SINGLE
11772764	37396212	20164436	77	F	HISPANIC/LATINO - DOMINICAN	68.6	157	Medicare	?	SINGLE
11773815	37495373	24708516	56	F	HISPANIC/LATINO - DOMINICAN	55.8	163	Other	?	SINGLE
11775739	32513771	28052837	77	M	WHITE - OTHER EUROPEAN	78.65		Other	ENGLISH	MARRIED
11779144	32688420	26842916	76	F	WHITE	76.03333333333335	160	Other	ENGLISH	WIDOWED
11783844	31924319	23699299	92	F	WHITE	44		Medicare	ENGLISH	WIDOWED
11786916	32421453	29721885	73	F	WHITE	62.75	165	Medicare	ENGLISH	MARRIED
11790625	38419757	27303741	68	F	WHITE	72	163	Medicare	ENGLISH	MARRIED
11790974	34450827	27152376	62	M	WHITE	59.1	168	Medicare	ENGLISH	DIVORCED
11791996	38392221	21896053	81	F	WHITE	66.7		Medicare	ENGLISH	WIDOWED
11798125	36112143	25722979	64	M	WHITE	76.13333333333334	170	Other	ENGLISH	SINGLE
11798951	33915658	27442617	67	F	WHITE	100.8	173	Medicare	ENGLISH	MARRIED
11800620	32642587	26343739	51	F	PORTUGUESE	87.1	168	Other	ENGLISH	MARRIED
11801290	39880553	26914099	29	F	BLACK/AFRICAN AMERICAN	63.36666666666667	163	Medicaid	ENGLISH	SINGLE
11804278	37087219	25818525	74	F	WHITE	65.85	165	Medicare	ENGLISH	MARRIED
11807282	34682025	21088346	80	F	WHITE	59	165	Medicare	ENGLISH	WIDOWED
11809548	36638286	20495053	76	M	WHITE	54.1	157	Medicare	ENGLISH	MARRIED
11813741	33337588	25362108	63	F	WHITE	70.5	165	Other	ENGLISH	DIVORCED
11814428	33604891	20298410	86	F	NATIVE HAWAIIAN OR OTHER PACIFIC ISLANDER	55.3	160	Medicare	ENGLISH	WIDOWED
11815589	36438264	25170947	54	M	WHITE	92.6	168	Medicare	ENGLISH	MARRIED
11815711	37356974	25286004	64	M	UNKNOWN	91		Medicare	ENGLISH
11818101	34988733	24650524	53	M	HISPANIC/LATINO - PUERTO RICAN	96.65	178	Medicare	ENGLISH	SINGLE
11818861	32982767	28171946	78	F	UNABLE TO OBTAIN	98		Medicare	ENGLISH	SINGLE
11823667	35808399	21859660	66	M	WHITE	120.2	180	Other	ENGLISH	MARRIED
11826223	37854016	25318530	84	M	BLACK/AFRICAN AMERICAN	67		Medicare	ENGLISH	MARRIED
11826880	37101251	27658232	67	M	WHITE	63.8	167	Other	ENGLISH	MARRIED
11833490	36944842	24250735	80	M	WHITE	95		Medicare	ENGLISH	MARRIED
11833822	31344543	29407576	87	M	WHITE	93	178	Medicare	ENGLISH	MARRIED
11841264	39325068	28814365	83	F	WHITE	55.95	155	Medicare	ENGLISH	MARRIED
11843475	32821521	29756945	61	M	WHITE	144.85000000000002	178	Medicare	ENGLISH	SINGLE
11845306	32010664	20220008	68	M	WHITE	80.25	170	Medicare	ENGLISH	MARRIED
11847456	36341670	20986748	69	F	WHITE	118.1		Medicare	ENGLISH	WIDOWED
11848123	33113616	22315540	57	F	OTHER	91		Medicaid	ENGLISH	WIDOWED
11848398	33062616	25116378	68	M	WHITE	103.3	173	Other	?	MARRIED
11848597	31471562	23921396	72	M	WHITE	119		Medicare	ENGLISH	MARRIED
11848711	35794169	23127704	80	F	HISPANIC/LATINO - DOMINICAN	50.25	152	Other	?	WIDOWED
11851424	37247200	20941740	87	M	WHITE	93.9	175	Medicare	ENGLISH	WIDOWED
11853440	39384070	24075090	76	M	WHITE - EASTERN EUROPEAN	88.85	182	Medicare	?	MARRIED
11854310	37734384	21295160	68	F	WHITE	80.5	155	Medicare	ENGLISH	DIVORCED
11855128	37906662	22286177	87	F	WHITE	70.7		Medicare	ENGLISH	MARRIED
11855285	38932927	25329326	56	M	BLACK/AFRICAN AMERICAN	100.3	165	Other	ENGLISH	SINGLE
11855580	34712890	26772968	91	F	UNKNOWN	75.8		Medicare	ENGLISH
11857113	37671492	25596807	77	M	WHITE	49.45	157	Medicare	ENGLISH	DIVORCED
11857739	39120208	22896266	77	F	BLACK/AFRICAN AMERICAN	108	163	Medicare	ENGLISH	WIDOWED
11858497	36980734	24644178	62	F	WHITE	57.5	165	Medicare	ENGLISH	SINGLE
11860416	38999212	21362041	86	F	WHITE	95.25	157	Medicare	?	MARRIED
11861017	36014877	27162817	87	M	WHITE	70	165	Medicare	ENGLISH	MARRIED
11861582	35689140	27370071	53	M	WHITE	89	178	Other	ENGLISH	SINGLE
11862609	36431815	24520072	82	M	WHITE	45	163	Medicare	ENGLISH	SINGLE
11862758	33825848	26654098	57	F	UNKNOWN	65	157	Other	ENGLISH
11863318	39917784	24018048	66	M	WHITE	114	180	Other	ENGLISH	DIVORCED
11863409	31580087	21905130	73	M	WHITE	70	168	Medicare	ENGLISH	SINGLE
11865051	31383849	29848229	88	M	WHITE	82		Medicare	ENGLISH	WIDOWED
11868631	36225323	20901686	92	F	WHITE	78		Medicare	ENGLISH	MARRIED
11872769	37114610	27910944	60	M	BLACK/AFRICAN AMERICAN	95.6	180	Medicaid	ENGLISH	SINGLE
11877319	33032770	26087006	62	M	OTHER	83.1		Medicare	ENGLISH	SINGLE
11880433	34276548	28764595	52	M	WHITE	79.4	168	Other	ENGLISH	SINGLE
11881943	31685619	29671762	84	M	WHITE	78.55	173	Other	ENGLISH	SINGLE
11882307	32098871	27570239	84	M	UNKNOWN	66	152	Other	ENGLISH	SINGLE
11885709	34233737	23858331	97	M	WHITE	55		Medicare	ENGLISH	WIDOWED
11886174	31350679	25997960	93	M	WHITE	48.5		Other	ENGLISH	MARRIED
11889804	35001634	20805684	76	M	WHITE	88	168	Medicare	ENGLISH	MARRIED
11890210	39719143	21770751	60	M	UNABLE TO OBTAIN	100.4	178	Other	ENGLISH
11890400	31406980	22137537	79	F	WHITE	55.3	170	Other	ENGLISH	MARRIED
11895151	36147922	28452803	73	F	WHITE	73.05	160	Medicare	ENGLISH	WIDOWED
11897489	39948700	28241223	94	M	HISPANIC/LATINO - DOMINICAN	77.7	160	Medicare	?	MARRIED
11898134	30823916	29097577	61	M	WHITE	106.6	180	Medicare	ENGLISH	SINGLE
11898950	35601688	21308802	54	F	UNKNOWN	57.2	163	Medicare	ENGLISH
11900074	33035558	24138768	44	M	OTHER	62.8		Other	?	SINGLE
11901952	34765614	25514083	73	F	WHITE	72.66666666666667	165	Other	ENGLISH	SINGLE
11905228	32694491	29825296	83	M	WHITE	95.8	175	Medicare	ENGLISH	WIDOWED
11906675	35975788	28311308	71	M	WHITE	91.2		Medicare	ENGLISH	MARRIED
11908254	33392501	26454021	57	M	WHITE	88.19999999999999	175	Other	ENGLISH	MARRIED
11913203	31513908	29758537	81	M	WHITE	86.8	173	Medicare	ENGLISH	WIDOWED
11914102	32730147	23174204	95	F	WHITE	61		Other	ENGLISH	WIDOWED
11914994	32483786	22339820	89	M	WHITE	60.4		Other	ENGLISH	WIDOWED
11916661	38226531	28256458	95	F	WHITE	75	160	Medicare	?	SINGLE
11918408	38584152	21400352	59	M	WHITE	54.5		Medicare	ENGLISH	MARRIED
11918851	32003785	26260060	83	M	WHITE	62.3		Medicare	ENGLISH	WIDOWED
11919347	39156401	28606369	82	M	WHITE	90	178	Medicare	ENGLISH	MARRIED
11919942	36211786	25651238	88	F	WHITE	74.83333333333333		Medicare	ENGLISH	WIDOWED
11921391	34511936	21048337	85	F	WHITE	113.6	168	Medicare	ENGLISH	WIDOWED
11922236	30139512	27021287	94	M	BLACK/CAPE VERDEAN	86.4		Other	?	WIDOWED
11924230	38269083	25215676	85	F	HISPANIC/LATINO - DOMINICAN	71.8		Other	?	DIVORCED
11925673	37886887	25187492	60	M	WHITE	108.1	175	Other	ENGLISH	SINGLE
11928413	38709217	23026285	67	M	WHITE	100		Medicare	ENGLISH	MARRIED
11928692	34070963	22384987	78	F	WHITE	115	170	Other	ENGLISH	MARRIED
11929015	38306813	20092679	63	M	UNKNOWN	76.6	180	Other	ENGLISH
11929342	37667061	20468228	58	F	WHITE	59.9	152	Other	ENGLISH	SINGLE
11929374	36323560	26527023	59	M	PORTUGUESE	92.4		Other	ENGLISH	SINGLE
11931055	35733024	23059261	79	M	WHITE	54		Medicare	ENGLISH	SINGLE
11934114	32660163	21617583	84	F	WHITE	48	163	Medicare	ENGLISH	WIDOWED
11934244	32775687	21430317	49	M	WHITE	83	178	Other	ENGLISH	MARRIED
11935767	32127522	20131492	92	F	WHITE	50		Medicare	ENGLISH	WIDOWED
11936095	37766413	22063658	89	F	OTHER	61.150000000000006	157	Medicare	ENGLISH	MARRIED
11937809	35589858	22536779	47	F	WHITE	44	157	Other	ENGLISH	MARRIED
11939591	35983563	27853033	82	M	WHITE - OTHER EUROPEAN	65	173	Medicare	ENGLISH	MARRIED
11941242	31986262	20712112	91	F	WHITE	66.8		Medicare	ENGLISH	WIDOWED
11941849	39280216	23469254	87	F	WHITE	57.7		Medicare	?	MARRIED
11941997	38153169	20807214	81	M	WHITE	85.5		Medicare	ENGLISH	MARRIED
11942193	31707457	21139779	88	M	UNKNOWN	68.33333333333333	168	Other	ENGLISH	MARRIED
11942901	34082277	24615963	82	M	WHITE	86.6	173	Other	ENGLISH	SINGLE
11943609	36177104	28014396	81	M	WHITE	59.2	165	Medicare	ENGLISH	MARRIED
11944882	36397270	20673408	83	M	UNKNOWN	101.1	170	Medicare	ENGLISH
11948874	36784076	21608544	70	M	UNKNOWN	110.3	178	Medicare	ENGLISH	MARRIED
11952155	33908074	20248182	80	M	UNKNOWN	108.05	175	Medicare	ENGLISH	MARRIED
11953725	36865388	24705116	91	M	WHITE	77.5	173	Medicare	ENGLISH	MARRIED
11954120	31711050	26838248	75	M	WHITE	82.1	168	Medicare	ENGLISH	DIVORCED
11955908	36967103	25337372	92	F	BLACK/AFRICAN AMERICAN	76	152	Other	ENGLISH	SINGLE
11956852	35097237	21559999	78	F	WHITE	71.6	160	Medicare	ENGLISH	WIDOWED
11958726	34483718	24320913	76	F	UNKNOWN	98	163	Medicare	ENGLISH
11963916	35803434	20800519	51	F	WHITE	53	163	Other	ENGLISH	DIVORCED
11968677	31461238	26843103	89	F	WHITE	55.9	168	Medicare	ENGLISH	WIDOWED
11968982	31736070	29455708	65	M	UNKNOWN	61	170	Other	ENGLISH
11972365	32389159	24962721	73	M	WHITE - RUSSIAN	76.94999999999999		Medicare	?	MARRIED
11973138	36462988	21928200	72	M	BLACK/AFRICAN AMERICAN	89.86666666666667	163	Other	ENGLISH	MARRIED
11973496	37654828	23005180	92	F	WHITE	95.5		Medicare	ENGLISH	WIDOWED
11974151	31685501	22782098	78	F	HISPANIC/LATINO - PUERTO RICAN	112.5		Medicare	?	WIDOWED
11974898	39749738	27328245	89	F	WHITE	54.5		Other	ENGLISH
11978586	31366537	28914703	67	M	WHITE	89.7	183	Medicaid	ENGLISH	SINGLE
11981568	37524325	25657883	62	M	ASIAN - SOUTH EAST ASIAN	62	155	Other	?	MARRIED
11984647	36560987	25146721	52	M	WHITE	86	175	Other	ENGLISH	MARRIED
11984732	35701049	28130574	90	F	WHITE	73.4	160	Medicare	ENGLISH	WIDOWED
11984981	34693433	21232275	73	M	WHITE	138.95	178	Medicare	ENGLISH	MARRIED
11985307	39549022	27901619	75	F	BLACK/AFRICAN AMERICAN	50	157	Medicare	ENGLISH	WIDOWED
11985436	30538065	22717922	58	F	PORTUGUESE	61.5	150	Other	ENGLISH	MARRIED
11989263	31272108	29644625	55	M	WHITE	145	165	Medicare	ENGLISH	SINGLE
11990000	39470947	25805051	67	M	WHITE	126.3	183	Medicare	ENGLISH
11990423	39220558	28358146	83	M	WHITE	120.7		Medicare	ENGLISH	DIVORCED
11999473	30949577	23601463	79	M	WHITE - RUSSIAN	134.1		Medicare	?	WIDOWED
11999829	31088270	21550896	73	F	UNKNOWN	111.56666666666668	157	Other	ENGLISH	DIVORCED
12002285	30023732	20686506	90	F	BLACK/AFRICAN AMERICAN	63	157	Other	ENGLISH	WIDOWED
12003679	32216303	20269227	71	M	UNKNOWN	83.15	178	Medicare	ENGLISH	SINGLE
12004925	30131457	20834086	92	F	WHITE	72.4		Medicare	?	WIDOWED
12005748	32254249	28946354	82	M	WHITE	70.4		Medicare	ENGLISH	SINGLE
12006266	37739261	29395258	75	M	HISPANIC OR LATINO	84.2		Medicare	ENGLISH	MARRIED
12008689	30777833	23536032	62	F	BLACK/AFRICAN AMERICAN	89		Other	ENGLISH	MARRIED
12008763	36030807	20975592	75	M	WHITE	83.6	178	Medicare	ENGLISH	MARRIED
12009089	37535507	24580936	56	M	HISPANIC/LATINO - PUERTO RICAN	68.9	173	Other	ENGLISH	SINGLE
12009262	36173319	27779976	78	F	WHITE	97	164	Medicare	ENGLISH	WIDOWED
12010510	37955424	22239499	61	F	WHITE	85.7	165	Medicaid	ENGLISH	DIVORCED
12012037	32755455	27436285	82	F	OTHER	51.6	150	Medicare	ENGLISH	WIDOWED
12013634	31889518	29813863	76	M	WHITE	63	178	Medicare	ENGLISH	MARRIED
12014968	31929757	20449658	64	F	WHITE	48.3		Medicare	ENGLISH	SINGLE
12017899	33969290	21273211	75	M	UNKNOWN	83	170	Medicare	ENGLISH
12018901	33835036	24419715	62	F	OTHER	104.1		Medicare	ENGLISH	DIVORCED
12019706	32302734	29822163	67	M	UNKNOWN	109.2		Medicare	ENGLISH
12019898	36550047	28261248	88	M	UNKNOWN	90	165	Medicare	ENGLISH
12023279	37322914	20957205	90	F	WHITE	47.45	152	Other	ENGLISH	WIDOWED
12024697	39213677	28185460	84	M	WHITE	105.9		Other	ENGLISH	MARRIED
12025783	31256032	26978470	78	M	WHITE	75		Medicare	ENGLISH	SINGLE
12026338	38194201	28548230	68	F	WHITE	65	168	Medicare	ENGLISH	SINGLE
12026801	30912185	21494623	68	M	UNKNOWN	72.5	163	Medicare	ENGLISH	SINGLE
12027770	36195420	24910251	87	F	UNKNOWN	59.7	165	Medicare	ENGLISH
12027791	32754293	21266630	76	M	WHITE	88.3	170	Medicare	ENGLISH	MARRIED
12031835	39538450	22353639	77	M	WHITE	86.5	183	Medicare	ENGLISH	WIDOWED
12032239	37067338	20787944	85	F	WHITE	62.5	157	Medicare	ENGLISH	SINGLE
12032310	35324289	20460006	76	F	WHITE	66.7	170	Medicare	ENGLISH	WIDOWED
12035547	36502040	22949017	62	M	WHITE - OTHER EUROPEAN	76.2	183	Other	ENGLISH	MARRIED
12036721	34269559	24443695	72	F	UNKNOWN	87.1	152	Medicare	ENGLISH
12039815	36131579	28018038	57	F	WHITE	117.7	160	Medicaid	ENGLISH	SINGLE
12041021	35055920	29873530	87	F	WHITE	72.6		Medicare	ENGLISH	WIDOWED
12042044	36281872	25549760	91	M	UNKNOWN	76.2	191	Medicare	ENGLISH
12046458	33367690	27871535	83	M	WHITE	60	170	Medicare	ENGLISH	MARRIED
12048744	34888345	22719243	92	M	WHITE	63	175	Medicare	ENGLISH	MARRIED
12051291	37667136	21697602	67	F	WHITE	42.45		Medicare	ENGLISH	MARRIED
12051619	34711364	24799933	78	M	PORTUGUESE	98.55000000000001	173	Medicare	?	MARRIED
12052290	32108513	26329505	87	F	WHITE	70.85		Other	ENGLISH	SINGLE
12052446	33901263	29862793	72	F	WHITE	90.71000000000001		Other	ENGLISH	SINGLE
12053896	30085094	22623077	64	F	WHITE	150	140	Medicare	ENGLISH	SINGLE
12059353	39022933	26142813	89	F	WHITE	68.8	166	Medicare	ENGLISH	WIDOWED
12062838	30388942	28221111	80	M	WHITE	85.85	175	Medicare	ENGLISH	WIDOWED
12063494	33748104	24424749	78	F	WHITE	88.1		Medicare	ENGLISH	WIDOWED
12065081	33897581	24571829	62	F	WHITE	91.2	163	Other	ENGLISH	DIVORCED
12065818	33953043	26279042	72	F	HISPANIC OR LATINO	62.6	155	Other	?	SINGLE
12067437	32649676	24033717	85	F	WHITE			Medicare	ENGLISH	WIDOWED
12069807	34393729	23002597	54	M	WHITE	110.6	185	Other	ENGLISH	SINGLE
12072078	30289878	27802190	91	F	BLACK/AFRICAN AMERICAN	45		Other	ENGLISH	WIDOWED
12074099	34109118	28876759	61	M	WHITE	70.3	178	Other	ENGLISH	MARRIED
12078677	39654351	27542125	77	M	WHITE	89		Medicare	ENGLISH	MARRIED
12078788	31517388	25339027	72	M	WHITE	100.1	175	Medicare	ENGLISH	SINGLE
12082080	34973201	28779424	45	M	WHITE	146.93333333333334	165	Other	ENGLISH	MARRIED
12088187	38010446	25762397	61	F	BLACK/AFRICAN AMERICAN	200		Medicare	ENGLISH	SINGLE
12090944	39180740	25182422	83	F	BLACK/AFRICAN AMERICAN	66.5		Medicare	ENGLISH	SINGLE
12091055	32791762	23967928	52	M	WHITE	146.2		Other	ENGLISH	SINGLE
12091229	34971474	25122052	67	M	WHITE	138.5	183	Other	ENGLISH	MARRIED
12092059	31201544	22315785	66	F	WHITE	114.5	170	Medicare	ENGLISH	SINGLE
12093479	37399603	21668352	80	M	WHITE	122.6		Medicare	ENGLISH	MARRIED
12095158	36298400	26561933	82	M	BLACK/AFRICAN AMERICAN	68.6	168	Medicare	ENGLISH
12097503	34426196	29193088	56	M	WHITE	75.55000000000001	180	Other	ENGLISH	MARRIED
12098619	37288057	22484747	60	M	UNKNOWN	172.6	191	Medicare	ENGLISH
12098908	38922278	20146975	67	M	WHITE	97.2	168	Medicare	ENGLISH	WIDOWED
12100624	35303105	20118208	87	F	WHITE	77.5	165	Medicare	ENGLISH	MARRIED
12101596	34488264	27563538	71	M	WHITE	70.19999999999999	175	Medicare	ENGLISH	SINGLE
12102463	33013986	21730447	61	F	WHITE	67	152	Other	ENGLISH	SINGLE
12104056	34840365	26262933	57	F	WHITE	94.25	155	Other	ENGLISH	DIVORCED
12105240	31038811	22431984	90	F	WHITE	52.9		Medicare	ENGLISH	WIDOWED
12106780	37081503	25661012	91	M	WHITE	72.15		Medicare	ENGLISH	MARRIED
12107794	32711341	28768562	85	F	WHITE	45.7		Medicare	ENGLISH	SINGLE
12109423	36569840	22810550	77	F	WHITE	59		Medicare	ENGLISH	MARRIED
12115766	37168356	29677071	92	M	WHITE	83.4		Medicare	ENGLISH	WIDOWED
12115786	39343601	25210449	82	F	WHITE	70.3	157	Medicare	ENGLISH	WIDOWED
12116228	30958024	20421390	66	M	UNKNOWN	74.7	173	Medicare	ENGLISH
12116468	37466707	29107505	91	F	WHITE	48.2		Medicare	ENGLISH	WIDOWED
12117555	34247818	25128945	82	M	WHITE	73.60000000000001		Medicare	ENGLISH	MARRIED
12118394	30340472	24846102	61	M	WHITE	140.5	173	Medicare	ENGLISH	MARRIED
12118886	34525851	23476543	64	M	AMERICAN INDIAN/ALASKA NATIVE	127.25	180	Medicare	ENGLISH	DIVORCED
12119271	35601694	27021523	57	F	WHITE	103.60000000000001	165	Other	ENGLISH	SINGLE
12125068	37101188	27334235	62	F	WHITE	104.3	164	Other	ENGLISH	MARRIED
12126153	32025347	25008439	65	M	WHITE	92.5	173	Other	ENGLISH	MARRIED
12130785	36423135	23878621	80	M	WHITE	62		Medicare	?
12133540	34200062	28203970	88	M	WHITE	83.2	170	Other	ENGLISH	WIDOWED
12133624	32269247	21052892	19	F	WHITE	59		Medicaid	ENGLISH	SINGLE
12134620	31156233	25109179	73	M	UNKNOWN	92.8	180	Medicare	ENGLISH	MARRIED
12135968	30765759	28976865	69	M	ASIAN	97.65	173	Other	?	MARRIED
12137011	37556735	26613155	73	M	WHITE - EASTERN EUROPEAN	117.4	188	Medicare	ENGLISH	MARRIED
12137322	30928501	23312997	73	F	ASIAN - CHINESE	40.5		Other	?	MARRIED
12138413	33986849	20487557	91	F	WHITE	62.2	157	Medicare	ENGLISH	WIDOWED
12138569	30407507	26469100	60	F	AMERICAN INDIAN/ALASKA NATIVE	83.8	170	Other	ENGLISH	MARRIED
12138637	31434650	23008526	82	M	WHITE	79.3		Medicare	ENGLISH	MARRIED
12141075	38303429	26614604	79	M	WHITE	81		Medicare	ENGLISH	MARRIED
12142332	30098344	23601345	69	F	WHITE	75		Medicare	ENGLISH	SINGLE
12146647	37788473	22681945	59	M	WHITE	170.96666666666667	183	Other	ENGLISH	MARRIED
12146951	30297632	23968046	85	M	ASIAN	66	157	Other	ENGLISH	MARRIED
12148208	39631432	20711803	88	F	WHITE	78.7		Medicare	ENGLISH	SINGLE
12148813	31526440	26806636	92	M	UNKNOWN	72.1		Medicare	ENGLISH
12149070	30129989	26440183	75	M	WHITE	135.54999999999998	178	Medicare	ENGLISH	MARRIED
12155780	30228591	20253357	49	M	ASIAN	68.25	163	Other	ENGLISH	MARRIED
12162878	39763799	23407307	72	F	WHITE	104.05	163	Medicare	ENGLISH	MARRIED
12165375	37478587	21994000	86	F	WHITE	78.15	160	Medicare	ENGLISH	WIDOWED
12165964	36637683	29176015	87	F	WHITE	47.4		Medicare	?	WIDOWED
12167722	35965699	25273366	70	M	UNKNOWN	79.8		Other	?	WIDOWED
12168108	31993929	21416886	75	M	UNKNOWN	66	170	Medicare	ENGLISH	MARRIED
12168342	33027490	28472337	83	F	UNABLE TO OBTAIN	73.4	170	Medicare	?	WIDOWED
12168956	31896651	28797758	84	F	UNKNOWN	68	170	Other	ENGLISH
12171157	33396802	20862342	71	M	BLACK/AFRICAN AMERICAN	73.5	175	Other	ENGLISH	MARRIED
12171609	30303379	29198517	74	M	WHITE - OTHER EUROPEAN	84	180	Other	ENGLISH	MARRIED
12173850	35157353	20376084	75	M	WHITE	97.55	170	Medicare	ENGLISH	MARRIED
12174123	39234921	21629599	85	M	WHITE	86.75		Other	ENGLISH	MARRIED
12175660	33235126	27201770	62	M	UNKNOWN	66.2		Other	?	SINGLE
12176861	34739514	24306529	82	M	ASIAN	54.366666666666674	165	Other	?	MARRIED
12179057	33430379	23530529	83	F	WHITE			Medicare	ENGLISH	MARRIED
12179786	35537617	20766427	76	F	WHITE	98.1	152	Medicare	?	WIDOWED
12180060	31983030	27524688	76	F	UNKNOWN	86.1	163	Medicare	ENGLISH	MARRIED
12182445	33152667	24699051	83	M	WHITE	60.9		Medicare	ENGLISH	MARRIED
12183617	30849103	23817758	70	M	WHITE	103	183	Medicare	ENGLISH	SINGLE
12190096	30271151	24347835	92	F	WHITE	65.55	147	Medicare	ENGLISH	WIDOWED
12191469	30350836	26625297	84	M	WHITE	74.85	178	Medicare	ENGLISH	MARRIED
12192070	34556798	27274196	62	M	WHITE	79.6	178	Other	ENGLISH	SINGLE
12195625	32327303	26097535	80	M	WHITE	88.6	180	Medicare	ENGLISH	WIDOWED
12196601	37735936	27605128	58	F	UNKNOWN	91	165	Medicare	ENGLISH
12199299	34342355	25432368	54	F	WHITE	104.5	173	Other	ENGLISH	MARRIED
12199669	35079078	24103969	66	M	WHITE	93.63333333333333	168	Medicare	ENGLISH	MARRIED
12205567	34867699	25044344	85	F	WHITE	75.8		Other	ENGLISH	WIDOWED
12206478	38238798	27511830	70	M	UNKNOWN	116		Medicare	ENGLISH	MARRIED
12213423	36683831	25793222	74	M	WHITE	126.2	173	Medicare	ENGLISH	MARRIED
12215883	32622442	20438204	80	F	WHITE	70.65	157	Other	ENGLISH	WIDOWED
12216053	36081927	27049561	82	F	WHITE	119.2		Medicare	ENGLISH	WIDOWED
12217232	33757772	25600836	88	M	WHITE	82.9	168	Medicare	ENGLISH	WIDOWED
12220967	36943264	25320715	75	F	WHITE	106.1		Medicare	ENGLISH	WIDOWED
12232105	33508981	21709321	85	F	WHITE	98.2	165	Medicare	ENGLISH	MARRIED
12232497	30549127	24065727	75	M	UNABLE TO OBTAIN	112.1		Medicare	ENGLISH
12237164	35217866	28677881	87	M	WHITE	99.8	178	Other	ENGLISH
12237223	39817695	23123534	35	M	HISPANIC OR LATINO	126.4	175	Other	?	SINGLE
12240787	35856956	20581436	80	F	WHITE	79.6		Medicare	ENGLISH	MARRIED
12245786	35344490	23183502	89	M	WHITE	63.2	170	Medicare	ENGLISH	MARRIED
12246387	37352046	26489510	52	M	WHITE	100.1	183	Other	ENGLISH
12249989	39432943	24817845	80	M	ASIAN - CHINESE	63		Medicare	ENGLISH	MARRIED
12251584	38574564	27251620	66	M	WHITE	88.6	163	Other	ENGLISH	MARRIED
12254325	35489747	26264940	83	M	HISPANIC/LATINO - PUERTO RICAN	89		Medicare	ENGLISH	MARRIED
12255381	33227956	25132551	79	M	WHITE	80		Medicare	ENGLISH	MARRIED
12261942	30091074	27833669	91	M	OTHER	91.1		Medicare	ENGLISH	MARRIED
12264134	37673110	25257503	73	F	BLACK/AFRICAN AMERICAN	69.3	155	Other	ENGLISH	WIDOWED
12264178	35268786	22944655	92	F	WHITE	52.2	152	Medicare	ENGLISH	WIDOWED
12267312	34842620	25913397	92	F	WHITE	55.4		Medicare	ENGLISH	WIDOWED
12270760	30253983	23606314	79	M	WHITE	106.9	175	Medicare	ENGLISH	SINGLE
12271405	31123892	23208095	75	M	WHITE	123.6	178	Medicare	ENGLISH	SINGLE
12272152	32605963	27744760	90	M	OTHER	74.3		Medicare	ENGLISH	MARRIED
12275003	39992247	22562812	73	M	UNKNOWN	112.5	185	Medicare	ENGLISH
12279154	37638491	24407095	81	F	WHITE	62.73333333333333	157	Other	ENGLISH	WIDOWED
12279260	37489187	24410156	83	M	WHITE	84.5	175	Other	ENGLISH	SINGLE
12279729	39146539	22579957	80	M	ASIAN	92.35	178	Other	?	MARRIED
12281187	38838420	20293184	74	M	WHITE	76.7	174	Medicare	ENGLISH	MARRIED
12282667	35575764	29332207	77	M	WHITE	96.1		Medicare	ENGLISH	DIVORCED
12283987	30228811	29417806	71	M	WHITE	152.8	180	Medicare	ENGLISH	MARRIED
12284549	30787261	21553565	65	F	WHITE	56.55	165	Other	ENGLISH	MARRIED
12284553	37713469	29916605	78	M	WHITE	126.5	178	Medicare	ENGLISH	MARRIED
12284965	32820703	23845863	63	M	WHITE	98.5	178	Other	ENGLISH	MARRIED
12287332	38532085	23408562	96	M	WHITE	74.3	168	Medicare	ENGLISH	WIDOWED
12288757	39924731	23908773	75	F	WHITE	98.45	160	Medicare	?	MARRIED
12288988	31176570	27667597	73	F	WHITE	84	160	Other	ENGLISH	SINGLE
12289074	31544530	23635485	57	M	HISPANIC/LATINO - CENTRAL AMERICAN	76.4	183	Medicaid	?	DIVORCED
12293804	36117858	25033920	76	F	WHITE	71		Other	ENGLISH	WIDOWED
12293903	38527092	25422096	82	M	WHITE	64.6	165	Medicare	ENGLISH	MARRIED
12301303	33999771	24600721	49	M	ASIAN - CHINESE	90.3	168	Other	?	MARRIED
12305811	30294009	21796125	88	M	WHITE	79.5		Medicare	?	MARRIED
12306690	34539052	20473676	57	M	UNKNOWN	96	183	Other	ENGLISH
12306709	37645980	23148186	79	F	WHITE	107.15	160	Other	?	MARRIED
12307948	39938054	21770096	73	F	WHITE	81.9	165	Other	ENGLISH	WIDOWED
12312578	39836312	26132386	92	F	WHITE	90		Other	ENGLISH	WIDOWED
12315453	32013112	24388774	79	F	WHITE	88.75	168	Medicare	ENGLISH	MARRIED
12315554	35613530	28388009	69	F	BLACK/AFRICAN AMERICAN	72.6		Medicare	ENGLISH	SINGLE
12316990	35178076	22158922	37	M	WHITE	104.05	178	Medicaid	ENGLISH	SINGLE
12317110	34995591	20726045	54	F	BLACK/AFRICAN AMERICAN	58	168	Medicaid	ENGLISH	SINGLE
12317948	30093352	27505947	50	M	UNABLE TO OBTAIN	86.4		Other	ENGLISH	MARRIED
12323119	33906089	25135506	73	M	WHITE	83.2	173	Medicare	ENGLISH	MARRIED
12323226	31761596	25102119	71	M	WHITE	112.35	183	Medicare	ENGLISH	DIVORCED
12323237	37752339	21193747	63	M	OTHER	69	163	Other	ENGLISH	MARRIED
12323804	33686033	24357701	68	M	WHITE	89.5	193	Medicare	ENGLISH	MARRIED
12323950	32907994	23735700	64	M	WHITE	131.8	180	Other	ENGLISH	MARRIED
12325110	31590699	20353206	79	M	WHITE	73.1		Medicare	ENGLISH	MARRIED
12327429	37161595	28630214	56	M	WHITE	83.8		Other	ENGLISH	MARRIED
12327719	30436857	27211898	72	F	WHITE	70	160	Medicare	ENGLISH	DIVORCED
12327858	34332620	24722783	75	F	WHITE	89.30000000000001	152	Medicare	?	MARRIED
12327925	39516850	21387685	59	F	WHITE	136	165	Other	ENGLISH	SINGLE
12330000	31316192	28807718	80	M	WHITE	102.2		Other	ENGLISH	MARRIED
12336678	30559320	24578993	47	F	BLACK/AFRICAN AMERICAN	65	160	Other	ENGLISH	SINGLE
12336968	34397134	25999795	84	F	WHITE	92.7	155	Medicare	ENGLISH	WIDOWED
12339611	32020844	28924038	56	F	PATIENT DECLINED TO ANSWER	54.5	168	Other	ENGLISH	MARRIED
12341414	34792777	23270661	46	M	UNKNOWN	86.2		Other	?
12341427	32398002	26489027	85	M	ASIAN - CHINESE	76.25		Other	?	MARRIED
12345974	38426368	20109974	78	M	UNKNOWN	75	170	Medicare	ENGLISH	MARRIED
12350108	30417737	24385273	75	F	WHITE	79.9	160	Medicare	ENGLISH	WIDOWED
12350277	38775437	24740701	65	M	WHITE	123.7	183	Other	?	MARRIED
12351481	35768926	26990081	90	M	BLACK/AFRICAN AMERICAN	99.5		Medicare	ENGLISH	MARRIED
12354123	38244191	21143130	81	M	UNKNOWN	85	173	Other	ENGLISH	WIDOWED
12355261	35918219	22414017	74	F	WHITE	86.6	157	Medicare	ENGLISH	WIDOWED
12356016	35186004	23783887	85	M	HISPANIC/LATINO - PUERTO RICAN	73.4		Medicare	?	MARRIED
12357296	35799678	23386436	59	M	BLACK/AFRICAN AMERICAN	95.1	173	Other	?	MARRIED
12358492	35027378	28647891	73	M	WHITE	98.8	173	Medicare	ENGLISH	MARRIED
12362110	34602935	21214880	70	F	HISPANIC/LATINO - PUERTO RICAN	45.5	152	Medicare	?	SINGLE
12362492	35185026	27804290	83	M	WHITE	85.9	183	Other	ENGLISH	SINGLE
12363907	30488112	23419751	79	M	WHITE	95.4	178	Medicare	ENGLISH	MARRIED
12365954	31130557	23607155	83	M	UNKNOWN	60.4		Medicare	ENGLISH	MARRIED
12366309	30591773	28182843	53	F	HISPANIC OR LATINO	56.25	157	Other	?
12367301	31341511	20991932	82	M	WHITE	58		Other	ENGLISH	MARRIED
12369221	33125747	20877125	84	F	WHITE	76.9	157	Medicare	ENGLISH	WIDOWED
12371641	34200986	28803063	78	F	WHITE	64.45	165	Other	ENGLISH	SINGLE
12373301	35771934	26823681	83	F	WHITE	87.3		Medicare	ENGLISH	WIDOWED
12376118	31871361	23882377	78	F	WHITE	123.55	152	Medicare	ENGLISH	SINGLE
12376697	35978055	21356511	81	M	WHITE	65.2	157	Medicare	ENGLISH	WIDOWED
12382393	36200772	21572034	85	M	WHITE	75	173	Medicare	ENGLISH	MARRIED
12384056	30079934	21865204	63	F	WHITE	133		Other	ENGLISH	MARRIED
12384428	31616659	27595109	83	M	UNKNOWN	56.9	173	Other	?	MARRIED
12387979	35002103	26821292	72	M	WHITE	84.4		Medicare	ENGLISH	MARRIED
12388358	36961133	25326700	80	F	WHITE	90.8	157	Medicare	ENGLISH	SINGLE
12388732	30960288	26592796	69	M	WHITE	70.9		Medicare	ENGLISH	DIVORCED
12389739	38913055	28561509	68	M	WHITE	153.9	193	Medicare	ENGLISH	DIVORCED
12391240	30719311	23914509	78	F	BLACK/AFRICAN AMERICAN	97.75	163	Medicare	ENGLISH	SINGLE
12391461	30086627	22682947	81	M	ASIAN	51.9		Medicare	ENGLISH	MARRIED
12394354	39295273	26511191	80	M	WHITE	81	178	Medicare	ENGLISH	MARRIED
12394964	38209602	25874218	75	F	WHITE	52.6		Medicare	ENGLISH	MARRIED
12395381	32276945	26583115	68	F	WHITE	82.85		Medicare	ENGLISH	MARRIED
12397993	38541129	27720138	62	F	WHITE	62.2	145	Medicare	?	MARRIED
12400695	37788644	21668402	61	F	OTHER	68.9	157	Other	ENGLISH	DIVORCED
12406333	35170268	26048147	90	F	WHITE	57.5	165	Medicare	ENGLISH	MARRIED
12406522	39626765	21370244	73	F	WHITE	100	168	Other	ENGLISH	DIVORCED
12407111	34221037	24691841	68	M	WHITE - OTHER EUROPEAN	144.7		Medicare	ENGLISH	MARRIED
12412352	30381827	22248040	77	M	HISPANIC/LATINO - DOMINICAN	78.9	168	Medicare	?
12412595	30711021	24429945	92	M	WHITE	74.05	165	Medicare	ENGLISH	MARRIED
12413668	38714918	29749194	87	F	UNKNOWN	76.8		Medicare	ENGLISH
12420873	33030114	21393839	50	M	BLACK/AFRICAN AMERICAN	73.7	173	Other	ENGLISH	SINGLE
12424248	32530313	26568325	56	M	UNABLE TO OBTAIN	101.95	183	Other	ENGLISH
12426684	35928681	27375368	84	M	WHITE	71	170	Medicare	ENGLISH	MARRIED
12426859	38808939	28661870	85	M	WHITE	72.33333333333333	168	Medicare	ENGLISH	MARRIED
12427936	35235615	28035197	64	M	UNKNOWN	76	180	Medicare	ENGLISH
12427999	31645452	21549617	47	M	UNKNOWN	119	193	Medicare	ENGLISH
12430647	31146615	25808717	65	M	AMERICAN INDIAN/ALASKA NATIVE	152.57666666666668	173	Other	ENGLISH	SINGLE
12432912	31416584	29383079	92	M	UNKNOWN	64.6	157	Medicare	ENGLISH
12435748	39474246	24996065	66	M	WHITE	154.6	180	Medicare	ENGLISH	MARRIED
12437680	31262924	28617744	91	F	WHITE	80.8		Medicare	ENGLISH	SINGLE
12439188	34345167	27857382	74	F	BLACK/AFRICAN AMERICAN	94.7	170	Other	ENGLISH	SINGLE
12439733	34043429	24739503	86	M	BLACK/AFRICAN AMERICAN	74		Medicare	ENGLISH	SINGLE
12440182	32338401	22775253	74	F	WHITE	64.8	157	Medicare	ENGLISH	WIDOWED
12441373	39210235	22878799	86	M	WHITE	66.5	168	Other	ENGLISH	MARRIED
12442684	34678414	20791333	72	M	ASIAN - SOUTH EAST ASIAN	67.6	168	Medicare	?	DIVORCED
12449161	35046095	20129736	79	M	WHITE	103.65	170	Medicare	ENGLISH	MARRIED
12451556	38812621	27487834	70	M	WHITE	104.2	173	Medicare	ENGLISH	MARRIED
12451789	35231819	26650166	70	M	WHITE	78		Medicare	ENGLISH	MARRIED
12453158	30775991	23019309	59	M	BLACK/AFRICAN AMERICAN	104.9		Other	ENGLISH	MARRIED
12454546	39362482	24540175	89	F	WHITE	61.6	160	Medicare	ENGLISH	MARRIED
12455327	30128862	24654699	63	M	WHITE	117.8		Other	ENGLISH	SINGLE
12457334	37734821	26505025	81	F	WHITE	62		Medicare	ENGLISH	SINGLE
12458131	37431057	20353775	87	M	WHITE	69	173	Medicare	ENGLISH
12458842	31191522	26788757	67	M	WHITE	76.5	173	Medicare	ENGLISH	SINGLE
12459135	31610804	21143497	79	M	WHITE	88.25		Other	ENGLISH	MARRIED
12461386	32672921	25988360	73	M	OTHER	123.85	165	Medicare	ENGLISH	MARRIED
12464071	38519468	20103175	54	M	WHITE	143.5		Medicare	ENGLISH	SINGLE
12465510	36024337	28621042	82	M	OTHER	89.5		Medicare	ENGLISH	MARRIED
12466651	31188550	27970151	89	F	BLACK/AFRICAN AMERICAN	74.39999999999999	163	Medicare	ENGLISH	WIDOWED
12468629	33044568	28035030	66	M	WHITE	89.4	183	Other	ENGLISH	MARRIED
12468914	39119590	27091787	82	F	WHITE	65	173	Medicare	ENGLISH	MARRIED
12470669	34783134	23761369	78	M	WHITE	72.1	175	Medicare	?	MARRIED
12474402	35686350	27211588	94	F	BLACK/AFRICAN AMERICAN	73.05000000000001		Medicare	ENGLISH	SINGLE
12475195	32500877	21538556	91	F	WHITE	42	165	Medicare	ENGLISH	WIDOWED
12476539	32456894	28961191	93	M	WHITE	57.8	173	Medicare	ENGLISH	WIDOWED
12478288	39669500	26408611	88	F	WHITE	51		Medicare	ENGLISH	WIDOWED
12478986	32473497	22363408	54	M	UNKNOWN	79.15		Medicaid	ENGLISH	SINGLE
12486920	31503786	28817749	50	M	HISPANIC OR LATINO	72.8		Medicare	ENGLISH	SINGLE
12489365	32439842	22439355	87	M	WHITE	72.95	165	Medicare	ENGLISH	MARRIED
12490029	33759728	26495589	91	M	WHITE	62.4		Medicare	ENGLISH	SINGLE
12491257	31012809	22429534	52	M	WHITE	77.5	155	Other	ENGLISH	SINGLE
12492737	37934458	27261448	77	F	PATIENT DECLINED TO ANSWER	45	152	Medicare	?	WIDOWED
12494849	30538506	23976965	89	M	WHITE - RUSSIAN	72.5	165	Medicare	?	MARRIED
12495837	33244962	20329436	90	F	OTHER	65.1	149	Other	?	WIDOWED
12498929	39889231	24311008	81	M	WHITE	100	183	Other	ENGLISH	MARRIED
12501221	33052217	23585724	68	M	WHITE	89.3	175	Medicare	ENGLISH	MARRIED
12501269	39730220	26490281	69	M	WHITE	88.93333333333334	163	Medicare	ENGLISH	SINGLE
12501281	36930789	26210891	70	F	BLACK/AFRICAN AMERICAN	80	175	Medicare	ENGLISH	SINGLE
12501907	30080467	25355884	54	F	WHITE	104.8	179	Other	ENGLISH	MARRIED
12502220	37565086	21737102	84	M	WHITE	91.73333333333333	185	Medicare	ENGLISH	WIDOWED
12502618	31896199	21309626	32	M	HISPANIC OR LATINO		178	Medicare	ENGLISH	DIVORCED
12503812	38910275	24750480	69	F	WHITE	114	152	Medicare	ENGLISH	MARRIED
12509458	39881731	27037081	92	M	WHITE	81.4		Medicare	ENGLISH	WIDOWED
12509843	38133194	25317700	69	M	WHITE	168.5		Medicare	ENGLISH	MARRIED
12510515	31777928	23085386	68	M	WHITE	83	168	Other	?	MARRIED
12513827	35216839	20812909	77	F	WHITE - OTHER EUROPEAN	62.5		Medicare	ENGLISH	WIDOWED
12515381	33358048	28178107	55	M	WHITE	102.5	178	Other	ENGLISH	MARRIED
12517472	37578897	25351016	76	M	UNKNOWN	96.9	183	Other	ENGLISH	MARRIED
12519699	33321724	28579091	40	M	WHITE	97	178	Medicare	ENGLISH	SINGLE
12527525	35176022	21024648	73	M	WHITE	86	175	Medicare	ENGLISH	MARRIED
12528229	30179123	21687131	83	F	WHITE	56	160	Other	ENGLISH	WIDOWED
12529216	35757337	28780569	40	M	WHITE - BRAZILIAN	97.4	180	Other	?	MARRIED
12529718	32779096	21246172	49	M	WHITE	93.5	183	Medicare	ENGLISH	SINGLE
12531837	35143097	26598122	64	M	WHITE	103.5	178	Medicare	ENGLISH	MARRIED
12532356	35842948	26083505	79	F	WHITE	92.1		Medicare	ENGLISH	SINGLE
12534701	31571487	26402799	76	M	BLACK/AFRICAN AMERICAN	88.3		Medicare	ENGLISH	MARRIED
12540572	37506514	28490788	79	M	WHITE	89.35		Other	ENGLISH	MARRIED
12544417	37684007	24507287	67	M	OTHER	75.2	170	Medicare	ENGLISH	MARRIED
12545126	37481859	28001831	92	M	WHITE	66.65	168	Medicare	ENGLISH	WIDOWED
12546139	31445441	25086184	65	M	ASIAN - CHINESE	61	160	Other	?	SINGLE
12548159	31436892	27406580	91	F	WHITE	108.9	163	Medicare	ENGLISH	SINGLE
12550948	34596698	21433981	88	F	UNKNOWN	62.65		Medicare	ENGLISH
12552963	31686976	27638585	85	F	WHITE	72.05	168	Medicare	ENGLISH	DIVORCED
12553113	33997173	21570112	55	F	WHITE	106.6	165	Medicare	ENGLISH	MARRIED
12553153	32998024	22383013	82	F	WHITE	64.94999999999999	160	Other	ENGLISH	SINGLE
12554828	32771974	24302523	77	M	WHITE	92	178	Other	ENGLISH	MARRIED
12558079	38373091	24123902	91	F	WHITE	58.1	147	Medicare	ENGLISH	WIDOWED
12562784	39473177	20312200	76	F	WHITE	81.6		Other	ENGLISH	MARRIED
12563661	34318000	20281267	74	F	WHITE	63.5	157	Medicare	ENGLISH	DIVORCED
12570365	36900060	29596358	72	F	BLACK/AFRICAN AMERICAN	74		Medicare	ENGLISH	DIVORCED
12570381	35412416	21903132	77	F	WHITE	69	168	Other	ENGLISH	DIVORCED
12574665	30502427	25787348	64	M	WHITE	141.7		Medicare	ENGLISH	DIVORCED
12575539	35314606	24106190	87	M	WHITE	97	183	Medicare	ENGLISH	MARRIED
12576264	35650920	28639614	79	M	WHITE	111.2		Other	ENGLISH	MARRIED
12578079	32764204	20957776	70	F	WHITE	57.9	165	Other	ENGLISH	MARRIED
12578742	37257739	26490106	72	M	WHITE	137.6	198	Medicare	ENGLISH	MARRIED
12579469	33173611	20547939	80	M	WHITE	75	183	Medicare	ENGLISH	MARRIED
12583923	38267635	24795186	81	M	WHITE	62.9		Medicare	ENGLISH	MARRIED
12588040	37319283	23173225	85	M	OTHER	54.8		Medicaid	?	MARRIED
12588901	30552161	29256390	83	F	WHITE	75		Medicare	ENGLISH	MARRIED
12590117	36429336	25059932	62	M	WHITE	98.2	191	Medicare	ENGLISH	SINGLE
12591968	37467441	29980726	84	F	WHITE	93.8		Medicare	?	WIDOWED
12597139	36376536	20033219	72	M	WHITE	94.65	175	Medicare	ENGLISH	DIVORCED
12598727	34204437	28376297	75	F	ASIAN - SOUTH EAST ASIAN	69.4		Medicare	ENGLISH	MARRIED
12600095	30379671	29010056	80	M	WHITE	171.2	193	Medicare	ENGLISH	WIDOWED
12601474	34488757	20931771	82	M	UNABLE TO OBTAIN	65	170	Other	ENGLISH	MARRIED
12602264	36479787	28818453	88	F	WHITE	50		Medicare	ENGLISH	WIDOWED
12603903	33660196	22292234	58	M	UNKNOWN	128.975		Other	ENGLISH	MARRIED
12603962	34081091	28821789	66	M	UNKNOWN	105	163	Other	ENGLISH	SINGLE
12605716	36876883	20381058	66	M	UNKNOWN	117.83333333333333	183	Medicare	ENGLISH	WIDOWED
12605824	35532991	28552933	89	M	WHITE	76.2		Other	ENGLISH	MARRIED
12606407	31075621	20429379	75	M	PATIENT DECLINED TO ANSWER	79		Medicare	ENGLISH	WIDOWED
12611824	33856536	22999606	65	M	WHITE	110		Other	ENGLISH	SINGLE
12611869	34877105	25414972	73	F	WHITE	91.1	155	Medicare	ENGLISH	MARRIED
12614351	35200432	25111133	88	M	WHITE	82.1		Medicare	ENGLISH	SINGLE
12616907	39996123	21185436	92	F	WHITE - RUSSIAN	80.6	157	Medicare	?
12620320	34798564	26639405	53	M	UNKNOWN	118.5	173	Other	ENGLISH
12620822	34292607	23412935	77	F	WHITE	79.2	150	Medicare	?	WIDOWED
12621660	38610393	22228593	53	M	WHITE	105.1		Medicare	ENGLISH	SINGLE
12623620	38927634	25039922	65	M	UNKNOWN	103.95	178	Other	ENGLISH
12624383	34377867	28004428	61	M	WHITE	95.65	173	Other	ENGLISH	DIVORCED
12625430	35529313	24142270	65	M	BLACK/AFRICAN AMERICAN	154	185	Other	ENGLISH	SINGLE
12626136	37245436	20070470	73	M	WHITE	100.7	160	Other	ENGLISH	MARRIED
12629682	37351040	29604149	89	F	WHITE - RUSSIAN	53.1		Medicare	?	SINGLE
12631670	32290423	20495031	83	M	OTHER	112		Medicare	ENGLISH	MARRIED
12634741	34303572	29883191	92	F	BLACK/AFRICAN AMERICAN	62		Medicare	ENGLISH	WIDOWED
12634755	36738588	25987676	74	M	WHITE	99	173	Other	ENGLISH	DIVORCED
12634966	39712772	28882890	63	M	WHITE	86.75	170	Other	ENGLISH	MARRIED
12636068	37556082	23341511	72	M	WHITE	105	170	Medicare	ENGLISH	MARRIED
12639945	39790736	29422845	92	F	WHITE	56	157	Medicare	ENGLISH	SINGLE
12640327	32659288	26382914	83	M	WHITE			Medicare	ENGLISH	MARRIED
12641866	34978142	25299854	75	M	WHITE	77.1	170	Other	ENGLISH	MARRIED
12642549	38376767	26070151	58	M	WHITE	75.19999999999999	173	Medicaid	ENGLISH	SINGLE
12644640	33257984	26796408	89	M	WHITE	72	170	Medicare	ENGLISH	WIDOWED
12646764	32694785	23512477	69	M	UNKNOWN	108	191	Other	ENGLISH	MARRIED
12648027	39672801	22299865	89	F	WHITE	67	152	Medicare	ENGLISH	WIDOWED
12648688	33729451	24735638	69	M	WHITE	79.5	173	Other	ENGLISH	SINGLE
12651069	31963689	27132336	53	F	WHITE	83.6	173	Other	ENGLISH	MARRIED
12654170	32028553	24301961	80	M	WHITE	80.4	182	Medicare	ENGLISH	MARRIED
12654858	38131394	22452405	64	F	UNKNOWN	59		Other	ENGLISH
12655015	30243100	21178830	73	M	WHITE	53.1		Medicare	?	SINGLE
12656352	37184074	26224034	84	M	WHITE	84.7	178	Medicare	ENGLISH	MARRIED
12660800	36196043	22501115	70	M	WHITE	84	175	Medicare	ENGLISH	MARRIED
12662086	34654152	22308049	75	M	WHITE	130	175	Other	ENGLISH	MARRIED
12663841	36338932	21813536	78	M	WHITE	75		Medicare	ENGLISH	SINGLE
12663921	33547236	22376273	67	F	UNKNOWN	115		Medicare	ENGLISH	MARRIED
12669413	35575976	21160206	92	F	WHITE	50		Medicare	ENGLISH	WIDOWED
12671572	36048042	28385702	58	F	BLACK/AFRICAN AMERICAN	108.1	168	Medicare	ENGLISH	SINGLE
12671705	35055267	24964983	63	M	WHITE	122.8	188	Other	ENGLISH	MARRIED
12673141	39921830	21284928	64	M	WHITE	102	183	Other	ENGLISH	MARRIED
12677040	39169498	22283090	54	F	BLACK/AFRICAN AMERICAN	52.1	157	Other	ENGLISH	SINGLE
12678659	36547286	23586555	77	F	WHITE	68.2	165	Other	ENGLISH	MARRIED
12678882	33027324	27735536	81	F	BLACK/AFRICAN AMERICAN	64.2	170	Medicare	ENGLISH	WIDOWED
12679486	32699652	24648277	79	F	WHITE	48.5	150	Medicare	ENGLISH	MARRIED
12680771	38553364	21684235	49	M	UNKNOWN	156.1	183	Medicare	ENGLISH	SINGLE
12682844	35449561	28963969	86	F	WHITE	56.8	152	Medicare	?	SINGLE
12683197	32225029	23772093	83	M	UNABLE TO OBTAIN	73.5	168	Medicare	ENGLISH	MARRIED
12683611	37711117	29734598	76	F	WHITE	50.7	155	Medicare	ENGLISH	WIDOWED
12684652	35512760	23670917	91	M	BLACK/AFRICAN AMERICAN	90		Medicare	ENGLISH	MARRIED
12684822	37924898	28115389	72	F	BLACK/AFRICAN	56.26666666666667	163	Medicare	ENGLISH	MARRIED
12686139	33358455	23165687	81	M	WHITE	93	180	Medicare	ENGLISH	MARRIED
12686318	35410679	25196475	81	M	WHITE	87.2	180	Medicare	ENGLISH	MARRIED
12688666	31263028	21577982	75	F	WHITE	122.9		Medicare	ENGLISH	WIDOWED
12694700	31421727	27730764	89	M	WHITE	65		Medicare	ENGLISH	MARRIED
12695096	33550720	20892953	81	M	WHITE	88.05	180	Medicare	ENGLISH	SINGLE
12697277	36596869	24544068	85	F	WHITE	60.5	160	Medicare	ENGLISH	WIDOWED
12698729	35835048	28200332	86	F	WHITE	76.3		Other	ENGLISH	SINGLE
12699927	36084523	22651135	89	F	WHITE	34		Other	ENGLISH	DIVORCED
12705048	33393580	22073798	81	M	UNKNOWN	103		Other	ENGLISH	MARRIED
12705112	33771851	23877597	71	M	UNKNOWN	62.2	152	Medicare	ENGLISH	MARRIED
12705612	34103183	24118022	78	M	WHITE	111	173	Medicare	ENGLISH	MARRIED
12707214	36495971	22872927	87	F	UNKNOWN	44.8	157	Medicare	ENGLISH	WIDOWED
12707710	39096583	23334059	67	M	ASIAN - ASIAN INDIAN	82.5	178	Medicare	ENGLISH	MARRIED
12707756	36226794	25399769	68	F	UNKNOWN	83.2	157	Other	ENGLISH	MARRIED
12709418	39612812	24019808	66	F	WHITE	83.5	173	Medicare	ENGLISH	WIDOWED
12710627	30370505	23118531	73	M	UNKNOWN	93.69999999999999	183	Medicare	ENGLISH	MARRIED
12710966	38426371	28618361	75	M	WHITE	94.5	173	Medicare	ENGLISH	MARRIED
12712015	34877691	29679500	60	F	WHITE	91.1	165	Other	ENGLISH	SINGLE
12713061	30500635	21328012	75	M	WHITE	86.6	168	Medicare	ENGLISH	WIDOWED
12713791	32818257	21057642	53	M	BLACK/AFRICAN AMERICAN	104	175	Other	ENGLISH	MARRIED
12714119	39569158	28852886	78	F	WHITE	49.7	156	Medicare	ENGLISH	WIDOWED
12717101	37330368	24118811	84	M	UNKNOWN	72		Medicare	ENGLISH	MARRIED
12719159	39989733	23682873	81	M	WHITE	86.75	173	Medicare	ENGLISH	MARRIED
12719524	30094370	20247441	78	M	WHITE			Medicare	ENGLISH	MARRIED
12719657	30828325	28801975	77	M	OTHER	98.9		Medicare	?	MARRIED
12723597	36304176	28612481	92	M	WHITE	76.8	179	Medicare	ENGLISH	MARRIED
12723959	34932613	21918671	80	M	UNKNOWN	66.75	168	Medicare	ENGLISH
12725946	32271607	27580248	34	M	WHITE	73.4	175	Other	ENGLISH	SINGLE
12729806	32497054	20571804	84	M	WHITE	108.5	170	Medicare	ENGLISH	MARRIED
12730395	33205204	26047064	91	M	WHITE	60.05	168	Medicare	ENGLISH	WIDOWED
12731298	38222687	28842526	54	M	WHITE	74.8	165	Other	ENGLISH	MARRIED
12734486	35300342	28158953	61	M	WHITE	104.1		Medicare	ENGLISH	SINGLE
12736581	34491523	21926888	78	F	WHITE	77.3	157	Medicare	ENGLISH	MARRIED
12737402	33947679	29656929	47	M	UNKNOWN	82.76666666666667		Medicaid	ENGLISH
12739652	31577045	25978400	74	F	WHITE	80.4	150	Medicare	ENGLISH	WIDOWED
12740948	38596980	26052133	71	M	UNKNOWN	107.4	180	Medicare	ENGLISH
12741245	30449688	23410792	89	F	WHITE	63		Medicare	ENGLISH	SINGLE
12741325	35449267	20860534	75	M	WHITE	90	170	Medicare	ENGLISH	MARRIED
12744661	34611338	29913731	80	F	WHITE	53.7		Medicare	ENGLISH	MARRIED
12746532	32911554	28922520	49	M	WHITE	87	173	Medicare	ENGLISH	SINGLE
12746653	31703996	22921065	70	M	WHITE	87.5	175	Medicare	ENGLISH	MARRIED
12751607	37987126	27373350	70	M	WHITE	75.6		Medicare	ENGLISH	SINGLE
12752094	35503043	22741630	61	M	UNKNOWN	74.2		Other	ENGLISH	DIVORCED
12752572	31901798	27674406	71	M	WHITE - OTHER EUROPEAN	70.9	170	Medicare	ENGLISH	DIVORCED
12753882	33327592	29849272	85	F	WHITE	51.9	152	Medicare	ENGLISH	WIDOWED
12753907	34290467	27484831	88	F	UNKNOWN	42	152	Medicare	ENGLISH
12754871	30256612	29291425	70	M	WHITE	142.4	188	Medicare	ENGLISH	DIVORCED
12756525	34339688	20172092	60	F	WHITE	147.8		Other	ENGLISH	SINGLE
12757169	33411710	26989759	42	M	WHITE	97.6	183	Other	ENGLISH	SINGLE
12759241	33462738	26279428	79	M	WHITE	76.33333333333333		Medicare	ENGLISH	WIDOWED
12762391	36178749	22395114	52	M	WHITE	72	180	Other	ENGLISH	MARRIED
12768940	36805192	21618403	54	M	OTHER	67	168	Other	ENGLISH	SINGLE
12773131	37774419	24669778	78	M	WHITE	83.5		Medicare	?	MARRIED
12775498	39580384	20678397	55	M	BLACK/AFRICAN AMERICAN	118	175	Medicare	ENGLISH	SINGLE
12780478	30009505	28468774	75	M	WHITE	100.4	183	Medicare	ENGLISH	MARRIED
12782295	33708830	28711743	62	M	WHITE	92	188	Other	ENGLISH	SINGLE
12788091	36066057	27580197	79	M	WHITE	106.3	180	Other	ENGLISH	MARRIED
12789053	30389421	22234196	83	M	WHITE	104.6	178	Medicare	ENGLISH	MARRIED
12793001	32136714	24340187	86	F	WHITE	73.2		Medicare	ENGLISH	WIDOWED
12793258	38613519	20784786	67	F	WHITE	68	165	Medicare	ENGLISH	SINGLE
12799029	33067786	25638854	71	M	BLACK/AFRICAN AMERICAN	86.5		Medicare	ENGLISH	DIVORCED
12799272	39931237	23669294	81	M	WHITE	93.5	175	Medicare	ENGLISH	MARRIED
12805198	37109161	27613078	71	F	WHITE	61.73333333333333		Medicare	ENGLISH	WIDOWED
12805443	31586876	28711909	78	F	WHITE - EASTERN EUROPEAN	101.3	157	Medicare	ENGLISH	DIVORCED
12810752	34708203	28492080	86	F	UNKNOWN	50.65	157	Other	ENGLISH
12814111	34071736	24560448	66	M	WHITE	88.6	178	Medicare	ENGLISH	MARRIED
12816320	30145276	29484661	89	F	WHITE	50.8		Medicare	ENGLISH
12816899	33170440	22567719	89	M	WHITE	94.5		Medicare	ENGLISH	WIDOWED
12816952	38999166	25833965	82	F	WHITE	77.9	157	Medicare	ENGLISH	MARRIED
12821625	31159916	27848569	77	M	WHITE	88	183	Other	?	WIDOWED
12822417	34028253	29370917	51	M	UNKNOWN	84.2	183	Medicare	ENGLISH
12826995	32803587	22389954	75	M	WHITE	76.1	183	Medicare	ENGLISH	SINGLE
12828031	36596177	22875214	79	F	HISPANIC OR LATINO	75.5		Medicare	?	MARRIED
12828050	39741900	21589904	71	M	WHITE	59.6		Other	ENGLISH	MARRIED
12834295	30909545	24254007	92	F	WHITE	57.4	152	Medicare	ENGLISH	MARRIED
12834788	38714211	24092508	64	M	UNABLE TO OBTAIN	146	180	Medicare	ENGLISH	MARRIED
12835204	36742211	29939761	68	M	WHITE	95.3		Medicare	ENGLISH	MARRIED
12837356	34162544	27495238	58	F	WHITE	164		Medicare	ENGLISH	SINGLE
12837948	34435255	20012163	69	F	BLACK/AFRICAN AMERICAN	96.1		Medicare	ENGLISH	SINGLE
12839207	33779251	21569644	61	M	WHITE	84.2		Other	ENGLISH	DIVORCED
12840146	33450222	21034212	76	F	WHITE			Other	ENGLISH	SINGLE
12840278	37717749	21604617	71	F	WHITE	44.2	160	Other	ENGLISH	MARRIED
12842941	35318787	23480053	73	M	UNKNOWN	81		Medicare	ENGLISH
12845930	32676856	29988959	74	M	WHITE	106.8		Medicare	ENGLISH	MARRIED
12846283	31748510	29628674	79	F	UNKNOWN	64.8		Medicare	ENGLISH
12847817	38442730	23048103	56	F	WHITE	48.3	152	Other	ENGLISH	MARRIED
12848433	37505032	26161838	89	M	WHITE	77.25	178	Medicare	ENGLISH	MARRIED
12848856	32606321	20987466	70	M	UNKNOWN	89.7	185	Other	ENGLISH	MARRIED
12852254	31285867	25857654	80	M	UNKNOWN	100	178	Other	ENGLISH
12853711	31015337	25849371	87	F	WHITE	69		Other	ENGLISH	WIDOWED
12854593	30192099	28763740	68	M	WHITE	76.2	165	Other	ENGLISH	MARRIED
12855989	31377399	27950133	83	F	WHITE	112.5		Medicare	?	WIDOWED
12856125	31201080	29403466	87	M	WHITE	85.65	173	Other	?	WIDOWED
12856657	34989182	28365452	79	M	WHITE	116.8	185	Other	ENGLISH	MARRIED
12860204	36123826	27198150	66	F	WHITE	62.3	168	Medicare	?	MARRIED
12860941	38151958	25544823	82	F	WHITE	100	163	Medicare	ENGLISH	MARRIED
12861888	34791606	28995188	92	M	UNKNOWN	84.9		Other	ENGLISH
12862321	32737479	27343985	57	F	ASIAN	74.2	160	Other	?	MARRIED
12863662	38845954	22930856	63	M	WHITE	122	168	Other	ENGLISH	MARRIED
12867875	34425810	27831438	66	M	UNABLE TO OBTAIN	63.199999999999996	170	Other	ENGLISH	MARRIED
12874696	32170779	25528690	73	F	UNKNOWN	81.1		Medicaid	?
12875089	30034142	28590693	62	M	WHITE	100	170	Other	ENGLISH	MARRIED
12875526	33971148	21247950	52	M	WHITE	80		Medicare	ENGLISH	SINGLE
12876138	37800727	27443188	62	F	WHITE	73.9	165	Medicare	ENGLISH	SINGLE
12876250	35060852	20920820	76	F	WHITE	62.166666666666664		Medicare	ENGLISH	MARRIED
12877713	31164400	20721453	82	M	WHITE	75	168	Other	ENGLISH	WIDOWED
12880790	39919388	22331412	85	M	WHITE	75	170	Medicare	ENGLISH	SINGLE
12882286	38189753	26133697	60	F	WHITE	86		Medicaid	ENGLISH	MARRIED
12883917	38025120	29575966	76	M	WHITE	76.05	175	Medicare	?	DIVORCED
12885839	33086444	24454271	61	M	WHITE	107.5	178	Other	ENGLISH	MARRIED
12886804	30242588	20554695	58	M	UNKNOWN	126.76666666666667	178	Other	?
12886813	34388892	28879694	73	F	BLACK/AFRICAN AMERICAN	98.8		Other	ENGLISH	MARRIED
12886834	38124917	29473616	74	M	WHITE	69.89999999999999	175	Medicare	ENGLISH	MARRIED
12889151	31877689	28123809	82	M	WHITE			Medicare	ENGLISH	MARRIED
12889874	39766062	27419281	83	F	BLACK/AFRICAN AMERICAN	66		Other	ENGLISH	WIDOWED
12892230	37026273	23873990	56	F	WHITE	83.86666666666666	168	Other	ENGLISH	MARRIED
12896960	32294257	27866798	71	M	UNKNOWN	67.3	170	Medicare	ENGLISH
12897194	33473720	22086492	72	M	UNKNOWN	76.13333333333334	163	Medicare	?
12902262	32479705	27307774	87	F	WHITE	65.8		Other	ENGLISH	WIDOWED
12903508	38554782	28889493	68	F	WHITE	72.85	170	Medicare	ENGLISH	MARRIED
12904593	37008108	22523148	69	F	UNKNOWN	91		Medicare	ENGLISH
12905199	36659101	28682209	71	F	HISPANIC/LATINO - PUERTO RICAN	67.7	163	Medicare	?	MARRIED
12909685	37151868	25632086	66	F	WHITE	95.03333333333335		Medicare	ENGLISH	WIDOWED
12913807	36803120	28189835	80	M	ASIAN - CHINESE	74.9		Medicaid	?	MARRIED
12914859	34120793	25157400	79	M	BLACK/AFRICAN AMERICAN	111	180	Medicare	ENGLISH	MARRIED
12917345	39107382	22725279	62	M	BLACK/AFRICAN AMERICAN	48.2	175	Medicare	ENGLISH	DIVORCED
12918606	34526707	29522161	78	F	WHITE	83.75	168	Medicare	ENGLISH	SINGLE
12918714	33890341	21827250	73	M	WHITE	99.4	185	Medicare	ENGLISH	DIVORCED
12921573	31391132	23383995	89	F	WHITE	95.5		Medicare	ENGLISH
12926897	38750362	29181422	69	F	WHITE	57.7		Medicare	ENGLISH	WIDOWED
12927984	31799674	24281417	81	M	WHITE	86.55	165	Other	ENGLISH	WIDOWED
12928031	33473149	28293501	68	F	BLACK/AFRICAN AMERICAN	62.9	168	Medicare	ENGLISH	SINGLE
12929459	37201080	24467417	81	M	WHITE	98.9	180	Medicare	ENGLISH	DIVORCED
12929759	39000847	27934958	85	F	WHITE	45.6	163	Medicare	ENGLISH
12935838	34979576	25150751	77	F	WHITE	76.05	150	Medicare	ENGLISH	WIDOWED
12936917	33368925	26172137	51	M	WHITE	103.65	183	Medicare	ENGLISH	SINGLE
12938880	38824473	29282011	76	M	UNKNOWN	69.4	165	Medicare	ENGLISH
12938997	30070238	21107537	91	F	WHITE - RUSSIAN	66.6	160	Medicare	?	WIDOWED
12940091	34146857	21915926	73	F	WHITE	57.75	163	Other	ENGLISH	MARRIED
12941037	34034497	20533238	74	F	WHITE	82.5	154	Other	ENGLISH	DIVORCED
12942169	32865019	25134954	85	M	WHITE	99.55	188	Medicare	ENGLISH	MARRIED
12945639	38087113	28006697	91	F	WHITE	55.9		Medicare	ENGLISH	MARRIED
12947315	35189954	23860882	86	F	WHITE	43.699999999999996		Medicare	ENGLISH	WIDOWED
12948123	36970572	24478682	65	M	BLACK/AFRICAN AMERICAN	144		Other	?	MARRIED
12948163	37598224	28696854	75	M	WHITE - OTHER EUROPEAN	109.25	178	Medicare	ENGLISH	WIDOWED
12954931	36447271	23046729	83	F	UNKNOWN	55.49090909090909	140	Medicare	ENGLISH
12957869	35796444	23498084	64	F	WHITE	86.2	168	Other	ENGLISH	MARRIED
12962409	36897821	23101350	92	M	WHITE	57.7	175	Medicare	ENGLISH	MARRIED
12963490	32016140	29194808	92	M	OTHER	84.6	175	Medicare	ENGLISH	MARRIED
12963926	39026094	27811184	91	M	ASIAN - CHINESE	81.4	165	Other	?	MARRIED
12967466	31046125	29390476	62	F	WHITE	59.4		Medicare	ENGLISH	SINGLE
12972444	30239744	26536974	70	M	WHITE	104.55	188	Medicare	ENGLISH	MARRIED
12973949	39814603	25742250	79	M	HISPANIC OR LATINO	72	152	Other	?	MARRIED
12975244	32826189	20959368	79	M	UNKNOWN	85.5	170	Other	ENGLISH	MARRIED
12975635	34634948	22890659	83	M	WHITE	68.7		Medicare	ENGLISH	MARRIED
12978544	31453213	21758834	67	F	WHITE	64.3	155	Other	ENGLISH	MARRIED
12979369	33018292	24573804	76	M	UNKNOWN	90.9		Medicare	ENGLISH	MARRIED
12980603	30045159	29059351	91	F	WHITE	36.5	163	Medicare	ENGLISH	WIDOWED
12982096	38461357	23242797	70	F	WHITE	80	168	Other	ENGLISH
12982786	31778525	28600986	86	M	UNKNOWN	67.2	183	Other	ENGLISH
12986731	30157987	24524547	62	F	WHITE	79.1	157	Medicare	ENGLISH	DIVORCED
12988392	32003074	25095720	63	M	WHITE	84.7	173	Other	ENGLISH	MARRIED
12988872	32478868	25544435	69	F	WHITE	68.2		Medicare	ENGLISH	SINGLE
12989843	34577612	25134429	89	F	UNABLE TO OBTAIN	87		Other	ENGLISH
12990140	34528818	29022270	54	M	WHITE	82.4	178	Medicare	ENGLISH	SINGLE
12993146	32964078	28579208	74	F	ASIAN - CHINESE	80		Medicare	?	WIDOWED
12993525	34441168	29019770	49	M	WHITE	105.59999999999998	163	Other	ENGLISH	MARRIED
12994583	37749734	20034560	78	M	WHITE	100.9	175	Medicare	ENGLISH	WIDOWED
12999347	38945490	27196425	91	M	WHITE	74.5		Medicare	ENGLISH	WIDOWED
13000092	37287859	27136710	75	F	BLACK/AFRICAN AMERICAN	118.3	165	Other	ENGLISH	SINGLE
13005213	31313221	25902946	84	M	WHITE	105	183	Medicare	ENGLISH	MARRIED
13005295	33627276	27238441	34	M	ASIAN - KOREAN	68.05	178	Other	?	MARRIED
13007744	32597621	23394784	74	F	WHITE - RUSSIAN	65	165	Medicare	ENGLISH	MARRIED
13009403	31653401	28855202	84	M	UNKNOWN	97.9		Medicare	ENGLISH
13010075	36556828	22670880	94	M	WHITE	61.1		Medicare	ENGLISH	WIDOWED
13010423	38367302	26084305	63	M	WHITE	121		Other	ENGLISH	MARRIED
13014714	31707715	27743947	54	F	WHITE	93	160	Medicare	ENGLISH	WIDOWED
13014961	36090192	26459640	72	F	WHITE	67	147	Medicare	?	WIDOWED
13014963	36732527	29021422	79	F	WHITE	115.3	173	Medicare	ENGLISH	WIDOWED
13017386	37904621	20509990	75	F	WHITE	68.4	163	Medicare	ENGLISH	MARRIED
13017503	32941966	21320306	88	F	WHITE	70		Medicare	ENGLISH	WIDOWED
13018203	32090007	26519584	77	M	UNKNOWN	90.5		Medicare	ENGLISH
13019601	38721211	25074807	87	F	WHITE	68.1		Medicare	ENGLISH	WIDOWED
13021148	34244938	25628893	93	F	WHITE	58	165	Medicare	ENGLISH	WIDOWED
13021449	32096776	24347414	62	M	WHITE	128.25		Medicare	?	SINGLE
13021846	30904052	23998396	59	M	WHITE	88.94999999999999	180	Other	ENGLISH	DIVORCED
13022039	35532406	28555350	85	F	WHITE - OTHER EUROPEAN	51		Medicare	?	WIDOWED
13022637	33139563	24172172	75	M	WHITE	94		Medicare	ENGLISH	MARRIED
13025331	34164956	21458587	42	M	WHITE	175.2	173	Other	ENGLISH	SINGLE
13029938	33312436	21446172	86	F	WHITE	68.75	163	Medicare	ENGLISH	WIDOWED
13030541	33014693	29372534	82	F	UNKNOWN	62.4	152	Medicare	ENGLISH	SINGLE
13031833	33888235	28357467	76	M	UNKNOWN	89.5	174	Other	ENGLISH	MARRIED
13033327	39867250	21093920	49	F	WHITE	71	163	Medicare	ENGLISH	WIDOWED
13033509	38662455	20649731	80	M	WHITE	118.2	155	Medicare	ENGLISH	MARRIED
13036184	35144051	28963674	76	F	WHITE	74.15	160	Medicare	ENGLISH	SINGLE
13039756	35613774	26791146	80	M	WHITE	99.8	173	Medicare	ENGLISH	MARRIED
13040569	35090925	27844105	47	M	UNKNOWN	86	183	Other	ENGLISH	MARRIED
13041135	38536103	20476767	83	F	BLACK/AFRICAN AMERICAN	89.3		Other	ENGLISH	WIDOWED
13042648	35031845	26157365	75	M	WHITE	93	178	Medicare	ENGLISH	SINGLE
13044086	35033372	24024798	43	F	UNKNOWN	71.2	163	Medicaid	?	SINGLE
13046240	34987550	29029681	79	M	WHITE	84.8		Medicare	ENGLISH	MARRIED
13053623	33220556	21981457	45	M	WHITE	100	170	Medicaid	ENGLISH
13055950	39768937	28507903	75	M	WHITE	65.1		Medicare	ENGLISH	MARRIED
13058554	32919041	22220379	82	M	WHITE	68		Medicare	ENGLISH	MARRIED
13059012	34047022	22649733	73	M	HISPANIC/LATINO - SALVADORAN	49	157	Other	?	MARRIED
13063859	34708600	23419521	42	M	WHITE	138	180	Medicare	ENGLISH	MARRIED
13065656	32708666	25812513	71	F	WHITE	94.5		Medicare	ENGLISH	WIDOWED
13069434	31611273	26792980	76	M	WHITE	89	180	Other	ENGLISH	MARRIED
13074311	37878030	26095534	83	F	WHITE	48.3	152	Medicare	ENGLISH	MARRIED
13077571	30689359	29602112	78	F	WHITE	80	157	Other	ENGLISH	WIDOWED
13078497	37888515	26760002	68	M	WHITE	96.5	188	Medicare	ENGLISH	SINGLE
13080111	38011202	24845258	92	F	OTHER	60	152	Other	?	WIDOWED
13082436	32551964	28874660	92	M	UNKNOWN	71.05		Medicare	ENGLISH
13082930	39178312	28605235	66	M	WHITE	109.1		Medicare	ENGLISH	MARRIED
13085252	33911293	27367766	69	M	WHITE	100.8		Medicare	ENGLISH	MARRIED
13085916	36044915	29535117	88	F	UNKNOWN	88.55		Medicare	ENGLISH
13090694	34251119	24900954	69	F	WHITE	90.3	157	Other	ENGLISH	MARRIED
13093114	31762339	23724516	52	M	BLACK/AFRICAN AMERICAN	93.5	183	Other	ENGLISH	SINGLE
13102222	34094273	22865835	83	F	WHITE	69.6		Medicare	ENGLISH	MARRIED
13102520	36600930	27126363	71	F	NATIVE HAWAIIAN OR OTHER PACIFIC ISLANDER	145.9		Medicare	ENGLISH	MARRIED
13104273	39171010	26363014	81	M	WHITE	111.7	183	Medicare	ENGLISH	DIVORCED
13108883	32007747	25372232	57	M	WHITE	67.5	168	Other	ENGLISH	MARRIED
13109270	31596132	24754104	57	F	HISPANIC/LATINO - DOMINICAN	68.9		Other	?	MARRIED
13109280	36660763	20548998	84	F	WHITE	47	152	Medicare	ENGLISH	DIVORCED
13109480	35026327	27583514	87	M	WHITE	57.4		Medicare	ENGLISH	WIDOWED
13109589	33882594	27155289	72	M	WHITE	70		Medicare	ENGLISH	MARRIED
13113830	33884485	23519599	92	M	WHITE	57.1		Medicare	ENGLISH	WIDOWED
13114575	30941081	24334208	49	M	WHITE	106.4	180	Medicare	ENGLISH	SINGLE
13117363	31760091	26883570	75	M	OTHER	79		Medicare	?	MARRIED
13119714	35545270	26274837	79	M	WHITE	132.66666666666666	178	Medicare	ENGLISH	MARRIED
13120648	35257339	29465132	74	F	WHITE	68.1		Other	ENGLISH	MARRIED
13122104	30809363	26321876	80	M	BLACK/AFRICAN	90		Medicare	ENGLISH	MARRIED
13122881	31137492	20696458	77	M	BLACK/AFRICAN AMERICAN	79	175	Other	ENGLISH	MARRIED
13123020	34721027	26767329	94	M	WHITE	67.8		Medicare	ENGLISH	WIDOWED
13124745	33434459	20698655	74	M	WHITE	76.9	170	Medicare	ENGLISH	MARRIED
13125051	32749069	25519392	74	F	OTHER	81	157	Medicare	?	WIDOWED
13131924	31174458	20312546	85	F	WHITE	71		Medicare	ENGLISH	WIDOWED
13134081	31228755	27076781	73	M	WHITE	105.9	178	Other	ENGLISH	MARRIED
13136201	30557954	25180237	92	F	WHITE	73.2		Medicare	ENGLISH
13139405	35267691	27121231	62	M	WHITE	142.05	188	Other	ENGLISH	MARRIED
13140343	39571846	27308490	61	M	WHITE	57.2	180	Medicare	ENGLISH	MARRIED
13140465	34871275	29561068	82	F	WHITE	48.95		Medicare	?	WIDOWED
13142540	38128199	26119424	83	F	UNABLE TO OBTAIN	65.5	170	Other	ENGLISH	SINGLE
13146404	35334932	21616653	90	F	WHITE	67.2		Medicare	ENGLISH	WIDOWED
13146871	35998526	22123138	68	M	WHITE	86.1		Medicare	ENGLISH	SINGLE
13151599	38124068	28767332	75	M	WHITE	101.2	175	Medicare	ENGLISH	MARRIED
13154176	36444685	22327437	89	F	BLACK/AFRICAN AMERICAN	74.5	160	Medicare	ENGLISH	SINGLE
13155224	33571695	21270587	84	M	WHITE	77.0421052631579	173	Other	ENGLISH	MARRIED
13155358	34743374	26580141	63	F	WHITE	57		Other	ENGLISH	SINGLE
13155984	37460222	20295301	84	F	WHITE	60		Medicare	ENGLISH	SINGLE
13157094	35311495	20850342	88	F	WHITE	53.6	165	Medicare	ENGLISH	WIDOWED
13157308	38871008	24116584	80	M	WHITE	77		Medicare	ENGLISH	MARRIED
13158454	39221454	26803680	65	F	BLACK/AFRICAN AMERICAN	91	157	Medicaid	ENGLISH	SINGLE
13158794	34102799	20004775	84	F	WHITE	55.1		Medicare	ENGLISH	MARRIED
13159402	35442294	22389821	66	M	ASIAN - ASIAN INDIAN	70.6	168	Other	ENGLISH	MARRIED
13159617	30219064	23917176	88	M	WHITE	88	183	Medicare	ENGLISH	MARRIED
13160555	32427776	21607404	84	M	BLACK/AFRICAN AMERICAN	75.9	183	Other	ENGLISH	SINGLE
13163293	33838834	25557026	84	M	BLACK/CAPE VERDEAN	82	168	Medicaid	?	MARRIED
13163873	38604711	20958300	82	F	UNKNOWN	63.6	157	Medicare	ENGLISH	DIVORCED
13165300	35374444	26862936	64	M	WHITE	96.55	178	Other	ENGLISH	SINGLE
13174926	31325497	29830193	55	M	WHITE	75.5	178	Other	ENGLISH	MARRIED
13175443	39783992	25511420	76	M	BLACK/AFRICAN AMERICAN	134.9	183	Medicare	ENGLISH	MARRIED
13176120	32824112	28235217	90	F	WHITE	66	163	Medicare	ENGLISH	WIDOWED
13176539	32949655	21784423	73	F	WHITE	71	163	Medicare	ENGLISH	SINGLE
13176653	32581319	23242884	85	M	WHITE	93.2	180	Medicare	ENGLISH
13181161	34434736	26569434	88	F	WHITE	70	160	Other	ENGLISH	WIDOWED
13181356	31096112	26254050	86	M	WHITE	74.6		Medicare	ENGLISH	MARRIED
13181627	33291189	24787003	21	M	UNKNOWN	96.94999999999999	185	Other	ENGLISH	SINGLE
13182702	39212926	26172646	62	F	WHITE	122.2		Other	ENGLISH	MARRIED
13183268	34341359	22344073	86	F	UNABLE TO OBTAIN	63	157	Medicare	ENGLISH	MARRIED
13185886	38879817	26179940	84	M	UNKNOWN	88.8	168	Medicare	ENGLISH	WIDOWED
13187609	37707849	22681948	89	F	UNKNOWN	48.13333333333333		Medicare	ENGLISH
13188037	38004476	25526264	93	F	WHITE	62.13333333333333		Medicare	ENGLISH	WIDOWED
13188866	37934571	23178063	84	M	HISPANIC/LATINO - PUERTO RICAN	56.9	163	Medicare	ENGLISH	MARRIED
13190496	38725902	29844431	79	F	WHITE	91.1		Medicare	ENGLISH	SINGLE
13192655	33657066	29542181	76	M	NATIVE HAWAIIAN OR OTHER PACIFIC ISLANDER	101.8		Medicare	ENGLISH	MARRIED
13193136	34999847	22054269	69	F	WHITE	77	168	Medicare	ENGLISH	MARRIED
13194166	39270495	22036580	48	F	BLACK/AFRICAN AMERICAN	196		Other	ENGLISH	SINGLE
13194394	32951608	22991415	65	M	WHITE	123	170	Other	ENGLISH	MARRIED
13196638	37519903	25702185	75	M	WHITE	86.3	180	Other	ENGLISH	MARRIED
13200139	34190051	24197685	54	M	WHITE	85	183	Other	ENGLISH	MARRIED
13200579	37571275	29541068	86	M	WHITE	61.4	168	Medicare	ENGLISH	MARRIED
13201095	39953418	28453791	88	F	UNKNOWN	71.9	163	Medicare	ENGLISH	WIDOWED
13202007	32226600	29333484	71	M	BLACK/AFRICAN AMERICAN	79.2	183	Medicare	ENGLISH	DIVORCED
13202590	32377341	24004814	70	F	WHITE	91.55	160	Medicare	ENGLISH	MARRIED
13204322	33378345	28219199	78	F	OTHER	72	168	Other	ENGLISH	MARRIED
13205038	36298131	24285099	55	M	UNKNOWN	77.39999999999999	178	Other	?
13205322	39293799	20527743	77	M	WHITE	73.8	180	Medicare	ENGLISH
13206731	34622544	20819967	46	M	WHITE	92.44999999999999	179	Other	ENGLISH	SINGLE
13210948	36004811	29163406	68	F	WHITE	54.6		Medicare	ENGLISH	WIDOWED
13212165	31290668	29081263	61	M	WHITE	117.6		Other	ENGLISH	MARRIED
13214523	37139047	23133305	91	F	WHITE	62.9		Medicare	ENGLISH	WIDOWED
13214820	35440594	22022206	81	M	WHITE - OTHER EUROPEAN	85		Medicare	ENGLISH	MARRIED
13214943	34609940	26626252	83	F	WHITE	69	163	Medicare	ENGLISH	WIDOWED
13216117	31461567	24435089	74	M	WHITE			Medicare	ENGLISH	MARRIED
13216259	39212836	20347425	81	M	WHITE	80		Medicare	ENGLISH	MARRIED
13224283	39375310	20995778	87	M	WHITE	100	183	Medicare	ENGLISH	WIDOWED
13224776	31109060	26914785	79	M	UNKNOWN	61.5		Medicare	?
13225747	38793885	24511100	79	M	WHITE	96.05000000000001	166	Medicare	ENGLISH	MARRIED
13229117	34649270	20252271	94	M	BLACK/AFRICAN AMERICAN	67.1		Medicare	ENGLISH	WIDOWED
13230528	35925778	21324775	67	M	WHITE	101.7		Other	ENGLISH	SINGLE
13230656	39769412	24159128	59	M	BLACK/AFRICAN AMERICAN	108.4		Other	ENGLISH	SINGLE
13231077	30324975	29915974	91	F	WHITE	62.7	152	Medicare	ENGLISH	WIDOWED
13231528	39690695	26933831	66	M	WHITE - OTHER EUROPEAN	73.6	173	Medicare	ENGLISH	MARRIED
13233598	38886021	27398233	69	M	WHITE	118		Other	ENGLISH	WIDOWED
13234429	30238352	29725042	66	F	ASIAN - CHINESE	63.5		Medicare	?	MARRIED
13235049	39241408	27859855	56	F	WHITE	75.9	160	Medicare	ENGLISH	SINGLE
13239154	30044641	27262622	65	M	WHITE	126.45	185	Medicare	ENGLISH	SINGLE
13239393	38853473	29442279	85	M	WHITE	63.9	165	Other	?	MARRIED
13239423	33767970	27074599	66	M	WHITE	106.25	180	Medicare	ENGLISH	SINGLE
13240081	36960535	26273848	83	F	WHITE	99.8	165	Medicare	ENGLISH	MARRIED
13240750	39059780	24396728	72	F	WHITE	63.8		Medicare	?	WIDOWED
13241244	38859069	21892522	58	M	ASIAN - CHINESE	71.1	173	Other	?	DIVORCED
13242202	36706168	21117284	82	F	WHITE	82.9	152	Medicare	ENGLISH	WIDOWED
13245747	35745182	27110653	72	M	UNABLE TO OBTAIN	101.76666666666665	178	Other	ENGLISH	MARRIED
13249077	33674311	27613766	63	M	WHITE - RUSSIAN	136.6		Other	ENGLISH	MARRIED
13256226	37319976	21659935	50	M	WHITE	164	187	Medicare	ENGLISH	DIVORCED
13257855	37973496	20514653	69	M	BLACK/AFRICAN AMERICAN	101.3	165	Other	ENGLISH	MARRIED
13258859	32780928	20303600	46	M	UNKNOWN	87	173	Other	ENGLISH
13260613	38721147	21062101	92	M	OTHER	82		Other	ENGLISH	WIDOWED
13261098	34745614	27217414	76	M	WHITE	82.3	178	Medicare	ENGLISH	MARRIED
13261938	36068084	27618845	89	F	WHITE	68.4	163	Medicare	ENGLISH
13262421	36164523	28116747	61	M	WHITE	102.5		Other	ENGLISH	MARRIED
13266427	37270063	23945224	47	F	BLACK/AFRICAN AMERICAN	75.85	178	Medicare	ENGLISH	SINGLE
13266504	32317963	20510896	76	M	WHITE	96.55000000000001	178	Medicare	ENGLISH	MARRIED
13268471	39165303	28324497	75	M	WHITE	117.7		Medicare	ENGLISH	MARRIED
13269747	31792549	25584074	65	M	BLACK/AFRICAN AMERICAN	141	188	Other	ENGLISH	MARRIED
13272267	31337941	27763080	65	M	WHITE	100	155	Medicare	ENGLISH	SINGLE
13272956	30015142	26022765	71	F	WHITE	115.55	157	Medicare	ENGLISH	WIDOWED
13274532	34567131	23146636	88	M	WHITE	61.6		Medicare	ENGLISH	MARRIED
13277770	38238591	24199533	80	F	WHITE	55.7		Other	ENGLISH	MARRIED
13279382	37472660	26123016	83	M	WHITE - RUSSIAN	49	175	Medicare	?	MARRIED
13280145	30352811	25038913	91	M	WHITE	114.3		Medicare	?	WIDOWED
13280718	36043488	29512924	70	F	OTHER	68.85	165	Medicare	ENGLISH	SINGLE
13281341	33629237	25925578	89	M	UNKNOWN	66.3		Medicare	ENGLISH	SINGLE
13281743	33739259	21596664	74	M	WHITE	127.4		Other	ENGLISH	DIVORCED
13282007	36866883	22893303	83	F	WHITE	60.45	157	Medicare	ENGLISH	WIDOWED
13282748	37265708	28521621	66	M	WHITE - RUSSIAN	111	168	Other	ENGLISH	DIVORCED
13283399	31973324	25720914	77	M	WHITE	76.45	170	Medicare	ENGLISH	WIDOWED
13284221	33162817	26266714	85	F	WHITE	49.9		Medicare	ENGLISH	SINGLE
13285177	36598137	24149852	43	F	WHITE	107.1		Other	ENGLISH	SINGLE
13286316	36944215	23758289	85	M	WHITE	99.1	183	Medicare	ENGLISH	MARRIED
13287489	30399344	25580332	89	F	WHITE	47.9	155	Medicare	ENGLISH	WIDOWED
13288063	32197187	29217706	72	M	UNKNOWN	152.25	168	Medicare	ENGLISH	SINGLE
13288288	31142097	23468411	59	M	BLACK/AFRICAN AMERICAN	79		Other	ENGLISH	SINGLE
13290209	37375412	23451487	92	M	UNKNOWN	79.4		Medicare	ENGLISH
13294307	34461495	27068378	86	F	UNABLE TO OBTAIN	54.5	168	Medicare	ENGLISH	MARRIED
13299143	31793590	21212918	76	F	WHITE	55	155	Medicare	ENGLISH	MARRIED
13299872	33688389	22580364	91	F	WHITE	68		Medicare	ENGLISH	WIDOWED
13300148	39977970	20926953	92	M	UNKNOWN	75.8		Medicare	ENGLISH	MARRIED
13302031	35786353	20370659	83	F	WHITE	72.2	165	Medicare	ENGLISH	WIDOWED
13303046	39715293	25087405	89	M	BLACK/CARIBBEAN ISLAND	100		Medicare	?	MARRIED
13305035	33397726	23448375	76	M	WHITE	94.9		Medicare	ENGLISH	SINGLE
13307227	37487113	25555836	71	F	WHITE	63	168	Other	ENGLISH	SINGLE
13309508	35724749	26221886	79	M	HISPANIC/LATINO - DOMINICAN	78.7		Medicare	?	SINGLE
13310935	36041313	26252403	79	F	WHITE			Other	?	WIDOWED
13312240	39570212	21544536	75	M	WHITE	80.95	179	Other	ENGLISH	WIDOWED
13312252	35212006	29667896	72	F	BLACK/AFRICAN AMERICAN	64.7		Medicare	ENGLISH	SINGLE
13313150	32595169	20510665	85	M	UNKNOWN	68.9	165	Medicare	ENGLISH
13315170	36436262	20412459	88	M	WHITE	90.5	178	Medicare	ENGLISH	MARRIED
13318093	34404392	24292584	70	F	WHITE	99.5	165	Medicare	ENGLISH	DIVORCED
13318171	32813541	22065711	32	M	HISPANIC/LATINO - DOMINICAN	69.7	168	Medicare	ENGLISH	SINGLE
13321890	34369889	23484370	89	M	WHITE	88.1		Medicare	ENGLISH	MARRIED
13322583	30914577	28930719	74	M	WHITE	70.60000000000001		Other	ENGLISH	DIVORCED
13325368	37112285	29248676	69	F	WHITE	88.53333333333335	165	Medicare	ENGLISH
13329216	39059460	29428371	86	M	WHITE	75.94999999999999	175	Medicare	ENGLISH	MARRIED
13330490	38593514	27978658	73	M	UNKNOWN	119	165	Other	ENGLISH	MARRIED
13330541	35945161	21919722	87	F	WHITE	70.15	170	Other	ENGLISH	WIDOWED
13331522	39178747	20881952	72	M	WHITE	71.9		Other	ENGLISH	MARRIED
13332177	36675020	24236982	83	F	WHITE	74.7	160	Medicare	ENGLISH	WIDOWED
13332600	37119470	24233473	83	M	WHITE	75	163	Medicare	ENGLISH	MARRIED
13333021	39074292	26875217	74	F	WHITE	70	163	Medicare	ENGLISH	WIDOWED
13333170	37280151	26878822	68	F	WHITE	77.03333333333335		Other	ENGLISH	MARRIED
13333527	35818552	20999229	73	F	WHITE	142.2	165	Medicare	ENGLISH	DIVORCED
13333740	31282265	24523834	77	F	ASIAN - CHINESE	58.9		Medicare	?	WIDOWED
13334510	37284889	22997385	71	F	BLACK/AFRICAN AMERICAN	69	170	Other	ENGLISH	DIVORCED
13335699	31215740	21353208	71	M	WHITE	67.3	173	Medicare	ENGLISH	SINGLE
13336130	34035080	22317515	71	M	ASIAN - SOUTH EAST ASIAN	60.4	165	Other	ENGLISH	SINGLE
13338612	39308375	20226477	64	M	WHITE	100	193	Other	ENGLISH	MARRIED
13338679	32738702	22699193	91	M	UNKNOWN	68		Medicare	ENGLISH
13339621	30698281	23406363	82	F	WHITE	66.65		Other	ENGLISH	WIDOWED
13345618	30282529	24839269	91	F	WHITE	54.4		Medicare	ENGLISH	MARRIED
13349724	34863707	27567294	65	M	WHITE	99.4	178	Other	ENGLISH
13350724	33991123	26551913	82	F	WHITE	61.6	157	Medicare	ENGLISH	WIDOWED
13352295	34368960	23350373	84	M	WHITE	90.7		Other	ENGLISH	MARRIED
13352372	32384421	28752421	67	M	WHITE	92.2	178	Medicare	ENGLISH	MARRIED
13354650	38985096	26272513	77	M	WHITE	104.8	170	Medicare	ENGLISH	MARRIED
13356010	30663494	27043220	92	M	UNKNOWN	64	168	Other	ENGLISH
13358245	35533979	24951225	81	M	WHITE	88.15	174	Medicare	ENGLISH	MARRIED
13358539	37923051	26091570	55	M	OTHER	60	165	Other	ENGLISH	SINGLE
13358833	30867628	27550181	66	M	UNKNOWN	83.4	183	Medicaid	ENGLISH
13364910	36443311	29482091	64	F	ASIAN	61.9		Other	?	MARRIED
13368060	39748070	25148889	89	F	BLACK/AFRICAN	78.66666666666667	157	Medicare	ENGLISH	WIDOWED
13368367	33262328	25911632	66	M	UNKNOWN	138.3	183	Medicare	ENGLISH	DIVORCED
13369451	33134940	22451042	66	M	BLACK/AFRICAN AMERICAN	112.9	178	Other	ENGLISH	SINGLE
13375185	30327164	26852109	72	M	WHITE	68.1	175	Medicare	ENGLISH	MARRIED
13380018	39022390	22005810	63	F	WHITE	75.63333333333334	157	Medicaid	ENGLISH	MARRIED
13381135	38494776	21060863	75	F	WHITE	69.7	160	Medicare	ENGLISH	WIDOWED
13381777	38836511	21032461	73	F	WHITE	90	163	Other	ENGLISH	MARRIED
13382107	37452686	22636115	74	F	WHITE	57.5	152	Medicare	ENGLISH	MARRIED
13382552	38444495	23701942	88	F	WHITE	41.9	160	Medicare	ENGLISH	SINGLE
13390013	38263010	29300681	98	F	BLACK/AFRICAN AMERICAN	51	152	Medicare	ENGLISH	WIDOWED
13390728	31004416	26350081	58	F	WHITE	153	175	Other	ENGLISH	MARRIED
13394692	30434920	28720007	59	M	WHITE	202	183	Other	ENGLISH	SINGLE
13394703	30494066	26688938	69	M	WHITE	104.5		Other	ENGLISH	SINGLE
13396784	32498449	20886485	85	M	WHITE	75	178	Medicare	?	MARRIED
13397616	33464434	26746906	91	F	WHITE	64	157	Medicare	ENGLISH	WIDOWED
13399796	39167908	20020590	77	F	WHITE	60.6	160	Medicare	ENGLISH	WIDOWED
13401524	38388393	29986642	64	F	WHITE	54		Other	ENGLISH	MARRIED
13401692	35016211	22985421	55	F	WHITE	118.5	168	Other	ENGLISH	WIDOWED
13402290	31817350	23123365	80	M	ASIAN	52.5	157	Medicaid	?	MARRIED
13402588	35560897	21694557	77	F	WHITE	70		Medicare	ENGLISH	SINGLE
13404727	31299804	24493974	77	F	WHITE	79.4		Medicare	ENGLISH	WIDOWED
13404891	35700773	23733350	69	F	WHITE	172.2		Other	ENGLISH	SINGLE
13405151	39007601	22336534	78	F	WHITE	68	147	Medicare	ENGLISH	WIDOWED
13405890	39524420	29681243	94	F	WHITE	60.4		Medicare	ENGLISH	WIDOWED
13408370	30547595	27107260	67	M	UNABLE TO OBTAIN	84.5	173	Other	?	MARRIED
13408504	34558468	22228752	59	F	UNKNOWN	87.33333333333333	142	Medicare	ENGLISH
13408774	30105012	21453234	80	F	UNKNOWN	64.9	165	Medicare	ENGLISH
13410750	33208101	21600233	84	M	WHITE	73.15	173	Medicare	ENGLISH	MARRIED
13410910	32263948	27648581	72	F	WHITE	70	168	Other	ENGLISH	DIVORCED
13411396	39683516	22726951	86	F	WHITE	70	168	Other	ENGLISH	WIDOWED
13411591	36864067	20551718	68	M	WHITE	118.6	183	Other	ENGLISH	MARRIED
13413967	34307494	24499400	66	M	WHITE	93.7		Medicare	ENGLISH	MARRIED
13414061	31743280	26376278	81	M	ASIAN - CHINESE	57.9	163	Medicaid	?	MARRIED
13415550	36196913	25548368	43	F	UNKNOWN	109.9	183	Other	ENGLISH	SINGLE
13415837	31196635	26231045	88	F	WHITE	67.8	165	Medicare	ENGLISH	WIDOWED
13415870	33915296	26084617	78	M	WHITE	91.25	173	Other	ENGLISH	MARRIED
13421698	33359225	27621208	73	M	WHITE	75	157	Medicare	ENGLISH	MARRIED
13421733	30009753	21677190	91	F	WHITE	60.1		Medicare	?	MARRIED
13423238	38352863	28224255	91	F	ASIAN	66.33333333333333	166	Medicare	ENGLISH	WIDOWED
13424885	35342961	24741911	61	M	WHITE	125.9	180	Other	ENGLISH	SINGLE
13425424	34431190	29210183	64	M	WHITE	161		Other	ENGLISH	MARRIED
13428588	32596241	23990437	60	F	WHITE - OTHER EUROPEAN	70		Other	ENGLISH	MARRIED
13429528	39250359	28318547	83	F	HISPANIC OR LATINO	54	155	Medicaid	?	SINGLE
13434840	34561922	24410460	91	F	WHITE	56.3		Medicare	ENGLISH	SINGLE
13435698	35097728	29330438	86	F	WHITE	58.9		Medicare	ENGLISH	DIVORCED
13441205	31851222	22367569	91	M	WHITE	94.1	178	Medicare	ENGLISH	MARRIED
13441630	36847935	27956743	85	F	HISPANIC/LATINO - GUATEMALAN	49	155	Medicare	?	WIDOWED
13442558	30311657	22665778	67	F	UNKNOWN	69.1	170	Medicare	ENGLISH	MARRIED
13444096	35477442	25296603	43	F	UNKNOWN	200.8		Medicare	ENGLISH
13445589	32777036	20022423	89	M	WHITE	60	180	Medicare	ENGLISH	MARRIED
13446842	35055830	25843446	69	M	WHITE	68.45		Medicare	ENGLISH	MARRIED
13448955	33314987	23010698	91	M	WHITE - OTHER EUROPEAN	73.6	173	Medicare	ENGLISH	WIDOWED
13450581	37174402	28941209	69	M	WHITE	89		Medicare	ENGLISH	MARRIED
13450897	34091430	21016810	55	F	OTHER	94.5	168	Other	?	SINGLE
13452498	34916066	21620259	82	F	WHITE	78.25	157	Medicare	ENGLISH	WIDOWED
13453133	39391668	24897717	74	M	WHITE	83.1		Medicare	ENGLISH	DIVORCED
13456784	38781024	26807276	54	F	HISPANIC/LATINO - PUERTO RICAN	88.5	163	Other	?	SINGLE
13461807	37796943	27122933	85	F	UNKNOWN	62.7	160	Medicare	ENGLISH	WIDOWED
13466358	35031003	28174301	60	M	OTHER	84.85		Other	ENGLISH	MARRIED
13466375	34714964	21011631	71	M	WHITE	94	183	Medicare	ENGLISH
13467066	38387397	27794492	78	M	UNKNOWN	77.93333333333332		Medicare	ENGLISH
13471464	34801216	22281600	73	F	WHITE	46.3	168	Other	ENGLISH	SINGLE
13471870	31114111	22209346	92	F	WHITE	20.5		Medicare	ENGLISH	MARRIED
13472341	30781626	26464322	78	F	WHITE	88.5		Medicare	ENGLISH	MARRIED
13473186	33452310	24399345	64	F	WHITE	71		Other	ENGLISH	WIDOWED
13474913	30113181	27511998	51	M	WHITE	155	185	Medicare	ENGLISH	DIVORCED
13476942	34876524	25516569	79	F	WHITE	149.4		Other	ENGLISH	WIDOWED
13480254	35997495	29235164	85	M	WHITE	84.19999999999999	178	Medicare	ENGLISH	MARRIED
13483804	39928079	24363664	92	M	WHITE	70	170	Medicare	ENGLISH	WIDOWED
13483947	36301931	20464621	48	M	WHITE	106.6	177	Other	ENGLISH	SINGLE
13485392	35363538	22161587	76	M	UNKNOWN	60.5	158	Medicare	ENGLISH
13489339	38986515	20739476	63	F	WHITE	88.45		Other	ENGLISH	MARRIED
13490135	34643287	29237032	81	F	WHITE	96.95	157	Medicare	ENGLISH	MARRIED
13492756	39391126	29325178	68	F	WHITE	132.64999999999998	160	Medicare	ENGLISH	MARRIED
13495682	31188923	28598367	54	M	WHITE	107.5	183	Other	ENGLISH	SINGLE
13495704	39758202	21868679	74	M	WHITE	73.55	178	Other	ENGLISH	MARRIED
13496639	34682387	26484716	55	M	WHITE	115.4	183	Medicare	ENGLISH	DIVORCED
13499005	31998189	20317279	83	F	WHITE	95.2		Medicare	ENGLISH	WIDOWED
13500729	37422776	27246915	85	M	WHITE	76.75	173	Medicare	ENGLISH	WIDOWED
13505755	37257840	22752582	63	F	UNKNOWN	106.3	168	Medicare	ENGLISH
13505805	33643151	22290741	81	M	WHITE	70.83333333333333		Medicare	ENGLISH	MARRIED
13506251	33997505	28279742	77	M	UNABLE TO OBTAIN	86.6	173	Medicare	?	DIVORCED
13509135	38345222	24303903	77	M	WHITE	86.2	178	Medicare	ENGLISH	MARRIED
13511021	35569430	22431215	75	F	UNKNOWN	52.7	165	Medicare	ENGLISH	MARRIED
13512648	34034832	25653583	70	F	WHITE	57.4	163	Medicare	ENGLISH	WIDOWED
13513122	33405350	20658061	29	F	BLACK/AFRICAN AMERICAN	57.95	163	Medicare	ENGLISH	SINGLE
13513232	37487912	26125721	54	F	WHITE	122.1	170	Other	ENGLISH	MARRIED
13514385	36833437	24313616	84	F	WHITE	67		Medicare	ENGLISH	DIVORCED
13515178	31855062	20762918	57	F	HISPANIC/LATINO - GUATEMALAN	67.9	157	Other	?	SINGLE
13515219	32376597	28295102	74	M	UNKNOWN	93.25	178	Medicare	ENGLISH
13517478	33335295	29627399	87	F	WHITE	62.6	150	Medicare	ENGLISH	SINGLE
13517843	31468857	21504832	69	F	UNKNOWN	59.6		Medicare	ENGLISH
13533304	32731291	23598679	70	M	WHITE	93.9		Other	ENGLISH	MARRIED
13536747	38812939	22877472	74	F	WHITE	68.1	165	Medicare	ENGLISH	MARRIED
13537559	33755900	21066640	52	M	UNKNOWN	109	178	Medicaid	ENGLISH
13538053	31582323	22533821	75	M	WHITE	132.05	180	Medicare	?	MARRIED
13542989	32410040	26702255	87	M	WHITE	77.6	173	Medicare	ENGLISH	MARRIED
13549234	32620190	28270702	75	M	WHITE	76.9		Other	ENGLISH	MARRIED
13550204	32848723	24781723	68	M	WHITE	81.6	178	Other	ENGLISH	MARRIED
13552058	35417518	20719304	73	F	HISPANIC/LATINO - SALVADORAN	56.199999999999996		Medicare	?	MARRIED
[truncated: 3,742 more rows]
