# Supplementary material for: Survival prediction for heart failure complicated by sepsis: based on machine learning methods
Source: Front Med (Lausanne). 2024 Oct 3;11:1410702. doi: 10.3389/fmed.2024.1410702 (PMC11484001; doi:10.3389/fmed.2024.1410702)
Supplement: Supplementary file 1 [file Data_Sheet_1.ZIP › 000 MIMIC/02.实验室指标.csv]

subject_id	stay_id	hadm_id	first_wbc	first_wbc_uom	first_rbc	first_rbc_uom	first_ne	first_ne_uom	first_lym	first_lym_uom	first_mono	first_mono_uom	first_plt	first_plt_uom	first_hb	first_hb_uom	first_tp	first_tp_uom	first_alb	first_alb_uom	first_na	first_na_uom	first_k	first_k_uom	first_cl	first_cl_uom	first_ca	first_ca_uom	first_glu	first_glu_uom	first_tbil	first_tbil_uom	first_dbil	first_dbil_uom	first_alt	first_alt_uom	first_ast	first_ast_uom	first_bun	first_bun_uom	first_cr	first_cr_uom	first_ua	first_ua_uom	first_tg	first_tg_uom	first_tcho	first_tcho_uom	first_hdl
10002013	39060235	23581541	18.2	K/uL	2.95	m/uL							252	K/uL	10.2	g/dL					140	mEq/L	4	mEq/L	109	mEq/L			98	mg/dL									16	mg/dL	1.1	mg/dL
10002155	33685454	23822395	5.5	K/uL	4.19	m/uL	82.4	%	11.2	%	3.5	%	185	K/uL	12.5	g/dL					139	mEq/L	4.5	mEq/L	106	mEq/L	8.8	mg/dL	95	mg/dL									19	mg/dL	0.9	mg/dL
10002495	36753294	24982426	36.8	K/uL	4.4	m/uL	81	%	3	%	6	%	176	K/uL	14	g/dL			3.2	g/dL	129	mEq/L	4.1	mEq/L	96	mEq/L	8.2	mg/dL	264	mg/dL	0.4	mg/dL			44	IU/L	210	IU/L	30	mg/dL	1.4	mg/dL			90	mg/dL	157	mg/dL	42
10002760	31831386	28094813	16	K/uL	2.99	m/uL							139	K/uL	9.5	g/dL					142	mEq/L	5	mEq/L	116	mEq/L			99	mg/dL									18	mg/dL	0.9	mg/dL
10003400	32128372	20214994	3.4	K/uL	2.39	m/uL	92.1	%	3.1	%	4.2	%	137	K/uL	7.7	g/dL			2.7	g/dL	141	mEq/L	4.6	mEq/L	109	mEq/L	8.2	mg/dL	125	mg/dL	3	mg/dL	4.3	mg/dL	15	IU/L	45	IU/L	10	mg/dL	0.7	mg/dL
10004235	34100191	24181354	21.6	K/uL	4.19	m/uL	86	%	7	%	2	%	24	K/uL	11.9	g/dL			2.6	g/dL	132	mEq/L	4.3	mEq/L	96	mEq/L	6.8	mg/dL	425	mg/dL	6.5	mg/dL	4.8	mg/dL	135	IU/L	218	IU/L	87	mg/dL	7.9	mg/dL	17.7	mg/dL
10004401	32773003	29988601	22.1	K/uL	3.04	m/uL	86	%	0	%	13	%	155	K/uL	8.7	g/dL			3	g/dL	125	mEq/L	4.7	mEq/L	89	mEq/L	8	mg/dL	103	mg/dL									66	mg/dL	2.1	mg/dL
10005817	32604416	20626031	12.1	K/uL	2.3	m/uL	83.9	%	9.2	%	5.8	%	226	K/uL	7.2	g/dL					139	mEq/L	3.4	mEq/L	108	mEq/L	8.1	mg/dL	118	mg/dL									13	mg/dL	0.8	mg/dL
10010058	33060379	26359957	16.6	K/uL	4.01	m/uL							108	K/uL	12.3	g/dL					145	mEq/L	5.5	mEq/L	113	mEq/L	9.2	mg/dL	171	mg/dL	1	mg/dL			26	IU/L	52	IU/L	61	mg/dL	3.3	mg/dL
10010471	32119961	29842315	13	K/uL	3.54	m/uL							141	K/uL	11.3	g/dL					137	mEq/L	6	mEq/L	94	mEq/L	8.5	mg/dL	136	mg/dL	0.4	mg/dL			76	IU/L	352	IU/L	55	mg/dL	7.2	mg/dL
10011938	31532954	29339128	10.9	K/uL	4.39	m/uL	69.1	%	18.1	%	7.2	%	324	K/uL	13.5	g/dL			3.1	g/dL	133	mEq/L	5.3	mEq/L	96	mEq/L	8.6	mg/dL	103	mg/dL	0.3	mg/dL			44	IU/L	42	IU/L	30	mg/dL	1.2	mg/dL	9.9	mg/dL
10013643	33072499	22009484	14.8	K/uL	4.74	m/uL	84.2	%	8.3	%	7.1	%	201	K/uL	13.6	g/dL					137	mEq/L	3.3	mEq/L	106	mEq/L	6.7	mg/dL	101	mg/dL	0.6	mg/dL			13	IU/L	31	IU/L	12	mg/dL	0.5	mg/dL
10017531	35526828	22580355	23.1	K/uL	6.14	m/uL	90.8	%	4	%	4.9	%	219	K/uL	17.9	g/dL			3.9	g/dL	137	mEq/L	5.2	mEq/L	102	mEq/L	8.3	mg/dL	277	mg/dL	1.1	mg/dL			85	IU/L	55	IU/L	33	mg/dL	1.7	mg/dL			86	mg/dL	125	mg/dL	47
10018081	37293400	21027282	4.1	K/uL	3.86	m/uL	63	%	11	%	4	%	154	K/uL	12.7	g/dL			3.1	g/dL	140	mEq/L	2.6	mEq/L	106	mEq/L	7.4	mg/dL	119	mg/dL	2.1	mg/dL			14	IU/L	37	IU/L	53	mg/dL	5.1	mg/dL
10022620	31953583	27180902	10.8	K/uL	4.62	m/uL	77.2	%	17.2	%	4.4	%	230	K/uL	10.5	g/dL			2.8	g/dL	135	mEq/L	3.8	mEq/L	97	mEq/L	8.6	mg/dL	102	mg/dL	1.6	mg/dL	1	mg/dL	30	IU/L	28	IU/L	16	mg/dL	0.9	mg/dL
10023117	30057454	28872262	12.7	K/uL	4.73	m/uL	80.9	%	10.9	%	7	%	240	K/uL	14.4	g/dL			5	g/dL	139	mEq/L	3.3	mEq/L	100	mEq/L	8.7	mg/dL	139	mg/dL									45	mg/dL	1.8	mg/dL
10026161	39625056	24614671	10.8	K/uL	3.23	m/uL	93.6	%	2.5	%	3.5	%	199	K/uL	10.9	g/dL			3	g/dL	138	mEq/L	5.1	mEq/L	105	mEq/L	8.4	mg/dL	261	mg/dL	1.5	mg/dL			3942	IU/L	5276	IU/L	18	mg/dL	1.4	mg/dL
10027445	34499716	26275841	9.6	K/uL	3.8	m/uL	94.2	%	4.1	%	1.5	%	215	K/uL	10.5	g/dL					135	mEq/L	4.9	mEq/L	97	mEq/L	8	mg/dL	505	mg/dL	0.3	mg/dL			42	IU/L	25	IU/L	15	mg/dL	1.1	mg/dL
10029224	37066488	25729446	4.8	K/uL	2.51	m/uL	84.6	%	10.6	%	4	%	126	K/uL	8.6	g/dL	6.3	g/dL	3.2	g/dL	130	mEq/L	4.4	mEq/L	100	mEq/L	8.1	mg/dL	158	mg/dL	1.3	mg/dL	0.9	mg/dL	144	IU/L	63	IU/L	65	mg/dL	3.4	mg/dL
10032381	34622731	20176432	21.5	K/uL	2.51	m/uL	69	%	11	%	12	%	363	K/uL	8.1	g/dL			2.2	g/dL	138	mEq/L	3.2	mEq/L	105	mEq/L	7.1	mg/dL	116	mg/dL	0.3	mg/dL			9	IU/L	19	IU/L	9	mg/dL	1.3	mg/dL			164	mg/dL
10034553	36618406	26774222	9	K/uL	4.07	m/uL							110	K/uL	12	g/dL			3.6	g/dL	147	mEq/L	3.9	mEq/L	115	mEq/L	8.7	mg/dL	184	mg/dL	1.8	mg/dL			17	IU/L	56	IU/L	82	mg/dL	1.6	mg/dL
10037483	37086676	26819958	7.7	K/uL	3.24	m/uL	74	%	16.9	%	5	%	226	K/uL	10.1	g/dL					139	mEq/L	3.7	mEq/L	107	mEq/L	8.5	mg/dL	79	mg/dL	0.3	mg/dL							54	mg/dL	1.3	mg/dL
10037861	34531557	24540843	9.5	K/uL	5.45	m/uL							173	K/uL	15.5	g/dL			2	g/dL	139	mEq/L	4.1	mEq/L	106	mEq/L	7.4	mg/dL	166	mg/dL	0.5	mg/dL			12	IU/L	19	IU/L	21	mg/dL	1.3	mg/dL
10038999	39711498	27189241	10.8	K/uL	3.86	m/uL	68.2	%	17.4	%	12.8	%	305	K/uL	9.6	g/dL	6.8	g/dL	2.8	g/dL	136	mEq/L	6.2	mEq/L	101	mEq/L	7.8	mg/dL	121	mg/dL	0.5	mg/dL			54	IU/L	27	IU/L	17	mg/dL	0.9	mg/dL
10039708	33281088	28258130	6.7	K/uL	3.35	m/uL	39	%	49	%	8	%	159	K/uL	9.8	g/dL	4	g/dL	2.6	g/dL	142	mEq/L	2.8	mEq/L	120	mEq/L	6.4	mg/dL	145	mg/dL	0.8	mg/dL	2.1	mg/dL	70	IU/L	139	IU/L	45	mg/dL	2.2	mg/dL	4.4	mg/dL	59	mg/dL
10040025	36107367	27996267	14.9	K/uL	3.53	m/uL							209	K/uL	10.2	g/dL			2.4	g/dL	130	mEq/L	4.1	mEq/L	96	mEq/L	8.3	mg/dL	280	mg/dL	0.2	mg/dL			7	IU/L	16	IU/L	57	mg/dL	1.9	mg/dL
10046234	32902460	24608062	7.2	K/uL	3.19	m/uL	73	%	5	%	19	%	122	K/uL	10.9	g/dL			2.9	g/dL	134	mEq/L	3.6	mEq/L	99	mEq/L	7.8	mg/dL	247	mg/dL	0.5	mg/dL			53	IU/L	66	IU/L	25	mg/dL	1.9	mg/dL
10046679	32852186	28668282	96.4	K/uL	3.15	m/uL	27	%	71	%	1	%	204	K/uL	10.1	g/dL			2.7	g/dL	140	mEq/L	4.4	mEq/L	104	mEq/L	7.9	mg/dL	146	mg/dL	0.8	mg/dL			14	IU/L	22	IU/L	45	mg/dL	1.7	mg/dL
10047994	38822032	25111157	17.5	K/uL	3.54	m/uL	68	%	26.4	%	3.4	%	196	K/uL	10.8	g/dL					139	mEq/L	4.6	mEq/L	106	mEq/L	8.4	mg/dL	108	mg/dL	0.4	mg/dL			211	IU/L	176	IU/L	19	mg/dL	1.2	mg/dL
10048723	36542901	25762910	9.5	K/uL	4.18	m/uL							134	K/uL	12.5	g/dL					177	mEq/L	4.4	mEq/L		mEq/L	9.5	mg/dL	106	mg/dL									107	mg/dL	2	mg/dL
10049941	36827644	20663764	13	K/uL	3.44	m/uL							193	K/uL	11.3	g/dL					135	mEq/L	4.8	mEq/L	96	mEq/L	8.4	mg/dL	75	mg/dL									58	mg/dL	7.1	mg/dL
10051074	34313758	21350747	13.2	K/uL	4.47	m/uL							295	K/uL	13.8	g/dL					135	mEq/L	4.7	mEq/L	95	mEq/L	8.9	mg/dL	159	mg/dL									20	mg/dL	1.2	mg/dL
10052938	39469411	25231169	5.5	K/uL	2.57	m/uL	86.6	%	6	%	6	%	89	K/uL	7.4	g/dL					140	mEq/L	3.5	mEq/L	110	mEq/L	8.2	mg/dL	137	mg/dL	2.2	mg/dL			92	IU/L	105	IU/L	9	mg/dL	0.7	mg/dL
10053854	38775178	22192970	8.9	K/uL	3.63	m/uL	82.5	%	15.1	%	1.5	%	111	K/uL	11	g/dL					141	mEq/L	4	mEq/L	106	mEq/L	8.7	mg/dL	122	mg/dL									21	mg/dL	0.9	mg/dL
10055344	35736966	29209451	9.2	K/uL	3.64	m/uL							293	K/uL	8.7	g/dL			3.7	g/dL	140	mEq/L	4.4	mEq/L	104	mEq/L	9.3	mg/dL	238	mg/dL	0.7	mg/dL			61	IU/L	430	IU/L	26	mg/dL	1.4	mg/dL
10055694	30350084	25049824	9.9	K/uL	2.47	m/uL	90.9	%	4.3	%	3.5	%	360	K/uL	6.7	g/dL					138	mEq/L	3.8	mEq/L	96	mEq/L	8.5	mg/dL	100	mg/dL									60	mg/dL	3.3	mg/dL	4.5	mg/dL
10057218	36369483	28236354	24.7	K/uL	2.34	m/uL							278	K/uL	7.7	g/dL					138	mEq/L	4.5	mEq/L	104	mEq/L	8.3	mg/dL	166	mg/dL									70	mg/dL	1.4	mg/dL
10058974	34904321	26763452	14.6	K/uL	3.47	m/uL	93.7	%	3.6	%	1.7	%	125	K/uL	9.8	g/dL					144	mEq/L	3.5	mEq/L	113	mEq/L	7.8	mg/dL	90	mg/dL									26	mg/dL	1.1	mg/dL
10060531	36935478	27040798	22.9	K/uL	3.26	m/uL							256	K/uL	9.1	g/dL					140	mEq/L	3.6	mEq/L	108	mEq/L			119	mg/dL									23	mg/dL	1.1	mg/dL
10061303	31287291	24889301	10.1	K/uL	3.97	m/uL	64.3	%	28.5	%	3.8	%	104	K/uL	11	g/dL					137	mEq/L	4.2	mEq/L	108	mEq/L	8.1	mg/dL	116	mg/dL									15	mg/dL	0.8	mg/dL
10062617	31642608	24425655	9	K/uL	3.39	m/uL							167	K/uL	11.5	g/dL			3.6	g/dL	138	mEq/L	4.3	mEq/L	103	mEq/L	8.9	mg/dL	104	mg/dL	1.7	mg/dL			10	IU/L	20	IU/L	31	mg/dL	1	mg/dL
10063848	31332266	21345067	4.5	K/uL	3.08	m/uL	82	%	10	%	4	%	106	K/uL	9	g/dL			2.7	g/dL	137	mEq/L	4.1	mEq/L	104	mEq/L	7.8	mg/dL	116	mg/dL	0.4	mg/dL		mg/dL	21	IU/L	36	IU/L	14	mg/dL	0.7	mg/dL
10067389	34081592	23577021	6.4	K/uL	2.32	m/uL							140	K/uL	6.8	g/dL			2.2	g/dL	149	mEq/L	5	mEq/L	116	mEq/L	8.5	mg/dL	177	mg/dL	0.3	mg/dL			1034	IU/L	1498	IU/L	58	mg/dL	3.5	mg/dL
10070311	37161165	23721596	8.6	K/uL	4.99	m/uL							110	K/uL	13.3	g/dL					139	mEq/L	4.1	mEq/L	97	mEq/L	8.8	mg/dL	137	mg/dL	0.7	mg/dL			13	IU/L	37	IU/L	18	mg/dL	1.1	mg/dL
10071869	34235968	20895291	8.6	K/uL	2.05	m/uL	92	%	2	%	1	%	139	K/uL	7.1	g/dL			2.2	g/dL	146	mEq/L	3.6	mEq/L	113	mEq/L	7.5	mg/dL	109	mg/dL	0.2	mg/dL			27	IU/L	31	IU/L	23	mg/dL	0.6	mg/dL
10076263	31003445	25634900	27.4	K/uL	2.7	m/uL	80.6	%	12	%	5.3	%	299	K/uL	9.2	g/dL			1.6	g/dL	133	mEq/L	3.7	mEq/L	100	mEq/L	7.4	mg/dL	89	mg/dL	0.9	mg/dL	1.3	mg/dL		IU/L	27	IU/L	10	mg/dL	1	mg/dL
10078008	37567070	20600818	14	K/uL	3.66	m/uL	90.4	%	4.5	%	4	%	164	K/uL	11.1	g/dL			3.8	g/dL	143	mEq/L	5.3	mEq/L	97	mEq/L	8.2	mg/dL	117	mg/dL	0.3	mg/dL			13	IU/L	18	IU/L	49	mg/dL	8.6	mg/dL
10078805	30950523	20434240	22.7	K/uL	3.81	m/uL	82	%	0	%	3	%	240	K/uL	11.4	g/dL					142	mEq/L	4.1	mEq/L	106	mEq/L	6.9	mg/dL	140	mg/dL	0.5	mg/dL			63	IU/L	99	IU/L	30	mg/dL	1.9	mg/dL
10082014	32988939	20221705	8.5	K/uL	2.31	m/uL	74.3	%	18.3	%	3.2	%	328	K/uL	6.8	g/dL			2.3	g/dL	143	mEq/L	3.7	mEq/L	114	mEq/L	7.6	mg/dL	63	mg/dL	0.4	mg/dL			21	IU/L	26	IU/L	27	mg/dL	0.8	mg/dL
10082560	39703509	23284776	3	K/uL	3.53	m/uL	12	%	25	%	9	%	208	K/uL	11	g/dL			2.6	g/dL	134	mEq/L	3.5	mEq/L	107	mEq/L	7.4	mg/dL	126	mg/dL	0.8	mg/dL			6	IU/L	19	IU/L	10	mg/dL	0.6	mg/dL			33	mg/dL
10082662	34813627	23913187	11.5	K/uL	3.23	m/uL	90	%	1	%	5	%	201	K/uL	8.7	g/dL	4.6	g/dL	2.1	g/dL	136	mEq/L	5.5	mEq/L	101	mEq/L	10.9	mg/dL	107	mg/dL	0.8	mg/dL			52	IU/L	49	IU/L	44	mg/dL	1.5	mg/dL	9.2	mg/dL
10089244	33563887	29469323	12.9	K/uL	3.06	m/uL	85.5	%	10.1	%	3.9	%	133	K/uL	8.6	g/dL			2.9	g/dL	139	mEq/L	2.9	mEq/L	98	mEq/L	7.8	mg/dL	316	mg/dL	0.4	mg/dL			112	IU/L	108	IU/L	110	mg/dL	2	mg/dL	11.4	mg/dL
10091141	37258034	22008683	6.8	K/uL	2.5	m/uL	94	%	1	%	4	%	39	K/uL	6.5	g/dL			2.7	g/dL	139	mEq/L	4.5	mEq/L	101	mEq/L	10.5	mg/dL	83	mg/dL	1.1	mg/dL	0.8	mg/dL	20	IU/L	35	IU/L	22	mg/dL	4	mg/dL			67	mg/dL
10094679	36938927	28902523	19.9	K/uL	4.98	m/uL	90.9	%	3.8	%	4.9	%	224	K/uL	14.9	g/dL			2.5	g/dL	141	mEq/L	4.1	mEq/L	108	mEq/L	6.3	mg/dL	259	mg/dL	0.7	mg/dL	0.6	mg/dL	535	IU/L	755	IU/L	19	mg/dL	1.1	mg/dL			93	mg/dL	146	mg/dL	51
10094805	34488364	21370539	16	K/uL	4.49	m/uL	90.1	%	6.3	%	2.8	%	361	K/uL	13.2	g/dL			3.1	g/dL	135	mEq/L	4.6	mEq/L	98	mEq/L	8.6	mg/dL	103	mg/dL	0.9	mg/dL			36	IU/L	51	IU/L	33	mg/dL	1.2	mg/dL
10094811	31983721	28336192	8.5	K/uL	3.1	m/uL	76.8	%	7.9	%	13.6	%	196	K/uL	10.1	g/dL			3.8	g/dL	141	mEq/L	6.5	mEq/L	97	mEq/L	8.3	mg/dL	153	mg/dL	1.8	mg/dL			11	IU/L	25	IU/L	102	mg/dL	10.3	mg/dL			88	mg/dL	101	mg/dL	37
10095570	37685093	28612694	12.4	K/uL	4.89	m/uL	91	%	3	%	6	%	45	K/uL	10.9	g/dL			3	g/dL	132	mEq/L	6.9	mEq/L	103	mEq/L	8	mg/dL	211	mg/dL	9	mg/dL	8.5	mg/dL	333	IU/L	139	IU/L	95	mg/dL	1.7	mg/dL	13	mg/dL	249	mg/dL
10097659	32530604	22071424	20.9	K/uL	4.7	m/uL	80.4	%	8.7	%	8.9	%	156	K/uL	14	g/dL			3	g/dL	136	mEq/L	4.9	mEq/L	94	mEq/L	8.3	mg/dL	281	mg/dL	1.4	mg/dL	1.3	mg/dL	26	IU/L	33	IU/L	56	mg/dL	1.3	mg/dL			112	mg/dL
10098215	31800901	29752040	10.8	K/uL	4.22	m/uL	75.2	%	11.8	%	7.5	%	119	K/uL	13.4	g/dL			4.4	g/dL	147	mEq/L	4.8	mEq/L	110	mEq/L	9.6	mg/dL	148	mg/dL	0.9	mg/dL	0.8	mg/dL	24	IU/L	23	IU/L	50	mg/dL	2.8	mg/dL			92	mg/dL
10102878	33312557	20265910	32.6	K/uL	5.68	m/uL	80.9	%	6.8	%	10.3	%	318	K/uL	16.9	g/dL			2.4	g/dL	136	mEq/L	4.3	mEq/L	106	mEq/L	6.7	mg/dL	330	mg/dL	0.8	mg/dL			30	IU/L	130	IU/L	28	mg/dL	1.6	mg/dL
10104308	33661789	27400652	18.9	K/uL	2.77	m/uL	80	%	1	%	6	%	249	K/uL	8.4	g/dL			1.7	g/dL	133	mEq/L	4.4	mEq/L	102	mEq/L	7.9	mg/dL	154	mg/dL	0.4	mg/dL			9	IU/L	19	IU/L	59	mg/dL	2.9	mg/dL
10104450	31524085	23157316	11.6	K/uL	3.31	m/uL							204	K/uL	8.5	g/dL			3.3	g/dL	142	mEq/L	5	mEq/L	109	mEq/L	9.8	mg/dL	204	mg/dL	0.4	mg/dL			30	IU/L	24	IU/L	72	mg/dL	2.8	mg/dL
10106899	30008792	22953864	10.9	K/uL	4.06	m/uL							332	K/uL	11.1	g/dL			3.4	g/dL	137	mEq/L	3.9	mEq/L	96	mEq/L	8.8	mg/dL	100	mg/dL	0.4	mg/dL			27	IU/L	47	IU/L	37	mg/dL	1.4	mg/dL
10109956	37631738	26022059	7.2	K/uL	2.62	m/uL	85.3	%	7.6	%	5.9	%	234	K/uL	7.7	g/dL			3	g/dL	137	mEq/L	4.3	mEq/L	97	mEq/L	7.7	mg/dL	244	mg/dL	0.6	mg/dL			152	IU/L	399	IU/L	26	mg/dL	1.6	mg/dL			145	mg/dL	153	mg/dL	47
10112484	38897817	23965558	9.9	K/uL	4.19	m/uL	86.1	%	6.7	%	5	%	306	K/uL	11	g/dL					142	mEq/L	3.9	mEq/L	113	mEq/L	7.4	mg/dL	66	mg/dL	2.4	mg/dL			11	IU/L	21	IU/L	30	mg/dL	1.2	mg/dL
10114932	39678298	21177187	9.1	K/uL	3.38	m/uL	73.7	%	22.1	%	2.8	%	86	K/uL	10.1	g/dL			3.1	g/dL	139	mEq/L	4	mEq/L	107	mEq/L	8.6	mg/dL	102	mg/dL	1	mg/dL			22	IU/L	33	IU/L	7	mg/dL	0.7	mg/dL
10115397	36639474	28605901	22.7	K/uL	3.03	m/uL	79.6	%	13.7	%	1.8	%	227	K/uL	8.7	g/dL					141	mEq/L	4.7	mEq/L	112	mEq/L	10.2	mg/dL	131	mg/dL	1.7	mg/dL			35	IU/L	62	IU/L	26	mg/dL	0.9	mg/dL
10119017	31009936	20229125	16.8	K/uL	4.99	m/uL	90	%	8	%	1	%	134	K/uL	12.6	g/dL			2.4	g/dL	139	mEq/L	5.7	mEq/L	110	mEq/L	6.9	mg/dL	253	mg/dL	0.6	mg/dL		mg/dL	11	IU/L	18	IU/L	33	mg/dL	2.2	mg/dL
10119872	37065927	22318477	2.9	K/uL	3.41	m/uL							335	K/uL	8.6	g/dL					136	mEq/L	5.7	mEq/L	97	mEq/L	10.1	mg/dL	302	mg/dL	0.5	mg/dL			18	IU/L	31	IU/L	116	mg/dL	4	mg/dL
10121453	34189958	21172289	13.3	K/uL	3.27	m/uL							298	K/uL	10.1	g/dL					136	mEq/L	4.2	mEq/L	101	mEq/L	7.7	mg/dL	152	mg/dL	0.7	mg/dL			25	IU/L	18	IU/L	8	mg/dL	0.9	mg/dL
10122589	33633382	22117307	6.7	K/uL	3.06	m/uL							193	K/uL	9.1	g/dL					141	mEq/L	4	mEq/L	110	mEq/L	8	mg/dL	119	mg/dL	0.2	mg/dL			36	IU/L	23	IU/L	23	mg/dL	1	mg/dL			169	mg/dL
10125047	37629882	26680668	6.4	K/uL	3.35	m/uL	93	%	4.5	%	1.5	%	358	K/uL	10	g/dL			3.1	g/dL	143	mEq/L	4.3	mEq/L	105	mEq/L	7.3	mg/dL	130	mg/dL	0.3	mg/dL			98	IU/L	53	IU/L	18	mg/dL	0.6	mg/dL
10125876	30696672	22053079	26.6	K/uL	3.61	m/uL	89.3	%	8	%	2.3	%	74	K/uL	12.2	g/dL			2.4	g/dL	144	mEq/L	3.8	mEq/L	115	mEq/L	8.2	mg/dL	230	mg/dL	0.4	mg/dL			58	IU/L	48	IU/L	45	mg/dL	1.3	mg/dL
10126957	33209076	21978689	7.2	K/uL	3.62	m/uL	72.8	%	13.6	%	9.6	%	281	K/uL	9.8	g/dL			2.9	g/dL	140	mEq/L	5.2	mEq/L	107	mEq/L	8.3	mg/dL	83	mg/dL	0.4	mg/dL			11	IU/L	20	IU/L	91	mg/dL	2.5	mg/dL
10127936	39916050	20688231	12.2	K/uL	2.64	m/uL	86	%	14	%	0	%	143	K/uL	7.8	g/dL					143	mEq/L	3.8	mEq/L	111	mEq/L	8.5	mg/dL	130	mg/dL									23	mg/dL	1.1	mg/dL
10132217	34001306	23597467	15.9	K/uL	4.32	m/uL							84	K/uL	12.5	g/dL					140	mEq/L	4.3	mEq/L	103	mEq/L	8	mg/dL	156	mg/dL									50	mg/dL	1.3	mg/dL
10132611	31179345	28996766	5.7	K/uL	2.03	m/uL	83	%	4.3	%	11.1	%	153	K/uL	6.1	g/dL	7	g/dL	3.5	g/dL	139	mEq/L	4.7	mEq/L	101	mEq/L	8.4	mg/dL	159	mg/dL	5.3	mg/dL	1.9	mg/dL	44	IU/L	74	IU/L	116	mg/dL	4.2	mg/dL
10133367	32715099	28722095	20.9	K/uL	3.4	m/uL	82.1	%	15.1	%	2	%	179	K/uL	10.5	g/dL					142	mEq/L	3.4	mEq/L	109	mEq/L	7.9	mg/dL	108	mg/dL									14	mg/dL	1	mg/dL
10135376	32058495	24984050	8.8	K/uL	3.32	m/uL	87.3	%	3.8	%	6	%	207	K/uL	7	g/dL			3.1	g/dL	135	mEq/L	3.2	mEq/L	97	mEq/L	8.8	mg/dL	140	mg/dL	0.9	mg/dL			20	IU/L	41	IU/L	67	mg/dL	2	mg/dL
10135557	32726628	26612112	12.8	K/uL	4.73	m/uL	77.4	%	7.4	%	13.9	%	167	K/uL	13.6	g/dL					128	mEq/L	2.7	mEq/L	82	mEq/L	7.6	mg/dL	151	mg/dL	16.1	mg/dL			35	IU/L	69	IU/L	16	mg/dL	1	mg/dL
10135595	38628397	29216481	20	K/uL	3.44	m/uL	75.9	%	18.1	%	5.1	%	178	K/uL	9.7	g/dL					144	mEq/L	4.1	mEq/L	112	mEq/L	9	mg/dL	156	mg/dL									16	mg/dL	0.9	mg/dL
10136619	31093046	23362878	11.8	K/uL	3.85	m/uL	84.2	%	10	%	3.3	%	212	K/uL	11.8	g/dL			2.9	g/dL	140	mEq/L	4.3	mEq/L	108	mEq/L	8.4	mg/dL	96	mg/dL	0.7	mg/dL			16	IU/L	34	IU/L	33	mg/dL	0.9	mg/dL			320	mg/dL
10138206	33712680	29096936	2.7	K/uL	2.73	m/uL	63.2	%	22.9	%	10.6	%	63	K/uL	8.4	g/dL			3.5	g/dL	139	mEq/L	4.5	mEq/L	100	mEq/L	9.1	mg/dL	128	mg/dL	2.4	mg/dL	0.9	mg/dL	15	IU/L	36	IU/L	106	mg/dL	4.5	mg/dL
10141173	38092675	28722241	16	K/uL	2.93	m/uL	73.8	%	21.1	%	3.2	%	119	K/uL	8.8	g/dL					135	mEq/L	4.5	mEq/L	109	mEq/L	8.9	mg/dL	103	mg/dL	0.5	mg/dL			14	IU/L	39	IU/L	11	mg/dL	0.5	mg/dL
10144145	39712677	29668384	5.9	K/uL	3.28	m/uL	59.1	%	15.7	%	13.1	%	327	K/uL	9.9	g/dL			2.2	g/dL	133	mEq/L	4.3	mEq/L	87	mEq/L	9.1	mg/dL	340	mg/dL	0.4	mg/dL			40	IU/L	56	IU/L	26	mg/dL	0.8	mg/dL			125	mg/dL
10149959	32464420	21062891	20	K/uL	5.33	m/uL							300	K/uL	10.8	g/dL	5.1	g/dL	2.5	g/dL	125	mEq/L	4.9	mEq/L	76	mEq/L	7.6	mg/dL	123	mg/dL	0.9	mg/dL			16	IU/L	33	IU/L	71	mg/dL	2	mg/dL			95	mg/dL	95	mg/dL	29
10150335	33705553	24113307	12	K/uL	3.44	m/uL	86.8	%	4.1	%	7.9	%	167	K/uL	10.4	g/dL			1.7	g/dL	146	mEq/L	3.1	mEq/L	101	mEq/L	9	mg/dL	134	mg/dL	0.3	mg/dL			84	IU/L	454	IU/L	35	mg/dL	1	mg/dL
10151556	37542315	20815067	11.5	K/uL	3.88	m/uL	87.1	%	9.3	%	1.7	%	346	K/uL	11.4	g/dL			3.1	g/dL	133	mEq/L	5.5	mEq/L	98	mEq/L	8.9	mg/dL	180	mg/dL	0.5	mg/dL	2.8	mg/dL	14	IU/L	67	IU/L	55	mg/dL	8	mg/dL
10152017	32991546	24900647	11.3	K/uL	3.21	m/uL							212	K/uL	10	g/dL			3.4	g/dL	146	mEq/L	5.5	mEq/L	112	mEq/L	9.1	mg/dL	138	mg/dL	0.5	mg/dL			12	IU/L	19	IU/L	45	mg/dL	2.5	mg/dL
10156119	32532366	23624254	19.6	K/uL	4.43	m/uL							334	K/uL	11.1	g/dL			2.7	g/dL	138	mEq/L	4	mEq/L	100	mEq/L	9.5	mg/dL	125	mg/dL	0.3	mg/dL			17	IU/L	56	IU/L	12	mg/dL	1	mg/dL
10156659	35597440	25149989	14.9	K/uL	2.89	m/uL	92.4	%	3.3	%	2.4	%	319	K/uL	7.9	g/dL			2.3	g/dL	135	mEq/L	4.2	mEq/L	99	mEq/L	8	mg/dL	103	mg/dL	0.5	mg/dL			50	IU/L	36	IU/L	50	mg/dL	2.4	mg/dL
10157454	38216308	27280709	9.5	K/uL	2.5	m/uL	59.2	%	28.7	%	7.7	%	134	K/uL	7	g/dL			2.9	g/dL	132	mEq/L	5	mEq/L	96	mEq/L	10.3	mg/dL	329	mg/dL	0.2	mg/dL			23	IU/L	15	IU/L	102	mg/dL	3.6	mg/dL
10157542	32691391	29832939	24.3	K/uL	3.85	m/uL	89.4	%	4	%	5.4	%	246	K/uL	10.4	g/dL			2.9	g/dL	132	mEq/L	4.7	mEq/L	97	mEq/L	8.2	mg/dL	242	mg/dL	0.7	mg/dL			11	IU/L	31	IU/L	28	mg/dL	1.5	mg/dL
10160622	37309694	28904663	16	K/uL	3.52	m/uL	86.1	%	7.6	%	5	%	215	K/uL	8	g/dL			2.5	g/dL	134	mEq/L	3.5	mEq/L	98	mEq/L	8	mg/dL	137	mg/dL	0.4	mg/dL					20	IU/L	45	mg/dL	1.4	mg/dL
10161042	34912691	29090018	11.7	K/uL	4.56	m/uL	67.6	%	23.7	%	5	%	227	K/uL	12.7	g/dL					142	mEq/L	4.1	mEq/L	105	mEq/L	9	mg/dL	83	mg/dL	0.3	mg/dL			9	IU/L	10	IU/L	18	mg/dL	1.8	mg/dL
10163041	36574609	22909058	11.8	K/uL	4.66	m/uL							184	K/uL	10.4	g/dL					147	mEq/L	3.7	mEq/L	96	mEq/L	9	mg/dL	98	mg/dL									18	mg/dL	0.9	mg/dL
10164170	37688390	21635159	13.4	K/uL	2.17	m/uL	91.8	%	4.6	%	3.2	%	277	K/uL	6.9	g/dL			1.9	g/dL	132	mEq/L	4.5	mEq/L	102	mEq/L	7.4	mg/dL	316	mg/dL	0.4	mg/dL			13	IU/L	25	IU/L	17	mg/dL	0.8	mg/dL
10165522	30227758	25553910	14.5	K/uL	3.59	m/uL	85.8	%	9.5	%	3	%	131	K/uL	9.5	g/dL			3.1	g/dL	135	mEq/L	4.6	mEq/L	97	mEq/L	8.4	mg/dL	138	mg/dL	0.6	mg/dL			19	IU/L	48	IU/L	24	mg/dL	1.5	mg/dL
10169328	33780803	24837691	7.3	K/uL	2.43	m/uL							138	K/uL	7.6	g/dL					146	mEq/L	4.1	mEq/L	104	mEq/L	8.3	mg/dL	94	mg/dL									48	mg/dL	5.1	mg/dL
10169726	35268649	22012406	8.8	K/uL	2.1	m/uL	72.9	%	19.1	%	5	%	92	K/uL	6.9	g/dL					141	mEq/L	4.4	mEq/L	105	mEq/L			61	mg/dL									36	mg/dL	2.1	mg/dL
10170022	30946357	26174955	14.9	K/uL	3.09	m/uL	86.3	%	4.5	%	7.9	%	192	K/uL	9.9	g/dL	5.7	g/dL	3.2	g/dL	136	mEq/L	4	mEq/L	102	mEq/L	8.2	mg/dL	171	mg/dL	1.1	mg/dL	0.6	mg/dL	101	IU/L	118	IU/L	29	mg/dL	0.8	mg/dL
10172206	33763325	26783176	16.6	K/uL	5.42	m/uL	86.2	%	6.4	%	6.7	%	139	K/uL	15.9	g/dL			3.3	g/dL	136	mEq/L	5.3	mEq/L	106	mEq/L	7.6	mg/dL	388	mg/dL	0.7	mg/dL			127	IU/L	231	IU/L	24	mg/dL	2	mg/dL			172	mg/dL	221	mg/dL	28
10178581	33296518	22314860	10.6	K/uL	3.55	m/uL							228	K/uL	9.8	g/dL					145	mEq/L	3.6	mEq/L	107	mEq/L	8.9	mg/dL	95	mg/dL					13	IU/L			20	mg/dL	1.4	mg/dL
10179383	35437796	20170028	10.2	K/uL	3.25	m/uL							175	K/uL	9.6	g/dL			3.2	g/dL	142	mEq/L	3.5	mEq/L	104	mEq/L	8.2	mg/dL	92	mg/dL	0.7	mg/dL			5	IU/L	16	IU/L	17	mg/dL	0.7	mg/dL
10181673	36096029	22753719	5.3	K/uL	3.35	m/uL							132	K/uL	10.4	g/dL					140	mEq/L	3.9	mEq/L	105	mEq/L	8.7	mg/dL	95	mg/dL									22	mg/dL	0.8	mg/dL
10183019	36253164	23446097	4.5	K/uL	3.26	m/uL							228	K/uL	11.3	g/dL			3.3	g/dL	135	mEq/L	5	mEq/L	100	mEq/L	8.1	mg/dL	210	mg/dL									78	mg/dL	3.1	mg/dL
10184327	35263906	28576249	5.7	K/uL	3.03	m/uL							275	K/uL	9	g/dL					142	mEq/L	3.4	mEq/L	104	mEq/L	8.7	mg/dL	52	mg/dL									26	mg/dL	3.1	mg/dL
10184623	33814001	22810854	22.7	K/uL	4.08	m/uL							176	K/uL	12.3	g/dL					137	mEq/L	6.9	mEq/L	103	mEq/L	8.7	mg/dL	237	mg/dL									36	mg/dL	1.9	mg/dL
10186442	30447359	26708959	7.3	K/uL	4.01	m/uL	78.9	%	12.7	%	5.1	%	324	K/uL	11	g/dL			2.6	g/dL	132	mEq/L	4.3	mEq/L	95	mEq/L	10.1	mg/dL	181	mg/dL	0.5	mg/dL			19	IU/L	38	IU/L	17	mg/dL	1.4	mg/dL			122	mg/dL	153	mg/dL	55
10186925	34241430	22362747	3.8	K/uL	2.89	m/uL	67.7	%	16.2	%	10.2	%	220	K/uL	8.4	g/dL	6.4	g/dL	3.9	g/dL	139	mEq/L	3.6	mEq/L	93	mEq/L	9.1	mg/dL	182	mg/dL	0.1	mg/dL			11	IU/L	20	IU/L	97	mg/dL	4.4	mg/dL
10187935	36408512	29968077	7.4	K/uL	1.94	m/uL	86.3	%	5.7	%	6.5	%	165	K/uL	5.5	g/dL			3	g/dL	145	mEq/L	4.1	mEq/L	99	mEq/L	8.8	mg/dL	62	mg/dL	0.5	mg/dL			5	IU/L	11	IU/L	107	mg/dL	3.2	mg/dL
10187951	38484145	27461751	5.5	K/uL	4.06	m/uL	74.5	%	12.9	%	7.3	%	143	K/uL	11.7	g/dL			2.5	g/dL	151	mEq/L	5	mEq/L	116	mEq/L	6	mg/dL	152	mg/dL	0.3	mg/dL			20	IU/L	19	IU/L	29	mg/dL	1.1	mg/dL			92	mg/dL
10188275	34860321	20124676	18.4	K/uL	5.02	m/uL							201	K/uL	14.2	g/dL					144	mEq/L	4.6	mEq/L	109	mEq/L	8.6	mg/dL	167	mg/dL									18	mg/dL	1.2	mg/dL
10188935	31689161	22289170	7.4	K/uL	3.82	m/uL	79	%	15.6	%	4	%	134	K/uL	12.6	g/dL					136	mEq/L	5	mEq/L	100	mEq/L	8.2	mg/dL	103	mg/dL	0.6	mg/dL			35	IU/L	57	IU/L	22	mg/dL	1.5	mg/dL
10190973	35511902	26180856	15.2	K/uL	2.73	m/uL							210	K/uL	8.8	g/dL			3.2	g/dL	138	mEq/L	6.2	mEq/L	104	mEq/L	8.9	mg/dL	342	mg/dL	0.3	mg/dL							80	mg/dL	2.1	mg/dL
10192402	30210602	23507439	7.5	K/uL	4.23	m/uL							143	K/uL	12.6	g/dL					139	mEq/L	4.8	mEq/L	102	mEq/L	9.5	mg/dL	210	mg/dL									18	mg/dL	1.1	mg/dL
10193065	35158537	23614190	10.3	K/uL	3.32	m/uL	89.9	%	4.1	%	4.9	%	167	K/uL	8.7	g/dL			3.4	g/dL	139	mEq/L	3.4	mEq/L	101	mEq/L	8.2	mg/dL	150	mg/dL	0.9	mg/dL			15	IU/L	24	IU/L	25	mg/dL	1.6	mg/dL
10196711	35988506	29467075	19.6	K/uL	4.05	m/uL							130	K/uL	12.6	g/dL					143	mEq/L	3.4	mEq/L	107	mEq/L	7.4	mg/dL	107	mg/dL									16	mg/dL	0.8	mg/dL
10197095	38422103	29014163	15.7	K/uL	2.89	m/uL	69.6	%	13.2	%	10.6	%	295	K/uL	8.5	g/dL			2.9	g/dL	139	mEq/L	4.4	mEq/L	98	mEq/L	8.5	mg/dL	205	mg/dL		mg/dL			31	IU/L	45	IU/L	110	mg/dL	11.4	mg/dL
10209410	38083515	28866593	11.9	K/uL	3.79	m/uL	88.9	%	5.6	%	5	%	239	K/uL	11.8	g/dL			3.6	g/dL	141	mEq/L	4.7	mEq/L	102	mEq/L	8.5	mg/dL	145	mg/dL	0.4	mg/dL			20	IU/L	40	IU/L	26	mg/dL	1.2	mg/dL
10212705	38285505	22644952	21.1	K/uL	3.47	m/uL	88.8	%	5.4	%	4.4	%	305	K/uL	10.5	g/dL			2.7	g/dL	148	mEq/L	4.5	mEq/L	109	mEq/L	9.5	mg/dL	168	mg/dL	0.7	mg/dL			47	IU/L	87	IU/L	110	mg/dL	3.7	mg/dL
10213275	37496349	21304898	26.3	K/uL	4.92	m/uL	79.1	%	12.8	%	5	%	303	K/uL	13.7	g/dL			3.1	g/dL	138	mEq/L	5.1	mEq/L	103	mEq/L	9.1	mg/dL	158	mg/dL	1.1	mg/dL			38	IU/L	34	IU/L	31	mg/dL	1.3	mg/dL
10213803	33806045	26821904	15	K/uL	3.19	m/uL	97.4	%	1	%	1.4	%	603	K/uL	9.4	g/dL					143	mEq/L	4.4	mEq/L	114	mEq/L	7.1	mg/dL	137	mg/dL	0.4	mg/dL			90	IU/L	72	IU/L	11	mg/dL	1	mg/dL
10214395	35166659	27615966	22	K/uL	3.89	m/uL	84.3	%	7.2	%	7.7	%	393	K/uL	10.6	g/dL					135	mEq/L	3.8	mEq/L	99	mEq/L	8.7	mg/dL	198	mg/dL	0.9	mg/dL			35	IU/L	44	IU/L	20	mg/dL	0.7	mg/dL			94	mg/dL
10215345	30509773	22129264	12.6	K/uL	4.39	m/uL							313	K/uL	10.9	g/dL			3.7	g/dL	138	mEq/L	3.3	mEq/L	104	mEq/L	8.8	mg/dL	194	mg/dL	1.4	mg/dL			589	IU/L	388	IU/L	18	mg/dL	0.7	mg/dL
10217067	34598926	26531964	31.8	K/uL	2.69	m/uL	86.7	%	8.9	%	2.6	%	455	K/uL	7.6	g/dL			1.9	g/dL	156	mEq/L	3.7	mEq/L	115	mEq/L	8.6	mg/dL	219	mg/dL									85	mg/dL	3.8	mg/dL
10218191	37335507	29789269	22.5	K/uL	3.48	m/uL	68	%	12	%	14	%	115	K/uL	10.9	g/dL			2.7	g/dL	137	mEq/L	4	mEq/L	107	mEq/L	7.4	mg/dL	262	mg/dL	0.9	mg/dL			21	IU/L	19	IU/L	51	mg/dL	1.9	mg/dL
10221321	36056798	29361807	13.2	K/uL	4.26	m/uL	95.9	%	2.5	%	1	%	265	K/uL	10.9	g/dL					137	mEq/L	4.7	mEq/L	89	mEq/L	8.8	mg/dL	198	mg/dL									8	mg/dL	0.5	mg/dL			225	mg/dL	196	mg/dL	37
10223372	39703863	29521933	12.3	K/uL	2.85	m/uL							155	K/uL	8.1	g/dL			2.7	g/dL	133	mEq/L	5	mEq/L	94	mEq/L	10.2	mg/dL	209	mg/dL	0.7	mg/dL			16	IU/L	23	IU/L	108	mg/dL	6.7	mg/dL
10224171	30353595	22869503	6.9	K/uL	3.33	m/uL	81	%	11.7	%	5.5	%	79	K/uL	8.9	g/dL			3.1	g/dL	135	mEq/L	4	mEq/L	109	mEq/L	7.4	mg/dL	83	mg/dL	0.5	mg/dL			15	IU/L	25	IU/L	15	mg/dL	0.7	mg/dL
10225380	35121579	25815808	31.6	K/uL	3.36	m/uL	70	%	3	%	18	%	127	K/uL	10.7	g/dL			3	g/dL	141	mEq/L	4.4	mEq/L	110	mEq/L	7.6	mg/dL	150	mg/dL	1.6	mg/dL	0.8	mg/dL	29	IU/L	45	IU/L	36	mg/dL	1	mg/dL	6.4	mg/dL
10225619	39527567	21605488	4.3	K/uL	6.06	m/uL	62	%	24	%	8	%	182	K/uL	17.9	g/dL			3.1	g/dL	140	mEq/L	4	mEq/L	107	mEq/L	7.9	mg/dL	130	mg/dL	1	mg/dL			120	IU/L	125	IU/L	23	mg/dL	1.8	mg/dL			153	mg/dL	146	mg/dL	21
10228633	33048696	26805687	6.2	K/uL	3.83	m/uL							112	K/uL	11.5	g/dL					138	mEq/L	3.4	mEq/L	103	mEq/L	8.3	mg/dL	177	mg/dL									50	mg/dL	1.8	mg/dL
10229302	30506381	26194242	11	K/uL	3.73	m/uL	66.5	%	20.3	%	11.1	%	184	K/uL	12.2	g/dL			3.3	g/dL	138	mEq/L	5.4	mEq/L	103	mEq/L	8.9	mg/dL	152	mg/dL	0.3	mg/dL			22	IU/L	36	IU/L	21	mg/dL	1.5	mg/dL			157	mg/dL
10229642	33083400	23745473	11	K/uL	2.3	m/uL	86.5	%	11.9	%	1	%	134	K/uL	7.6	g/dL					140	mEq/L	4.3	mEq/L	113	mEq/L	7.4	mg/dL	182	mg/dL									22	mg/dL	1	mg/dL
10230936	34698361	20449497	8.2	K/uL	2.82	m/uL	96.5	%	1.2	%	1.1	%	160	K/uL	10.1	g/dL			3.5	g/dL	140	mEq/L	5	mEq/L	101	mEq/L	8.9	mg/dL	112	mg/dL	1.3	mg/dL			469	IU/L	743	IU/L	72	mg/dL	2	mg/dL
10231100	33616672	22879976	15.6	K/uL	4.49	m/uL	83.8	%	10.2	%	5	%	254	K/uL	13.3	g/dL					139	mEq/L	2.2	mEq/L	101	mEq/L	7.3	mg/dL	433	mg/dL									18	mg/dL	1	mg/dL
10232096	36769579	27555154	5.7	K/uL	3.03	m/uL							212	K/uL	9.5	g/dL					139	mEq/L	4	mEq/L	107	mEq/L	8.1	mg/dL	118	mg/dL									38	mg/dL	1.9	mg/dL
10233597	32580800	27468267	28.8	K/uL	4.93	m/uL	84.4	%	5.7	%	8.4	%	278	K/uL	14.9	g/dL			3.9	g/dL	146	mEq/L	4.4	mEq/L	111	mEq/L	8.4	mg/dL	185	mg/dL	0.6	mg/dL			118	IU/L	892	IU/L	17	mg/dL	0.7	mg/dL			135	mg/dL	126	mg/dL	48
10234596	36436111	26179011	9.2	K/uL	2.46	m/uL	93.3	%	2.2	%	3.5	%	58	K/uL	7.4	g/dL	6.2	g/dL	3.6	g/dL	140	mEq/L	5.2	mEq/L	94	mEq/L	7.4	mg/dL	131	mg/dL	1.5	mg/dL	0.9	mg/dL	1087	IU/L	2228	IU/L	100	mg/dL	6.1	mg/dL
10236326	37307878	22813114	15.3	K/uL	3.01	m/uL	92.4	%	5.5	%	1.8	%	254	K/uL	8.7	g/dL			3.6	g/dL	135	mEq/L	4.3	mEq/L	101	mEq/L	8.3	mg/dL	160	mg/dL	0.4	mg/dL			9	IU/L	40	IU/L	34	mg/dL	2.1	mg/dL			754	mg/dL
10237665	30765788	29914524	3.9	K/uL	4.19	m/uL							70	K/uL	10.1	g/dL					143	mEq/L	3.9	mEq/L	110	mEq/L	7.7	mg/dL	69	mg/dL	0.5	mg/dL			35	IU/L	36	IU/L	15	mg/dL	0.3	mg/dL
10240784	30704180	26416971	9.7	K/uL	2.59	m/uL	83	%	8	%	0	%	92	K/uL	7	g/dL					136	mEq/L	5.2	mEq/L	107	mEq/L	8.3	mg/dL	99	mg/dL									26	mg/dL	0.7	mg/dL
10241953	35274804	22702536	14.2	K/uL	5.52	m/uL							335	K/uL	15.6	g/dL			3.7	g/dL	132	mEq/L	4.4	mEq/L	99	mEq/L	8.9	mg/dL	172	mg/dL	0.3	mg/dL			31	IU/L	96	IU/L	18	mg/dL	0.6	mg/dL
10244629	35307109	29363741	13.3	K/uL	4.02	m/uL	82.7	%	8.3	%	8.3	%	172	K/uL	13	g/dL			3.2	g/dL	143	mEq/L	4.4	mEq/L	107	mEq/L	8.3	mg/dL	146	mg/dL	0.3	mg/dL			23	IU/L	29	IU/L	33	mg/dL	1.6	mg/dL
10246670	37488447	26812375	4.8	K/uL	3.52	m/uL	88.8	%	6.2	%	3.9	%	254	K/uL	11.3	g/dL			3.4	g/dL	142	mEq/L	4.3	mEq/L	108	mEq/L	8.8	mg/dL	123	mg/dL	1.8	mg/dL			29	IU/L	49	IU/L	35	mg/dL	1.6	mg/dL
10247228	34836936	23902528	12.3	K/uL	4.41	m/uL	83	%	6	%	7	%	90	K/uL	13.3	g/dL			2.6	g/dL	144	mEq/L	4.5	mEq/L	113	mEq/L	8	mg/dL	118	mg/dL	1.7	mg/dL			13	IU/L	23	IU/L	21	mg/dL	0.6	mg/dL			75	mg/dL
10253146	33113606	26685114	12.8	K/uL	3.8	m/uL							218	K/uL	11.5	g/dL					142	mEq/L	4.3	mEq/L	103	mEq/L	8.4	mg/dL	129	mg/dL									25	mg/dL	1.5	mg/dL			181	mg/dL	207	mg/dL	44
10254249	33474097	22765854	9.7	K/uL	4.98	m/uL	66.1	%	24.4	%	7.1	%	210	K/uL	13.7	g/dL			4.1	g/dL	130	mEq/L		mEq/L	94	mEq/L	8.8	mg/dL	120	mg/dL	0.8	mg/dL			84	IU/L	103	IU/L	19	mg/dL	1.1	mg/dL
10257550	39064261	20105129	19.2	K/uL	4.39	m/uL	88	%	4.7	%	5.9	%	190	K/uL	11.4	g/dL			2.5	g/dL	135	mEq/L	5.6	mEq/L	103	mEq/L	8.2	mg/dL	294	mg/dL	0.3	mg/dL			40	IU/L	138	IU/L	48	mg/dL	2.1	mg/dL
10257607	37679326	22248897	12.3	K/uL	1.33	m/uL	70.6	%	12.7	%	9.6	%	152	K/uL	4.2	g/dL					144	mEq/L	4.3	mEq/L	107	mEq/L	9.4	mg/dL	99	mg/dL	3	mg/dL			9	IU/L	36	IU/L	78	mg/dL	1.5	mg/dL			101	mg/dL
10259507	38285086	29639211	9.1	K/uL	4.05	m/uL	59.4	%	25.3	%	8.2	%	63	K/uL	11.7	g/dL			4	g/dL	136	mEq/L	3.3	mEq/L	91	mEq/L	8.3	mg/dL	148	mg/dL	0.3	mg/dL			34	IU/L	26	IU/L	16	mg/dL	0.6	mg/dL
10259667	35629197	24389378	11.9	K/uL	2.97	m/uL	90.5	%	4.9	%	3.5	%	193	K/uL	9.3	g/dL					132	mEq/L	3.3	mEq/L	95	mEq/L	8	mg/dL	275	mg/dL	1.1	mg/dL			24	IU/L	55	IU/L	14	mg/dL	0.7	mg/dL
10259898	31628207	23409326	9.9	K/uL	4.19	m/uL	77.8	%	13.7	%	8.1	%	304	K/uL	12.4	g/dL			3.7	g/dL	139	mEq/L	4.7	mEq/L	107	mEq/L	8.5	mg/dL	154	mg/dL	0.4	mg/dL			20	IU/L	51	IU/L	28	mg/dL	1.1	mg/dL
10260254	33528731	28861371	9.2	K/uL	3.65	m/uL	79.9	%	13.6	%	6	%	296	K/uL	11.6	g/dL					134	mEq/L	4.7	mEq/L	98	mEq/L	9.4	mg/dL	160	mg/dL	1.3	mg/dL			15	IU/L	26	IU/L	37	mg/dL	2.5	mg/dL
10260297	31598080	27553316	15.7	K/uL	3.27	m/uL	77.3	%	17.2	%	2.5	%	154	K/uL	9.8	g/dL			3.6	g/dL	137	mEq/L	4.6	mEq/L	108	mEq/L	8.1	mg/dL	142	mg/dL	0.5	mg/dL			25	IU/L	32	IU/L	19	mg/dL	1.1	mg/dL
10263098	32118761	29438982	8.8	K/uL	4.04	m/uL	70.3	%	16.5	%	11.4	%	105	K/uL	8.6	g/dL			3.2	g/dL	130	mEq/L	4.4	mEq/L	88	mEq/L	8.3	mg/dL	210	mg/dL	0.7	mg/dL			23	IU/L	26	IU/L	63	mg/dL	5.7	mg/dL
10265482	32976412	29476567	9.4	K/uL	5.02	m/uL							282	K/uL	15.7	g/dL					140	mEq/L	3.9	mEq/L	93	mEq/L	9	mg/dL	483	mg/dL	1	mg/dL			17	IU/L	38	IU/L	69	mg/dL	1.8	mg/dL
10267709	32344444	22950361	22.8	K/uL	3.99	m/uL	57.1	%	38.1	%	4.4	%	213	K/uL	13.8	g/dL					135	mEq/L	4.4	mEq/L	99	mEq/L	8.9	mg/dL	302	mg/dL									15	mg/dL	0.9	mg/dL
10268465	37580514	26971392	12.3	K/uL	4.69	m/uL	83	%	10	%	6.5	%	213	K/uL	14.2	g/dL			3.9	g/dL	128	mEq/L	4	mEq/L	95	mEq/L	8.2	mg/dL	116	mg/dL	1.7	mg/dL			39	IU/L	179	IU/L	19	mg/dL	0.8	mg/dL			175	mg/dL
10268877	30109460	25238883	8	K/uL	4.74	m/uL	79.2	%	11.1	%	4.7	%	141	K/uL	12.8	g/dL			3	g/dL	141	mEq/L	4.9	mEq/L	106	mEq/L	8.7	mg/dL	185	mg/dL	1.6	mg/dL	1.1	mg/dL	51	IU/L	81	IU/L	53	mg/dL	1.6	mg/dL
10269234	32323717	24100542	16	K/uL	3.2	m/uL							252	K/uL	10.2	g/dL					143	mEq/L	4	mEq/L	109	mEq/L	10.2	mg/dL	212	mg/dL									13	mg/dL	0.9	mg/dL
10271227	35759923	20282439	24.6	K/uL	3.96	m/uL	79.6	%	10.8	%	6.7	%	172	K/uL	12.4	g/dL			3	g/dL	137	mEq/L	5.2	mEq/L	96	mEq/L	9.2	mg/dL	162	mg/dL	4	mg/dL			406	IU/L	376	IU/L	43	mg/dL	1.9	mg/dL
10272425	34473424	22961529	15.9	K/uL	5.37	m/uL							315	K/uL	14	g/dL	6.4	g/dL			134	mEq/L	4.4	mEq/L	100	mEq/L	8.8	mg/dL	188	mg/dL									15	mg/dL	1	mg/dL
10274145	36007916	28546638	14	K/uL	3.05	m/uL	79.9	%	14.5	%	3.7	%	413	K/uL	9.6	g/dL					127	mEq/L	3.9	mEq/L	90	mEq/L	8.9	mg/dL	336	mg/dL									45	mg/dL	2	mg/dL
10276569	32640218	26586274	6.5	K/uL	4.19	m/uL							160	K/uL	14.5	g/dL			3.6	g/dL	137	mEq/L	4.2	mEq/L	105	mEq/L	9.1	mg/dL	100	mg/dL	2.3	mg/dL			17	IU/L	18	IU/L	17	mg/dL	1	mg/dL
10277901	39832218	23194882	7.2	K/uL	4.44	m/uL	83	%	12	%	2	%	232	K/uL	12.4	g/dL			2.9	g/dL	138	mEq/L	2.4	mEq/L	102	mEq/L	7.9	mg/dL	178	mg/dL	1	mg/dL			11	IU/L	16	IU/L	32	mg/dL	1.7	mg/dL
10280267	32289289	28165613	11.6	K/uL	3.41	m/uL	75.7	%	20	%	1.7	%	101	K/uL	10.1	g/dL					137	mEq/L	3.7	mEq/L	109	mEq/L			121	mg/dL									14	mg/dL	0.6	mg/dL
10281759	31840907	22790694	5.2	K/uL	3.27	m/uL	92.4	%	5.3	%	1.5	%	167	K/uL	9.3	g/dL					142	mEq/L	4.7	mEq/L	98	mEq/L	10.4	mg/dL	162	mg/dL									17	mg/dL	0.8	mg/dL
10286301	36378944	28567609	3.9	K/uL	2.84	m/uL	63.7	%	25.4	%	9.8	%	57	K/uL	8.2	g/dL			3.5	g/dL	142	mEq/L	3.6	mEq/L	89	mEq/L	9.1	mg/dL	65	mg/dL	1.9	mg/dL			8	IU/L	32	IU/L	12	mg/dL	0.6	mg/dL			100	mg/dL
10288279	32716397	27712427	10.3	K/uL	3.39	m/uL							36	K/uL	11.9	g/dL			3.3	g/dL	138	mEq/L	5.4	mEq/L	101	mEq/L	7.7	mg/dL	77	mg/dL	0.3	mg/dL			16	IU/L	30	IU/L	60	mg/dL	8.3	mg/dL
10289937	32091208	25495505	15.6	K/uL	2.78	m/uL							329	K/uL	8	g/dL					138	mEq/L	4.9	mEq/L	104	mEq/L	9.1	mg/dL	366	mg/dL	0.2	mg/dL			39	IU/L	30	IU/L	68	mg/dL	1.1	mg/dL
10289973	30201512	26155040	17.3	K/uL	5.09	m/uL	92.4	%	4.1	%	2.9	%	265	K/uL	14.7	g/dL			3.1	g/dL	135	mEq/L	4.5	mEq/L	103	mEq/L	8.2	mg/dL	190	mg/dL	0.7	mg/dL			92	IU/L	115	IU/L	16	mg/dL	0.8	mg/dL			171	mg/dL
10291088	36685020	24270005	14.9	K/uL	3.68	m/uL	78.6	%	11.6	%	9.4	%	155	K/uL	10.3	g/dL					137	mEq/L	5.2	mEq/L	104	mEq/L	8.1	mg/dL	164	mg/dL	0.3	mg/dL			21	IU/L	19	IU/L	51	mg/dL	2.2	mg/dL
10292388	35816524	25667560	21.6	K/uL	3.44	m/uL	88.9	%	5.7	%	3.5	%	176	K/uL	8.5	g/dL					136	mEq/L	4.5	mEq/L	109	mEq/L	8.5	mg/dL	128	mg/dL									10	mg/dL	0.6	mg/dL
10295020	39726152	24995523	8.9	K/uL	2.59	m/uL	85.4	%	7.2	%	6	%	324	K/uL	7.7	g/dL	5	g/dL	2.6	g/dL	141	mEq/L	6.6	mEq/L	102	mEq/L	7.7	mg/dL	198	mg/dL	0.3	mg/dL			30	IU/L	43	IU/L	65	mg/dL	1.3	mg/dL			78	mg/dL	109	mg/dL	48
10297774	38456861	26119212	8.1	K/uL	2.93	m/uL	80.5	%	10.9	%	7.6	%	172	K/uL	7.8	g/dL	5.8	g/dL	3.3	g/dL	133	mEq/L	3.4	mEq/L	93	mEq/L	8.7	mg/dL	128	mg/dL	0.1	mg/dL	0.8	mg/dL	90	IU/L	106	IU/L	72	mg/dL	2.3	mg/dL	16.9	mg/dL	95	mg/dL	65	mg/dL	19
10302157	33918239	24530152	18	K/uL	3.93	m/uL	74	%	12.1	%	7.4	%	276	K/uL	10.4	g/dL			2.9	g/dL	137	mEq/L	3.9	mEq/L	106	mEq/L	7.8	mg/dL	115	mg/dL	0.2	mg/dL		mg/dL	21	IU/L	37	IU/L	11	mg/dL	0.9	mg/dL
10303361	30892317	25112963	10.1	K/uL	2.87	m/uL							272	K/uL	8.5	g/dL					117	mEq/L	3.8	mEq/L	87	mEq/L	7.3	mg/dL	113	mg/dL									14	mg/dL	0.5	mg/dL
10304210	37346679	24137224	6.4	K/uL	2.65	m/uL							117	K/uL	8.4	g/dL					139	mEq/L	5	mEq/L	97	mEq/L	8.2	mg/dL	125	mg/dL									60	mg/dL	8.7	mg/dL
10306412	37766106	25734192	9.4	K/uL	3.77	m/uL	87.8	%	6	%	5.8	%	257	K/uL	10.2	g/dL			3.2	g/dL	132	mEq/L	4	mEq/L	99	mEq/L	8.8	mg/dL	104	mg/dL	0.8	mg/dL			45	IU/L	126	IU/L	40	mg/dL	3.5	mg/dL
10307096	32562411	26702175	4.1	K/uL	3.6	m/uL	61.6	%	33.2	%	2.9	%	133	K/uL	11.1	g/dL					139	mEq/L	3.7	mEq/L	109	mEq/L	8.4	mg/dL	114	mg/dL									12	mg/dL	0.8	mg/dL
10311900	37996023	29060353	14.1	K/uL	3.74	m/uL	90	%	4.9	%	4.5	%	173	K/uL	11.4	g/dL			3.4	g/dL	137	mEq/L	3.9	mEq/L	97	mEq/L	8.5	mg/dL	127	mg/dL	1.4	mg/dL			12	IU/L	26	IU/L	9	mg/dL	0.9	mg/dL
10316033	38065034	27529381	7.6	K/uL	4.42	m/uL	65.6	%	18.8	%	13.2	%	214	K/uL	11.1	g/dL	6.1	g/dL	3.3	g/dL	136	mEq/L	3.9	mEq/L	97	mEq/L	9.3	mg/dL	139	mg/dL	2	mg/dL	1.2	mg/dL	13	IU/L	22	IU/L	33	mg/dL	1.4	mg/dL
10316172	33684938	20633807	16.1	K/uL	3.64	m/uL							253	K/uL	10.9	g/dL			2	g/dL	124	mEq/L	5.1	mEq/L	88	mEq/L	9.5	mg/dL	193	mg/dL	0.3	mg/dL				IU/L	125	IU/L	27	mg/dL	1.3	mg/dL
10318302	31872137	20603801	19.5	K/uL	3.48	m/uL	84.9	%	9.5	%	4.8	%	286	K/uL	10.7	g/dL			2.2	g/dL	133	mEq/L	3.9	mEq/L	98	mEq/L	7.4	mg/dL	134	mg/dL	0.6	mg/dL			14	IU/L	24	IU/L	21	mg/dL	4.9	mg/dL
10320289	35981138	29796943	11.5	K/uL	3.31	m/uL							191	K/uL	9.5	g/dL	6.7	g/dL	3.2	g/dL	134	mEq/L	4.6	mEq/L	102	mEq/L	9	mg/dL	119	mg/dL	0.4	mg/dL			18	IU/L	14	IU/L	66	mg/dL	5.5	mg/dL
10321446	33367754	26487233	21.3	K/uL	3.55	m/uL	93.6	%	0.9	%	4.5	%	200	K/uL	10.9	g/dL			3.5	g/dL	137	mEq/L	4.5	mEq/L	94	mEq/L	9.4	mg/dL	152	mg/dL	6.2	mg/dL	5.5	mg/dL	228	IU/L	398	IU/L	29	mg/dL	1.4	mg/dL	4.3	mg/dL
10321569	36369992	24124902	10.4	K/uL	4.95	m/uL	75.9	%	21.5	%	1.8	%	197	K/uL	14.8	g/dL	6.7	g/dL	3.9	g/dL	138	mEq/L	4.6	mEq/L	104	mEq/L	8.7	mg/dL	120	mg/dL	0.3	mg/dL			17	IU/L	19	IU/L	21	mg/dL	1.2	mg/dL
10321613	36398180	29807103	9.9	K/uL	2.65	m/uL	72.7	%	12.2	%	11.6	%	209	K/uL	8.1	g/dL	4.7	g/dL	3.2	g/dL	135	mEq/L	4.1	mEq/L	95	mEq/L	8.4	mg/dL	143	mg/dL	1.3	mg/dL	0.6	mg/dL	23	IU/L	22	IU/L	93	mg/dL	2.3	mg/dL			221	mg/dL
10326798	37931604	23870114	11.7	K/uL	3.52	m/uL							236	K/uL	8.1	g/dL			3.4	g/dL	133	mEq/L	3.6	mEq/L	92	mEq/L	8.9	mg/dL	301	mg/dL									64	mg/dL	1.3	mg/dL
10331854	31132384	21008158	7.9	K/uL	2.5	m/uL	91.9	%	4.4	%	3.1	%	77	K/uL	8.8	g/dL			3.2	g/dL	137	mEq/L	4.8	mEq/L	102	mEq/L	8.8	mg/dL	101	mg/dL	1.1	mg/dL	0.8	mg/dL	42	IU/L	68	IU/L	65	mg/dL	1.4	mg/dL	5.4	mg/dL
10331939	33807006	24567486	8	K/uL	4.91	m/uL	79.1	%	19.5	%	0.8	%	201	K/uL	15.6	g/dL					139	mEq/L	3.8	mEq/L	104	mEq/L	8.6	mg/dL	145	mg/dL	0.6	mg/dL			225	IU/L	209	IU/L	19	mg/dL	0.7	mg/dL			166	mg/dL	167	mg/dL	35
10332328	38240671	24096560	8.4	K/uL	3.48	m/uL							186	K/uL	9.7	g/dL					141	mEq/L	5	mEq/L	96	mEq/L	8.6	mg/dL	302	mg/dL									44	mg/dL	1.6	mg/dL
10335293	32283185	23619901	11.2	K/uL	2.83	m/uL	80.5	%	5.8	%	12.9	%	265	K/uL	7.7	g/dL			3	g/dL	119	mEq/L	6.3	mEq/L	81	mEq/L	9.1	mg/dL	72	mg/dL	0.3	mg/dL			316	IU/L	339	IU/L	51	mg/dL	1.9	mg/dL			65	mg/dL	132	mg/dL	46
10336412	37156413	24526880	10.6	K/uL	3.06	m/uL	86.7	%	5.6	%	7.1	%	354	K/uL	7.6	g/dL	6	g/dL	2.7	g/dL	128	mEq/L	3.7	mEq/L	95	mEq/L	7.2	mg/dL	161	mg/dL	2	mg/dL			36	IU/L	55	IU/L	49	mg/dL	4.7	mg/dL
10336837	31261940	26999400	6.4	K/uL	2.57	m/uL							193	K/uL	6.6	g/dL					142	mEq/L	4.4	mEq/L	108	mEq/L	8.5	mg/dL	129	mg/dL									41	mg/dL	3.7	mg/dL
10337896	33920408	23504565	8	K/uL	5.36	m/uL	47	%	3	%	5	%	138	K/uL	17.3	g/dL	3.8	g/dL	1.9	g/dL	139	mEq/L	3.9	mEq/L	104	mEq/L	7.4	mg/dL	83	mg/dL	4.8	mg/dL	1.9	mg/dL	6	IU/L	18	IU/L	26	mg/dL	0.9	mg/dL
10339317	36320742	26032056	9.1	K/uL	1.89	m/uL	63.9	%	20.2	%	10.5	%	165	K/uL	6	g/dL	5.5	g/dL	3.6	g/dL	138	mEq/L	5	mEq/L	103	mEq/L	8.3	mg/dL	138	mg/dL	0.4	mg/dL			56	IU/L	53	IU/L	100	mg/dL	3.4	mg/dL
10340850	31210771	27111482	9	K/uL	4.42	m/uL							106	K/uL	12.9	g/dL			3	g/dL	145	mEq/L	3.7	mEq/L	113	mEq/L	10.1	mg/dL	123	mg/dL	2.7	mg/dL	0.6	mg/dL	991	IU/L	996	IU/L	16	mg/dL	0.8	mg/dL
10342123	34158968	23603937	18.8	K/uL	4.47	m/uL	87.3	%	5.8	%	6.6	%	186	K/uL	13.6	g/dL			3	g/dL	142	mEq/L	4.3	mEq/L	116	mEq/L	6.5	mg/dL	107	mg/dL	0.4	mg/dL			31	IU/L	92	IU/L	24	mg/dL	0.6	mg/dL			77	mg/dL
10342727	33019239	24641962	9.4	K/uL	2.31	m/uL							163	K/uL	5.8	g/dL			3.3	g/dL	130	mEq/L	4.1	mEq/L	100	mEq/L	8.2	mg/dL	187	mg/dL	0.8	mg/dL	0.3	mg/dL					18	mg/dL	1.5	mg/dL
10343782	36359958	28022848	10.2	K/uL	3.48	m/uL	75.3	%	17.5	%	6.4	%	254	K/uL	10.3	g/dL					144	mEq/L	4.3	mEq/L	108	mEq/L	8.4	mg/dL	119	mg/dL									24	mg/dL	0.7	mg/dL
10347400	34242423	29775800	17.4	K/uL	2.74	m/uL	68	%	16	%	4	%	185	K/uL	9.1	g/dL					135	mEq/L	5.3	mEq/L	99	mEq/L	8.4	mg/dL	128	mg/dL									118	mg/dL	2.5	mg/dL
10350119	34776044	22478414	7.7	K/uL	4.16	m/uL	79.2	%	13.7	%	6.8	%	184	K/uL	13.3	g/dL			2.8	g/dL	136	mEq/L	4.3	mEq/L	104	mEq/L	7.1	mg/dL	191	mg/dL	0.3	mg/dL			368	IU/L	681	IU/L	16	mg/dL	0.7	mg/dL			73	mg/dL
10350231	36917892	20862731	12.2	K/uL	3.95	m/uL	91.1	%	4.7	%	3.3	%	231	K/uL	11.1	g/dL					140	mEq/L	4.7	mEq/L	103	mEq/L	8.6	mg/dL	387	mg/dL	0.3	mg/dL			28	IU/L	81	IU/L	29	mg/dL	1	mg/dL
10350488	36891438	28817955	16.9	K/uL	3.61	m/uL	77.9	%	8.5	%	13	%	400	K/uL	10.8	g/dL			2.6	g/dL	109	mEq/L	5.2	mEq/L	81	mEq/L	7.6	mg/dL	146	mg/dL	0.3	mg/dL			67	IU/L	60	IU/L	25	mg/dL	0.6	mg/dL
10354217	38056861	27934121	10.4	K/uL	3.89	m/uL	73.6	%	18.1	%	4.9	%	266	K/uL	11.7	g/dL			4.1	g/dL	134	mEq/L	3.4	mEq/L	90	mEq/L	10.2	mg/dL	155	mg/dL	0.9	mg/dL	5.5	mg/dL	12	IU/L	24	IU/L	53	mg/dL	2	mg/dL
10355856	36975675	29999625	15.1	K/uL	5.82	m/uL	74.5	%	12.2	%	9.6	%	256	K/uL	16.4	g/dL			3.2	g/dL	142	mEq/L	4.6	mEq/L	104	mEq/L	8.5	mg/dL	109	mg/dL	1	mg/dL			64	IU/L	51	IU/L	14	mg/dL	1.2	mg/dL			131	mg/dL	195	mg/dL	40
10356341	36933920	27114971	2.1	K/uL	2.8	m/uL	95	%	4	%	0	%	33	K/uL	8.1	g/dL			2.2	g/dL	140	mEq/L	4	mEq/L	106	mEq/L	6.2	mg/dL	185	mg/dL	2.9	mg/dL	1.8	mg/dL	132	IU/L	290	IU/L	19	mg/dL	0.5	mg/dL	5.3	mg/dL	426	mg/dL
10357013	36800713	25245127	13.4	K/uL	3.75	m/uL	90.1	%	4.6	%	4.2	%	270	K/uL	11.2	g/dL					143	mEq/L	3.7	mEq/L	103	mEq/L	9.3	mg/dL	192	mg/dL									33	mg/dL	1.1	mg/dL
10357863	38145046	25031044	22	K/uL	2.9	m/uL	82.4	%	5.5	%	10.3	%	119	K/uL	9	g/dL			2.7	g/dL	141	mEq/L	3.8	mEq/L	104	mEq/L	8.3	mg/dL	191	mg/dL	1.4	mg/dL	4.1	mg/dL	14	IU/L	18	IU/L	16	mg/dL	0.8	mg/dL
10358788	32061991	25497076	4.8	K/uL	4.61	m/uL							102	K/uL	13.2	g/dL					141	mEq/L	5.2	mEq/L	112	mEq/L	7.9	mg/dL	120	mg/dL									46	mg/dL	2.5	mg/dL
10364180	38328675	29198464	20.2	K/uL	2.86	m/uL							446	K/uL	7.8	g/dL					127	mEq/L	5	mEq/L	91	mEq/L	9	mg/dL	168	mg/dL	0.3	mg/dL			3	IU/L	13	IU/L	46	mg/dL	2	mg/dL
10368327	30946246	29867223	8.8	K/uL	2.51	m/uL	76.7	%	17.5	%	5.1	%	284	K/uL	8.2	g/dL					142	mEq/L	4.4	mEq/L	110	mEq/L	8.4	mg/dL	133	mg/dL	0.2	mg/dL			358	IU/L	1141	IU/L	44	mg/dL	3.7	mg/dL
10371441	38859514	27030337	20.8	K/uL	4.47	m/uL	94.3	%	3.9	%	1.5	%	179	K/uL	14	g/dL			3.4	g/dL	146	mEq/L	4	mEq/L	109	mEq/L	6.2	mg/dL	301	mg/dL	0.4	mg/dL			393	IU/L	394	IU/L	21	mg/dL	1.2	mg/dL
10373014	34488224	25329043	21.6	K/uL	3.86	m/uL	93.1	%	2.1	%	3.8	%	181	K/uL	11.8	g/dL			3.8	g/dL	143	mEq/L	5.7	mEq/L	97	mEq/L	9.1	mg/dL	174	mg/dL	0.8	mg/dL			14	IU/L	39	IU/L	49	mg/dL	1.5	mg/dL			82	mg/dL	154	mg/dL	54
10377016	31272814	28191223	4	K/uL	4.53	m/uL	82	%	15.5	%	1.7	%	63	K/uL	15.3	g/dL					130	mEq/L	3.5	mEq/L	97	mEq/L	6.9	mg/dL	105	mg/dL	1.4	mg/dL			112	IU/L	160	IU/L	30	mg/dL	1.1	mg/dL
10378641	38618039	25458469	6	K/uL	3.34	m/uL							163	K/uL	10.5	g/dL			3.2	g/dL	141	mEq/L	4.7	mEq/L	110	mEq/L	8.6	mg/dL	110	mg/dL	0.3	mg/dL			3	IU/L	41	IU/L	37	mg/dL	2.7	mg/dL
10378991	37980262	29376343	35.2	K/uL	2.68	m/uL	93	%	4	%	1	%	34	K/uL	7.3	g/dL	5.6	g/dL	3.2	g/dL	134	mEq/L	4.7	mEq/L	84	mEq/L	9.2	mg/dL	104	mg/dL	5	mg/dL	4.2	mg/dL	590	IU/L	457	IU/L	66	mg/dL	3.8	mg/dL			169	mg/dL
10380034	33464058	28071767	19.1	K/uL	5.25	m/uL	81	%	14.3	%	4.2	%	272	K/uL	16.6	g/dL			3.7	g/dL	139	mEq/L	4.2	mEq/L	103	mEq/L	8.4	mg/dL	174	mg/dL	0.7	mg/dL			148	IU/L	871	IU/L	22	mg/dL	1	mg/dL
10386454	39779998	28877629	13.6	K/uL	2.7	m/uL							132	K/uL	8	g/dL			3.4	g/dL	134	mEq/L	5.9	mEq/L	106	mEq/L	8.3	mg/dL	113	mg/dL	0.5	mg/dL			12	IU/L	34	IU/L	24	mg/dL	1	mg/dL
10387999	33915555	22195310	11.3	K/uL	3.6	m/uL	83.3	%	11.5	%	2.1	%	126	K/uL	10.5	g/dL			2.2	g/dL	132	mEq/L	4	mEq/L	92	mEq/L	8.1	mg/dL	210	mg/dL	0.5	mg/dL	0.2	mg/dL	32	IU/L	52	IU/L	20	mg/dL	0.8	mg/dL			157	mg/dL
10388400	34033218	23303089	18.4	K/uL	3.22	m/uL	87.7	%	6.8	%	5	%	517	K/uL	7.9	g/dL	3.9	g/dL	2.1	g/dL	137	mEq/L	4.2	mEq/L	109	mEq/L	7.8	mg/dL	97	mg/dL	0.2	mg/dL			12	IU/L	17	IU/L	28	mg/dL	0.8	mg/dL					58	mg/dL
10390828	33978454	27024453	8.4	K/uL	2.99	m/uL							254	K/uL	8.5	g/dL					139	mEq/L	3.5	mEq/L	99	mEq/L	8.6	mg/dL	204	mg/dL									29	mg/dL	1	mg/dL
10391782	31835980	26794877	22.5	K/uL	3.4	m/uL	89.8	%	5.5	%	3.2	%	145	K/uL	8.6	g/dL			2.8	g/dL	144	mEq/L	3.8	mEq/L	107	mEq/L	7.9	mg/dL	137	mg/dL	0.7	mg/dL			18	IU/L	46	IU/L	17	mg/dL	1	mg/dL
10402810	33031972	23951807	6.7	K/uL	3.76	m/uL	77.1	%	6.3	%	11.3	%	187	K/uL	10.4	g/dL			3.1	g/dL	137	mEq/L	3.3	mEq/L	96	mEq/L	9.2	mg/dL	86	mg/dL	5.8	mg/dL			70	IU/L	57	IU/L	29	mg/dL	3	mg/dL
10402903	34317305	22331866	11.4	K/uL	3.24	m/uL	84.2	%	6.7	%	7.6	%	379	K/uL	10.6	g/dL			3.5	g/dL	140	mEq/L	4.1	mEq/L	100	mEq/L	8.8	mg/dL	203	mg/dL	0.5	mg/dL			26	IU/L	33	IU/L	61	mg/dL	1.4	mg/dL
10404585	39929091	25051516	6.6	K/uL	3.68	m/uL	67.8	%	28.2	%	1.7	%		K/uL	11	g/dL			4	g/dL	141	mEq/L	4.3	mEq/L	102	mEq/L	9.3	mg/dL	93	mg/dL	0.4	mg/dL			8	IU/L	12	IU/L	24	mg/dL	0.7	mg/dL
10406065	31882541	29031413	14.5	K/uL	2.7	m/uL	76.2	%	7.7	%	11.7	%	213	K/uL	7.9	g/dL			3.4	g/dL	135	mEq/L	4.8	mEq/L	92	mEq/L	10	mg/dL	125	mg/dL	0.5	mg/dL	0.3	mg/dL		IU/L	17	IU/L	72	mg/dL	3.6	mg/dL
10408681	35973102	26770052	37	K/uL	3.05	m/uL							265	K/uL	9.5	g/dL			2.4	g/dL	137	mEq/L	3.3	mEq/L	99	mEq/L	7.8	mg/dL	322	mg/dL	0.6	mg/dL			113	IU/L	97	IU/L	27	mg/dL	2.3	mg/dL
10411160	32060994	29279148	5.1	K/uL	2.3	m/uL	52.8	%	32.4	%	13.8	%	66	K/uL	7.3	g/dL			2.4	g/dL	136	mEq/L	3.6	mEq/L	98	mEq/L	7.5	mg/dL	151	mg/dL	0.3	mg/dL			14	IU/L	25	IU/L	31	mg/dL	4.9	mg/dL
10414077	38745769	26626508	21.8	K/uL	3.23	m/uL	82.8	%	7.2	%	7.4	%	340	K/uL	10.7	g/dL	6.3	g/dL	3.4	g/dL	141	mEq/L	4.5	mEq/L	103	mEq/L	8.6	mg/dL	106	mg/dL	9.7	mg/dL			51	IU/L	148	IU/L	36	mg/dL	1.2	mg/dL
10414307	37531021	20214648	8.6	K/uL	3.32	m/uL							148	K/uL	9.3	g/dL					133	mEq/L	4.3	mEq/L	102	mEq/L	8.3	mg/dL	79	mg/dL	0.9	mg/dL			259	IU/L	136	IU/L	26	mg/dL	0.9	mg/dL	3.9	mg/dL
10417530	32074914	22574967	10.7	K/uL	4.4	m/uL	91.1	%	5.4	%	2.8	%	162	K/uL	12.5	g/dL					138	mEq/L	4	mEq/L	104	mEq/L	8.4	mg/dL	222	mg/dL									16	mg/dL	0.9	mg/dL			162	mg/dL
10418381	39215891	21285501	12.2	K/uL	3.4	m/uL							204	K/uL	11.3	g/dL					143	mEq/L	4	mEq/L	107	mEq/L	8.4	mg/dL	125	mg/dL									90	mg/dL	3.8	mg/dL
10422699	39634792	27044055	9.4	K/uL	3.13	m/uL	75	%	14	%	8	%	153	K/uL	8.5	g/dL			3.3	g/dL	131	mEq/L	5.8	mEq/L	106	mEq/L	8.3	mg/dL	139	mg/dL	0.2	mg/dL			27	IU/L	37	IU/L	53	mg/dL	2.5	mg/dL
10424906	37269948	25047565	9.3	K/uL	4.06	m/uL							242	K/uL	12.4	g/dL			2.9	g/dL	143	mEq/L	3.8	mEq/L	109	mEq/L	8.1	mg/dL	114	mg/dL	0.2	mg/dL			5	IU/L	13	IU/L	25	mg/dL	1	mg/dL
10427288	38726362	27075708	9.5	K/uL	2.48	m/uL							263	K/uL	7.2	g/dL					128	mEq/L	4.6	mEq/L	91	mEq/L	9.3	mg/dL	221	mg/dL									57	mg/dL	2.8	mg/dL
10428217	37102485	21917550	6.8	K/uL	3.17	m/uL	94	%	3	%	3	%	271	K/uL	10.4	g/dL			3	g/dL	137	mEq/L	4.8	mEq/L	97	mEq/L	11.4	mg/dL	139	mg/dL	0.7	mg/dL	2.3	mg/dL	72	IU/L	91	IU/L	45	mg/dL	1.3	mg/dL	6.6	mg/dL	291	mg/dL	111	mg/dL	10
10428240	35560888	22917399	22.8	K/uL	3.37	m/uL	67	%	20	%	4	%	238	K/uL	10.9	g/dL			3.4	g/dL	142	mEq/L	7.2	mEq/L	104	mEq/L	11	mg/dL	59	mg/dL	0.4	mg/dL			42	IU/L	55	IU/L	79	mg/dL	10.8	mg/dL			412	mg/dL
10428745	31801102	20101651	10.1	K/uL	3.49	m/uL							177	K/uL	11.4	g/dL			3.2	g/dL	139	mEq/L	4	mEq/L	96	mEq/L	8	mg/dL	157	mg/dL									48	mg/dL	1.6	mg/dL
10438951	31810165	22568401	8.6	K/uL	2.44	m/uL	79.6	%	6.8	%	11.7	%	231	K/uL	7.1	g/dL					135	mEq/L	5.4	mEq/L	102	mEq/L	9.4	mg/dL	111	mg/dL	0.5	mg/dL	0.4	mg/dL	19	IU/L	16	IU/L	75	mg/dL	5.3	mg/dL
10439484	32365791	20745629	9.4	K/uL	2.93	m/uL							207	K/uL	8.1	g/dL			3.1	g/dL	142	mEq/L	4.7	mEq/L	109	mEq/L	7.7	mg/dL	152	mg/dL	0.4	mg/dL			14	IU/L	31	IU/L	32	mg/dL	1.6	mg/dL
10440642	35143191	29024763	8.2	K/uL	3.01	m/uL							222	K/uL	8	g/dL			2.9	g/dL	146	mEq/L	3.3	mEq/L	109	mEq/L	7.3	mg/dL	107	mg/dL									16	mg/dL	0.7	mg/dL
10440899	35395601	26609648	8.7	K/uL	3.39	m/uL	76.3	%	10.2	%	12	%	256	K/uL	9.7	g/dL	5.7	g/dL	3	g/dL	137	mEq/L	4.6	mEq/L	104	mEq/L	9.1	mg/dL	371	mg/dL	0.2	mg/dL		mg/dL	34	IU/L	42	IU/L	18	mg/dL	1	mg/dL
10441335	36603744	25373904	12.7	K/uL	3.3	m/uL	80.4	%	5.5	%	11.9	%	144	K/uL	10.4	g/dL			2	g/dL	138	mEq/L	4.2	mEq/L	99	mEq/L	6.5	mg/dL	127	mg/dL	6.9	mg/dL			826	IU/L	4853	IU/L	59	mg/dL	4.2	mg/dL	18	mg/dL	115	mg/dL
10441831	34414142	24049550	2.5	K/uL	2.42	m/uL	78	%	5	%	10	%	26	K/uL	8.2	g/dL			2.9	g/dL	132	mEq/L	4.7	mEq/L	86	mEq/L	8.1	mg/dL	143	mg/dL	0.4	mg/dL			37	IU/L	45	IU/L	103	mg/dL	13.2	mg/dL			133	mg/dL	92	mg/dL	44
10447606	38873510	21285892	6.2	K/uL	3.75	m/uL							112	K/uL	11.8	g/dL					138	mEq/L	3	mEq/L	107	mEq/L	7.5	mg/dL	101	mg/dL									18	mg/dL	1	mg/dL
10448789	30652815	27923676	13.5	K/uL	3.19	m/uL	84.9	%	10.8	%	4	%	148	K/uL	9.2	g/dL			2.9	g/dL	153	mEq/L	3.9	mEq/L	125	mEq/L	7.5	mg/dL	190	mg/dL	0.2	mg/dL			40	IU/L	63	IU/L	74	mg/dL	2.6	mg/dL
10448831	33461273	21509199	8.1	K/uL	4.09	m/uL	70.9	%	21.2	%	6.2	%	321	K/uL	13.3	g/dL					141	mEq/L	3.4	mEq/L	103	mEq/L	9.6	mg/dL	93	mg/dL									27	mg/dL	1.8	mg/dL
10450519	31945709	25509298	12.1	K/uL	3.16	m/uL							168	K/uL	9.1	g/dL					141	mEq/L	4.5	mEq/L	103	mEq/L	8.4	mg/dL	106	mg/dL									55	mg/dL	2.5	mg/dL
10451487	38939399	27193816	13.7	K/uL	3.05	m/uL	83.8	%	8.8	%	6.2	%	137	K/uL	9.4	g/dL			3.4	g/dL	134	mEq/L	4.4	mEq/L	98	mEq/L	8.8	mg/dL	117	mg/dL	0.3	mg/dL			33	IU/L	70	IU/L	55	mg/dL	1.3	mg/dL
10453488	31161420	28720667	6.4	K/uL	2.82	m/uL	75.3	%	16.5	%	6.6	%	335	K/uL	8.7	g/dL					139	mEq/L	3.3	mEq/L	106	mEq/L	7.6	mg/dL	116	mg/dL									22	mg/dL	0.7	mg/dL
10454567	39748376	23632536	24.3	K/uL	4.09	m/uL	82	%	9	%	3	%	209	K/uL	13.2	g/dL			2	g/dL	141	mEq/L	4.6	mEq/L	112	mEq/L	6.9	mg/dL	115	mg/dL	4.3	mg/dL			331	IU/L	255	IU/L	42	mg/dL	2.4	mg/dL			72	mg/dL
10456718	35341369	29448358	9.2	K/uL	4.29	m/uL							157	K/uL	14	g/dL			2.7	g/dL	137	mEq/L	4.3	mEq/L	101	mEq/L	8.5	mg/dL	103	mg/dL	1.2	mg/dL			86	IU/L	76	IU/L	27	mg/dL	1.5	mg/dL			53	mg/dL	128	mg/dL	51
10457824	37305179	25280974	17.9	K/uL	2.87	m/uL	80	%	3	%	7	%	294	K/uL	9.1	g/dL			1.9	g/dL	150	mEq/L	2.9	mEq/L	114	mEq/L	7.6	mg/dL	112	mg/dL	1.5	mg/dL			110	IU/L	58	IU/L	18	mg/dL	0.6	mg/dL			103	mg/dL
10459606	38074325	23049948	10.3	K/uL	3.73	m/uL	91.1	%	4.4	%	4.2	%	154	K/uL	12.5	g/dL			3.8	g/dL	141	mEq/L	3.3	mEq/L	100	mEq/L	9.5	mg/dL	107	mg/dL	0.5	mg/dL			19	IU/L	24	IU/L	33	mg/dL	1.2	mg/dL			101	mg/dL	131	mg/dL	45
10464977	38762244	23034003	12.6	K/uL	4.07	m/uL	91.1	%	3.5	%	5.2	%	159	K/uL	12.9	g/dL			3.6	g/dL	139	mEq/L	4.1	mEq/L	105	mEq/L	8.1	mg/dL	172	mg/dL	0.5	mg/dL			45	IU/L	156	IU/L	33	mg/dL	1.6	mg/dL
10474329	31771936	25966222	13.6	K/uL	3.75	m/uL	85	%	10.7	%	3.5	%	219	K/uL	11.5	g/dL			3	g/dL	137	mEq/L	4	mEq/L	104	mEq/L	6.9	mg/dL	165	mg/dL	0.7	mg/dL			20	IU/L	28	IU/L	39	mg/dL	1.1	mg/dL
10476303	35225810	26499546	11.3	K/uL	2.52	m/uL	79.1	%	10.5	%	5.2	%	222	K/uL	7.6	g/dL	5.7	g/dL	3.9	g/dL	137	mEq/L	4.9	mEq/L	92	mEq/L	8.3	mg/dL	118	mg/dL	0.7	mg/dL			27	IU/L	47	IU/L	79	mg/dL	3.7	mg/dL			328	mg/dL
10476869	34993800	27588152	14.5	K/uL	3.7	m/uL	98	%	0	%	2	%	174	K/uL	12.6	g/dL	3.9	g/dL	2.3	g/dL	122	mEq/L	5.3	mEq/L	94	mEq/L	9	mg/dL	107	mg/dL	2.9	mg/dL			34	IU/L	82	IU/L	40	mg/dL	0.9	mg/dL
10486056	36655127	26777411	14	K/uL	3.9	m/uL	82.7	%	4	%	8.2	%	95	K/uL	12.1	g/dL			3.1	g/dL	137	mEq/L	3.7	mEq/L	101	mEq/L	7.5	mg/dL	202	mg/dL	2	mg/dL			24	IU/L	29	IU/L	8	mg/dL	0.6	mg/dL
10496339	30365893	20178731	7.8	K/uL	3.67	m/uL	71.1	%	19.6	%	5.2	%	364	K/uL	11.8	g/dL			2.9	g/dL	142	mEq/L	3.1	mEq/L	106	mEq/L	8.3	mg/dL	113	mg/dL	0.3	mg/dL			23	IU/L	27	IU/L	14	mg/dL	0.9	mg/dL
10497657	36577114	25747398	8	K/uL	1.81	m/uL	89	%	4	%	3	%	159	K/uL	5.5	g/dL	6.2	g/dL	3.8	g/dL	138	mEq/L	4.6	mEq/L	99	mEq/L	7	mg/dL	367	mg/dL	0.6	mg/dL			45	IU/L	43	IU/L	47	mg/dL	1.4	mg/dL	8	mg/dL
10499409	31545966	24602702	10.1	K/uL	4.61	m/uL							218	K/uL	13.4	g/dL			3.2	g/dL	133	mEq/L	4	mEq/L	86	mEq/L	9.2	mg/dL	88	mg/dL	0.6	mg/dL			19	IU/L	28	IU/L	22	mg/dL	0.8	mg/dL
10504997	35728937	24418220	20	K/uL	2.69	m/uL	73	%	7.1	%	4.6	%	152	K/uL	8.8	g/dL			2.9	g/dL	140	mEq/L	3.6	mEq/L	96	mEq/L	8.2	mg/dL	90	mg/dL	0.8	mg/dL			198	IU/L	194	IU/L	19	mg/dL	0.9	mg/dL
10506912	34489754	24848277	8.8	K/uL	3.3	m/uL							110	K/uL	9.9	g/dL					137	mEq/L	4.2	mEq/L	103	mEq/L	8.2	mg/dL	327	mg/dL									61	mg/dL	2.2	mg/dL
10510314	33507416	20255284	10	K/uL	3.17	m/uL							259	K/uL	8.8	g/dL					142	mEq/L	4.2	mEq/L	111	mEq/L	8.1	mg/dL	102	mg/dL									29	mg/dL	1.7	mg/dL
10512025	30053897	27863561	18.3	K/uL	2.9	m/uL	84	%	10	%	4	%	319	K/uL	8.3	g/dL	5.8	g/dL	3.7	g/dL	141	mEq/L	4.5	mEq/L	109	mEq/L	8.8	mg/dL	128	mg/dL	0.7	mg/dL			16	IU/L	38	IU/L	50	mg/dL	1.4	mg/dL
10512325	35688562	23868644	21.2	K/uL	5.25	m/uL	92	%	4.9	%	2.6	%	285	K/uL	14.6	g/dL					133	mEq/L	4.5	mEq/L	103	mEq/L	8	mg/dL	193	mg/dL	0.6	mg/dL			59	IU/L	193	IU/L	14	mg/dL	1.7	mg/dL
10515013	32168385	23651553	9.2	K/uL	4.19	m/uL	94.8	%	3.4	%	1.4	%	260	K/uL	12.7	g/dL			3.2	g/dL	142	mEq/L	3.6	mEq/L	112	mEq/L	8	mg/dL	181	mg/dL	3.5	mg/dL	3	mg/dL	83	IU/L	61	IU/L	12	mg/dL	0.6	mg/dL
10517237	31191980	28910434	22.6	K/uL	4.06	m/uL	92	%	4	%	1	%	514	K/uL	12	g/dL			1.6	g/dL	134	mEq/L	5	mEq/L	106	mEq/L	7.6	mg/dL	98	mg/dL	0.3	mg/dL			16	IU/L	19	IU/L	22	mg/dL	0.8	mg/dL			97	mg/dL
10517819	34340357	29816598	12.4	K/uL	3.37	m/uL	75	%	15	%	1	%	409	K/uL	10.3	g/dL			2	g/dL	141	mEq/L	3.4	mEq/L	116	mEq/L	6.7	mg/dL	42	mg/dL	13.5	mg/dL			199	IU/L	233	IU/L	39	mg/dL	1.2	mg/dL
10520608	33312952	20056344	4.3	K/uL	2.67	m/uL	61.1	%	36.1	%	1.1	%	30	K/uL	8.6	g/dL					140	mEq/L	3.9	mEq/L	112	mEq/L	7.9	mg/dL	127	mg/dL									23	mg/dL	1.3	mg/dL
10522893	30826073	21231285	23.9	K/uL	3.26	m/uL	88.6	%	8.2	%	3	%	118	K/uL	10.1	g/dL			2.3	g/dL	140	mEq/L	4.1	mEq/L	110	mEq/L	6.8	mg/dL	162	mg/dL	0.4	mg/dL			15	IU/L	39	IU/L	29	mg/dL	1.6	mg/dL			84	mg/dL	88	mg/dL	22
10523831	36692638	29472798	15.9	K/uL	3.12	m/uL							360	K/uL	8.5	g/dL					133	mEq/L	5.4	mEq/L	93	mEq/L	9.1	mg/dL	219	mg/dL	1.6	mg/dL			279	IU/L	678	IU/L	56	mg/dL	2.1	mg/dL
10524755	33912654	21010062	14.4	K/uL	3.54	m/uL	85.5	%	10.6	%	3.6	%	739	K/uL	8.5	g/dL			2.5	g/dL	141	mEq/L	3.9	mEq/L	105	mEq/L	8.8	mg/dL	134	mg/dL									27	mg/dL	1.1	mg/dL
10525033	39846697	22771210	19.3	K/uL	4.89	m/uL	82	%	1	%	17	%	289	K/uL	14.1	g/dL			3.2	g/dL	137	mEq/L	4.6	mEq/L	101	mEq/L	8.5	mg/dL	155	mg/dL	0.6	mg/dL			7	IU/L	21	IU/L	19	mg/dL	1.4	mg/dL			177	mg/dL	86	mg/dL	20
10525376	38498358	29961953	15.5	K/uL	3.2	m/uL							308	K/uL	9.9	g/dL					129	mEq/L	4.5	mEq/L	100	mEq/L	8.5	mg/dL	252	mg/dL	0.5	mg/dL			52	IU/L	50	IU/L	32	mg/dL	1.1	mg/dL
10525752	31936111	25863359	18.2	K/uL	4.33	m/uL							187	K/uL	13	g/dL			3.1	g/dL	134	mEq/L	3.8	mEq/L	100	mEq/L	7.9	mg/dL	237	mg/dL	4.6	mg/dL			138	IU/L	134	IU/L	29	mg/dL	1.8	mg/dL
10529681	31993744	23072077	9.5	K/uL	2.62	m/uL							141	K/uL	8	g/dL					138	mEq/L	4.2	mEq/L	110	mEq/L	7.5	mg/dL	93	mg/dL									8	mg/dL	0.7	mg/dL
10531372	31189292	23229082	13.5	K/uL	2.52	m/uL							135	K/uL	8.4	g/dL			3	g/dL	141	mEq/L	3.6	mEq/L	107	mEq/L	9.4	mg/dL	134	mg/dL									26	mg/dL	1.7	mg/dL
10532466	37204556	26825602	6.5	K/uL	3.5	m/uL							101	K/uL	10	g/dL			3.9	g/dL	141	mEq/L	5.2	mEq/L	97	mEq/L	9.3	mg/dL	125	mg/dL	0.6	mg/dL			682	IU/L	692	IU/L	68	mg/dL	2.4	mg/dL
10532831	37360441	28408840	5.3	K/uL	3.31	m/uL							178	K/uL	9.4	g/dL					141	mEq/L	3.1	mEq/L	105	mEq/L	8.1	mg/dL	155	mg/dL									15	mg/dL	0.6	mg/dL
10534245	32333965	22320526	8.1	K/uL	4.72	m/uL	84.5	%	6.3	%	8.1	%	182	K/uL	11.9	g/dL			3.4	g/dL	129	mEq/L	7.4	mEq/L	89	mEq/L	8.1	mg/dL	163	mg/dL	14.8	mg/dL	2.4	mg/dL	1586	IU/L	975	IU/L	160	mg/dL	4.4	mg/dL			157	mg/dL
10535287	34165912	23433318	3.2	K/uL	2.61	m/uL	56.7	%	36.4	%	4.6	%	145	K/uL	8.2	g/dL					139	mEq/L	3.9	mEq/L	113	mEq/L	7.2	mg/dL	123	mg/dL									20	mg/dL	0.7	mg/dL
10537792	33113748	24639374	12.5	K/uL	2.76	m/uL	88.3	%	7.7	%	2.3	%	156	K/uL	7.5	g/dL					139	mEq/L	4	mEq/L	110	mEq/L			95	mg/dL									15	mg/dL	0.7	mg/dL
10538657	39526699	21742659	9.9	K/uL	4.27	m/uL							251	K/uL	13.6	g/dL			1.8	g/dL	137	mEq/L	4.6	mEq/L	103	mEq/L	9	mg/dL	148	mg/dL	0	mg/dL			20	IU/L	15	IU/L	43	mg/dL	2.5	mg/dL
10538815	35444415	20869303	19.1	K/uL	3.5	m/uL	89.2	%	6	%	3.8	%	354	K/uL	9.8	g/dL					137	mEq/L	5.2	mEq/L	84	mEq/L	8.7	mg/dL	173	mg/dL									77	mg/dL	1.7	mg/dL
10541043	35360521	26321293	20.9	K/uL	2.18	m/uL	76.2	%	19.3	%	1.6	%	124	K/uL	6.7	g/dL					137	mEq/L	4.1	mEq/L	108	mEq/L	7.9	mg/dL	113	mg/dL									19	mg/dL	0.7	mg/dL
10541842	36295227	29372976	3.9	K/uL	4.19	m/uL	85	%	8	%	5	%	127	K/uL	13.7	g/dL			4.1	g/dL	141	mEq/L	4	mEq/L	102	mEq/L	8.6	mg/dL	186	mg/dL	1.5	mg/dL			81	IU/L	40	IU/L	12	mg/dL	0.7	mg/dL
10542486	34982826	29390138	11	K/uL	4.13	m/uL							113	K/uL	12.4	g/dL			3.4	g/dL	140	mEq/L	4.4	mEq/L	106	mEq/L	8.1	mg/dL	132	mg/dL	0.3	mg/dL			15	IU/L	33	IU/L	11	mg/dL	0.9	mg/dL			54	mg/dL	236	mg/dL	117
10543994	30510626	26560621	13.9	K/uL	3.02	m/uL	94.8	%	2.5	%	2.3	%	373	K/uL	9.4	g/dL					143	mEq/L	4.1	mEq/L	101	mEq/L	8.5	mg/dL	228	mg/dL									28	mg/dL	1.4	mg/dL
10545747	34649276	25020409	19.3	K/uL	2.89	m/uL	93	%	2	%	4	%	286	K/uL	9	g/dL			3.2	g/dL	130	mEq/L	4.7	mEq/L	90	mEq/L	8.2	mg/dL	175	mg/dL	0.6	mg/dL			80	IU/L	47	IU/L	47	mg/dL	1.8	mg/dL	9.2	mg/dL
10548709	37120291	22117624	20.1	K/uL	2.69	m/uL							113	K/uL	8	g/dL			2.4	g/dL	145	mEq/L	4.3	mEq/L	109	mEq/L	8.8	mg/dL	238	mg/dL	2.3	mg/dL			192	IU/L	305	IU/L	46	mg/dL	1.6	mg/dL
10550799	30244029	29410506	5.6	K/uL	2.92	m/uL	91	%	7.8	%	1	%	201	K/uL	7.9	g/dL	5.8	g/dL	3.2	g/dL	134	mEq/L	4.1	mEq/L	103	mEq/L	8.5	mg/dL	99	mg/dL	0.7	mg/dL	1	mg/dL	12	IU/L	25	IU/L	40	mg/dL	2.2	mg/dL
10554696	32131667	24910876	10.6	K/uL	2.9	m/uL							148	K/uL	8.7	g/dL					143	mEq/L	4.1	mEq/L	109	mEq/L	8.1	mg/dL	129	mg/dL					14	IU/L	24	IU/L	18	mg/dL	0.7	mg/dL
10557919	36046816	25458395	12.1	K/uL	3.69	m/uL	87.6	%	3.9	%	6	%	241	K/uL	8.4	g/dL			2.9	g/dL	126	mEq/L	4.9	mEq/L	86	mEq/L	8.2	mg/dL	85	mg/dL	0.8	mg/dL				IU/L	44	IU/L	85	mg/dL	5.6	mg/dL
10559377	35359444	28348476	6	K/uL	3.58	m/uL	79	%	3	%	4	%	27	K/uL	11.6	g/dL	5.6	g/dL	1.9	g/dL	125	mEq/L	4.6	mEq/L	95	mEq/L	6.3	mg/dL	165	mg/dL	2.4	mg/dL	2.7	mg/dL	82	IU/L	265	IU/L	59	mg/dL	4	mg/dL			292	mg/dL
10564151	34394933	27860849	13.4	K/uL	2.55	m/uL	80	%	8.1	%	9.2	%	172	K/uL	8.6	g/dL			3.5	g/dL	134	mEq/L	4.3	mEq/L	104	mEq/L	8.8	mg/dL	104	mg/dL	1.2	mg/dL			21	IU/L	36	IU/L	27	mg/dL	1.5	mg/dL	7.2	mg/dL
10565749	33396048	21155931	13.9	K/uL	2.91	m/uL	96	%	2	%	2	%	312	K/uL	9.7	g/dL					130	mEq/L	4	mEq/L	102	mEq/L	7.4	mg/dL	86	mg/dL	10.1	mg/dL			43	IU/L	113	IU/L	10	mg/dL	0.6	mg/dL
10567461	39818820	23901614	15.8	K/uL	3.62	m/uL	87	%	11	%	1.4	%	146	K/uL	10.6	g/dL					134	mEq/L	4	mEq/L	112	mEq/L	7.8	mg/dL	115	mg/dL									12	mg/dL	0.8	mg/dL
10567490	37883727	23479235	13.4	K/uL	3.3	m/uL	82	%	3	%	1	%	89	K/uL	10.2	g/dL			2.2	g/dL	126	mEq/L	3.9	mEq/L	96	mEq/L	6.5	mg/dL	97	mg/dL	2	mg/dL	1.9	mg/dL	107	IU/L	103	IU/L	9	mg/dL	0.6	mg/dL			260	mg/dL
10567974	34582690	23960201	14.6	K/uL	2.74	m/uL	80.3	%	14.1	%	4.1	%	112	K/uL	9.7	g/dL					140	mEq/L	4.1	mEq/L	108	mEq/L	7.8	mg/dL	132	mg/dL	0.3	mg/dL			29	IU/L	42	IU/L	22	mg/dL	1.2	mg/dL
10573634	36012199	25277931	10.1	K/uL	3.53	m/uL							255	K/uL	11	g/dL			2.7	g/dL	134	mEq/L	4.8	mEq/L	96	mEq/L	7	mg/dL	110	mg/dL	0.5	mg/dL			30	IU/L	35	IU/L	92	mg/dL	8.7	mg/dL	5.2	mg/dL
10573764	39663204	26604206	13.3	K/uL	4	m/uL	85	%	6	%	3	%	21	K/uL	11.9	g/dL			2.3	g/dL	165	mEq/L	5.3	mEq/L	120	mEq/L	8.3	mg/dL	104	mg/dL	1.4	mg/dL			26	IU/L	63	IU/L	213	mg/dL	7.4	mg/dL
10574143	30649324	24472033	6.5	K/uL	3	m/uL	60	%	6	%	1	%	140	K/uL	9.1	g/dL			2.3	g/dL	148	mEq/L	3.6	mEq/L	119	mEq/L	5.9	mg/dL	114	mg/dL					9	IU/L	24	IU/L	13	mg/dL	0.4	mg/dL
10576063	33540445	21238721	18.6	K/uL	4.08	m/uL	92.9	%	3.1	%	1.6	%	126	K/uL	10.7	g/dL					139	mEq/L	3.6	mEq/L	107	mEq/L	8.1	mg/dL	198	mg/dL									22	mg/dL	1.2	mg/dL
10576646	34307010	22924618	11	K/uL	4.85	m/uL	65.8	%	26.5	%	6.5	%	189	K/uL	15	g/dL			3.4	g/dL	148	mEq/L	6	mEq/L	114	mEq/L	8	mg/dL	242	mg/dL	0.3	mg/dL			25	IU/L	58	IU/L	26	mg/dL	1.3	mg/dL
10581736	34267376	21498420	6.4	K/uL	2.74	m/uL	71.7	%	18.5	%	7.9	%	107	K/uL	8.5	g/dL			3.3	g/dL	137	mEq/L	3.6	mEq/L	106	mEq/L	7.7	mg/dL	204	mg/dL	2.1	mg/dL			14	IU/L	13	IU/L	31	mg/dL	1.3	mg/dL
10584297	39362523	29092643	14.7	K/uL	5	m/uL							331	K/uL	14.8	g/dL			3.9	g/dL	140	mEq/L	6.7	mEq/L	105	mEq/L	9.8	mg/dL	141	mg/dL	2.3	mg/dL			25	IU/L	49	IU/L	28	mg/dL	1.9	mg/dL
10584718	36809832	23485217	9.7	K/uL	2.54	m/uL	91.3	%	3.6	%	4.2	%	61	K/uL	7.7	g/dL			2.5	g/dL	146	mEq/L	6.1	mEq/L	109	mEq/L	8.9	mg/dL	63	mg/dL	0.7	mg/dL			20	IU/L	27	IU/L	93	mg/dL	5.4	mg/dL
10588484	36460480	28838667	9	K/uL	4.14	m/uL							198	K/uL	10.2	g/dL					150	mEq/L	4.7	mEq/L	105	mEq/L	9.1	mg/dL	160	mg/dL	1.3	mg/dL			48	IU/L	40	IU/L	67	mg/dL	2.4	mg/dL
10590693	35321486	27517673	20.7	K/uL	4.32	m/uL	86.9	%	2.9	%	9.4	%	169	K/uL	13	g/dL			3.2	g/dL	141	mEq/L	3	mEq/L	107	mEq/L	7.1	mg/dL	227	mg/dL	0.5	mg/dL			109	IU/L	259	IU/L	16	mg/dL	1.4	mg/dL
10594674	30631683	21715181	0.3	K/uL	2.68	m/uL	0	%	95	%	4	%	113	K/uL	8	g/dL			2.7	g/dL	135	mEq/L	3.7	mEq/L	101	mEq/L	8.3	mg/dL	171	mg/dL	0.8	mg/dL			59	IU/L	51	IU/L	35	mg/dL	1.4	mg/dL
10597368	35594086	21458401	21.5	K/uL	5.33	m/uL							240	K/uL	14.1	g/dL					137	mEq/L	5.9	mEq/L	92	mEq/L	9.7	mg/dL	353	mg/dL	0.5	mg/dL			113	IU/L	75	IU/L	32	mg/dL	1.8	mg/dL
10597856	36103266	29005304	9.2	K/uL	4.37	m/uL	80.9	%	12.2	%	4.2	%	150	K/uL	12.7	g/dL					140	mEq/L	3.5	mEq/L	103	mEq/L	9.1	mg/dL	90	mg/dL									29	mg/dL	1.4	mg/dL
10602804	32556198	20624105	10.3	K/uL	4.19	m/uL							152	K/uL	12.8	g/dL					138	mEq/L	5.1	mEq/L	106	mEq/L	8.2	mg/dL	125	mg/dL									33	mg/dL	1.3	mg/dL
10606611	30770361	23835483	28	K/uL	3.84	m/uL	77.2	%	11.4	%	10	%	527	K/uL	11.2	g/dL			2.2	g/dL	127	mEq/L	5.1	mEq/L	91	mEq/L	8.3	mg/dL	170	mg/dL	0.3	mg/dL			68	IU/L	70	IU/L	52	mg/dL	1.6	mg/dL			273	mg/dL
10607312	33698690	23653284	12.2	K/uL	3.46	m/uL	68.2	%	18.9	%	7.4	%	243	K/uL	10.7	g/dL					137	mEq/L	3.3	mEq/L	102	mEq/L	9	mg/dL	89	mg/dL									20	mg/dL	1.1	mg/dL
10611488	37060968	20192221	48.5	K/uL	5.13	m/uL	61	%	17	%	8	%	128	K/uL	13.6	g/dL			3.4	g/dL	140	mEq/L	4.4	mEq/L	104	mEq/L	9.3	mg/dL	94	mg/dL	0.4	mg/dL			16	IU/L	15	IU/L	23	mg/dL	1.1	mg/dL
10613188	35754252	20883139	7.5	K/uL	4.25	m/uL							350	K/uL	14.3	g/dL	5.7	g/dL			138	mEq/L	4	mEq/L	98	mEq/L	9.5	mg/dL	129	mg/dL									33	mg/dL	1.4	mg/dL
10614428	31958692	22757996	10.7	K/uL	3.03	m/uL							246	K/uL	9.5	g/dL			3.5	g/dL	135	mEq/L	4.6	mEq/L	97	mEq/L	8.7	mg/dL	79	mg/dL					27	IU/L	35	IU/L	59	mg/dL	7	mg/dL
10616316	39925408	22962066	9.9	K/uL	4	m/uL							139	K/uL	12.5	g/dL			2.6	g/dL	142	mEq/L	4.3	mEq/L	103	mEq/L	8.7	mg/dL	135	mg/dL	0.3	mg/dL			41	IU/L	71	IU/L	24	mg/dL	1.6	mg/dL
10621049	38936957	25587644	8.1	K/uL	5.49	m/uL							180	K/uL	16.1	g/dL					143	mEq/L	4.7	mEq/L	98	mEq/L	8.8	mg/dL	129	mg/dL									21	mg/dL	0.7	mg/dL			90	mg/dL
10623147	38246006	21976100	14.7	K/uL	3.51	m/uL	93.8	%	5	%	1	%	202	K/uL	11.3	g/dL	5.9	g/dL	3.6	g/dL	135	mEq/L	4.7	mEq/L	104	mEq/L	9.5	mg/dL	122	mg/dL	0.6	mg/dL			38	IU/L	21	IU/L	21	mg/dL	1.1	mg/dL			105	mg/dL	242	mg/dL	72
10623490	37620076	24449903	15.7	K/uL	4.58	m/uL	89.8	%	5.4	%	3.8	%	183	K/uL	13.8	g/dL			3.4	g/dL	140	mEq/L	3.9	mEq/L	97	mEq/L	8.5	mg/dL	203	mg/dL	0.5	mg/dL			123	IU/L	119	IU/L	55	mg/dL	1.8	mg/dL
10623685	34786999	23732021	19.5	K/uL	4.39	m/uL	82.1	%	10.6	%	5.3	%	174	K/uL	12.2	g/dL					137	mEq/L	4.7	mEq/L	103	mEq/L	8.1	mg/dL	107	mg/dL									18	mg/dL	1.1	mg/dL
10624517	38230755	29826516	9.8	K/uL	3.32	m/uL	85.7	%	7.9	%	6.3	%	135	K/uL	11.1	g/dL			3.1	g/dL	125	mEq/L	4.7	mEq/L	85	mEq/L	7.8	mg/dL	97	mg/dL	2.5	mg/dL			2031	IU/L	3854	IU/L	40	mg/dL	1.5	mg/dL
10630336	39170501	26938538	4.9	K/uL	3.8	m/uL	86.2	%	11.2	%	2.5	%	257	K/uL	11.6	g/dL			3.5	g/dL	137	mEq/L	3.2	mEq/L	89	mEq/L	8.7	mg/dL	107	mg/dL									20	mg/dL	1.2	mg/dL
10631298	37441405	25133681	8.3	K/uL	4.47	m/uL							131	K/uL	13.4	g/dL					138	mEq/L	4.1	mEq/L	104	mEq/L	9	mg/dL	106	mg/dL									14	mg/dL	0.8	mg/dL
10635441	35172144	27536393	8.8	K/uL	4.64	m/uL	85.2	%	4.4	%	8.5	%	151	K/uL	15.5	g/dL			3.3	g/dL	140	mEq/L	4.1	mEq/L	107	mEq/L	8.6	mg/dL	92	mg/dL	1.4	mg/dL			28	IU/L	31	IU/L	26	mg/dL	1	mg/dL			92	mg/dL	163	mg/dL	47
10639500	31643878	26565321	4.1	K/uL	4.51	m/uL	74.7	%	10.8	%	13.9	%	177	K/uL	8.7	g/dL			3.5	g/dL	140	mEq/L	4.2	mEq/L	103	mEq/L	9.4	mg/dL	126	mg/dL	0.9	mg/dL			62	IU/L	313	IU/L	12	mg/dL	1.1	mg/dL
10640977	31819017	20252070	15.5	K/uL	4.57	m/uL	77.5	%	19.6	%	2.3	%	317	K/uL	11.5	g/dL					140	mEq/L	3.4	mEq/L	107	mEq/L	8.1	mg/dL	194	mg/dL									13	mg/dL	0.7	mg/dL
10642962	37138685	27698783	11	K/uL	2.96	m/uL							186	K/uL	10	g/dL					140	mEq/L	4.1	mEq/L	109	mEq/L	8	mg/dL	106	mg/dL									17	mg/dL	0.9	mg/dL
10643434	37011708	28055912	7.9	K/uL	3.87	m/uL							163	K/uL	10	g/dL					142	mEq/L	3.9	mEq/L	105	mEq/L	8.2	mg/dL	97	mg/dL									71	mg/dL	2.7	mg/dL
10643827	30589359	29803052	15.1	K/uL	3.55	m/uL	85	%	3	%	10	%	207	K/uL	10	g/dL			2.7	g/dL	136	mEq/L	4	mEq/L	103	mEq/L	8	mg/dL	167	mg/dL	0.7	mg/dL			26	IU/L	33	IU/L	19	mg/dL	0.9	mg/dL
10644961	37259563	28859642	7.5	K/uL	3.8	m/uL	82.4	%	9.9	%	6.9	%	204	K/uL	11.2	g/dL					138	mEq/L	4	mEq/L	105	mEq/L	8.8	mg/dL	157	mg/dL									18	mg/dL	0.8	mg/dL
10645567	38581584	25549659	13.1	K/uL	4.38	m/uL							116	K/uL	13	g/dL			3.5	g/dL	141	mEq/L	4.8	mEq/L	104	mEq/L	8.6	mg/dL	240	mg/dL				mg/dL					32	mg/dL	1.4	mg/dL
10648758	38638712	25578020	10.3	K/uL	2.55	m/uL	80.4	%	11.8	%	4.9	%	162	K/uL	7.5	g/dL					140	mEq/L	4.2	mEq/L	107	mEq/L	8.6	mg/dL	68	mg/dL	0.3	mg/dL							17	mg/dL	0.8	mg/dL
10650001	30067410	23782830	17.8	K/uL	4.97	m/uL							368	K/uL	14.7	g/dL					140	mEq/L	5.1	mEq/L	106	mEq/L	9.6	mg/dL	117	mg/dL									27	mg/dL	1.1	mg/dL
10650522	33686141	25264793	9.8	K/uL	2.95	m/uL	78.8	%	10.9	%	7.8	%	258	K/uL	9.3	g/dL					139	mEq/L	4.2	mEq/L	103	mEq/L	8.7	mg/dL	72	mg/dL	0.2	mg/dL			26	IU/L	18	IU/L	77	mg/dL	3.5	mg/dL
10651989	31124800	24805766	9.7	K/uL	3.39	m/uL							111	K/uL	11.3	g/dL			2.7	g/dL	135	mEq/L	3.4	mEq/L	105	mEq/L	7	mg/dL	97	mg/dL	12.3	mg/dL			129	IU/L	122	IU/L	12	mg/dL	0.5	mg/dL
10652536	36369973	24696812	12.1	K/uL	3.57	m/uL							236	K/uL	9.7	g/dL					142	mEq/L	3.4	mEq/L	108	mEq/L	8.3	mg/dL	117	mg/dL					44	IU/L	47	IU/L	33	mg/dL	1.1	mg/dL			99	mg/dL	147	mg/dL	36
10652583	32283272	29477663	8.3	K/uL	4.54	m/uL							163	K/uL	12.1	g/dL			3.4	g/dL	139	mEq/L	3.2	mEq/L	101	mEq/L	8.5	mg/dL	268	mg/dL	0.7	mg/dL			138	IU/L	70	IU/L	23	mg/dL	1.2	mg/dL
10654688	35664845	20751872	4.7	K/uL	4.2	m/uL	67	%	12	%	4	%	257	K/uL	12.4	g/dL			2	g/dL	135	mEq/L	4.1	mEq/L	100	mEq/L	7.8	mg/dL	90	mg/dL	0.3	mg/dL			26	IU/L	28	IU/L	12	mg/dL	0.9	mg/dL			105	mg/dL
10658486	31959994	26876856	13.6	K/uL	3.23	m/uL							166	K/uL	9.6	g/dL					138	mEq/L	3.6	mEq/L	102	mEq/L	8.6	mg/dL	95	mg/dL									11	mg/dL	0.6	mg/dL
10660558	30924976	24999822	12.2	K/uL	4.25	m/uL	87	%	5	%	5	%	215	K/uL	13.3	g/dL			3.5	g/dL	134	mEq/L	4	mEq/L	101	mEq/L	8.6	mg/dL	273	mg/dL	3.3	mg/dL			25	IU/L	81	IU/L	13	mg/dL	0.7	mg/dL
10661086	34456820	27634911	13.6	K/uL	5.62	m/uL							180	K/uL	17.9	g/dL			3.9	g/dL	128	mEq/L	4.1	mEq/L	84	mEq/L	10.1	mg/dL	156	mg/dL	3.4	mg/dL	2.1	mg/dL	113	IU/L	57	IU/L	101	mg/dL	1.9	mg/dL
10662181	37832841	22607104	9	K/uL	4.2	m/uL	73.4	%	8	%	17.9	%	323	K/uL	11.6	g/dL	6.9	g/dL	3.6	g/dL	142	mEq/L	5.9	mEq/L	95	mEq/L	8.7	mg/dL	108	mg/dL	0.8	mg/dL			40	IU/L	68	IU/L	100	mg/dL	4.7	mg/dL
10663695	39879701	22455973	18.9	K/uL	5.1	m/uL	79.9	%	6.7	%	12.3	%	178	K/uL	16.1	g/dL	4.7	g/dL	2.7	g/dL	138	mEq/L	4.6	mEq/L	105	mEq/L	8.6	mg/dL	171	mg/dL	1	mg/dL	0.3	mg/dL	18	IU/L	20	IU/L	23	mg/dL	1.1	mg/dL	5.1	mg/dL	203	mg/dL	121	mg/dL	23
10665897	34149318	21557561	12.2	K/uL	3.45	m/uL	86.6	%	3.8	%	7.3	%	128	K/uL	9.6	g/dL			3.3	g/dL	137	mEq/L	4.8	mEq/L	96	mEq/L	8.3	mg/dL	241	mg/dL									89	mg/dL	7.4	mg/dL
10667727	33106432	24456689	5.3	K/uL	4.82	m/uL	90	%	1	%	3	%	160	K/uL	13.1	g/dL	6.2	g/dL	2.8	g/dL	129	mEq/L	4.9	mEq/L	91	mEq/L	9.4	mg/dL	106	mg/dL	2.3	mg/dL	4.2	mg/dL	81	IU/L	129	IU/L	67	mg/dL	2.5	mg/dL
10667849	34258949	28642859	9.9	K/uL	3.63	m/uL	89.7	%	6.9	%	3.1	%	160	K/uL	10.7	g/dL			2.9	g/dL	136	mEq/L	3.6	mEq/L	107	mEq/L	8.6	mg/dL	200	mg/dL	1.3	mg/dL			26	IU/L	40	IU/L	35	mg/dL	2.4	mg/dL
10672760	33273368	29544909	7.6	K/uL	3.98	m/uL	78.4	%	18	%	1.4	%	366	K/uL	12.1	g/dL			3.4	g/dL	136	mEq/L	4.2	mEq/L	99	mEq/L	9	mg/dL	166	mg/dL	0.4	mg/dL			26	IU/L	33	IU/L	23	mg/dL	1.5	mg/dL
10677335	34863527	28534305	22.1	K/uL	3.74	m/uL	67	%	15	%	3	%	402	K/uL	12.9	g/dL			2.3	g/dL	134	mEq/L	4.2	mEq/L	101	mEq/L	7.6	mg/dL	188	mg/dL	0.5	mg/dL			21	IU/L	35	IU/L	43	mg/dL	2.1	mg/dL
10680402	34014186	27625137	43.6	K/uL	3.53	m/uL	90	%	0	%	2	%	132	K/uL	10.9	g/dL			2.3	g/dL	132	mEq/L	4.3	mEq/L	98	mEq/L	7	mg/dL	122	mg/dL	1.8	mg/dL	1.6	mg/dL	199	IU/L	160	IU/L	12	mg/dL	1.1	mg/dL			210	mg/dL
10680821	36433413	23326088	19.9	K/uL	4.5	m/uL	87.6	%	6.1	%	5.4	%	615	K/uL	11.2	g/dL	5.4	g/dL	3.4	g/dL	136	mEq/L	5.6	mEq/L	96	mEq/L	9	mg/dL	126	mg/dL	0.3	mg/dL			14	IU/L	32	IU/L	14	mg/dL	0.6	mg/dL
10681061	39109353	28041030	127.5	K/uL	2.77	m/uL	2	%	98	%	0	%	135	K/uL	8.4	g/dL					142	mEq/L	4.6	mEq/L	110	mEq/L	8	mg/dL	102	mg/dL									43	mg/dL	1.5	mg/dL
10684044	35227825	20790232	13	K/uL	4.62	m/uL	89.7	%	6.3	%	3.7	%	220	K/uL	14.4	g/dL					136	mEq/L	4.1	mEq/L	96	mEq/L	8.5	mg/dL	142	mg/dL									16	mg/dL	1	mg/dL
10684286	38089147	27967192	41.2	K/uL	3.37	m/uL	71	%	5	%	12	%	234	K/uL	10.3	g/dL	5.1	g/dL	2.6	g/dL	135	mEq/L	4.1	mEq/L	101	mEq/L	8.8	mg/dL	122	mg/dL	0.8	mg/dL			25	IU/L	23	IU/L	31	mg/dL	0.7	mg/dL
10685870	32652263	24659736	6.4	K/uL	3.07	m/uL	81.8	%	3.5	%	13.8	%	93	K/uL	9	g/dL			3.7	g/dL	136	mEq/L	3.4	mEq/L	87	mEq/L	8.2	mg/dL	112	mg/dL	2.9	mg/dL	4.2	mg/dL	25	IU/L	52	IU/L	25	mg/dL	2.3	mg/dL
10688510	31618429	28805457	15.1	K/uL	5.68	m/uL	51	%	22	%	21	%	213	K/uL	15.8	g/dL	5.2	g/dL	3.5	g/dL	123	mEq/L	5.8	mEq/L	81	mEq/L	8.9	mg/dL	369	mg/dL	1.2	mg/dL			116	IU/L	40	IU/L	68	mg/dL	1.6	mg/dL	8.4	mg/dL	99	mg/dL	187	mg/dL	81
10690044	35644818	21760920	20.6	K/uL	3.42	m/uL	89	%	6	%	2	%	441	K/uL	10.2	g/dL					146	mEq/L	4.5	mEq/L	99	mEq/L	8.7	mg/dL	282	mg/dL	0.5	mg/dL			23	IU/L	22	IU/L	74	mg/dL	1.2	mg/dL
10691024	32702846	29868873	6.9	K/uL	3.15	m/uL	88.3	%	6.6	%	3.6	%	169	K/uL	9.8	g/dL					131	mEq/L	5.9	mEq/L	96	mEq/L	8.1	mg/dL	82	mg/dL	0.2	mg/dL			12	IU/L	18	IU/L	66	mg/dL	3.1	mg/dL
10691194	30731222	25809823	10.8	K/uL	3.35	m/uL	88.4	%	9.8	%	1.1	%	314	K/uL	10.3	g/dL			2.7	g/dL	142	mEq/L	4.1	mEq/L	103	mEq/L	8.2	mg/dL	190	mg/dL	0.2	mg/dL			26	IU/L	31	IU/L	27	mg/dL	1.2	mg/dL
10691738	34085198	29592882	9.1	K/uL	3.5	m/uL							203	K/uL	10.1	g/dL					136	mEq/L	4.1	mEq/L	98	mEq/L	8.6	mg/dL	132	mg/dL									21	mg/dL	1	mg/dL
10692447	31123290	23554514	9.1	K/uL	2.64	m/uL							91	K/uL	8.1	g/dL					143	mEq/L	3.2	mEq/L	111	mEq/L	8.8	mg/dL	126	mg/dL									13	mg/dL	0.6	mg/dL
10696644	38467750	26279010	7.6	K/uL	4.48	m/uL	72.8	%	14.7	%	5.4	%	196	K/uL	13.3	g/dL			3.1	g/dL	135	mEq/L	4.7	mEq/L	97	mEq/L	8.4	mg/dL	116	mg/dL	0.5	mg/dL			23	IU/L	32	IU/L	13	mg/dL	1.1	mg/dL
10698299	31463954	24429289	6.6	K/uL	3.81	m/uL	78.9	%	8.4	%	9.9	%	146	K/uL	12	g/dL			3.5	g/dL	140	mEq/L	3.6	mEq/L	105	mEq/L	8.1	mg/dL	127	mg/dL	1	mg/dL			27	IU/L	44	IU/L	14	mg/dL	0.9	mg/dL
10698312	32959430	23826411	5.1	K/uL	3.75	m/uL	73	%	12	%	12	%	148	K/uL	10.1	g/dL			3.7	g/dL	145	mEq/L	3.9	mEq/L	102	mEq/L	8.2	mg/dL	127	mg/dL	0.4	mg/dL			13	IU/L	26	IU/L	22	mg/dL	1.2	mg/dL
10704794	34413837	22060152	11.2	K/uL	2.95	m/uL							225	K/uL	8.7	g/dL			2.9	g/dL	176	mEq/L	5.1	mEq/L	138	mEq/L	8.2	mg/dL	153	mg/dL	0.4	mg/dL			28	IU/L	37	IU/L	212	mg/dL	12.8	mg/dL
10706411	31395458	22795641	17.8	K/uL	3.34	m/uL							171	K/uL	11.2	g/dL			2.6	g/dL	144	mEq/L	5	mEq/L	96	mEq/L	9.5	mg/dL	367	mg/dL	0.2	mg/dL			51	IU/L	84	IU/L	40	mg/dL	3.1	mg/dL
10708073	33969598	23310234	22.4	K/uL	4.22	m/uL	94.1	%	3.8	%	1.9	%	585	K/uL	8.2	g/dL	6.4	g/dL	2.7	g/dL	143	mEq/L	3.3	mEq/L	101	mEq/L	7	mg/dL	92	mg/dL									19	mg/dL	1.4	mg/dL			99	mg/dL	117	mg/dL	36
10708393	32927188	26497591	11.5	K/uL	3.15	m/uL	84.2	%	6	%	8.8	%	131	K/uL	9.6	g/dL			3.1	g/dL	142	mEq/L	4.9	mEq/L	106	mEq/L	9.6	mg/dL	115	mg/dL	1.9	mg/dL			14	IU/L	33	IU/L	59	mg/dL	2.3	mg/dL
10710392	33439304	25662925	13.6	K/uL	3.48	m/uL							275	K/uL	10.1	g/dL					134	mEq/L	4.5	mEq/L	97	mEq/L	8.6	mg/dL	82	mg/dL									42	mg/dL	2	mg/dL
10710573	31105669	29923776	10	K/uL	3.38	m/uL	76.5	%	11.4	%	7.5	%	148	K/uL	10.4	g/dL			3.2	g/dL	139	mEq/L	3.4	mEq/L	106	mEq/L	7.7	mg/dL	111	mg/dL	1	mg/dL			12	IU/L	37	IU/L	19	mg/dL	0.9	mg/dL
10712203	34565601	23454177	4.9	K/uL	3.66	m/uL							142	K/uL	10	g/dL					142	mEq/L	4.2	mEq/L	95	mEq/L	8.4	mg/dL	138	mg/dL									20	mg/dL	0.7	mg/dL
10712217	38908441	21561906	7.5	K/uL	1.84	m/uL	73.7	%	11.2	%	7.8	%	165	K/uL	5.3	g/dL			3.2	g/dL	145	mEq/L	4.5	mEq/L	115	mEq/L	7.6	mg/dL	183	mg/dL	0.4	mg/dL			12	IU/L	20	IU/L	73	mg/dL	2.6	mg/dL
10712271	32264312	23173436	11.5	K/uL	3.54	m/uL	69.8	%	21.4	%	5.7	%	129	K/uL	11	g/dL					142	mEq/L	5.4	mEq/L	108	mEq/L	8.5	mg/dL	140	mg/dL									24	mg/dL	1	mg/dL
10714454	36266441	27637712	16.8	K/uL	3.59	m/uL	82.9	%	7.1	%	8.9	%	212	K/uL	10.5	g/dL			3.4	g/dL	138	mEq/L	4.8	mEq/L	101	mEq/L	8.8	mg/dL	82	mg/dL	0.3	mg/dL			50	IU/L	82	IU/L	21	mg/dL	1.6	mg/dL
10717732	38753669	29250995	22.7	K/uL	2.25	m/uL	86.6	%	4.4	%	7.1	%	309	K/uL	6.6	g/dL			3.2	g/dL	139	mEq/L	3.9	mEq/L	100	mEq/L	8.7	mg/dL	198	mg/dL	0.2	mg/dL			21	IU/L	23	IU/L	82	mg/dL	7.8	mg/dL
10717791	31311850	29221831	7.1	K/uL	2.84	m/uL	71	%	14.9	%	12.6	%	263	K/uL	9.2	g/dL			2.9	g/dL	138	mEq/L	5.3	mEq/L	101	mEq/L	9	mg/dL	89	mg/dL	0.7	mg/dL			18	IU/L	58	IU/L	80	mg/dL	3.1	mg/dL
10718233	39099882	26753091	9.5	K/uL	2.23	m/uL	68	%	12	%	11	%	505	K/uL	8.9	g/dL	5.8	g/dL	3.6	g/dL	144	mEq/L	5.4	mEq/L	108	mEq/L	8.4	mg/dL	72	mg/dL	0.6	mg/dL			7	IU/L	11	IU/L	37	mg/dL	1.5	mg/dL			136	mg/dL	148	mg/dL	36
10721598	36351554	29561037	9.5	K/uL	2.33	m/uL							111	K/uL	7.6	g/dL					138	mEq/L	4.1	mEq/L	110	mEq/L	8.7	mg/dL	111	mg/dL	1.5	mg/dL			14	IU/L	38	IU/L	23	mg/dL	1	mg/dL
10723263	34206944	24568459	7	K/uL	4.32	m/uL	80.7	%	11.1	%	5.1	%	174	K/uL	12	g/dL			3.3	g/dL	135	mEq/L	4.1	mEq/L	100	mEq/L	8.9	mg/dL	418	mg/dL	0.3	mg/dL			13	IU/L	36	IU/L	22	mg/dL	1	mg/dL
10726549	32100967	20860751	159	K/uL	3.62	m/uL	78.5	%	11.7	%	8.4	%	204	K/uL	10.9	g/dL			3.2	g/dL	143	mEq/L	3.5	mEq/L	107	mEq/L	9.4	mg/dL	122	mg/dL	0.4	mg/dL			62	IU/L	69	IU/L	45	mg/dL	2.8	mg/dL	16.3	mg/dL
10731794	37884897	28594773	9.6	K/uL	4.51	m/uL							272	K/uL	12.7	g/dL			3.3	g/dL	142	mEq/L	4.8	mEq/L	103	mEq/L	9.4	mg/dL	116	mg/dL	0.5	mg/dL			8	IU/L	20	IU/L	39	mg/dL	1.6	mg/dL			151	mg/dL
10734403	36647759	26588273	38.6	K/uL	4.27	m/uL	84	%	2	%	2	%	232	K/uL	12.9	g/dL			2.5	g/dL	141	mEq/L	4.6	mEq/L	102	mEq/L	8.1	mg/dL	196	mg/dL	0.5	mg/dL			47	IU/L	19	IU/L	30	mg/dL	1	mg/dL	7.6	mg/dL
10734586	31656929	23667796	16.7	K/uL	2.59	m/uL	81.3	%	10.8	%	3.2	%	112	K/uL	8.2	g/dL			3.3	g/dL	139	mEq/L	4.8	mEq/L	110	mEq/L	7.7	mg/dL	95	mg/dL	1.4	mg/dL			15	IU/L	30	IU/L	15	mg/dL	0.6	mg/dL
10736288	39804658	21816265	18	K/uL	4.44	m/uL	77.1	%	13.8	%	7.5	%	204	K/uL	12.5	g/dL			2.5	g/dL	134	mEq/L	4.7	mEq/L	92	mEq/L	8.5	mg/dL	157	mg/dL	0.5	mg/dL			257	IU/L	635	IU/L	8	mg/dL	0.7	mg/dL
10740435	33402160	29862017	7.5	K/uL	3.31	m/uL	73.5	%	19	%	6	%	167	K/uL	9.4	g/dL			3.1	g/dL	149	mEq/L	4.1	mEq/L	115	mEq/L	8.5	mg/dL	142	mg/dL	0.4	mg/dL			22	IU/L	58	IU/L	69	mg/dL	1.7	mg/dL
10740516	31649316	29055193	18.6	K/uL	3.64	m/uL							112	K/uL	12.3	g/dL			2.4	g/dL	134	mEq/L	4.4	mEq/L	105	mEq/L	8.3	mg/dL	295	mg/dL	2	mg/dL			89	IU/L	263	IU/L	26	mg/dL	1.2	mg/dL
10745571	36848739	25514334	4.5	K/uL	2.52	m/uL	90.4	%	7.2	%	2.1	%	151	K/uL	8.4	g/dL			2.6	g/dL	138	mEq/L	3.7	mEq/L	106	mEq/L	6.8	mg/dL	127	mg/dL	0.9	mg/dL			10	IU/L	17	IU/L	30	mg/dL	1.9	mg/dL
10750883	33480278	28855947	16.1	K/uL	4.24	m/uL	82.8	%	13.5	%	2.2	%	255	K/uL	11.4	g/dL					140	mEq/L	3.4	mEq/L	103	mEq/L	8.8	mg/dL	199	mg/dL									19	mg/dL	1.1	mg/dL
10753059	36812601	23122219	0.9	K/uL	3.3	m/uL							309	K/uL	10.3	g/dL			3.1	g/dL	144	mEq/L	3.5	mEq/L	108	mEq/L	8.3	mg/dL	100	mg/dL	0.1	mg/dL			7	IU/L	11	IU/L	28	mg/dL	1.1	mg/dL
10753346	30944822	26813430	7.4	K/uL	4.44	m/uL							397	K/uL	14.2	g/dL					133	mEq/L	4	mEq/L	94	mEq/L	8.6	mg/dL	105	mg/dL	0.3	mg/dL			17	IU/L	21	IU/L	18	mg/dL	0.8	mg/dL
10755387	34586180	20746799	5.5	K/uL	3.31	m/uL	85.3	%	8.3	%	5.7	%	79	K/uL	9.8	g/dL			3.5	g/dL	144	mEq/L	4.7	mEq/L	105	mEq/L	8.7	mg/dL	50	mg/dL	1.3	mg/dL			23	IU/L	44	IU/L	103	mg/dL	2.9	mg/dL			93	mg/dL	151	mg/dL	67
10755736	38046850	26138855	9.8	K/uL	3.03	m/uL	74.8	%	10.8	%	12.6	%	139	K/uL	8.1	g/dL			2.3	g/dL	134	mEq/L	4.1	mEq/L	103	mEq/L	8.6	mg/dL	106	mg/dL	0.4	mg/dL			3	IU/L	22	IU/L	30	mg/dL	1	mg/dL	11.7	mg/dL	204	mg/dL
10755791	38925671	28108626	14.1	K/uL	4.24	m/uL							66	K/uL	12.7	g/dL					146	mEq/L	3.2	mEq/L	124	mEq/L	4.9	mg/dL	274	mg/dL	1.4	mg/dL			1902	IU/L	4439	IU/L	21	mg/dL	1	mg/dL
10756520	35000735	22592857	9.3	K/uL	3.35	m/uL	88.3	%	9.2	%	2.1	%	128	K/uL	9.7	g/dL					142	mEq/L	4.4	mEq/L	98	mEq/L	8.4	mg/dL	165	mg/dL	0.2	mg/dL			18	IU/L	19	IU/L	15	mg/dL	0.8	mg/dL
10756817	35715637	27988243	12.8	K/uL	3.51	m/uL							179	K/uL	10.9	g/dL					135	mEq/L	4.2	mEq/L	102	mEq/L	8.3	mg/dL	241	mg/dL									24	mg/dL	1.2	mg/dL
10757032	32259498	23591369	8.7	K/uL	3.47	m/uL	90.7	%	5	%	3.5	%	133	K/uL	11	g/dL					141	mEq/L	4.2	mEq/L	95	mEq/L	8.5	mg/dL	80	mg/dL	0.9	mg/dL							42	mg/dL	3.8	mg/dL
10758368	33373605	22655936	16	K/uL	5.17	m/uL	90	%	5	%	1	%	288	K/uL	14.4	g/dL	6	g/dL			136	mEq/L	3.6	mEq/L	98	mEq/L	8.7	mg/dL	398	mg/dL									26	mg/dL	1.2	mg/dL			62	mg/dL	100	mg/dL	46
10758777	32284012	23334577	20.6	K/uL	3.06	m/uL	72	%	2	%	8	%	72	K/uL	7.2	g/dL			3.3	g/dL	143	mEq/L	4.4	mEq/L	109	mEq/L	9.9	mg/dL	89	mg/dL	10	mg/dL	9	mg/dL	78	IU/L	129	IU/L	54	mg/dL	2	mg/dL	12.5	mg/dL
10758974	37374181	21950450	12	K/uL	3.91	m/uL	86	%	7	%	7	%	192	K/uL	12.3	g/dL			3.2	g/dL	139	mEq/L	4.9	mEq/L	107	mEq/L	8.7	mg/dL	144	mg/dL	0.8	mg/dL			720	IU/L	1152	IU/L	22	mg/dL	0.9	mg/dL			89	mg/dL
10759782	38242798	26079635	14.5	K/uL	3.12	m/uL							217	K/uL	8.7	g/dL			3.5	g/dL	132	mEq/L	4	mEq/L	98	mEq/L	8.5	mg/dL	107	mg/dL	1.5	mg/dL			16	IU/L	16	IU/L	20	mg/dL	0.8	mg/dL			90	mg/dL
10762352	38701720	28184769	13.8	K/uL	3.66	m/uL							137	K/uL	12.5	g/dL					140	mEq/L	3.7	mEq/L	104	mEq/L	8.9	mg/dL	111	mg/dL									13	mg/dL	0.7	mg/dL
10762976	38781322	24206390	8.5	K/uL	2.56	m/uL	82.1	%	10.2	%	3.3	%	201	K/uL	7.5	g/dL			2.6	g/dL	135	mEq/L	3.6	mEq/L	99	mEq/L	7.9	mg/dL	141	mg/dL	0.9	mg/dL			25	IU/L	27	IU/L	11	mg/dL	0.8	mg/dL
10763166	37322694	28019748	19.3	K/uL	3.73	m/uL	84.3	%	9.7	%	5.6	%	551	K/uL	11.2	g/dL			3.6	g/dL	135	mEq/L	5	mEq/L	92	mEq/L	9.9	mg/dL	212	mg/dL	0.3	mg/dL			12	IU/L	11	IU/L	33	mg/dL	0.7	mg/dL
10767156	38087895	23105756	7.8	K/uL	2.77	m/uL							147	K/uL	7.6	g/dL			3.4	g/dL	143	mEq/L	5.8	mEq/L	111	mEq/L	7.8	mg/dL	128	mg/dL	0.2	mg/dL			8	IU/L	11	IU/L	129	mg/dL	7.8	mg/dL
10772942	31145789	23525346	10.4	K/uL	2.72	m/uL	88.5	%	6.1	%	4.9	%	195	K/uL	8.5	g/dL					138	mEq/L	3.7	mEq/L	105	mEq/L			90	mg/dL	0.8	mg/dL			31	IU/L	36	IU/L	19	mg/dL	1.5	mg/dL
10775173	35398538	22715618	12.2	K/uL	2.54	m/uL	71.4	%	23.4	%	3.7	%	105	K/uL	8.1	g/dL					144	mEq/L	4.2	mEq/L	112	mEq/L	9	mg/dL	147	mg/dL									20	mg/dL	0.9	mg/dL
10778145	33345883	22283947	2.7	K/uL	2.77	m/uL	65	%	9	%	5	%	97	K/uL	8.8	g/dL			2.6	g/dL	133	mEq/L	5.4	mEq/L	101	mEq/L	8.4	mg/dL	206	mg/dL	0.3	mg/dL		mg/dL	14	IU/L	11	IU/L	34	mg/dL	1.6	mg/dL
10780669	38998748	29118941	4.9	K/uL	3.28	m/uL	60	%	4	%	27	%	105	K/uL	11.6	g/dL			2.6	g/dL	140	mEq/L	3.9	mEq/L	105	mEq/L	9.7	mg/dL	134	mg/dL	1.2	mg/dL			26	IU/L	20	IU/L	44	mg/dL	1.4	mg/dL
10781312	30284873	24474381	15	K/uL	2.29	m/uL	72	%	21	%	2	%	186	K/uL	6.9	g/dL			2.5	g/dL	145	mEq/L	5	mEq/L	105	mEq/L	7.8	mg/dL	626	mg/dL	1.3	mg/dL			191	IU/L	1143	IU/L	69	mg/dL	2.3	mg/dL
10785320	30631908	27836884	8.6	K/uL	4.21	m/uL							425	K/uL	10.4	g/dL			3.1	g/dL	141	mEq/L	3.7	mEq/L	106	mEq/L	8.4	mg/dL	103	mg/dL	0.5	mg/dL			23	IU/L	18	IU/L	6	mg/dL	0.9	mg/dL			103	mg/dL	135	mg/dL	51
10785608	34084478	28290632	16.3	K/uL	4.48	m/uL	86	%	10.7	%	2.8	%	163	K/uL	13.4	g/dL			3.9	g/dL	138	mEq/L	7.3	mEq/L	110	mEq/L	7	mg/dL	167	mg/dL	0.6	mg/dL			170	IU/L	348	IU/L	38	mg/dL	1.6	mg/dL
10790116	39567041	25114987	7.5	K/uL	4.14	m/uL	82.1	%	11.4	%	4.8	%	187	K/uL	13.8	g/dL					136	mEq/L	4.7	mEq/L	97	mEq/L	8.8	mg/dL	190	mg/dL									20	mg/dL	1.2	mg/dL
10790860	38619454	29350861	8.2	K/uL	3.04	m/uL	88	%	8	%	3	%	156	K/uL	9.7	g/dL			2.7	g/dL	141	mEq/L	3.8	mEq/L	113	mEq/L	7.1	mg/dL	123	mg/dL					26	IU/L	33	IU/L	14	mg/dL	0.7	mg/dL	5	mg/dL	121	mg/dL	73	mg/dL	9
10791772	30172592	26096086	7.2	K/uL	4.42	m/uL	86.5	%	4.2	%	7.8	%	205	K/uL	13.6	g/dL					145	mEq/L	3.6	mEq/L	106	mEq/L	8.8	mg/dL	163	mg/dL									13	mg/dL	0.7	mg/dL
10792661	39710436	26360527	13.1	K/uL	3.05	m/uL	82.6	%	4.5	%	6.6	%	73	K/uL	11	g/dL			4.2	g/dL	132	mEq/L	4.5	mEq/L	97	mEq/L	8.7	mg/dL	116	mg/dL	1.3	mg/dL	0.6	mg/dL	30	IU/L	52	IU/L	29	mg/dL	0.7	mg/dL	3.2	mg/dL
10793703	34156977	20665592	5.5	K/uL	3.63	m/uL	59	%	22	%	15	%	183	K/uL	11.7	g/dL			3	g/dL	139	mEq/L	4.6	mEq/L	114	mEq/L	8.5	mg/dL	88	mg/dL	5.5	mg/dL	4.8	mg/dL	31	IU/L	72	IU/L	25	mg/dL	0.8	mg/dL
10795434	31427806	22600832	11.4	K/uL	5.39	m/uL							117	K/uL	12.8	g/dL						mEq/L	6.2	mEq/L		mEq/L	9.1	mg/dL	184	mg/dL	0.6	mg/dL			11	IU/L	33	IU/L	95	mg/dL	2.3	mg/dL
10795507	34561881	25606775	6.8	K/uL	3.12	m/uL							209	K/uL	9.7	g/dL	4.6	g/dL			140	mEq/L	4.5	mEq/L	98	mEq/L	9.3	mg/dL	163	mg/dL									44	mg/dL	1.4	mg/dL
10798490	31830808	26301175	8.8	K/uL	3.24	m/uL	93	%	4.1	%	1.8	%	26	K/uL	10.4	g/dL			4.7	g/dL	134	mEq/L	5.1	mEq/L	97	mEq/L	8.5	mg/dL	129	mg/dL	14.2	mg/dL	7.5	mg/dL	16	IU/L	58	IU/L	97	mg/dL	3.9	mg/dL
10800948	36730087	22237741	11.9	K/uL	3.06	m/uL	76.8	%	12.5	%	9.2	%	395	K/uL	8.5	g/dL	6.1	g/dL			137	mEq/L	3.9	mEq/L	99	mEq/L	8.4	mg/dL	472	mg/dL	0.4	mg/dL			25	IU/L	40	IU/L	32	mg/dL	1.6	mg/dL
10801908	33185124	26625457	12.2	K/uL	3.47	m/uL	80.7	%	7.2	%	10.6	%	176	K/uL	10.9	g/dL			3.2	g/dL	142	mEq/L	4.8	mEq/L	108	mEq/L	8.3	mg/dL	220	mg/dL	1.8	mg/dL	1.2	mg/dL	536	IU/L	427	IU/L	53	mg/dL	2	mg/dL
10802070	31860554	27526169	22.4	K/uL	3.38	m/uL	93.9	%	4.5	%	1.3	%	178	K/uL	10.9	g/dL			2.8	g/dL	136	mEq/L	3.9	mEq/L	95	mEq/L	7.8	mg/dL	81	mg/dL	1	mg/dL			2070	IU/L	5547	IU/L	28	mg/dL	3.7	mg/dL
10804133	33907246	25265602	6.2	K/uL	3.88	m/uL	83.5	%	11.7	%	3.7	%	115	K/uL	12.4	g/dL			3	g/dL	140	mEq/L	4.7	mEq/L	106	mEq/L	10.1	mg/dL	264	mg/dL	1.1	mg/dL	0.4	mg/dL	44	IU/L	49	IU/L	17	mg/dL	0.8	mg/dL			240	mg/dL
10804661	32583936	22859404	17.1	K/uL	2.79	m/uL	86.4	%	8.6	%	3.4	%	212	K/uL	7.8	g/dL					145	mEq/L	5.1	mEq/L	113	mEq/L	7.5	mg/dL	117	mg/dL									40	mg/dL	1.3	mg/dL
10804747	30735662	23977065	12.1	K/uL	3.81	m/uL	71.1	%	19.2	%	4.4	%	192	K/uL	11.7	g/dL			3.4	g/dL	144	mEq/L	3.4	mEq/L	107	mEq/L	7.1	mg/dL	173	mg/dL	0.4	mg/dL	0.3	mg/dL	60	IU/L	90	IU/L	10	mg/dL	0.6	mg/dL
10806352	35137727	26529365	9.2	K/uL	3.21	m/uL							77	K/uL	9.6	g/dL					135	mEq/L	3.5	mEq/L	99	mEq/L	8.3	mg/dL	89	mg/dL	1.2	mg/dL			24	IU/L	32	IU/L	43	mg/dL	1.3	mg/dL
10806849	35025396	26361323	15.9	K/uL	3.85	m/uL							243	K/uL	11.7	g/dL					140	mEq/L	4.5	mEq/L	102	mEq/L	8.3	mg/dL	387	mg/dL									45	mg/dL	1	mg/dL
10808282	39777817	22639282	6.4	K/uL	2.93	m/uL							393	K/uL	9.1	g/dL	5.8	g/dL	2.4	g/dL	141	mEq/L	3.8	mEq/L	104	mEq/L	8.4	mg/dL	94	mg/dL									29	mg/dL	2.4	mg/dL
10809326	38588436	22350919	22.9	K/uL	4.36	m/uL	94.4	%	2.9	%	2.1	%	193	K/uL	13.5	g/dL			3.5	g/dL	142	mEq/L	5.2	mEq/L	112	mEq/L	8.5	mg/dL	141	mg/dL	0.5	mg/dL	0.2	mg/dL	22	IU/L	43	IU/L	19	mg/dL	1.1	mg/dL			98	mg/dL	174	mg/dL	46
10812451	33684587	20221800	1.3	K/uL	4.26	m/uL	46	%	6	%	2	%	161	K/uL	12.9	g/dL			2.5	g/dL	144	mEq/L	4	mEq/L	108	mEq/L	7.7	mg/dL	277	mg/dL	0.4	mg/dL			42	IU/L	44	IU/L	48	mg/dL	1.4	mg/dL	5.4	mg/dL
10812824	32061183	27693546	19.6	K/uL	2.43	m/uL	83.4	%	7.6	%	6.7	%	375	K/uL	8	g/dL			3.6	g/dL	139	mEq/L	4.1	mEq/L	102	mEq/L	8.7	mg/dL	123	mg/dL	5.4	mg/dL			32	IU/L	133	IU/L	94	mg/dL	4.3	mg/dL			194	mg/dL
10813665	38705147	24659410	19	K/uL	3.07	m/uL	83.9	%	9.3	%	3.6	%	162	K/uL	9.3	g/dL			3.1	g/dL	133	mEq/L	3.9	mEq/L	104	mEq/L	8.8	mg/dL	73	mg/dL	7.9	mg/dL			165	IU/L	131	IU/L	37	mg/dL	1.6	mg/dL
10818124	34870714	28737891	7.2	K/uL	3.23	m/uL							376	K/uL	9.3	g/dL			3.1	g/dL	143	mEq/L	3.8	mEq/L	110	mEq/L	9.3	mg/dL	76	mg/dL									22	mg/dL	0.7	mg/dL
10822194	32080620	25491134	9.3	K/uL	4.05	m/uL	85.5	%	8.3	%	5.4	%	218	K/uL	12.2	g/dL			2.1	g/dL	148	mEq/L	3.4	mEq/L	108	mEq/L	10.1	mg/dL	100	mg/dL	0.5	mg/dL			13	IU/L	20	IU/L	21	mg/dL	0.7	mg/dL			48	mg/dL
10823645	38231860	22236885	8.5	K/uL	3.5	m/uL	92.3	%	4.6	%	3	%	198	K/uL	9.7	g/dL			3.2	g/dL	140	mEq/L	4.2	mEq/L	105	mEq/L	8.2	mg/dL	185	mg/dL	0.4	mg/dL			10	IU/L	20	IU/L	23	mg/dL	1.3	mg/dL
10823878	39145559	25032072	10.1	K/uL	3.28	m/uL							214	K/uL	9.8	g/dL			3.7	g/dL	137	mEq/L	4.2	mEq/L	106	mEq/L	8.5	mg/dL	92	mg/dL	0.3	mg/dL			22	IU/L	29	IU/L	25	mg/dL	1.7	mg/dL
10827899	31165865	27281485	10.3	K/uL	5.12	m/uL	76.8	%	10.1	%	7.7	%	556	K/uL	9.8	g/dL			2.9	g/dL	140	mEq/L	5	mEq/L	102	mEq/L	7.7	mg/dL	127	mg/dL	0.4	mg/dL			6	IU/L	13	IU/L	37	mg/dL	1.8	mg/dL
10829581	31378939	27844613	18.6	K/uL	2.59	m/uL	79.2	%	5.4	%	10	%	369	K/uL	7.7	g/dL			2.9	g/dL	141	mEq/L	4.2	mEq/L	98	mEq/L	7.7	mg/dL	134	mg/dL	0.3	mg/dL			8	IU/L	17	IU/L	11	mg/dL	3.2	mg/dL
10830719	36328790	28808602	15.6	K/uL	3.58	m/uL	85.4	%	11.3	%	2.6	%	281	K/uL	10.5	g/dL			2.7	g/dL	140	mEq/L	4.3	mEq/L	109	mEq/L	8.7	mg/dL	160	mg/dL	0.7	mg/dL			26	IU/L	31	IU/L	49	mg/dL	1	mg/dL			96	mg/dL	69	mg/dL	30
10831977	37675588	21894721	8.3	K/uL	3.03	m/uL	77.5	%	10	%	11.8	%	245	K/uL	9.7	g/dL			3.4	g/dL	140	mEq/L	4.7	mEq/L	108	mEq/L	7.7	mg/dL	179	mg/dL	0.5	mg/dL			210	IU/L	344	IU/L	20	mg/dL	1.2	mg/dL
10832887	39887235	27458244	7	K/uL	3.36	m/uL	70.9	%	23.5	%	3.2	%	109	K/uL	11.2	g/dL			2.9	g/dL	133	mEq/L	3.8	mEq/L	93	mEq/L	8.8	mg/dL	344	mg/dL	0.2	mg/dL			30	IU/L	46	IU/L	38	mg/dL	2.2	mg/dL
10834132	33316192	23607054	23.4	K/uL	1.54	m/uL	81.7	%	13.7	%	3.4	%	208	K/uL	4.1	g/dL			2.6	g/dL	151	mEq/L	4.4	mEq/L	107	mEq/L	7.6	mg/dL	307	mg/dL	0.3	mg/dL			36	IU/L	34	IU/L	138	mg/dL	6.2	mg/dL
10834554	36697201	24875226	13.5	K/uL	4.12	m/uL	82.2	%	12.7	%	3.8	%	287	K/uL	12.5	g/dL			3.6	g/dL	140	mEq/L	3.8	mEq/L	100	mEq/L	8.6	mg/dL	182	mg/dL	0.6	mg/dL			23	IU/L	34	IU/L	25	mg/dL	0.9	mg/dL			205	mg/dL	237	mg/dL	36
10835377	33655391	23333271	26.8	K/uL	2.53	m/uL							152	K/uL	7.8	g/dL			4	g/dL	143	mEq/L	4.8	mEq/L	111	mEq/L	7.1	mg/dL	142	mg/dL	0.6	mg/dL			13	IU/L	22	IU/L	26	mg/dL	1.4	mg/dL
10836125	36905142	22083261	15.5	K/uL	2.62	m/uL	73.3	%	21	%	4	%	93	K/uL	8.8	g/dL					139	mEq/L	4.9	mEq/L	111	mEq/L	8.4	mg/dL	97	mg/dL									11	mg/dL	1.1	mg/dL
10837867	33764351	27312376	13.8	K/uL	2.93	m/uL							137	K/uL	9.8	g/dL			2.9	g/dL	137	mEq/L	4.4	mEq/L	110	mEq/L			126	mg/dL	0.6	mg/dL			108	IU/L	159	IU/L	10	mg/dL	0.8	mg/dL
10839034	30776850	29535095	7.8	K/uL	2.32	m/uL	53.9	%	39.9	%	3.7	%	164	K/uL	7.2	g/dL			2.3	g/dL	141	mEq/L	3.6	mEq/L	110	mEq/L	7.9	mg/dL	121	mg/dL	0.3	mg/dL			22	IU/L	37	IU/L	39	mg/dL	1.5	mg/dL
10839115	33330395	22047509	12.9	K/uL	4.11	m/uL	91.4	%	5.8	%	1.8	%	218	K/uL	13.5	g/dL	5.1	g/dL	2.7	g/dL	143	mEq/L	3.8	mEq/L	107	mEq/L	7.9	mg/dL	105	mg/dL									16	mg/dL	0.5	mg/dL
10839821	32491957	20977127	9.5	K/uL	4.3	m/uL	71	%	13	%	3	%	238	K/uL	12.8	g/dL			4	g/dL	138	mEq/L	3.6	mEq/L	105	mEq/L	8.7	mg/dL	112	mg/dL	0.7	mg/dL	1.8	mg/dL	28	IU/L	52	IU/L	20	mg/dL	1	mg/dL
10840816	33763417	29889994	17.4	K/uL	3.48	m/uL	91	%	0	%	2	%	136	K/uL	9.2	g/dL			1.7	g/dL	143	mEq/L	3.2	mEq/L	106	mEq/L	8.3	mg/dL	196	mg/dL	0.5	mg/dL			72	IU/L	63	IU/L	26	mg/dL	0.9	mg/dL			201	mg/dL
10842701	30175599	28885025	6.7	K/uL	4.29	m/uL	77.7	%	15.5	%	5.7	%	277	K/uL	11.7	g/dL					139	mEq/L	5.7	mEq/L	101	mEq/L	9.2	mg/dL	156	mg/dL									37	mg/dL	1.4	mg/dL
10843264	33832185	21138329	5.1	K/uL	2.63	m/uL	82.8	%	5.3	%	4.6	%	231	K/uL	8.7	g/dL			3.5	g/dL	132	mEq/L	4.5	mEq/L	104	mEq/L	8.7	mg/dL	107	mg/dL	0.6	mg/dL			10	IU/L	19	IU/L	25	mg/dL	1	mg/dL	7.3	mg/dL
10843788	30706447	22294846	13	K/uL	3.79	m/uL	90.2	%	4.2	%	4.6	%	244	K/uL	11.2	g/dL			3.2	g/dL	133	mEq/L	4.4	mEq/L	103	mEq/L	8.5	mg/dL	160	mg/dL	0.7	mg/dL	2.3	mg/dL	29	IU/L	98	IU/L	32	mg/dL	2	mg/dL			102	mg/dL	132	mg/dL	57
10844869	31698532	25409260	3.7	K/uL	5.16	m/uL	94	%	2	%	4	%	108	K/uL	17.1	g/dL					134	mEq/L	5.4	mEq/L	94	mEq/L	8.6	mg/dL	138	mg/dL									32	mg/dL	2.4	mg/dL
10844901	38643244	25204886	3.2	K/uL	3.06	m/uL	46	%	8	%	16	%	75	K/uL	8.9	g/dL			3.1	g/dL	134	mEq/L	5.5	mEq/L	100	mEq/L	8.7	mg/dL	116	mg/dL	1.3	mg/dL			31	IU/L	54	IU/L	128	mg/dL	4.8	mg/dL
10846482	35701212	21062464	8.2	K/uL	3.75	m/uL	88.9	%	8.4	%	2.3	%	114	K/uL	10.5	g/dL			2.8	g/dL	135	mEq/L	3.2	mEq/L	100	mEq/L	7.4	mg/dL	142	mg/dL	0.4	mg/dL			18	IU/L	33	IU/L	35	mg/dL	2.1	mg/dL
10846671	30949248	25457731	7.1	K/uL	3.46	m/uL	86	%	7	%	6	%	110	K/uL	10	g/dL			2.2	g/dL	142	mEq/L	4.1	mEq/L	116	mEq/L	7.2	mg/dL	135	mg/dL	0.6	mg/dL	1	mg/dL	107	IU/L	153	IU/L	108	mg/dL	2.5	mg/dL			109	mg/dL
10847758	39585600	25306392	7	K/uL	3.87	m/uL							205	K/uL	11.4	g/dL					143	mEq/L	3.8	mEq/L	108	mEq/L	8.3	mg/dL	122	mg/dL									9	mg/dL	0.7	mg/dL
10848515	31651307	22960266	14.5	K/uL	2.63	m/uL	78	%	1	%	12	%	86	K/uL	8.4	g/dL			3.3	g/dL	140	mEq/L	3.8	mEq/L	109	mEq/L	7.2	mg/dL	195	mg/dL	1.3	mg/dL			19	IU/L	51	IU/L	20	mg/dL	0.7	mg/dL
10853896	32052866	23383004	21.2	K/uL	2.74	m/uL	82	%	3	%	7	%	147	K/uL	7.9	g/dL			3.3	g/dL	138	mEq/L	4.7	mEq/L	104	mEq/L	8	mg/dL	187	mg/dL	0.9	mg/dL			12	IU/L	51	IU/L	28	mg/dL	1.5	mg/dL
10856638	38309881	28627577	6.9	K/uL	4.11	m/uL							243	K/uL	9.4	g/dL			2.7	g/dL	134	mEq/L	3.9	mEq/L	98	mEq/L	8.4	mg/dL	106	mg/dL	1.9	mg/dL			44	IU/L	42	IU/L	26	mg/dL	1.2	mg/dL
10858943	39379492	23401687	12.3	K/uL	3.3	m/uL	78.7	%	15.9	%	2.6	%	178	K/uL	9	g/dL					141	mEq/L	4.4	mEq/L	108	mEq/L	8.7	mg/dL	145	mg/dL									18	mg/dL	0.9	mg/dL
10860303	30392126	24751390	28.9	K/uL	3.44	m/uL							145	K/uL	9.9	g/dL			3.1	g/dL	135	mEq/L	4.3	mEq/L	94	mEq/L	8.6	mg/dL	113	mg/dL	2.1	mg/dL	1.2	mg/dL	11	IU/L	19	IU/L	14	mg/dL	1.6	mg/dL			77	mg/dL
10861118	37072257	21690288	10.9	K/uL	3.83	m/uL							250	K/uL	10.2	g/dL					141	mEq/L	3	mEq/L	98	mEq/L	9.5	mg/dL	86	mg/dL									15	mg/dL	1.3	mg/dL
10866298	39690859	25384213	10.4	K/uL	2.7	m/uL							176	K/uL	7.3	g/dL			3.1	g/dL	142	mEq/L	3.5	mEq/L	108	mEq/L	7.7	mg/dL	159	mg/dL	0.2	mg/dL			8	IU/L	13	IU/L	17	mg/dL	0.7	mg/dL
10866370	38853401	21405297	7.5	K/uL	3.71	m/uL	70.4	%	18.6	%	4.4	%	161	K/uL	10.1	g/dL			3.3	g/dL	146	mEq/L	3.7	mEq/L	104	mEq/L	8.8	mg/dL	133	mg/dL									24	mg/dL	1	mg/dL
10873131	30144893	26584893	21.3	K/uL	2.87	m/uL							428	K/uL	7.6	g/dL					125	mEq/L	4.6	mEq/L	83	mEq/L	7.7	mg/dL	131	mg/dL	0.3	mg/dL							49	mg/dL	1.6	mg/dL
10878613	34096503	21037763	5.9	K/uL	3.55	m/uL							158	K/uL	11.2	g/dL			3.3	g/dL	139	mEq/L	4.9	mEq/L	108	mEq/L	8.4	mg/dL	114	mg/dL	0.7	mg/dL			20	IU/L	35	IU/L	85	mg/dL	1.6	mg/dL
10881690	36726979	25457382	14.3	K/uL	1.48	m/uL	85	%	7	%	7	%	175	K/uL	4.9	g/dL			2.5	g/dL	140	mEq/L	4.2	mEq/L	110	mEq/L	7.8	mg/dL	294	mg/dL	0.2	mg/dL			37	IU/L	105	IU/L	28	mg/dL	1.6	mg/dL
10883766	31165541	29377177	15.7	K/uL	4.29	m/uL							228	K/uL	13	g/dL			2.7	g/dL	143	mEq/L	4.1	mEq/L	113	mEq/L	8	mg/dL	273	mg/dL	0.3	mg/dL			16	IU/L	18	IU/L	18	mg/dL	0.8	mg/dL
10884708	35456960	25005846	2.8	K/uL	2.92	m/uL	9	%	41	%	47	%	287	K/uL	8.5	g/dL			2.8	g/dL	128	mEq/L	3.4	mEq/L	81	mEq/L	7.4	mg/dL	148	mg/dL	0.4	mg/dL			11	IU/L	18	IU/L	19	mg/dL	0.8	mg/dL	9.9	mg/dL
10886362	32241321	20730863	14.4	K/uL	3.56	m/uL	81	%	9	%	2	%	123	K/uL	10	g/dL			3.2	g/dL	139	mEq/L	3.6	mEq/L	102	mEq/L	8.7	mg/dL	109	mg/dL	2	mg/dL	7.6	mg/dL	1745	IU/L	4481	IU/L	36	mg/dL	1.5	mg/dL
10887653	30609093	27225287	14.7	K/uL	3.36	m/uL	88.7	%	6.1	%	4.3	%	251	K/uL	10.2	g/dL			3.4	g/dL	132	mEq/L	4.4	mEq/L	88	mEq/L	10.1	mg/dL	808	mg/dL	0.4	mg/dL			47	IU/L	63	IU/L	57	mg/dL	2.6	mg/dL
10887781	33781087	24705850	11	K/uL	3.63	m/uL	88.2	%	7.5	%	3.6	%	204	K/uL	10.8	g/dL					134	mEq/L	4.2	mEq/L	99	mEq/L	8.8	mg/dL	158	mg/dL									32	mg/dL	1.2	mg/dL
10887901	32464457	28942534	10.9	K/uL	3.72	m/uL	88.8	%	4.7	%	5.3	%	103	K/uL	11.5	g/dL			2.7	g/dL	143	mEq/L	4.5	mEq/L	102	mEq/L	8.5	mg/dL	238	mg/dL	0.6	mg/dL			356	IU/L	76	IU/L	26	mg/dL	0.9	mg/dL
10888007	34903620	23296210	8.1	K/uL	3.76	m/uL	72.6	%	21.3	%	4.1	%	259	K/uL	11.2	g/dL			3.4	g/dL	140	mEq/L	4.6	mEq/L	107	mEq/L	7.4	mg/dL	221	mg/dL	0.5	mg/dL			384	IU/L	342	IU/L	48	mg/dL	2.3	mg/dL
10888222	35868880	24564154	14	K/uL	3.55	m/uL	77.8	%	8.8	%	9.3	%	252	K/uL	9.9	g/dL			2.9	g/dL	137	mEq/L	5.7	mEq/L	108	mEq/L	7.9	mg/dL	213	mg/dL	0.2	mg/dL			41	IU/L	26	IU/L	50	mg/dL	2.4	mg/dL
10888713	38005658	27540934	18.2	K/uL	3.96	m/uL	76.9	%	17.7	%	5.2	%	128	K/uL	12.4	g/dL			3.5	g/dL	127	mEq/L	5.1	mEq/L	102	mEq/L	8.7	mg/dL	492	mg/dL	0.8	mg/dL			59	IU/L	86	IU/L	39	mg/dL	1.8	mg/dL
10889482	38189476	20865854	6	K/uL	2.49	m/uL							473	K/uL	6.8	g/dL			2.5	g/dL	139	mEq/L	4.5	mEq/L	106	mEq/L	7.4	mg/dL	101	mg/dL	0.4	mg/dL			26	IU/L	30	IU/L	9	mg/dL	0.7	mg/dL
10897217	36136008	29580923	11.5	K/uL	2.69	m/uL	91.7	%	6.7	%	1.3	%	352	K/uL	9.3	g/dL	4.4	g/dL	2.5	g/dL	137	mEq/L	5.7	mEq/L	104	mEq/L	7.9	mg/dL	110	mg/dL	0.2	mg/dL			12	IU/L	21	IU/L	65	mg/dL	2.3	mg/dL	7.7	mg/dL	106	mg/dL
10898129	30649699	26259218	7.3	K/uL	3.79	m/uL	81.7	%	4.7	%	11.8	%	99	K/uL	11.3	g/dL	5.2	g/dL	2.8	g/dL	139	mEq/L	4.1	mEq/L	103	mEq/L	7.4	mg/dL	87	mg/dL	4.5	mg/dL	3.3	mg/dL	56	IU/L	164	IU/L	63	mg/dL	5.2	mg/dL
10902272	39245748	24408996	5.6	K/uL	3.54	m/uL							105	K/uL	8.6	g/dL					143	mEq/L	3.6	mEq/L	110	mEq/L	7.4	mg/dL	96	mg/dL									15	mg/dL	0.7	mg/dL
10902586	39374544	25215925	16.7	K/uL	4.08	m/uL							194	K/uL	10.7	g/dL					141	mEq/L	3.4	mEq/L	104	mEq/L	8.3	mg/dL	105	mg/dL									25	mg/dL	1.8	mg/dL
10903614	39615487	27037495	6.8	K/uL	4.05	m/uL	83.5	%	8.8	%	7.1	%	231	K/uL	10.5	g/dL					146	mEq/L	4	mEq/L	102	mEq/L	8.8	mg/dL	133	mg/dL	0.2	mg/dL			13	IU/L	16	IU/L	34	mg/dL	1.4	mg/dL
10903792	30261200	24903719	8.2	K/uL	3.2	m/uL	84.4	%	5.8	%	7	%	280	K/uL	9.9	g/dL			3	g/dL	133	mEq/L	5.2	mEq/L	108	mEq/L	8.4	mg/dL	163	mg/dL									23	mg/dL	1.4	mg/dL			57	mg/dL	82	mg/dL	46
10904094	32283773	22904140	5.9	K/uL	2.63	m/uL	90.5	%	3.9	%	4.2	%	256	K/uL	7.8	g/dL			3.1	g/dL	137	mEq/L	4.3	mEq/L	97	mEq/L	8.5	mg/dL	130	mg/dL	0.5	mg/dL			10	IU/L	13	IU/L	45	mg/dL	1.7	mg/dL			83	mg/dL
10907501	38587763	24724109	5.6	K/uL	3.83	m/uL	56.5	%	31.6	%	11.3	%	199	K/uL	9.5	g/dL					149	mEq/L	3.9	mEq/L	103	mEq/L	9.1	mg/dL	107	mg/dL									49	mg/dL	2.4	mg/dL
10909733	30958856	24069749	43.1	K/uL	3.62	m/uL	76	%	3	%	2	%	122	K/uL	11.2	g/dL			2.8	g/dL	140	mEq/L	4.8	mEq/L	113	mEq/L	7.2	mg/dL	152	mg/dL	3.5	mg/dL	1.1	mg/dL	59	IU/L	59	IU/L	15	mg/dL	1	mg/dL			148	mg/dL
10911400	36593558	24219983	13.7	K/uL	2.35	m/uL	81	%	16	%	3	%	164	K/uL	6.6	g/dL					140	mEq/L	4.9	mEq/L	110	mEq/L	8.5	mg/dL	189	mg/dL									22	mg/dL	1.8	mg/dL
10912800	36025630	24683894	8.4	K/uL	2.21	m/uL	82.2	%	11.3	%	5	%	55	K/uL	7.1	g/dL					134	mEq/L	3.8	mEq/L	103	mEq/L	8.6	mg/dL	109	mg/dL									13	mg/dL	0.6	mg/dL
10916088	35475146	23379281	9.2	K/uL	4.28	m/uL	90.6	%	7	%	2.1	%	319	K/uL	13.6	g/dL			3.5	g/dL	141	mEq/L	3.4	mEq/L	104	mEq/L	8.2	mg/dL	126	mg/dL	3.4	mg/dL			338	IU/L	433	IU/L	14	mg/dL	0.9	mg/dL
10917306	37838640	24096837	9.7	K/uL	2.73	m/uL	36.4	%	62.2	%	0.4	%	179	K/uL	8.5	g/dL					139	mEq/L	4.5	mEq/L	109	mEq/L	8.1	mg/dL	147	mg/dL	0.2	mg/dL			21	IU/L	26	IU/L	47	mg/dL	1.8	mg/dL
10917546	36861892	26473745	5.6	K/uL	4.3	m/uL							156	K/uL	10.4	g/dL					140	mEq/L	4.4	mEq/L	110	mEq/L	7.9	mg/dL	71	mg/dL									28	mg/dL	1.3	mg/dL
10920228	37783060	23466911	5.9	K/uL	3.05	m/uL	73.3	%	16.1	%	7.2	%	211	K/uL	9	g/dL			2.8	g/dL	148	mEq/L	4.6	mEq/L	99	mEq/L	8.1	mg/dL	100	mg/dL	0.8	mg/dL			63	IU/L	70	IU/L	12	mg/dL	0.8	mg/dL			144	mg/dL
10920264	33007632	24806220	7.7	K/uL	4.39	m/uL							281	K/uL	13.3	g/dL					144	mEq/L	5.9	mEq/L	104	mEq/L	8.7	mg/dL	114	mg/dL					31	IU/L	63	IU/L	28	mg/dL	1.3	mg/dL
10921049	36997459	28188004	9.4	K/uL	3.76	m/uL							181	K/uL	11.9	g/dL	5.1	g/dL	3.4	g/dL	131	mEq/L	4	mEq/L	96	mEq/L	15	mg/dL	243	mg/dL	0.2	mg/dL			52	IU/L	43	IU/L	89	mg/dL	6.4	mg/dL
10922101	31143461	25722335	14.8	K/uL	5.23	m/uL							140	K/uL	16.1	g/dL					138	mEq/L	3.6	mEq/L	103	mEq/L	8.8	mg/dL	124	mg/dL	1.1	mg/dL			78	IU/L	119	IU/L	21	mg/dL	1	mg/dL
10923152	30382119	26619736	13.1	K/uL	4.16	m/uL	82.7	%	10.2	%	6.3	%	214	K/uL	12.3	g/dL			2.8	g/dL	134	mEq/L	4.5	mEq/L	104	mEq/L	7.9	mg/dL	205	mg/dL	1.1	mg/dL	2.4	mg/dL	37	IU/L	163	IU/L	22	mg/dL	1.1	mg/dL
10924116	34995731	25421527	7	K/uL	3.02	m/uL							101	K/uL	8.7	g/dL			3.7	g/dL	143	mEq/L	3.7	mEq/L	113	mEq/L	7.8	mg/dL	123	mg/dL									14	mg/dL	0.9	mg/dL
10926361	30967209	24504005	10.4	K/uL	3.62	m/uL	69.3	%	22.6	%	3.5	%	96	K/uL	11.2	g/dL			2.4	g/dL	138	mEq/L	4.3	mEq/L	104	mEq/L	8.9	mg/dL	170	mg/dL	0.2	mg/dL			11	IU/L	50	IU/L	20	mg/dL	0.8	mg/dL
10927150	37139535	25702248	11.3	K/uL	3.41	m/uL							80	K/uL	10	g/dL			2.4	g/dL	130	mEq/L	4	mEq/L	104	mEq/L	7.2	mg/dL	126	mg/dL									26	mg/dL	0.8	mg/dL
10929752	31146800	25192292	9	K/uL	4.12	m/uL	70.1	%	14.2	%	13	%	147	K/uL	11.3	g/dL	6.4	g/dL	3.8	g/dL	138	mEq/L	3.9	mEq/L	94	mEq/L	9.6	mg/dL	94	mg/dL	3.3	mg/dL	2	mg/dL	17	IU/L	52	IU/L	29	mg/dL	1	mg/dL
10931276	38017506	25586233	8.7	K/uL	3.4	m/uL							99	K/uL	10.8	g/dL					144	mEq/L	4.6	mEq/L	109	mEq/L	8.9	mg/dL	91	mg/dL	0.4	mg/dL			92	IU/L	171	IU/L	55	mg/dL	3	mg/dL
10933581	32497604	21403331	8.1	K/uL	3.03	m/uL	65.3	%	29.9	%	2.5	%	159	K/uL	9	g/dL					141	mEq/L	4	mEq/L	110	mEq/L	8.5	mg/dL	122	mg/dL									18	mg/dL	0.8	mg/dL
10936728	30624172	26378150	13.1	K/uL	2.94	m/uL							178	K/uL	8.4	g/dL			2.7	g/dL	134	mEq/L	4.2	mEq/L	97	mEq/L	7.9	mg/dL	170	mg/dL	1.3	mg/dL	0.7	mg/dL	23	IU/L	19	IU/L	37	mg/dL	2.3	mg/dL
10937125	39430690	22425616	5	K/uL	4.66	m/uL	59.1	%	29.7	%	8.1	%	122	K/uL	14.3	g/dL			3.7	g/dL	137	mEq/L	4.5	mEq/L	104	mEq/L	9.3	mg/dL	106	mg/dL	1.8	mg/dL			19	IU/L	42	IU/L	24	mg/dL	1.3	mg/dL
10938096	32970582	26498873	30.1	K/uL	3.43	m/uL	67.5	%	24.3	%	6.6	%	187	K/uL	10	g/dL			2.6	g/dL	144	mEq/L	4.8	mEq/L	111	mEq/L	7.7	mg/dL	127	mg/dL	0.7	mg/dL			12	IU/L	25	IU/L	117	mg/dL	1.6	mg/dL	9.5	mg/dL
10939299	36173365	26422493	14.8	K/uL	4.92	m/uL	81.9	%	8	%	7.7	%	225	K/uL	13.7	g/dL					141	mEq/L	4	mEq/L	109	mEq/L	7.6	mg/dL	148	mg/dL	0.5	mg/dL			169	IU/L		IU/L	10	mg/dL	0.5	mg/dL			110	mg/dL
10940805	36192786	24688443	11.6	K/uL	4.08	m/uL							245	K/uL	11.4	g/dL					139	mEq/L	6.7	mEq/L	105	mEq/L	9.3	mg/dL	113	mg/dL									60	mg/dL	3.6	mg/dL
10942537	32188573	23159420	3.5	K/uL	2.83	m/uL	11	%	27	%	61	%	37	K/uL	8.2	g/dL			2.9	g/dL	142	mEq/L	3.4	mEq/L	106	mEq/L	7.8	mg/dL	108	mg/dL	0.5	mg/dL	0.3	mg/dL	29	IU/L	33	IU/L	19	mg/dL	1.5	mg/dL	5.2	mg/dL	417	mg/dL
10943389	30960300	21804280	8.6	K/uL	3.28	m/uL	25	%	73	%	0	%	96	K/uL	11.1	g/dL					138	mEq/L	4.1	mEq/L	108	mEq/L	8.1	mg/dL	311	mg/dL	0.6	mg/dL	0.2	mg/dL	19	IU/L	30	IU/L	29	mg/dL	1.3	mg/dL			61	mg/dL	97	mg/dL	40
10943603	30119186	28542014	7.2	K/uL	3.5	m/uL							181	K/uL	9.4	g/dL					141	mEq/L	3.4	mEq/L	98	mEq/L	9.2	mg/dL	48	mg/dL									64	mg/dL	1.4	mg/dL
10944871	31502451	24966205	36.5	K/uL	3.71	m/uL	28	%	62	%	4	%	227	K/uL	10.3	g/dL					139	mEq/L	4.5	mEq/L	108	mEq/L	7.5	mg/dL	123	mg/dL									35	mg/dL	1.6	mg/dL
10945983	38109740	23036014	6.7	K/uL	3.34	m/uL	84.7	%	7.5	%	6.7	%	153	K/uL	11.2	g/dL			3.8	g/dL	138	mEq/L	3.5	mEq/L	106	mEq/L	8.3	mg/dL	122	mg/dL	1.7	mg/dL			56	IU/L	50	IU/L	23	mg/dL	1	mg/dL			89	mg/dL	98	mg/dL	46
10946082	31777308	26567626	7.9	K/uL	2.87	m/uL	88	%	4	%	2	%	105	K/uL	8.4	g/dL			2.6	g/dL	147	mEq/L	3.7	mEq/L	101	mEq/L	8.7	mg/dL	144	mg/dL	2.7	mg/dL	1.7	mg/dL	19	IU/L	65	IU/L	64	mg/dL	2.4	mg/dL			110	mg/dL
10947173	39605142	27700357	5.3	K/uL	3.75	m/uL							240	K/uL	10.7	g/dL			3.1	g/dL	134	mEq/L	3.7	mEq/L	102	mEq/L	8.2	mg/dL	78	mg/dL	0.8	mg/dL			27	IU/L	55	IU/L	19	mg/dL	0.8	mg/dL
10948957	36109407	23340095	6.7	K/uL	3.63	m/uL	86	%	7	%	6	%	145	K/uL	11.2	g/dL			2.3	g/dL	142	mEq/L	4	mEq/L	108	mEq/L	7.4	mg/dL	111	mg/dL	0.4	mg/dL			12	IU/L	42	IU/L	9	mg/dL	0.8	mg/dL
10950843	39369124	23030826	15.5	K/uL	3.74	m/uL	80	%	2	%	2	%	579	K/uL	9.3	g/dL			2.6	g/dL	138	mEq/L	4.5	mEq/L	107	mEq/L	7	mg/dL	180	mg/dL	0.5	mg/dL			17	IU/L	29	IU/L	126	mg/dL	3.7	mg/dL
10952156	32705947	26929743	21.7	K/uL	2.65	m/uL	85.6	%	6.2	%	7.4	%	193	K/uL	8.9	g/dL					148	mEq/L	3.4	mEq/L	112	mEq/L	7.7	mg/dL	111	mg/dL	0.6	mg/dL			21	IU/L	49	IU/L	44	mg/dL	1.7	mg/dL
10955706	37414219	21792463	19.4	K/uL	4.46	m/uL	57	%	19	%	6	%	341	K/uL	12.1	g/dL					137	mEq/L	4.6	mEq/L	100	mEq/L	8.1	mg/dL	178	mg/dL	0.3	mg/dL			86	IU/L	60	IU/L	35	mg/dL	2	mg/dL
10956035	36344043	22843260	5.7	K/uL	4.78	m/uL	72.6	%	23.1	%	2.2	%	134	K/uL	13.2	g/dL			4.1	g/dL	141	mEq/L	3.9	mEq/L	104	mEq/L	9	mg/dL	89	mg/dL	0.9	mg/dL			28	IU/L	34	IU/L	13	mg/dL	1.1	mg/dL
10956924	30830525	29915321	11.9	K/uL	3.79	m/uL							106	K/uL	11.2	g/dL			3.6	g/dL	139	mEq/L	4.3	mEq/L	108	mEq/L	9	mg/dL	153	mg/dL	4.2	mg/dL			74	IU/L	77	IU/L	33	mg/dL	1.6	mg/dL			50	mg/dL
10958187	36112837	21519313	11.7	K/uL	3.71	m/uL							346	K/uL	8.5	g/dL			2.7	g/dL	137	mEq/L	4.3	mEq/L	101	mEq/L	8.8	mg/dL	111	mg/dL	1.1	mg/dL			32	IU/L	245	IU/L	48	mg/dL	2.1	mg/dL
10958454	34247432	23804434	11.5	K/uL	2.31	m/uL							541	K/uL	7.6	g/dL			2	g/dL	145	mEq/L	4	mEq/L	112	mEq/L	7.7	mg/dL	152	mg/dL	0.8	mg/dL			20	IU/L	33	IU/L	45	mg/dL	1	mg/dL
10961036	32931914	20729412	19.1	K/uL	3.76	m/uL							123	K/uL	11.1	g/dL			2.3	g/dL	140	mEq/L	4.3	mEq/L	115	mEq/L	8	mg/dL	152	mg/dL	0.6	mg/dL			20	IU/L	93	IU/L	16	mg/dL	0.6	mg/dL
10965894	33853516	23403844	20.9	K/uL	3.56	m/uL	79.9	%	2.6	%	16.2	%	90	K/uL	10.8	g/dL			4.7	g/dL	142	mEq/L	5.2	mEq/L	93	mEq/L	9	mg/dL	76	mg/dL	7	mg/dL	4	mg/dL	5409	IU/L	7460	IU/L	31	mg/dL	2.1	mg/dL	1.6	mg/dL	566	mg/dL	110	mg/dL	10
10968810	35957643	21320984	16.1	K/uL	3.2	m/uL	80.7	%	6.1	%	7.6	%	85	K/uL	8.8	g/dL			3	g/dL	136	mEq/L	3.7	mEq/L	103	mEq/L	7.9	mg/dL	103	mg/dL	0.8	mg/dL			26	IU/L	52	IU/L	40	mg/dL	5.6	mg/dL			73	mg/dL
10969074	30483591	24337414	13.9	K/uL	3.53	m/uL	78.2	%	16.3	%	4.5	%	190	K/uL	10.6	g/dL					140	mEq/L	4.4	mEq/L	110	mEq/L			120	mg/dL									18	mg/dL	0.9	mg/dL
10969205	36288324	24346474	7.5	K/uL	3.25	m/uL	82	%	7	%	1	%	130	K/uL	10.5	g/dL			2.3	g/dL	142	mEq/L	3.5	mEq/L	105	mEq/L	7.7	mg/dL	116	mg/dL	1	mg/dL			24	IU/L	35	IU/L	13	mg/dL	0.5	mg/dL
10970150	37517481	21077067	22.3	K/uL	4.72	m/uL	89	%	4	%	7	%	130	K/uL	13.9	g/dL					138	mEq/L	3.4	mEq/L	101	mEq/L	8.2	mg/dL	101	mg/dL									21	mg/dL	1.3	mg/dL
10975446	31235315	27750600	11.5	K/uL	3.63	m/uL	77.5	%	11.6	%	9.2	%	204	K/uL	10	g/dL			3.1	g/dL	141	mEq/L	4.5	mEq/L	102	mEq/L	8.3	mg/dL	489	mg/dL	0.4	mg/dL			15	IU/L	23	IU/L	92	mg/dL	1.5	mg/dL
10980113	31642868	21524556	10	K/uL	4.45	m/uL							331	K/uL	13.4	g/dL					137	mEq/L	4.5	mEq/L	99	mEq/L	9.6	mg/dL	249	mg/dL	0.3	mg/dL			23	IU/L	38	IU/L	20	mg/dL	1.4	mg/dL
10981637	33590203	25698179	9.8	K/uL	3.44	m/uL	81	%	11	%	1	%	360	K/uL	10.3	g/dL			2.1	g/dL	127	mEq/L	3.7	mEq/L	100	mEq/L	7.6	mg/dL	106	mg/dL	1.1	mg/dL			9	IU/L	17	IU/L	43	mg/dL	2.9	mg/dL
10983327	36986750	21179816	14.6	K/uL	3	m/uL	85.9	%	9.2	%	4.3	%	149	K/uL	8.9	g/dL			2.4	g/dL	142	mEq/L	3.8	mEq/L	111	mEq/L	8.3	mg/dL	151	mg/dL									17	mg/dL	1.1	mg/dL
10984108	30243071	28503629	11	K/uL	4.08	m/uL	84.3	%	7.3	%	4.3	%	185	K/uL	12.1	g/dL			3.6	g/dL	139	mEq/L	5.8	mEq/L	105	mEq/L	8.5	mg/dL	94	mg/dL	0.4	mg/dL		mg/dL	43	IU/L	58	IU/L	24	mg/dL	0.9	mg/dL
10993119	34667520	29991038	5.6	K/uL	3.07	m/uL	72.1	%	20.9	%	1.5	%	124	K/uL	10.3	g/dL			3.1	g/dL	139	mEq/L	3.4	mEq/L	105	mEq/L	8.4	mg/dL	166	mg/dL	0.5	mg/dL			16	IU/L	23	IU/L	66	mg/dL	3.2	mg/dL
10996711	35330903	29843687	11.9	K/uL	5.8	m/uL							188	K/uL	18.8	g/dL			3.4	g/dL	130	mEq/L	4	mEq/L	90	mEq/L	9.2	mg/dL	222	mg/dL	0.8	mg/dL			16	IU/L	40	IU/L	19	mg/dL	0.7	mg/dL
10997436	33085671	22234256	9.6	K/uL	3.25	m/uL	71.9	%	21.6	%	4.2	%	237	K/uL	9.4	g/dL			3.8	g/dL	132	mEq/L	5.6	mEq/L	95	mEq/L	8.3	mg/dL	224	mg/dL	0.6	mg/dL			22	IU/L	66	IU/L	36	mg/dL	1.9	mg/dL
10999395	38103258	22094873	16.2	K/uL	2.97	m/uL	66	%	6	%	2	%	58	K/uL	8.9	g/dL			1.8	g/dL	136	mEq/L	3.8	mEq/L	98	mEq/L	5.9	mg/dL	364	mg/dL	1.1	mg/dL	2.2	mg/dL	1946	IU/L	3899	IU/L	25	mg/dL	3.3	mg/dL			187	mg/dL
11000879	33971917	27622708	11.2	K/uL	2.31	m/uL	74.8	%	21	%	2.5	%	90	K/uL	7.6	g/dL					142	mEq/L	4.2	mEq/L	113	mEq/L	8.7	mg/dL	155	mg/dL									13	mg/dL	0.7	mg/dL
11002435	37246519	23098968	12.2	K/uL	4.07	m/uL	85.3	%	7.1	%	7.2	%	275	K/uL	11.8	g/dL	6.1	g/dL	3.2	g/dL	138	mEq/L	4.1	mEq/L	105	mEq/L	8	mg/dL	106	mg/dL	0.5	mg/dL			92	IU/L	54	IU/L	15	mg/dL	1	mg/dL
11002607	39110323	28750350	10.1	K/uL	3.47	m/uL	56	%	30	%	10	%	307	K/uL	9.7	g/dL					141	mEq/L	4	mEq/L	103	mEq/L	8.9	mg/dL	146	mg/dL									10	mg/dL	0.4	mg/dL			54	mg/dL	144	mg/dL	52
11006621	35041425	27253628	14.4	K/uL	1.9	m/uL							118	K/uL	6.5	g/dL			3.5	g/dL	138	mEq/L	4.3	mEq/L	109	mEq/L	9.1	mg/dL	130	mg/dL	2.6	mg/dL			25	IU/L	29	IU/L	28	mg/dL	2	mg/dL
11007473	34442228	29671397	31.1	K/uL	3.82	m/uL	93	%	1	%	2	%	188	K/uL	10.7	g/dL			3.1	g/dL	136	mEq/L	5.2	mEq/L	97	mEq/L	7.9	mg/dL	65	mg/dL	2.8	mg/dL			167	IU/L	219	IU/L	110	mg/dL	8.6	mg/dL
11009816	35911911	27645171	18.5	K/uL	3.11	m/uL	88	%	3	%	2	%	70	K/uL	9.8	g/dL	4.3	g/dL	2.4	g/dL	136	mEq/L	3.9	mEq/L	106	mEq/L	6.2	mg/dL	118	mg/dL	3.1	mg/dL			25	IU/L	30	IU/L	51	mg/dL	2.3	mg/dL	13.8	mg/dL
11012243	33751885	21947404	18.4	K/uL	2.82	m/uL	87	%	5	%	6	%	117	K/uL	7.8	g/dL			2.6	g/dL	131	mEq/L	5.1	mEq/L	95	mEq/L	8.9	mg/dL	83	mg/dL	0.5	mg/dL			13	IU/L	24	IU/L	111	mg/dL	4.4	mg/dL
11018073	35965822	21037414	11.8	K/uL	2.39	m/uL	80.7	%	7.1	%	10.1	%	318	K/uL	8.2	g/dL			3.2	g/dL	148	mEq/L	3.6	mEq/L	115	mEq/L	7.5	mg/dL	124	mg/dL	8.8	mg/dL	2.6	mg/dL	16	IU/L	40	IU/L	14	mg/dL	0.6	mg/dL			69	mg/dL
11020202	31621601	27311676	7.4	K/uL	4.2	m/uL	93.6	%	4.9	%	0.9	%	10	K/uL	12.4	g/dL			3.2	g/dL	137	mEq/L	3.2	mEq/L	104	mEq/L	8.8	mg/dL	224	mg/dL	1.3	mg/dL	0.6	mg/dL	54	IU/L	41	IU/L	50	mg/dL	1.7	mg/dL			938	mg/dL
11021643	34772646	26510606	8.3	K/uL	3.38	m/uL							192	K/uL	10.3	g/dL					136	mEq/L	4.7	mEq/L	110	mEq/L	7.7	mg/dL	313	mg/dL									30	mg/dL	1.5	mg/dL
11022245	31599600	29881372	13	K/uL	3.17	m/uL	81.7	%	14.7	%	3.4	%	216	K/uL	6.6	g/dL			2.6	g/dL	140	mEq/L	5.2	mEq/L	110	mEq/L	7.4	mg/dL	94	mg/dL	1.3	mg/dL			21	IU/L	54	IU/L	99	mg/dL	2.8	mg/dL
11027339	34949751	29375841	13.7	K/uL	2.82	m/uL							214	K/uL	9.4	g/dL			2.8	g/dL	144	mEq/L	3	mEq/L	103	mEq/L	8.4	mg/dL	97	mg/dL	0.2	mg/dL			71	IU/L	131	IU/L	13	mg/dL	0.7	mg/dL
11030142	30184970	20042079	9.6	K/uL	3.99	m/uL	82.6	%	10.8	%	5.6	%	217	K/uL	12.3	g/dL			3.4	g/dL	139	mEq/L	4.2	mEq/L	106	mEq/L	8.8	mg/dL	94	mg/dL	1.1	mg/dL			18	IU/L	25	IU/L	39	mg/dL	1.1	mg/dL
11031774	33504108	24880194	14	K/uL	2.43	m/uL	80.7	%	14	%	3.8	%	77	K/uL	8	g/dL					139	mEq/L	4.4	mEq/L	109	mEq/L	7.8	mg/dL	133	mg/dL									13	mg/dL	0.7	mg/dL
11034210	30380489	23733259	6.2	K/uL	2.41	m/uL							162	K/uL	7	g/dL			2.7	g/dL	117	mEq/L	4.3	mEq/L	87	mEq/L	7.4	mg/dL	89	mg/dL	1.4	mg/dL	0.8	mg/dL	66	IU/L	58	IU/L	17	mg/dL	0.6	mg/dL
11036075	39573580	27807199	12.2	K/uL	4.18	m/uL							268	K/uL	11.1	g/dL			2.6	g/dL	137	mEq/L	4	mEq/L	116	mEq/L	12.1	mg/dL	417	mg/dL	0.6	mg/dL			620	IU/L	706	IU/L	15	mg/dL	1.5	mg/dL			4127	mg/dL
11040832	36718956	22475226	21.4	K/uL	3.22	m/uL							206	K/uL	8.9	g/dL					137	mEq/L	5.1	mEq/L	110	mEq/L			107	mg/dL									14	mg/dL	0.8	mg/dL
11040851	35182052	25641876	23.9	K/uL	2.08	m/uL	46	%	4	%	0	%	227	K/uL	6	g/dL			2.1	g/dL	143	mEq/L	3.2	mEq/L	108	mEq/L	8.8	mg/dL	164	mg/dL									39	mg/dL	0.8	mg/dL
11041336	38786416	26502161	12.9	K/uL	3.84	m/uL							216	K/uL	12.1	g/dL					138	mEq/L	4.9	mEq/L	103	mEq/L	9	mg/dL	145	mg/dL									54	mg/dL	1.9	mg/dL
11043946	38174875	22685973	18.2	K/uL	3.81	m/uL							323	K/uL	10.7	g/dL					141	mEq/L	4.1	mEq/L	107	mEq/L	8.2	mg/dL	116	mg/dL									27	mg/dL	1.6	mg/dL
11043981	37733385	22690082	17.8	K/uL	2.75	m/uL	88.9	%	5.5	%	5.3	%	218	K/uL	8.5	g/dL			3.2	g/dL	135	mEq/L	4.6	mEq/L	94	mEq/L	8.4	mg/dL	145	mg/dL	0.8	mg/dL			522	IU/L	751	IU/L	69	mg/dL	5.3	mg/dL
11047227	31687317	26571031	14.8	K/uL	2.37	m/uL	94	%	3	%	2.9	%	298	K/uL	7.2	g/dL					127	mEq/L	3.3	mEq/L	96	mEq/L	8.2	mg/dL	211	mg/dL									19	mg/dL	0.6	mg/dL
11047741	33652366	27025909	6.8	K/uL	3.21	m/uL	86	%	9	%	5	%	133	K/uL	8.8	g/dL	6.7	g/dL	3.6	g/dL	141	mEq/L	3.6	mEq/L	105	mEq/L	8.8	mg/dL	133	mg/dL	1	mg/dL			32	IU/L	48	IU/L	35	mg/dL	1.4	mg/dL			195	mg/dL	136	mg/dL	27
11050359	33640350	29779708	5.1	K/uL	2.39	m/uL	68.4	%	21.8	%	7	%	242	K/uL	7.2	g/dL	4.3	g/dL			134	mEq/L	4.6	mEq/L	97	mEq/L	8.1	mg/dL	158	mg/dL									67	mg/dL	9.8	mg/dL
11051918	37451122	20680385	11.6	K/uL	3.15	m/uL	76.3	%	16.3	%	5.1	%	353	K/uL	11.6	g/dL			2.7	g/dL	137	mEq/L	3.8	mEq/L	105	mEq/L	8.5	mg/dL	87	mg/dL	0.3	mg/dL			9	IU/L	12	IU/L	7	mg/dL	0.4	mg/dL			77	mg/dL	181	mg/dL	32
11051942	39663616	26447909	8.4	K/uL	2.68	m/uL	66.5	%	23.3	%	8	%	159	K/uL	8.2	g/dL	7.4	g/dL			145	mEq/L	3.7	mEq/L	101	mEq/L	8.2	mg/dL	133	mg/dL	0.7	mg/dL			10	IU/L	25	IU/L	6	mg/dL	0.3	mg/dL
11053008	30588504	24753669	9.4	K/uL	4.04	m/uL	76.4	%	13.3	%	8.2	%	87	K/uL	12	g/dL			3.3	g/dL	150	mEq/L	2.4	mEq/L	116	mEq/L	4.9	mg/dL	78	mg/dL	1.2	mg/dL			17	IU/L	29	IU/L	11	mg/dL	0.5	mg/dL
11053863	36218686	29679030	17.6	K/uL	4	m/uL	94.9	%	2.2	%	2.6	%	173	K/uL	10.9	g/dL			3.7	g/dL	137	mEq/L	5.1	mEq/L	103	mEq/L	8.8	mg/dL	188	mg/dL	2.7	mg/dL	1.7	mg/dL	321	IU/L	459	IU/L	45	mg/dL	2	mg/dL
11055680	37824216	20982858	9.8	K/uL	3.91	m/uL							225	K/uL	12.4	g/dL			3.8	g/dL	142	mEq/L	6.1	mEq/L	108	mEq/L	8.6	mg/dL	200	mg/dL									16	mg/dL	0.9	mg/dL
11057136	33291610	20849590	8.4	K/uL	4.07	m/uL	81.3	%	9.4	%	4.1	%	187	K/uL	12.4	g/dL					141	mEq/L	3.2	mEq/L	107	mEq/L	7.3	mg/dL	96	mg/dL	0.9	mg/dL			53	IU/L	38	IU/L	21	mg/dL	0.8	mg/dL
11057908	33411210	22681318	15.6	K/uL	3.46	m/uL							253	K/uL	10	g/dL			2.7	g/dL	136	mEq/L	3.9	mEq/L	106	mEq/L	8.1	mg/dL	153	mg/dL	1	mg/dL			23	IU/L	28	IU/L	18	mg/dL	0.5	mg/dL			57	mg/dL
11058552	34551005	28453417	7.4	K/uL	4.51	m/uL							179	K/uL	13.2	g/dL					136	mEq/L	6.4	mEq/L	103	mEq/L	9.7	mg/dL	303	mg/dL									57	mg/dL	2.3	mg/dL
11060251	34809083	23208879	6.6	K/uL	4.25	m/uL	76.4	%	10.4	%	11.6	%	108	K/uL	10.5	g/dL			2.5	g/dL	148	mEq/L	5	mEq/L	110	mEq/L	8.6	mg/dL	136	mg/dL		mg/dL			48	IU/L	45	IU/L	51	mg/dL	1	mg/dL			76	mg/dL	178	mg/dL	51
11061931	34247071	21093327	6.6	K/uL	2.53	m/uL	90.7	%	5.2	%	3.7	%	71	K/uL	7.9	g/dL					135	mEq/L	4.5	mEq/L	104	mEq/L	8.2	mg/dL	169	mg/dL	0.2	mg/dL			10	IU/L	7	IU/L	90	mg/dL	3.4	mg/dL
11061972	38255606	29528914	29.7	K/uL	3.67	m/uL	66	%	20	%	2	%	138	K/uL	11	g/dL					144	mEq/L	4.4	mEq/L	116	mEq/L	9.7	mg/dL	321	mg/dL	0.6	mg/dL			645	IU/L	1136	IU/L	16	mg/dL	1	mg/dL
11062833	35797989	22697035	13.1	K/uL	3.02	m/uL							152	K/uL	9.7	g/dL					134	mEq/L	4.5	mEq/L	100	mEq/L	8.3	mg/dL	285	mg/dL									34	mg/dL	1.9	mg/dL
11062873	31060371	21014248	29.6	K/uL	2.92	m/uL							565	K/uL	8.6	g/dL			3.1	g/dL	138	mEq/L	5	mEq/L	98	mEq/L	9.3	mg/dL	299	mg/dL	0.3	mg/dL			25	IU/L	32	IU/L	90	mg/dL	2.8	mg/dL
11063580	31081015	25939957	8.9	K/uL	4.05	m/uL							130	K/uL	12.3	g/dL					132	mEq/L	5	mEq/L	92	mEq/L	9.4	mg/dL	151	mg/dL									76	mg/dL	2.1	mg/dL
11065164	30379732	29715671	7.8	K/uL	3.79	m/uL							5	K/uL	8.6	g/dL			3.1	g/dL	137	mEq/L	4.6	mEq/L	103	mEq/L	8.1	mg/dL	60	mg/dL	1.4	mg/dL	1.5	mg/dL	41	IU/L	33	IU/L	85	mg/dL	2.2	mg/dL
11066404	33085675	22579982	6.7	K/uL	4.02	m/uL							245	K/uL	11.3	g/dL			2.9	g/dL	144	mEq/L	4.8	mEq/L	105	mEq/L	7.7	mg/dL	38	mg/dL									53	mg/dL	1.9	mg/dL
11067354	38302296	28472903	13	K/uL	2.61	m/uL	71.1	%	20.4	%	7.2	%	113	K/uL	8.6	g/dL					142	mEq/L	4	mEq/L	105	mEq/L	8.7	mg/dL	241	mg/dL									30	mg/dL	1.5	mg/dL
11068484	36415334	29776604	5.1	K/uL	3.94	m/uL	70.1	%	14.8	%	13.7	%	125	K/uL	10.4	g/dL			3.4	g/dL	140	mEq/L	4	mEq/L	101	mEq/L	9.2	mg/dL	161	mg/dL	0.8	mg/dL			16	IU/L	74	IU/L	24	mg/dL	1	mg/dL
11069035	37460977	27506075	11.2	K/uL	5.52	m/uL	73.5	%	17.5	%	7.1	%	109	K/uL	17	g/dL					136	mEq/L	4.1	mEq/L	94	mEq/L	9.2	mg/dL	177	mg/dL	1.2	mg/dL			29	IU/L	86	IU/L	63	mg/dL	4.3	mg/dL
11069386	32941831	27292368	11.1	K/uL	3.41	m/uL							310	K/uL	10.8	g/dL					141	mEq/L	3.9	mEq/L	105	mEq/L	8.6	mg/dL	133	mg/dL									25	mg/dL	1.1	mg/dL
11070185	34577954	24518501	21.5	K/uL	5.36	m/uL	69.5	%	25.6	%	3.9	%	326	K/uL	16.3	g/dL			4.1	g/dL	139	mEq/L	4.8	mEq/L	104	mEq/L	9.4	mg/dL	168	mg/dL	0.5	mg/dL			296	IU/L	187	IU/L	20	mg/dL	0.9	mg/dL			358	mg/dL	273	mg/dL	46
11071537	32334428	23553687	4.8	K/uL	3.27	m/uL	68.6	%	14.8	%	11.7	%	148	K/uL	9.1	g/dL			3.5	g/dL	144	mEq/L	3.8	mEq/L	108	mEq/L	8.4	mg/dL	118	mg/dL	3.3	mg/dL	2.7	mg/dL	235	IU/L	297	IU/L	60	mg/dL	2.6	mg/dL
11075615	31496570	24408474	28.2	K/uL	2.61	m/uL	81	%	3	%	4	%	56	K/uL	7.4	g/dL	4.4	g/dL	2.7	g/dL	132	mEq/L	7	mEq/L	95	mEq/L	9	mg/dL	146	mg/dL	5	mg/dL	0.9	mg/dL	180	IU/L	139	IU/L	186	mg/dL	6.8	mg/dL			411	mg/dL
11082391	33206088	22596088	17.2	K/uL	3.37	m/uL	93.6	%	3.5	%	2.8	%	280	K/uL	10	g/dL			2.4	g/dL	145	mEq/L	3.9	mEq/L	105	mEq/L	8.3	mg/dL	157	mg/dL	0.3	mg/dL			29	IU/L	59	IU/L	59	mg/dL	2.5	mg/dL
11083655	38699030	20137177	7.2	K/uL	2.68	m/uL							156	K/uL	7.8	g/dL	6.3	g/dL			165	mEq/L	3.6	mEq/L	123	mEq/L	9.2	mg/dL	176	mg/dL									38	mg/dL	1.9	mg/dL
11087309	32950640	26556890	15.8	K/uL	3.2	m/uL	72.6	%	21.8	%	3.5	%	124	K/uL	8.8	g/dL					141	mEq/L	4.2	mEq/L	109	mEq/L	8.4	mg/dL	127	mg/dL	0.4	mg/dL			9	IU/L	26	IU/L	18	mg/dL	1.2	mg/dL
11087853	38453193	25426433	10.7	K/uL	3.5	m/uL							194	K/uL	10.8	g/dL					138	mEq/L	3.8	mEq/L	99	mEq/L	9	mg/dL	237	mg/dL									17	mg/dL	0.8	mg/dL
11088384	37380953	22167318	11.1	K/uL	3.99	m/uL	86.7	%	10.4	%	2.1	%	532	K/uL	9.8	g/dL			2.8	g/dL	138	mEq/L	4.9	mEq/L	104	mEq/L	7.4	mg/dL	126	mg/dL	0.5	mg/dL			97	IU/L	146	IU/L	74	mg/dL	2.9	mg/dL
11089729	37395251	27021321	8.7	K/uL	3.06	m/uL	66.2	%	16.4	%	10.4	%	184	K/uL	8.5	g/dL			2.7	g/dL	149	mEq/L	3.5	mEq/L	108	mEq/L	8	mg/dL	109	mg/dL	0.3	mg/dL		mg/dL	22	IU/L	16	IU/L	58	mg/dL	1.7	mg/dL			124	mg/dL
11090382	36475001	28678397	7.2	K/uL	3.1	m/uL	74.7	%	16.8	%	8.1	%	150	K/uL	9.9	g/dL			3.4	g/dL	142	mEq/L	3.9	mEq/L	102	mEq/L	8.8	mg/dL	113	mg/dL	0.7	mg/dL			14	IU/L	16	IU/L	31	mg/dL	1.2	mg/dL
11093867	36963268	23365574	14.9	K/uL	3.19	m/uL							128	K/uL	10	g/dL					135	mEq/L	4.6	mEq/L	105	mEq/L	8.6	mg/dL	150	mg/dL									12	mg/dL	0.8	mg/dL
11095636	38908376	21937919	17	K/uL	2.94	m/uL	83.2	%	10.9	%	5.3	%	234	K/uL	9.6	g/dL					136	mEq/L	3.3	mEq/L	97	mEq/L	8.2	mg/dL	159	mg/dL									33	mg/dL	1.8	mg/dL
11099744	35926799	27441109	18.3	K/uL	3.69	m/uL							205	K/uL	10.9	g/dL			2.6	g/dL	144	mEq/L	3.7	mEq/L	109	mEq/L	7.7	mg/dL	105	mg/dL	0.9	mg/dL			865	IU/L	1480	IU/L	17	mg/dL	0.9	mg/dL
11101614	30212938	23299340	33	K/uL	3.62	m/uL	85	%	5	%	7	%	454	K/uL	10.5	g/dL			3.3	g/dL	127	mEq/L	3.9	mEq/L	87	mEq/L	7.6	mg/dL	161	mg/dL	0.5	mg/dL			24	IU/L	37	IU/L	15	mg/dL	0.7	mg/dL	0.9	mg/dL
11103376	37196072	28135062	6	K/uL	2.88	m/uL							193	K/uL	7.7	g/dL			3.1	g/dL	144	mEq/L	4.4	mEq/L	104	mEq/L	9.4	mg/dL	95	mg/dL	0.4	mg/dL			13	IU/L	14	IU/L	35	mg/dL	1	mg/dL
11105803	36518934	22550800	14.7	K/uL	4.01	m/uL	47	%	30	%	6	%	170	K/uL	10.5	g/dL					136	mEq/L	3.2	mEq/L	99	mEq/L	8.2	mg/dL	195	mg/dL	4.1	mg/dL			175	IU/L	133	IU/L	12	mg/dL	0.7	mg/dL
11108098	31449537	22698313	39.7	K/uL	2.03	m/uL							183	K/uL	6	g/dL					146	mEq/L	3.8	mEq/L	109	mEq/L	7.7	mg/dL	240	mg/dL	0.4	mg/dL			28	IU/L	24	IU/L	40	mg/dL	1	mg/dL
11110888	38815212	22941724	8.5	K/uL	4.14	m/uL							89	K/uL	10.9	g/dL			2.3	g/dL	141	mEq/L	4	mEq/L	106	mEq/L	8.3	mg/dL	141	mg/dL	3.3	mg/dL			895	IU/L	742	IU/L	29	mg/dL	1	mg/dL
11119153	34510736	20788795	8.2	K/uL	3.14	m/uL	77.6	%	16.8	%	1.6	%	112	K/uL	9.5	g/dL			3.2	g/dL	139	mEq/L	4.7	mEq/L	110	mEq/L	8.8	mg/dL	112	mg/dL	0.1	mg/dL			13	IU/L	44	IU/L	28	mg/dL	1.4	mg/dL
11120430	34093113	22800833	7.5	K/uL	3.21	m/uL	80	%	13.9	%	3.1	%	424	K/uL	10.9	g/dL					139	mEq/L	4.8	mEq/L	97	mEq/L	8.4	mg/dL	72	mg/dL									27	mg/dL	5.7	mg/dL
11122196	30780049	29171412	10.4	K/uL	3.47	m/uL	70.9	%	18.8	%	7.3	%	208	K/uL	10.3	g/dL					138	mEq/L	4	mEq/L	95	mEq/L	9	mg/dL	170	mg/dL									21	mg/dL	3.3	mg/dL
11122975	37071987	20098892	19.7	K/uL	3.11	m/uL	85.7	%	5.6	%	5.7	%	195	K/uL	9.4	g/dL			3.8	g/dL	134	mEq/L	3.7	mEq/L	105	mEq/L	8.6	mg/dL	75	mg/dL	1.6	mg/dL			6	IU/L	20	IU/L	15	mg/dL	0.7	mg/dL
11125344	31865493	29087252	15	K/uL	2.97	m/uL	84.3	%	11.2	%	3.1	%	93	K/uL	8.5	g/dL					138	mEq/L	3.4	mEq/L	109	mEq/L	8.7	mg/dL	118	mg/dL									28	mg/dL	0.8	mg/dL
11127127	32117398	27797071	19.4	K/uL	2.72	m/uL	87.5	%	3.7	%	7	%	172	K/uL	8.3	g/dL			2.8	g/dL	138	mEq/L	4.2	mEq/L	99	mEq/L	8	mg/dL	250	mg/dL	0.5	mg/dL			203	IU/L	345	IU/L	33	mg/dL	3.4	mg/dL			252	mg/dL	136	mg/dL	32
11129230	32733181	28836885	9.8	K/uL	2.41	m/uL	71.9	%	20.8	%	4.8	%	75	K/uL	8.2	g/dL					140	mEq/L	4	mEq/L	106	mEq/L	7.5	mg/dL	121	mg/dL									12	mg/dL	0.8	mg/dL
11129835	36471889	25447858	13.8	K/uL	4.33	m/uL	92	%	6.1	%	1.8	%	322	K/uL	12.7	g/dL	5.9	g/dL	3.5	g/dL	144	mEq/L	4.5	mEq/L	108	mEq/L	7.6	mg/dL	181	mg/dL	0.5	mg/dL	1	mg/dL	54	IU/L	375	IU/L	18	mg/dL	1.7	mg/dL			283	mg/dL	150	mg/dL	57
11131318	32152372	22805099	9.4	K/uL	3.12	m/uL	86	%	5.5	%	7.4	%	237	K/uL	8.2	g/dL			2.7	g/dL	130	mEq/L	4.3	mEq/L	85	mEq/L	7	mg/dL	75	mg/dL									38	mg/dL	1.5	mg/dL
11132535	39485928	21336112	11	K/uL	5.35	m/uL	92.6	%	1.8	%	4.9	%	370	K/uL	9.9	g/dL					129	mEq/L	6.9	mEq/L	92	mEq/L	9	mg/dL	180	mg/dL	1.7	mg/dL			195	IU/L	179	IU/L	82	mg/dL	2.4	mg/dL	7.2	mg/dL			69	mg/dL	17
11133561	31253236	23302095	5	K/uL	2.44	m/uL	92.6	%	2.8	%	3.9	%	65	K/uL	6.7	g/dL			3.7	g/dL	130	mEq/L	4.4	mEq/L	99	mEq/L	8.9	mg/dL	107	mg/dL	1.9	mg/dL	0.6	mg/dL	10	IU/L	24	IU/L	75	mg/dL	3.3	mg/dL
11134420	30773864	26320800	14.1	K/uL	3.73	m/uL							261	K/uL	12.6	g/dL			3.8	g/dL	139	mEq/L	4.3	mEq/L	105	mEq/L	8.8	mg/dL	181	mg/dL									15	mg/dL	0.7	mg/dL
11136760	36761647	28384173	16.3	K/uL	3.99	m/uL							219	K/uL	9.8	g/dL					143	mEq/L	2.7	mEq/L	109	mEq/L	9.7	mg/dL	113	mg/dL									27	mg/dL	0.8	mg/dL
11140716	39894320	27517858	16.2	K/uL	3.53	m/uL							511	K/uL	9.8	g/dL					134	mEq/L	6.5	mEq/L	95	mEq/L	9.2	mg/dL	429	mg/dL					15	IU/L	13	IU/L	47	mg/dL	1.5	mg/dL
11144031	39821124	21495589	12.9	K/uL	3.4	m/uL	76.2	%	21.3	%	1.6	%	31	K/uL	8.5	g/dL					142	mEq/L	4.7	mEq/L	112	mEq/L	8.5	mg/dL	129	mg/dL									16	mg/dL	0.8	mg/dL
11145090	38908446	21763988	7.7	K/uL	2.67	m/uL							202	K/uL	8.1	g/dL			3	g/dL	142	mEq/L	4.2	mEq/L	113	mEq/L	7.8	mg/dL	73	mg/dL	1.8	mg/dL			44	IU/L	48	IU/L	19	mg/dL	0.9	mg/dL
11146837	34257353	20876636	10.8	K/uL	2.98	m/uL	76.5	%	13.2	%	6.9	%	134	K/uL	9.1	g/dL			2.9	g/dL	136	mEq/L	5.4	mEq/L	110	mEq/L	7.3	mg/dL	243	mg/dL	0.7	mg/dL			24	IU/L	32	IU/L	43	mg/dL	1.5	mg/dL
11148678	31973347	26451505	13.4	K/uL	3.66	m/uL	85.7	%	10.3	%	2.8	%	106	K/uL	10.3	g/dL					143	mEq/L	3.9	mEq/L	115	mEq/L	8.3	mg/dL	112	mg/dL									15	mg/dL	0.9	mg/dL
11148989	37926038	20600308	8.6	K/uL	4.19	m/uL	76.1	%	15.4	%	7.5	%	140	K/uL	13.4	g/dL			3.7	g/dL	135	mEq/L	3.9	mEq/L	102	mEq/L	7.8	mg/dL	100	mg/dL	0.9	mg/dL			58	IU/L	301	IU/L	13	mg/dL	0.6	mg/dL
11149702	37388511	27254541	10.8	K/uL	3.61	m/uL	62.1	%	25.4	%	11.2	%	150	K/uL	10.1	g/dL			3.3	g/dL	142	mEq/L	4.5	mEq/L	103	mEq/L	8.7	mg/dL	96	mg/dL	0.4	mg/dL			14	IU/L	26	IU/L	22	mg/dL	1.4	mg/dL
11151862	34482643	20072191	10.1	K/uL	4.44	m/uL							313	K/uL	11.4	g/dL			3.5	g/dL	141	mEq/L	5	mEq/L	98	mEq/L	9.4	mg/dL	148	mg/dL	0.3	mg/dL			33	IU/L	54	IU/L	13	mg/dL	0.7	mg/dL
11152220	33805499	24147617	13.5	K/uL	3.27	m/uL	85.1	%	9.1	%	5	%	115	K/uL	9.8	g/dL			3.2	g/dL	135	mEq/L	4.7	mEq/L	94	mEq/L	8.6	mg/dL	205	mg/dL	0.3	mg/dL			12	IU/L	14	IU/L	59	mg/dL	5.4	mg/dL
11153226	32357329	28907460	9	K/uL	2.81	m/uL	35.3	%	5.1	%	3.9	%	67	K/uL	9	g/dL			3.6	g/dL	135	mEq/L	3.8	mEq/L	101	mEq/L	8.1	mg/dL	115	mg/dL	0.5	mg/dL			18	IU/L	41	IU/L	33	mg/dL	1.3	mg/dL
11153447	34431011	27687415	33.3	K/uL	3.13	m/uL	80	%	7	%	5	%	77	K/uL	8.7	g/dL			2.1	g/dL	143	mEq/L	5.2	mEq/L	110	mEq/L	7.4	mg/dL	158	mg/dL	0.4	mg/dL			29	IU/L	38	IU/L	55	mg/dL	1.8	mg/dL			104	mg/dL
11155525	32714013	22067624	12.5	K/uL	3.67	m/uL	85.5	%	11.4	%	2.3	%	187	K/uL	12.2	g/dL			3.2	g/dL	136	mEq/L	5.7	mEq/L	105	mEq/L	6.8	mg/dL	125	mg/dL	2.1	mg/dL			44	IU/L	52	IU/L	20	mg/dL	1.8	mg/dL
11161330	30442777	28726209	4.6	K/uL	5.15	m/uL	47	%	24	%	11	%	241	K/uL	16.9	g/dL			3	g/dL	134	mEq/L	5.2	mEq/L	107	mEq/L	7.1	mg/dL	165	mg/dL	1.2	mg/dL				IU/L	54	IU/L	12	mg/dL	0.9	mg/dL			3625	mg/dL
11162996	33034232	22465903	8.6	K/uL	4.39	m/uL	74.1	%	13.8	%	7.2	%	178	K/uL	12.6	g/dL					141	mEq/L	3.7	mEq/L	95	mEq/L	8	mg/dL	89	mg/dL	0.9	mg/dL			28	IU/L	17	IU/L	21	mg/dL	3.3	mg/dL			121	mg/dL
11163643	36157087	22331245	15.4	K/uL	4.21	m/uL							243	K/uL	12.2	g/dL					147	mEq/L	3.3	mEq/L	109	mEq/L	8.9	mg/dL	156	mg/dL	0.3	mg/dL			51	IU/L	178	IU/L	27	mg/dL	1.8	mg/dL
11164018	39328295	24415195	17.1	K/uL	4.61	m/uL							468	K/uL	11.8	g/dL					129	mEq/L	4.8	mEq/L	96	mEq/L	8.5	mg/dL	296	mg/dL	0.5	mg/dL			10	IU/L	22	IU/L	45	mg/dL	1.8	mg/dL
11164848	38209073	25671821	30.7	K/uL	3.23	m/uL	71	%	6	%	2	%	399	K/uL	9	g/dL					136	mEq/L	4.2	mEq/L	100	mEq/L	7.2	mg/dL	203	mg/dL	0.4	mg/dL			317	IU/L	377	IU/L	34	mg/dL	2.6	mg/dL
11165060	36423523	29991539	11.3	K/uL	3.38	m/uL	87.3	%	6.8	%	5.6	%	183	K/uL	10.1	g/dL	6	g/dL	3.9	g/dL	133	mEq/L	4.9	mEq/L	91	mEq/L	8.9	mg/dL	325	mg/dL	0.5	mg/dL	1.1	mg/dL	30	IU/L	237	IU/L	46	mg/dL	2.5	mg/dL			103	mg/dL	113	mg/dL	36
11167834	31865868	24480219	14.6	K/uL	2.98	m/uL							151	K/uL	9.3	g/dL					143	mEq/L	4.3	mEq/L	113	mEq/L	8	mg/dL	151	mg/dL									64	mg/dL	1.5	mg/dL
11171390	36975364	29792071	16.6	K/uL	2.44	m/uL	89.3	%	6.6	%	2.4	%	161	K/uL	8	g/dL					135	mEq/L	4	mEq/L	100	mEq/L	8.6	mg/dL	130	mg/dL									30	mg/dL	5.6	mg/dL
11173428	30026250	26586173	3.2	K/uL	2.52	m/uL	72	%	20	%	8	%	164	K/uL	9.2	g/dL			3.3	g/dL	140	mEq/L	5.4	mEq/L	103	mEq/L	7.9	mg/dL	89	mg/dL									27	mg/dL	2.3	mg/dL
11175582	38532300	27042255	9.1	K/uL	3.42	m/uL	70	%	21.7	%	4	%	107	K/uL	10.1	g/dL					145	mEq/L	3.7	mEq/L	114	mEq/L	7.7	mg/dL	119	mg/dL									18	mg/dL	0.8	mg/dL
11176370	39088277	28863934		K/uL		m/uL		%		%		%		K/uL		g/dL	4.4	g/dL	2.6	g/dL	138	mEq/L	6.2	mEq/L	107	mEq/L	8.2	mg/dL	113	mg/dL	0.3	mg/dL		mg/dL	36	IU/L	46	IU/L	40	mg/dL	3	mg/dL	5.8	mg/dL	250	mg/dL	153	mg/dL	31
11178953	32833251	25880820	47.6	K/uL	3.15	m/uL	87.8	%	1.9	%	5	%	226	K/uL	9.7	g/dL			2.7	g/dL	143	mEq/L	3	mEq/L	104	mEq/L	8.2	mg/dL	277	mg/dL	0.7	mg/dL			12	IU/L	17	IU/L	46	mg/dL	1.8	mg/dL
11179902	33408788	21375172	15.5	K/uL	3.33	m/uL	70.9	%	20.8	%	2.3	%	170	K/uL	10.7	g/dL					140	mEq/L	5.1	mEq/L	111	mEq/L	7.6	mg/dL	114	mg/dL									7	mg/dL	0.8	mg/dL
11180102	32244151	25731950	14.5	K/uL	3.46	m/uL	83	%	6	%	7	%	216	K/uL	11.8	g/dL			3.3	g/dL	139	mEq/L	3.9	mEq/L	113	mEq/L	8.4	mg/dL	46	mg/dL									48	mg/dL	1.7	mg/dL			45	mg/dL	125	mg/dL	66
11180809	30713595	28385942	16.3	K/uL	4.22	m/uL							132	K/uL	13.1	g/dL			3.1	g/dL	138	mEq/L	4	mEq/L	96	mEq/L	8.4	mg/dL	102	mg/dL	1.1	mg/dL			41	IU/L	39	IU/L	28	mg/dL	0.6	mg/dL
11181210	36832182	22776305	17.8	K/uL	2.81	m/uL	63.6	%	24	%	12.1	%	305	K/uL	8.8	g/dL					134	mEq/L	3.8	mEq/L	103	mEq/L	9	mg/dL	192	mg/dL	0.5	mg/dL			26	IU/L	37	IU/L	13	mg/dL	0.6	mg/dL
11182151	35013417	22537178	13.1	K/uL	3.99	m/uL	70.5	%	7.3	%	11.1	%	202	K/uL	11.9	g/dL	5.3	g/dL			134	mEq/L	3.8	mEq/L	101	mEq/L	7.6	mg/dL	134	mg/dL	0.4	mg/dL			9	IU/L	18	IU/L	15	mg/dL	0.4	mg/dL
11182822	32744241	22951112	17.8	K/uL	3.48	m/uL	87.1	%	9.1	%	3.6	%	324	K/uL	11.1	g/dL			3	g/dL	137	mEq/L	4.1	mEq/L	105	mEq/L	7	mg/dL	195	mg/dL	0.7	mg/dL			141	IU/L	313	IU/L	26	mg/dL	0.8	mg/dL
11189964	36861501	26650355	12	K/uL	3.15	m/uL							100	K/uL	10.4	g/dL			3	g/dL	143	mEq/L	3.2	mEq/L	110	mEq/L	7.3	mg/dL	109	mg/dL	3.4	mg/dL			128	IU/L	268	IU/L	17	mg/dL	0.9	mg/dL	1.6	mg/dL
11191438	39793956	20179421	15.6	K/uL	4.28	m/uL							234	K/uL	12.1	g/dL	5.9	g/dL			138	mEq/L	4.9	mEq/L	103	mEq/L	8.7	mg/dL	208	mg/dL	0.3	mg/dL			294	IU/L	510	IU/L	43	mg/dL	2.1	mg/dL
11192169	39467910	26793173	11.2	K/uL	3.63	m/uL	87.8	%	5.5	%	5.5	%	223	K/uL	9.9	g/dL			2.7	g/dL	136	mEq/L	4.9	mEq/L	104	mEq/L	8	mg/dL	111	mg/dL	0.8	mg/dL			9	IU/L	10	IU/L	40	mg/dL	1.6	mg/dL
11192873	31135963	25942666	10.5	K/uL	1.94	m/uL	69.3	%	23.7	%	4.9	%	125	K/uL	6.2	g/dL					136	mEq/L	4.3	mEq/L	107	mEq/L	8.4	mg/dL	176	mg/dL									9	mg/dL	0.6	mg/dL
11192888	39314232	25092848	12.7	K/uL	3.13	m/uL	89.2	%	6.1	%	4.1	%	99	K/uL	10.6	g/dL			2.4	g/dL	140	mEq/L	4.7	mEq/L	104	mEq/L	7.2	mg/dL	148	mg/dL	0.4	mg/dL			62	IU/L	42	IU/L	45	mg/dL	1.1	mg/dL			87	mg/dL
11194776	38848710	24945821	10.5	K/uL	1.96	m/uL	91.4	%	5.2	%	2.8	%	216	K/uL	5.8	g/dL			3.8	g/dL	146	mEq/L	3.8	mEq/L	106	mEq/L	8.1	mg/dL	145	mg/dL	0.6	mg/dL	0.2	mg/dL	10	IU/L	15	IU/L	111	mg/dL	5.6	mg/dL
11196689	39682828	23676524	14.5	K/uL	2.48	m/uL	68.4	%	28.4	%	1.8	%	165	K/uL	8.6	g/dL					139	mEq/L	4.3	mEq/L	109	mEq/L	8	mg/dL	85	mg/dL	3	mg/dL							24	mg/dL	0.6	mg/dL
11196801	35824337	24434415	18.9	K/uL	3.14	m/uL							251	K/uL	9.3	g/dL					139	mEq/L	4.4	mEq/L	108	mEq/L			130	mg/dL	0.6	mg/dL							12	mg/dL	0.6	mg/dL
11198895	33216968	28383961	19.1	K/uL	2.4	m/uL	97.4	%	1.5	%	0.9	%	602	K/uL	7.9	g/dL			2.4	g/dL	137	mEq/L	3.8	mEq/L	107	mEq/L	7.1	mg/dL	142	mg/dL	2.1	mg/dL	3.7	mg/dL	53	IU/L	280	IU/L	15	mg/dL	1.2	mg/dL
11200811	39599237	22450456	5.7	K/uL	2.81	m/uL	76.4	%	8.8	%	13.2	%	215	K/uL	9.3	g/dL			3.1	g/dL	141	mEq/L	3.5	mEq/L	101	mEq/L	8.8	mg/dL	128	mg/dL	0.4	mg/dL			24	IU/L	26	IU/L	12	mg/dL	0.4	mg/dL
11203208	35441098	27967352	7.8	K/uL	2.52	m/uL	82.8	%	12.6	%	4.1	%	160	K/uL	8.2	g/dL			3.3	g/dL	132	mEq/L	6	mEq/L	91	mEq/L	9.9	mg/dL	247	mg/dL	0.4	mg/dL			18	IU/L	37	IU/L	54	mg/dL	6.7	mg/dL
11205212	36383603	25178486	13.5	K/uL	4.89	m/uL	91.4	%	4.2	%	3.6	%	381	K/uL	11.4	g/dL	6.4	g/dL	1.2	g/dL	136	mEq/L	4.2	mEq/L	104	mEq/L	8.2	mg/dL	125	mg/dL	0.2	mg/dL			43	IU/L	52	IU/L	99	mg/dL	6.7	mg/dL
11207146	35213901	26571512	8.2	K/uL	2.75	m/uL							127	K/uL	8.5	g/dL					134	mEq/L	4.3	mEq/L	102	mEq/L	8.8	mg/dL	99	mg/dL									19	mg/dL	3.8	mg/dL
11207557	31078824	23784417	12.2	K/uL	3.74	m/uL	71.5	%	18.9	%	6.6	%	162	K/uL	11.9	g/dL					142	mEq/L	3.9	mEq/L	97	mEq/L	8.6	mg/dL	100	mg/dL									45	mg/dL	5.9	mg/dL
11208503	38691951	22525122	16.5	K/uL	2.52	m/uL	75.1	%	15.1	%	9	%	269	K/uL	7.6	g/dL			2.7	g/dL	145	mEq/L	3.8	mEq/L	113	mEq/L	7.8	mg/dL	327	mg/dL	0.2	mg/dL			26	IU/L	24	IU/L	21	mg/dL	1.6	mg/dL
11210771	34735447	24383619	6.2	K/uL	4.54	m/uL	61	%	5	%	3	%	103	K/uL	14.1	g/dL					139	mEq/L	4.5	mEq/L	109	mEq/L	7.6	mg/dL	134	mg/dL									27	mg/dL	1.4	mg/dL
11212692	33414874	28948855	12.8	K/uL	3.22	m/uL	84	%	11	%	1	%	235	K/uL	9.6	g/dL			3.2	g/dL	138	mEq/L	4.5	mEq/L	102	mEq/L	8	mg/dL	115	mg/dL	0.9	mg/dL			15	IU/L	24	IU/L	13	mg/dL	0.7	mg/dL
11213546	39873415	25784348	10.3	K/uL	3.76	m/uL							130	K/uL	11.2	g/dL					135	mEq/L	5.1	mEq/L	111	mEq/L			105	mg/dL									11	mg/dL	0.7	mg/dL
11214845	34462481	28522779	14.1	K/uL	2.66	m/uL							288	K/uL	8	g/dL			3.1	g/dL	134	mEq/L	5.7	mEq/L	99	mEq/L	8.8	mg/dL	173	mg/dL	0.6	mg/dL			13	IU/L	50	IU/L	14	mg/dL	0.9	mg/dL
11217607	39623655	22485433	7.2	K/uL	2.72	m/uL	84	%	11.9	%	2.6	%	82	K/uL	9.1	g/dL					139	mEq/L	4.2	mEq/L	108	mEq/L			138	mg/dL									17	mg/dL	0.9	mg/dL
11218729	32553925	21827458	8.1	K/uL	3.6	m/uL							71	K/uL	11.8	g/dL			2.4	g/dL	146	mEq/L	3.6	mEq/L	109	mEq/L	7.4	mg/dL	114	mg/dL	5	mg/dL			33	IU/L	62	IU/L	79	mg/dL	1.2	mg/dL
11220287	37470919	21049726	7.6	K/uL	3.72	m/uL							148	K/uL	10.9	g/dL			3.8	g/dL	137	mEq/L	4.3	mEq/L	102	mEq/L	9	mg/dL	115	mg/dL	0.5	mg/dL			59	IU/L	43	IU/L	15	mg/dL	1.1	mg/dL
11220467	39493523	24883095	28.2	K/uL	4.01	m/uL	88.7	%	5.6	%	4.5	%	277	K/uL	10.8	g/dL	6.5	g/dL	3.6	g/dL	141	mEq/L	6.5	mEq/L	108	mEq/L	7.9	mg/dL	241	mg/dL	1.2	mg/dL			55	IU/L	68	IU/L	22	mg/dL	1.7	mg/dL	8.3	mg/dL
11221340	31947763	22361853	12.5	K/uL	3.76	m/uL	85	%	8	%	7	%	313	K/uL	12.4	g/dL					136	mEq/L	4.3	mEq/L	98	mEq/L	9.6	mg/dL	121	mg/dL									47	mg/dL	1.6	mg/dL
11221989	39764632	24641272	22.4	K/uL	3.28	m/uL							163	K/uL	11.1	g/dL					140	mEq/L	3.7	mEq/L	108	mEq/L	8.8	mg/dL	113	mg/dL									19	mg/dL	1.2	mg/dL
11226194	36319779	24922551	8.4	K/uL	3.55	m/uL	72	%	10	%	8	%	98	K/uL	12.2	g/dL			3.8	g/dL	133	mEq/L	3.8	mEq/L	97	mEq/L	7.9	mg/dL	122	mg/dL	1	mg/dL	4.1	mg/dL	118	IU/L	193	IU/L	35	mg/dL	2	mg/dL			136	mg/dL	147	mg/dL	37
11228986	36088280	28564493	12.3	K/uL	2.7	m/uL	89	%	5	%	5	%	229	K/uL	8.6	g/dL					138	mEq/L	4.8	mEq/L	106	mEq/L	7.2	mg/dL	124	mg/dL	3.1	mg/dL			21	IU/L	83	IU/L	23	mg/dL	1.5	mg/dL
11231966	32176417	22679034	13.1	K/uL	3.94	m/uL							188	K/uL	12.5	g/dL			3.4	g/dL	139	mEq/L	4.8	mEq/L	110	mEq/L	7.7	mg/dL	116	mg/dL	0.6	mg/dL			135	IU/L	309	IU/L	12	mg/dL	1.1	mg/dL			215	mg/dL	235	mg/dL	28
11234238	31347825	29395534	10.6	K/uL	3.66	m/uL	64.7	%	21.1	%	7.3	%	232	K/uL	11.4	g/dL					139	mEq/L	3	mEq/L	99	mEq/L	8.4	mg/dL	110	mg/dL									13	mg/dL	1.3	mg/dL
11236474	39450911	23673007	24	K/uL	2.54	m/uL							646	K/uL	8	g/dL					125	mEq/L	4.7	mEq/L	89	mEq/L	8.9	mg/dL	705	mg/dL	0.3	mg/dL			54	IU/L	60	IU/L	68	mg/dL	3.3	mg/dL
11237063	32481717	22205833	10.5	K/uL	3.48	m/uL	68.5	%	18.3	%	9.5	%	195	K/uL	10.6	g/dL					143	mEq/L	4.1	mEq/L	102	mEq/L	9.7	mg/dL	98	mg/dL									28	mg/dL	0.7	mg/dL			96	mg/dL	132	mg/dL	42
11237954	30946736	25591200	16.6	K/uL	3.16	m/uL	74.8	%	10.8	%	12.8	%	275	K/uL	10.1	g/dL			2.6	g/dL	141	mEq/L	4.1	mEq/L	103	mEq/L	8.9	mg/dL	238	mg/dL	0.3	mg/dL			19	IU/L	25	IU/L	41	mg/dL	2.1	mg/dL
11240495	38961723	23030520	14.4	K/uL	2.86	m/uL	73	%	19.1	%	4.5	%	346	K/uL	7.6	g/dL					135	mEq/L	4.3	mEq/L	90	mEq/L	8.4	mg/dL	152	mg/dL	0.2	mg/dL			31	IU/L	34	IU/L	43	mg/dL	2.6	mg/dL
11242316	34459548	22076159	18.2	K/uL	4.4	m/uL	84	%	8.1	%	5.7	%	266	K/uL	14.8	g/dL			3.2	g/dL	134	mEq/L	5.1	mEq/L	99	mEq/L	7.8	mg/dL	177	mg/dL	0.6	mg/dL			333	IU/L	381	IU/L	32	mg/dL	2	mg/dL			155	mg/dL
11244926	35783644	22759829	5.3	K/uL	3.68	m/uL							291	K/uL	10.8	g/dL					135	mEq/L	5.7	mEq/L	104	mEq/L	8.1	mg/dL	258	mg/dL									27	mg/dL	1	mg/dL	9.6	mg/dL
11246402	37375441	22850056	7.5	K/uL	3.5	m/uL	90.3	%	6.7	%	2.7	%	208	K/uL	8.8	g/dL					142	mEq/L	4.7	mEq/L	114	mEq/L	6.7	mg/dL	98	mg/dL	0.4	mg/dL			85	IU/L	121	IU/L	37	mg/dL	1.3	mg/dL
11247296	34114064	22104910	10.6	K/uL	4.27	m/uL							259	K/uL	11.5	g/dL					139	mEq/L	3.3	mEq/L	98	mEq/L	8.8	mg/dL	108	mg/dL									11	mg/dL	0.7	mg/dL
11247436	37270178	26290780	24.7	K/uL	2.51	m/uL	77	%	5	%	4	%	49	K/uL	7.6	g/dL			2.8	g/dL	141	mEq/L	4.4	mEq/L	111	mEq/L	6.8	mg/dL	112	mg/dL	1.5	mg/dL	1.5	mg/dL	774	IU/L	1131	IU/L	40	mg/dL	1.8	mg/dL
11249261	35891766	20405682	26	K/uL	3.73	m/uL							83	K/uL	13.2	g/dL			3	g/dL	142	mEq/L	3.5	mEq/L	105	mEq/L	7.4	mg/dL	138	mg/dL	1.6	mg/dL			12	IU/L	37	IU/L	11	mg/dL	0.7	mg/dL
11249860	34300466	29859525	8.7	K/uL	3.78	m/uL	84.2	%	10.5	%	3.7	%	182	K/uL	12.2	g/dL			3.2	g/dL	136	mEq/L	4.1	mEq/L	104	mEq/L	8.1	mg/dL	109	mg/dL	0.8	mg/dL			12	IU/L	17	IU/L	15	mg/dL	0.5	mg/dL
11250079	34352531	28678828	24	K/uL	3.69	m/uL	81	%	1	%	4	%	203	K/uL	10.4	g/dL			2.2	g/dL	143	mEq/L	4.3	mEq/L	113	mEq/L	7.8	mg/dL	109	mg/dL	0.7	mg/dL			24	IU/L	36	IU/L	29	mg/dL	1.1	mg/dL
11251419	38041292	22008181	14.1	K/uL	3.85	m/uL	86.7	%	8.5	%	4.5	%	283	K/uL	11.3	g/dL			3.1	g/dL	137	mEq/L	3.6	mEq/L	99	mEq/L	8.8	mg/dL	136	mg/dL	7.1	mg/dL	1.2	mg/dL	293	IU/L	127	IU/L	28	mg/dL	1.4	mg/dL
11252741	35810878	22097604	22	K/uL	4.43	m/uL							308	K/uL	13.6	g/dL			3.8	g/dL	136	mEq/L	5.2	mEq/L	101	mEq/L	8.1	mg/dL	197	mg/dL	0.6	mg/dL			26	IU/L	37	IU/L	23	mg/dL	1.4	mg/dL
11253126	35597578	26909871	9.8	K/uL	3.29	m/uL	85.2	%	8.6	%	5.4	%	157	K/uL	9.6	g/dL			3	g/dL	138	mEq/L	4.7	mEq/L	104	mEq/L	8.8	mg/dL	149	mg/dL	0.3	mg/dL			33	IU/L	53	IU/L	53	mg/dL	2.6	mg/dL
11256275	37391779	23971864	10.7	K/uL	3.42	m/uL							88	K/uL	10.8	g/dL			2.7	g/dL	139	mEq/L	4.4	mEq/L	115	mEq/L	7.7	mg/dL	114	mg/dL	1.8	mg/dL			10	IU/L	48	IU/L	17	mg/dL	0.7	mg/dL
11257115	31236198	20425175	7.9	K/uL	2.49	m/uL	87.8	%	9.2	%	1.5	%	120	K/uL	7.1	g/dL			3.8	g/dL	142	mEq/L	4.4	mEq/L	112	mEq/L	8.3	mg/dL	108	mg/dL	0.4	mg/dL			10	IU/L	43	IU/L	18	mg/dL	0.8	mg/dL
11257841	39361235	24447059	8.4	K/uL	3.31	m/uL							234	K/uL	9.9	g/dL					143	mEq/L	4.3	mEq/L	109	mEq/L	8.1	mg/dL	183	mg/dL	0.8	mg/dL			30	IU/L	33	IU/L	19	mg/dL	0.9	mg/dL
11258377	39048162	28838248	7.3	K/uL	4.17	m/uL							200	K/uL	11.5	g/dL					140	mEq/L	4.4	mEq/L	108	mEq/L	8.2	mg/dL	103	mg/dL	0.5	mg/dL			14	IU/L	14	IU/L	42	mg/dL	1	mg/dL
11259141	32272859	25963696	9.7	K/uL	3.74	m/uL							217	K/uL	10.7	g/dL					135	mEq/L	4.2	mEq/L	102	mEq/L	7.7	mg/dL	126	mg/dL									8	mg/dL	0.3	mg/dL
11259465	30166170	20907313	5.7	K/uL	3.22	m/uL	82	%	7	%	10	%	387	K/uL	9	g/dL					141	mEq/L	4.6	mEq/L	103	mEq/L	9.3	mg/dL	108	mg/dL									62	mg/dL	1.6	mg/dL
11266689	39748298	23550716	13.1	K/uL	4.18	m/uL							198	K/uL	10.2	g/dL					136	mEq/L	5.1	mEq/L	107	mEq/L	8.4	mg/dL	133	mg/dL									14	mg/dL	0.8	mg/dL
11266938	35918080	27078182	5.5	K/uL	3.58	m/uL	92.1	%	3.2	%	4.4	%	123	K/uL	10.3	g/dL			3.7	g/dL	138	mEq/L	4.9	mEq/L	100	mEq/L	9.4	mg/dL	127	mg/dL	1.9	mg/dL	1.1	mg/dL	12	IU/L	34	IU/L	91	mg/dL	2.7	mg/dL
11267045	34897008	29466691	24.4	K/uL	2.98	m/uL	83	%	4	%	2	%	176	K/uL	9	g/dL			2.4	g/dL	135	mEq/L	3.4	mEq/L	103	mEq/L	7.4	mg/dL	208	mg/dL	0.8	mg/dL			225	IU/L	159	IU/L	13	mg/dL	0.7	mg/dL			158	mg/dL
11268371	34779368	28898326	14.6	K/uL	2.86	m/uL	84.2	%	6.4	%	7.7	%	252	K/uL	8.3	g/dL					138	mEq/L	3.4	mEq/L	108	mEq/L	7.2	mg/dL	114	mg/dL									26	mg/dL	1.4	mg/dL
11270948	32505082	27493644	21.7	K/uL	3.93	m/uL	94	%	3	%	2	%	199	K/uL	10.1	g/dL			3.1	g/dL	139	mEq/L	4.2	mEq/L	101	mEq/L	8.5	mg/dL	133	mg/dL	0.3	mg/dL			44	IU/L	35	IU/L	39	mg/dL	1.2	mg/dL
11271927	36369720	21791641	11.9	K/uL	2.39	m/uL							156	K/uL	7.5	g/dL			3.4	g/dL	137	mEq/L	3.9	mEq/L	114	mEq/L	8.5	mg/dL	131	mg/dL	0.5	mg/dL			14	IU/L	36	IU/L	13	mg/dL	0.7	mg/dL
11273115	35113785	24898994	13.6	K/uL	4.23	m/uL	86.6	%	8.6	%	2.8	%	336	K/uL	9.1	g/dL			3.2	g/dL	139	mEq/L	3.8	mEq/L	107	mEq/L	7.3	mg/dL	109	mg/dL	0.3	mg/dL			31	IU/L	23	IU/L	13	mg/dL	0.8	mg/dL			97	mg/dL	157	mg/dL	38
11273854	39648536	20872944	13	K/uL	4.43	m/uL	90.5	%	7.6	%	1.7	%	197	K/uL	13.4	g/dL			2.2	g/dL	148	mEq/L	3	mEq/L	121	mEq/L	5.8	mg/dL	139	mg/dL	0.3	mg/dL			256	IU/L	616	IU/L	16	mg/dL	0.8	mg/dL
11281127	30635726	29749314	15	K/uL	2.33	m/uL	80.6	%	10.9	%	7.3	%	114	K/uL	8	g/dL			2.5	g/dL	131	mEq/L	3.5	mEq/L	97	mEq/L	8.1	mg/dL	145	mg/dL	1.7	mg/dL			10	IU/L	27	IU/L	21	mg/dL	1.5	mg/dL
11281603	32249723	25891316	11.2	K/uL	2.97	m/uL	85.8	%	8	%	5.3	%	274	K/uL	8.7	g/dL			2.6	g/dL	130	mEq/L	5.1	mEq/L	89	mEq/L	7.8	mg/dL	179	mg/dL	0.3	mg/dL			8	IU/L	19	IU/L	25	mg/dL	4.6	mg/dL			179	mg/dL
11282384	30592303	29994261	8.2	K/uL	3.21	m/uL							180	K/uL	9.6	g/dL			3.1	g/dL	139	mEq/L	4.1	mEq/L	109	mEq/L	8.7	mg/dL	158	mg/dL	0.2	mg/dL			41	IU/L	46	IU/L	85	mg/dL	4.7	mg/dL	9.3	mg/dL
11291230	31850910	22990559	32.6	K/uL	3.75	m/uL							213	K/uL	11.7	g/dL			2.7	g/dL	138	mEq/L	3.7	mEq/L	104	mEq/L	8.4	mg/dL	264	mg/dL	0.3	mg/dL			568	IU/L	347	IU/L	32	mg/dL	2.1	mg/dL
11291823	34007439	21259664	17.9	K/uL	3.9	m/uL	92	%	3	%	5	%	179	K/uL	12.2	g/dL					131	mEq/L	4.4	mEq/L	97	mEq/L	8	mg/dL	94	mg/dL	0.3	mg/dL			12	IU/L	8	IU/L	54	mg/dL	3.6	mg/dL
11293517	35436722	21799365	7.4	K/uL	3.66	m/uL	81.8	%	8.5	%	5.6	%	174	K/uL	11.5	g/dL			3.3	g/dL	134	mEq/L	4.3	mEq/L	97	mEq/L	8.5	mg/dL	134	mg/dL	0.8	mg/dL			237	IU/L	329	IU/L	26	mg/dL	1.2	mg/dL
11294021	38603294	24939277	13.9	K/uL	2.36	m/uL	84	%	8	%	5.1	%	46	K/uL	7.6	g/dL			3.7	g/dL	134	mEq/L	4	mEq/L	100	mEq/L	8.3	mg/dL	136	mg/dL	0.9	mg/dL			24	IU/L	40	IU/L	26	mg/dL	1	mg/dL
11296318	33868204	26765003	10.9	K/uL	4	m/uL							278	K/uL	11.4	g/dL			2.9	g/dL	140	mEq/L	4.6	mEq/L	103	mEq/L	10.2	mg/dL	219	mg/dL	0.4	mg/dL	0.2	mg/dL	25	IU/L	25	IU/L	27	mg/dL	0.8	mg/dL			60	mg/dL	137	mg/dL	60
11296766	39928827	24438132	11.3	K/uL	2.46	m/uL	80.1	%	13.8	%	5.3	%	114	K/uL	7.7	g/dL					141	mEq/L	4.3	mEq/L	114	mEq/L	8.1	mg/dL	109	mg/dL									20	mg/dL	0.9	mg/dL
11296936	39409803	21648820	5.7	K/uL	4.5	m/uL							212	K/uL	13.4	g/dL			3.5	g/dL	138	mEq/L	6.5	mEq/L	102	mEq/L	11.1	mg/dL	73	mg/dL	1	mg/dL			64	IU/L	76	IU/L	84	mg/dL	10.2	mg/dL
11301400	38376187	28109269	6.7	K/uL	1.88	m/uL							161	K/uL	5.2	g/dL					148	mEq/L	4.4	mEq/L	111	mEq/L	8.2	mg/dL	124	mg/dL									111	mg/dL	3	mg/dL
11301742	32453296	23195320	13.9	K/uL	3.02	m/uL	85.9	%	8	%	2.9	%	242	K/uL	9.1	g/dL	4.6	g/dL	2.9	g/dL	131	mEq/L	4.8	mEq/L	93	mEq/L	7.7	mg/dL	180	mg/dL	0.3	mg/dL			11	IU/L	7	IU/L	38	mg/dL	2.2	mg/dL
11304253	34543082	23346584	8.2	K/uL	3.26	m/uL	84	%	8.7	%	6.7	%	178	K/uL	10.8	g/dL			3.8	g/dL	132	mEq/L	4.7	mEq/L	99	mEq/L	8.6	mg/dL	116	mg/dL	0.4	mg/dL	2.3	mg/dL	20	IU/L	45	IU/L	47	mg/dL	2.9	mg/dL			98	mg/dL	166	mg/dL	82
11304959	36159356	27600272	7.9	K/uL	3.05	m/uL							199	K/uL	9.2	g/dL					143	mEq/L	4.8	mEq/L	111	mEq/L	8.1	mg/dL	81	mg/dL	0.1	mg/dL			153	IU/L	177	IU/L	43	mg/dL	1.5	mg/dL
11309053	36858619	23877453	11	K/uL	3.45	m/uL	87	%	7.8	%	3.3	%	589	K/uL	10.5	g/dL					135	mEq/L	4.5	mEq/L	106	mEq/L	8.6	mg/dL	143	mg/dL									27	mg/dL	1.8	mg/dL
11309915	35507582	25761953	25.7	K/uL	1.93	m/uL	94	%	0	%	2	%	371	K/uL	5.7	g/dL			2	g/dL	147	mEq/L	5	mEq/L	112	mEq/L	7	mg/dL	81	mg/dL	3.6	mg/dL	3.1	mg/dL	230	IU/L	363	IU/L	52	mg/dL	1.4	mg/dL
11310901	36662799	22021677	12.4	K/uL	3.72	m/uL	81.4	%	11.3	%	6	%	185	K/uL	10.4	g/dL			3.1	g/dL	142	mEq/L	3.7	mEq/L	105	mEq/L	8	mg/dL	161	mg/dL	0.4	mg/dL			16	IU/L	20	IU/L	12	mg/dL	1	mg/dL
11315296	30708810	24817060	15.6	K/uL	2.53	m/uL							299	K/uL	7.7	g/dL					146	mEq/L	7.6	mEq/L	116	mEq/L	6.7	mg/dL	187	mg/dL									35	mg/dL	1.9	mg/dL
11315982	33345706	28762278	9.7	K/uL	2.35	m/uL							79	K/uL	7.2	g/dL			2.7	g/dL	145	mEq/L	3.8	mEq/L	115	mEq/L	6.1	mg/dL	140	mg/dL	0.4	mg/dL			23	IU/L	28	IU/L	34	mg/dL	3.3	mg/dL			136	mg/dL	107	mg/dL	40
11317570	30355176	29656601	12.8	K/uL	2.66	m/uL							179	K/uL	6.8	g/dL					138	mEq/L	4.4	mEq/L	110	mEq/L			108	mg/dL	0.6	mg/dL			16	IU/L	34	IU/L	18	mg/dL	0.8	mg/dL
11317871	31013881	27218543	13.6	K/uL	3.76	m/uL							231	K/uL	12	g/dL					143	mEq/L	3.9	mEq/L	114	mEq/L	7.9	mg/dL	98	mg/dL									10	mg/dL	0.5	mg/dL
11321046	33625268	24480756	13.8	K/uL	2.65	m/uL							100	K/uL	7.8	g/dL			3.9	g/dL	143	mEq/L	3.3	mEq/L	115	mEq/L	8	mg/dL	85	mg/dL	0.7	mg/dL			15	IU/L	37	IU/L	17	mg/dL	0.9	mg/dL			53	mg/dL
11321257	35860455	21322793	19.8	K/uL	5.25	m/uL	85.2	%	12.1	%	2.2	%	323	K/uL	11.3	g/dL			3.2	g/dL	137	mEq/L	3.5	mEq/L	103	mEq/L	7.9	mg/dL	284	mg/dL	1.1	mg/dL	3.6	mg/dL	16	IU/L	51	IU/L	22	mg/dL	1.1	mg/dL	5.5	mg/dL	197	mg/dL	222	mg/dL	38
11321986	39333664	24607298	52.6	K/uL	2.3	m/uL	58	%	12	%	14	%	54	K/uL	8.1	g/dL					136	mEq/L	3.2	mEq/L	100	mEq/L	8.7	mg/dL	266	mg/dL									30	mg/dL	1.2	mg/dL	7.1	mg/dL
11326098	37507300	26522869	8.1	K/uL	4.07	m/uL							235	K/uL	11.4	g/dL					137	mEq/L	4.4	mEq/L	101	mEq/L	9.1	mg/dL	178	mg/dL									26	mg/dL	1.2	mg/dL
11326206	37079354	23686858	5.9	K/uL	3.03	m/uL	91.2	%	6.9	%	1.7	%	283	K/uL	9	g/dL			2.4	g/dL	134	mEq/L	4.2	mEq/L	97	mEq/L	8	mg/dL	129	mg/dL	0.5	mg/dL			47	IU/L	95	IU/L	22	mg/dL	1.3	mg/dL
11328158	30052733	27985960	8.7	K/uL	3.01	m/uL							314	K/uL	9.3	g/dL					137	mEq/L	3.8	mEq/L	106	mEq/L	8	mg/dL	120	mg/dL									11	mg/dL	0.5	mg/dL
11328386	30342613	28869489	16.4	K/uL	2.93	m/uL	86.6	%	6.8	%	5.9	%	146	K/uL	9.5	g/dL			1.9	g/dL	147	mEq/L	4.6	mEq/L	110	mEq/L	8	mg/dL	101	mg/dL	4.8	mg/dL	3.3	mg/dL	35	IU/L	48	IU/L	36	mg/dL	1.8	mg/dL			57	mg/dL
11332465	36244615	25222212	17.8	K/uL	2.81	m/uL	79.6	%	5.7	%	6.2	%	468	K/uL	8.2	g/dL			3.2	g/dL	143	mEq/L	4.1	mEq/L	97	mEq/L	9.1	mg/dL	203	mg/dL	0.8	mg/dL			23	IU/L	20	IU/L	86	mg/dL	2.8	mg/dL	9.8	mg/dL
11332825	36420347	21909820	12.8	K/uL	3.79	m/uL	96	%	3	%	0	%	379	K/uL	10.8	g/dL			1.5	g/dL	140	mEq/L	4.9	mEq/L	110	mEq/L	6.5	mg/dL	179	mg/dL	0.2	mg/dL			85	IU/L	153	IU/L	48	mg/dL	1.9	mg/dL
11337495	39033634	20374655	11.7	K/uL	4.44	m/uL	45	%	8	%	8	%	274	K/uL	11.7	g/dL	5.1	g/dL	2.7	g/dL	146	mEq/L	3	mEq/L	115	mEq/L	6.7	mg/dL	166	mg/dL	0.7	mg/dL			78	IU/L	111	IU/L	21	mg/dL	1.1	mg/dL			125	mg/dL
11339384	32573448	27383384	6.4	K/uL	4.12	m/uL	85.4	%	11.3	%	3	%	171	K/uL	9.8	g/dL	5.7	g/dL	3.4	g/dL	138	mEq/L	4.6	mEq/L	102	mEq/L	8.1	mg/dL	111	mg/dL	2.1	mg/dL			110	IU/L	155	IU/L	43	mg/dL	2.2	mg/dL
11340930	35192840	20313589	10.1	K/uL	3.59	m/uL	86.7	%	6.5	%	6.5	%	271	K/uL	10.9	g/dL					134	mEq/L	4.9	mEq/L	90	mEq/L	7.9	mg/dL	299	mg/dL									61	mg/dL	5.9	mg/dL			83	mg/dL	112	mg/dL	35
11343484	39661672	29736871	10.5	K/uL	4.08	m/uL	82	%	13.3	%	4	%	268	K/uL	12.9	g/dL			3.2	g/dL	135	mEq/L	4.2	mEq/L	102	mEq/L	8.6	mg/dL	120	mg/dL	0.5	mg/dL	0.2	mg/dL	19	IU/L	28	IU/L	11	mg/dL	0.6	mg/dL			75	mg/dL	132	mg/dL	51
11343907	35967845	22689342	7.6	K/uL	2.31	m/uL	92	%	3.9	%	3.9	%	437	K/uL	6.7	g/dL			2.2	g/dL	129	mEq/L	4.3	mEq/L	93	mEq/L	5.6	mg/dL	86	mg/dL	2.6	mg/dL	3.1	mg/dL	24	IU/L	42	IU/L	82	mg/dL	3.2	mg/dL
11344335	38153293	29609275	9.7	K/uL	2.91	m/uL	85.4	%	8.4	%	4.6	%	81	K/uL	8.1	g/dL					141	mEq/L	4.7	mEq/L	114	mEq/L	9.6	mg/dL	138	mg/dL									32	mg/dL	1.8	mg/dL
11344751	33181285	27728838	32.8	K/uL	4.4	m/uL	83	%	8	%	7	%	400	K/uL	10.5	g/dL			2	g/dL	125	mEq/L	5	mEq/L	90	mEq/L	8.8	mg/dL	153	mg/dL	0.2	mg/dL			34	IU/L	69	IU/L	55	mg/dL	2.8	mg/dL	9.9	mg/dL	1096	mg/dL
11345933	38271986	22106706	9.7	K/uL	2.42	m/uL	75.8	%	19.9	%	3.5	%	82	K/uL	7.7	g/dL					139	mEq/L	4.6	mEq/L	110	mEq/L	8.8	mg/dL	122	mg/dL									45	mg/dL	1.5	mg/dL
11346699	36125779	27717369	7.8	K/uL	4.73	m/uL	87	%	10	%	0	%	200	K/uL	15.2	g/dL			2.3	g/dL	139	mEq/L	3.9	mEq/L	102	mEq/L	7.4	mg/dL	189	mg/dL	0.5	mg/dL			70	IU/L	97	IU/L	14	mg/dL	0.8	mg/dL			51	mg/dL	145	mg/dL	77
11348907	30016014	24524153	15.8	K/uL	4.92	m/uL	87.9	%	5.6	%	6.3	%	198	K/uL	14.2	g/dL			4.1	g/dL	140	mEq/L	4.5	mEq/L	102	mEq/L	9.2	mg/dL	112	mg/dL	1	mg/dL			48	IU/L	61	IU/L	20	mg/dL	1.1	mg/dL
11349432	37310374	24577372	10.6	K/uL	3.86	m/uL							322	K/uL	11.7	g/dL			3.2	g/dL	158	mEq/L	4.5	mEq/L	124	mEq/L	8.9	mg/dL	629	mg/dL									40	mg/dL	1.3	mg/dL			278	mg/dL	172	mg/dL	45
11353832	38396911	25246853	8.6	K/uL	4.09	m/uL	49.7	%	22.3	%	25.8	%	121	K/uL	9.8	g/dL					140	mEq/L	5.1	mEq/L	97	mEq/L	9.5	mg/dL	118	mg/dL	0.9	mg/dL			22	IU/L	27	IU/L	28	mg/dL	1.7	mg/dL
11354922	32621287	27718042	25.6	K/uL	3.44	m/uL	85.4	%	9.4	%	4.2	%	297	K/uL	8.2	g/dL			2.1	g/dL	136	mEq/L	3.6	mEq/L	102	mEq/L	7.4	mg/dL	52	mg/dL	0.5	mg/dL			14	IU/L	16	IU/L	45	mg/dL	3.9	mg/dL
11360891	32354505	22429517	15.7	K/uL	4.93	m/uL	91.1	%	4.6	%	4.1	%	197	K/uL	14.1	g/dL			3.9	g/dL	138	mEq/L	4.7	mEq/L	103	mEq/L	8.3	mg/dL	235	mg/dL	0.6	mg/dL			38	IU/L	57	IU/L	29	mg/dL	2.1	mg/dL
11363157	35392063	20971867	18.6	K/uL	2.9	m/uL	91	%	3	%	3	%	236	K/uL	8	g/dL			2.3	g/dL	145	mEq/L	3.7	mEq/L	112	mEq/L	7.9	mg/dL	139	mg/dL	0.2	mg/dL			11	IU/L	18	IU/L	55	mg/dL	1.6	mg/dL
11363936	37298762	28745767	8.3	K/uL	3.36	m/uL							160	K/uL	10.2	g/dL			3.9	g/dL	138	mEq/L	4	mEq/L	95	mEq/L	7	mg/dL	102	mg/dL	0.3	mg/dL			29	IU/L	198	IU/L	40	mg/dL	9.4	mg/dL			169	mg/dL	132	mg/dL	36
11366148	31290984	28310283	10	K/uL	3	m/uL							145	K/uL	8.4	g/dL					142	mEq/L	5	mEq/L	104	mEq/L	8.3	mg/dL	117	mg/dL	0.3	mg/dL							50	mg/dL	2.3	mg/dL
11366422	35802161	25458336	15.4	K/uL	3.6	m/uL							221	K/uL	10	g/dL					147	mEq/L	4	mEq/L	109	mEq/L	7.3	mg/dL	125	mg/dL									37	mg/dL	1	mg/dL
11369587	30218259	28211027	7.9	K/uL	2.88	m/uL	84	%	10.9	%	4.2	%	104	K/uL	9.9	g/dL					146	mEq/L	3.3	mEq/L	105	mEq/L	9.3	mg/dL	78	mg/dL	0.4	mg/dL	0.2	mg/dL					42	mg/dL	1.9	mg/dL
11370994	36837764	22801372	3.5	K/uL	1.98	m/uL	1	%	3	%	69	%	26	K/uL	6.6	g/dL			2.4	g/dL	121	mEq/L	4.7	mEq/L	87	mEq/L	8.1	mg/dL	114	mg/dL	0.6	mg/dL				IU/L	53	IU/L	28	mg/dL	1	mg/dL	4.1	mg/dL
11371466	34482432	21270943	8.9	K/uL	3.15	m/uL	85.9	%	5.8	%	8.1	%	230	K/uL	9	g/dL			3.5	g/dL	140	mEq/L	5.5	mEq/L	107	mEq/L	8	mg/dL	157	mg/dL	2.1	mg/dL	2.6	mg/dL	1637	IU/L	2624	IU/L	63	mg/dL	2.9	mg/dL
11372027	30981206	29009535	3.9	K/uL	2.7	m/uL							100	K/uL	7.9	g/dL	6.9	g/dL	3.6	g/dL	140	mEq/L	4.9	mEq/L	111	mEq/L	6.8	mg/dL	114	mg/dL	0.3	mg/dL			20	IU/L	29	IU/L	29	mg/dL	1.3	mg/dL
11373077	32508102	28635328	8	K/uL	4.19	m/uL	79.6	%	10.8	%	4.5	%	361	K/uL	9.4	g/dL					138	mEq/L	4	mEq/L	92	mEq/L	9.1	mg/dL	221	mg/dL									48	mg/dL	7	mg/dL
11374486	35647824	23112869	22.5	K/uL	4.43	m/uL	86.7	%	6.6	%	6.6	%	226	K/uL	14.4	g/dL			2.8	g/dL	131	mEq/L	6.5	mEq/L	98	mEq/L	9.3	mg/dL	383	mg/dL	1.2	mg/dL			50	IU/L	69	IU/L	27	mg/dL	1.3	mg/dL			173	mg/dL	143	mg/dL	27
11374532	39599342	27499142	17.4	K/uL	3.84	m/uL	85	%	6	%	6	%	148	K/uL	10.7	g/dL			2.8	g/dL	136	mEq/L	4.5	mEq/L	103	mEq/L	8.2	mg/dL	110	mg/dL	0.6	mg/dL			29	IU/L	27	IU/L	30	mg/dL	1.3	mg/dL
11374776	34927785	23440405	11.6	K/uL	3.79	m/uL	89	%	6	%	5	%	179	K/uL	11.1	g/dL			3.7	g/dL	136	mEq/L	3.4	mEq/L	104	mEq/L	8.2	mg/dL	78	mg/dL	0.9	mg/dL	0.3	mg/dL	19	IU/L	46	IU/L	8	mg/dL	0.5	mg/dL			66	mg/dL	99	mg/dL	52
11376103	32465788	27821276	27.4	K/uL	2.47	m/uL	93	%	1	%	2	%	89	K/uL	8.3	g/dL			3.3	g/dL	144	mEq/L	4.2	mEq/L	115	mEq/L	7.7	mg/dL	59	mg/dL	4.5	mg/dL	2.6	mg/dL	31	IU/L	115	IU/L	41	mg/dL	2.9	mg/dL			87	mg/dL
11378149	31597960	29235017	14.5	K/uL	3.04	m/uL	75.8	%	18.4	%	4.5	%	227	K/uL	8.4	g/dL			3.2	g/dL	140	mEq/L	3.5	mEq/L	109	mEq/L	7	mg/dL	99	mg/dL	0.2	mg/dL	0.1	mg/dL	0	IU/L	3	IU/L	29	mg/dL	1	mg/dL			186	mg/dL
11378535	32950707	26705155	8.5	K/uL	3.31	m/uL							174	K/uL	10	g/dL					137	mEq/L	4.1	mEq/L	106	mEq/L	8.2	mg/dL	114	mg/dL	0.4	mg/dL							30	mg/dL	1.1	mg/dL
11378589	37231883	28684313	4.3	K/uL	3.43	m/uL							201	K/uL	11.3	g/dL			3.3	g/dL	125	mEq/L	2.7	mEq/L	72	mEq/L	8.3	mg/dL	82	mg/dL	0.7	mg/dL			27	IU/L	37	IU/L	6	mg/dL	0.5	mg/dL
11380368	30253379	21678815	4.5	K/uL	3.08	m/uL	62	%	14	%	10	%	140	K/uL	9.9	g/dL			3.5	g/dL	136	mEq/L	3.8	mEq/L	95	mEq/L	8.8	mg/dL	93	mg/dL	0.6	mg/dL			10	IU/L	31	IU/L	26	mg/dL	0.8	mg/dL
11381511	38852679	24668341	15.2	K/uL	2.64	m/uL	90.1	%	5.5	%	4.2	%	140	K/uL	7.7	g/dL			3.7	g/dL	142	mEq/L	5.7	mEq/L	116	mEq/L	8.4	mg/dL	81	mg/dL	3.8	mg/dL	0.4	mg/dL	10	IU/L	54	IU/L	10	mg/dL	0.6	mg/dL
11381569	33607734	26192299	4.5	K/uL	2.37	m/uL	61	%	15	%	17	%	45	K/uL	8.3	g/dL			2	g/dL	145	mEq/L	4.3	mEq/L	119	mEq/L	8.2	mg/dL	80	mg/dL	2.7	mg/dL	1.1	mg/dL	38	IU/L	55	IU/L	41	mg/dL	1.3	mg/dL
11383018	39452683	25780991	0.7	K/uL	3.09	m/uL	52	%	45	%	1	%	47	K/uL	8.9	g/dL			3.3	g/dL	135	mEq/L	5.1	mEq/L	104	mEq/L	8.6	mg/dL	144	mg/dL	7	mg/dL	1.1	mg/dL	558	IU/L	768	IU/L	43	mg/dL	1.3	mg/dL
11384521	34926363	20053214	7.2	K/uL	5.48	m/uL	83.8	%	8.1	%	6.6	%	146	K/uL	16.4	g/dL			3	g/dL	142	mEq/L	3.5	mEq/L	94	mEq/L	8.4	mg/dL	81	mg/dL	8.7	mg/dL	9.2	mg/dL	19	IU/L	28	IU/L	10	mg/dL	1.3	mg/dL			246	mg/dL
11385992	30668232	23133441	1.2	K/uL	1.56	m/uL	44	%	52	%	1	%	68	K/uL	5.1	g/dL			2.9	g/dL	139	mEq/L	4.7	mEq/L	101	mEq/L	7.7	mg/dL	80	mg/dL	0.5	mg/dL			8	IU/L	22	IU/L	50	mg/dL	5.1	mg/dL
11389801	33132370	28171818	25.9	K/uL	3.99	m/uL	82.3	%	8.9	%	7.1	%	254	K/uL	13.4	g/dL	6.5	g/dL	3.2	g/dL	142	mEq/L	4.7	mEq/L	107	mEq/L	8.7	mg/dL	258	mg/dL	0.9	mg/dL			270	IU/L	870	IU/L	15	mg/dL	1.1	mg/dL	3.7	mg/dL
11390104	36666352	20479841	24.9	K/uL	4.73	m/uL	80.2	%	11.3	%	7.2	%	420	K/uL	11	g/dL			3.6	g/dL	142	mEq/L	3.6	mEq/L	104	mEq/L	8.8	mg/dL	170	mg/dL	0.4	mg/dL			12	IU/L	21	IU/L	18	mg/dL	1	mg/dL
11390252	32716634	21331972	22.8	K/uL	4.47	m/uL	72.3	%	10.7	%	13.2	%	431	K/uL	12.9	g/dL			3.3	g/dL	137	mEq/L	4.1	mEq/L	105	mEq/L	9.5	mg/dL	387	mg/dL	0.4	mg/dL			18	IU/L	21	IU/L	13	mg/dL	1	mg/dL
11390506	35493524	27989210	7.2	K/uL	2.54	m/uL							148	K/uL	8.4	g/dL	6.8	g/dL	2.5	g/dL	139	mEq/L	4.8	mEq/L	109	mEq/L	8.2	mg/dL	94	mg/dL		mg/dL			7	IU/L	22	IU/L	36	mg/dL	2.7	mg/dL	10	mg/dL
11392990	39980385	21253505	7.8	K/uL	3.27	m/uL							187	K/uL	9.3	g/dL					139	mEq/L	4.9	mEq/L	105	mEq/L	8.6	mg/dL	219	mg/dL	0.2	mg/dL			24	IU/L	20	IU/L	33	mg/dL	1.9	mg/dL
11397722	33871797	20635136	24.3	K/uL	4.01	m/uL							161	K/uL	11.7	g/dL					142	mEq/L	3.5	mEq/L	111	mEq/L	7.6	mg/dL	155	mg/dL					25	IU/L	27	IU/L	43	mg/dL	1.4	mg/dL
11398829	34031152	26104066	10.7	K/uL	4	m/uL							268	K/uL	10.7	g/dL					137	mEq/L	4.6	mEq/L	99	mEq/L	9.6	mg/dL	117	mg/dL	0.3	mg/dL			14	IU/L	20	IU/L	79	mg/dL	3.1	mg/dL					166	mg/dL	27
11400494	39351152	25827583		K/uL		m/uL	81.3	%	12.4	%	6	%		K/uL		g/dL			2.8	g/dL	146	mEq/L	3.8	mEq/L	109	mEq/L	8.1	mg/dL	162	mg/dL									17	mg/dL	1.3	mg/dL
11402910	32560705	23375177	7.2	K/uL	3.6	m/uL	83	%	11	%	2	%	236	K/uL	11.4	g/dL			2.6	g/dL	144	mEq/L	3	mEq/L	109	mEq/L	8.3	mg/dL	146	mg/dL	0.7	mg/dL	3.3	mg/dL	20	IU/L	52	IU/L	17	mg/dL	1	mg/dL			350	mg/dL
11403616	33493059	23885084	15.9	K/uL	2.53	m/uL							147	K/uL	8	g/dL			2.7	g/dL	138	mEq/L	4.7	mEq/L	114	mEq/L	8	mg/dL	102	mg/dL	2.7	mg/dL			110	IU/L	71	IU/L	12	mg/dL	0.7	mg/dL	5.1	mg/dL
11404288	36416590	29333255	12.2	K/uL	2.76	m/uL	77.1	%	9.9	%	10.6	%	283	K/uL	7.9	g/dL					144	mEq/L	8.9	mEq/L	109	mEq/L	9	mg/dL	70	mg/dL									50	mg/dL	3	mg/dL
11407375	34477666	27274808	9.4	K/uL	3.84	m/uL	83.9	%	5.4	%	9.5	%	145	K/uL	11.8	g/dL			3.5	g/dL	138	mEq/L	3.7	mEq/L	106	mEq/L	8	mg/dL	130	mg/dL	2	mg/dL			12	IU/L	26	IU/L	25	mg/dL	1.2	mg/dL
11408401	33753561	20915702	16.8	K/uL	3.63	m/uL	82	%	9	%	5	%	167	K/uL	10.8	g/dL			2.9	g/dL	137	mEq/L	4.3	mEq/L	105	mEq/L	7.7	mg/dL	110	mg/dL	4.5	mg/dL	3.5	mg/dL	317	IU/L	138	IU/L	28	mg/dL	1.7	mg/dL
11408874	33118083	26001001	19.6	K/uL	2.48	m/uL	93.6	%	3.4	%	2.8	%	259	K/uL	8.1	g/dL			2.9	g/dL	133	mEq/L	5.3	mEq/L	101	mEq/L	7.3	mg/dL	162	mg/dL	1	mg/dL			48	IU/L	39	IU/L	44	mg/dL	1.3	mg/dL
11409035	39601179	25150183	18.4	K/uL	4.47	m/uL	90.2	%	6.1	%	3.5	%	318	K/uL	13.6	g/dL			2.6	g/dL	135	mEq/L	3.1	mEq/L	103	mEq/L	6.9	mg/dL	106	mg/dL	0.7	mg/dL			16	IU/L	61	IU/L	9	mg/dL	0.7	mg/dL			65	mg/dL
11409143	33831444	28675941	17.6	K/uL	2.95	m/uL							154	K/uL	9.7	g/dL			2.9	g/dL	140	mEq/L	4.2	mEq/L	104	mEq/L	8.4	mg/dL	110	mg/dL	0.4	mg/dL			12	IU/L	23	IU/L	17	mg/dL	1.4	mg/dL
11410076	30802952	29714083	11.7	K/uL	3.28	m/uL							180	K/uL	10	g/dL			3.1	g/dL	140	mEq/L	4.5	mEq/L	104	mEq/L	8.2	mg/dL	287	mg/dL	0.7	mg/dL			32	IU/L	60	IU/L	32	mg/dL	1.2	mg/dL
11410426	39722758	27299736	12.8	K/uL	3.67	m/uL	69.5	%	8.4	%	14.4	%	128	K/uL	11.5	g/dL	5.8	g/dL	3.3	g/dL	137	mEq/L	4.9	mEq/L	100	mEq/L	8.7	mg/dL	180	mg/dL	1	mg/dL			19	IU/L	35	IU/L	70	mg/dL	2.4	mg/dL
11411362	37331665	22523526	41.7	K/uL	3.17	m/uL	78	%	7	%	7	%	216	K/uL	9.9	g/dL			2.7	g/dL	140	mEq/L	5.6	mEq/L	101	mEq/L	7.8	mg/dL	126	mg/dL	1.9	mg/dL			4125	IU/L	5872	IU/L	49	mg/dL	2.2	mg/dL
11412254	36715122	22069290	9.9	K/uL	3.38	m/uL	77.2	%	13.3	%	5.1	%	437	K/uL	9.7	g/dL					139	mEq/L	4.5	mEq/L	102	mEq/L	8.8	mg/dL	133	mg/dL									54	mg/dL	2.5	mg/dL			130	mg/dL	113	mg/dL	38
11413537	38058757	24641041	23.6	K/uL	3.38	m/uL	90	%	2	%	4	%	425	K/uL	9.7	g/dL					135	mEq/L	3.7	mEq/L	98	mEq/L	8.2	mg/dL	120	mg/dL	0.5	mg/dL			45	IU/L	56	IU/L	46	mg/dL	2.3	mg/dL
11415965	33804298	22822957	7	K/uL	3.26	m/uL							132	K/uL	11.8	g/dL			3.4	g/dL	139	mEq/L	3.6	mEq/L	106	mEq/L	7.9	mg/dL	114	mg/dL	5.2	mg/dL	3.6	mg/dL	514	IU/L	326	IU/L	16	mg/dL	0.9	mg/dL
11418556	32792834	20275492	8.3	K/uL	2.9	m/uL							241	K/uL	10.1	g/dL			3.5	g/dL	138	mEq/L	6.1	mEq/L	102	mEq/L	8.3	mg/dL	118	mg/dL	0.3	mg/dL			25	IU/L	54	IU/L	32	mg/dL	1.4	mg/dL
11425407	39329319	21832823	8	K/uL	2.86	m/uL	85.1	%	9.8	%	4.4	%	108	K/uL	6.9	g/dL			2.9	g/dL	141	mEq/L	3.8	mEq/L	103	mEq/L	7.9	mg/dL	174	mg/dL	0.9	mg/dL			16	IU/L	22	IU/L	17	mg/dL	1.9	mg/dL
11426151	37099009	26785908	6.3	K/uL	2.77	m/uL							184	K/uL	8.6	g/dL					136	mEq/L	5.2	mEq/L	105	mEq/L	8.2	mg/dL	226	mg/dL	2.2	mg/dL	1.4	mg/dL	49	IU/L	51	IU/L	79	mg/dL	3.4	mg/dL
11429121	34180005	25179006	18.3	K/uL	3.11	m/uL	50.5	%	37.1	%	9.3	%	191	K/uL	10.1	g/dL			3.2	g/dL	139	mEq/L	3.8	mEq/L	101	mEq/L	8.8	mg/dL	152	mg/dL	0.4	mg/dL			23	IU/L	47	IU/L	45	mg/dL	2.1	mg/dL
11429550	34560685	29005196	17.5	K/uL	3.68	m/uL	90.6	%	4	%	4.7	%	315	K/uL	10.3	g/dL			2.8	g/dL	138	mEq/L	4	mEq/L	93	mEq/L	8.3	mg/dL	133	mg/dL	1	mg/dL			8	IU/L	17	IU/L	27	mg/dL	1.2	mg/dL
11432534	30975141	24996793	12	K/uL	2.22	m/uL	79	%	2	%	4	%	131	K/uL	7.4	g/dL					140	mEq/L	4.3	mEq/L	101	mEq/L	7.2	mg/dL	86	mg/dL	2.2	mg/dL	0.9	mg/dL	29	IU/L	57	IU/L	28	mg/dL	1.1	mg/dL
11437366	31486926	21503098	20	K/uL	1.96	m/uL							132	K/uL	5.6	g/dL			2.6	g/dL	141	mEq/L	3.9	mEq/L	101	mEq/L	8.8	mg/dL	226	mg/dL	1.8	mg/dL			34	IU/L	54	IU/L	168	mg/dL	2.8	mg/dL
11438336	37925650	29503954	6.9	K/uL	3.27	m/uL	83	%	14.2	%	1.2	%	182	K/uL	9.2	g/dL					140	mEq/L	4.7	mEq/L	97	mEq/L	8.7	mg/dL	203	mg/dL	0.8	mg/dL			106	IU/L	62	IU/L	57	mg/dL	1.7	mg/dL
11438492	32070305	20032916	6.6	K/uL	2.53	m/uL							128	K/uL	8.5	g/dL			2.7	g/dL	144	mEq/L	3.7	mEq/L	117	mEq/L	6	mg/dL	800	mg/dL	0.2	mg/dL			20	IU/L	28	IU/L	37	mg/dL	1.3	mg/dL
11438886	37253283	22928595	15.3	K/uL	2.98	m/uL	86	%	9.6	%	2.9	%	284	K/uL	8.3	g/dL					140	mEq/L	3.8	mEq/L	107	mEq/L	9.1	mg/dL	93	mg/dL									17	mg/dL	1.1	mg/dL
11440437	37270651	26588747	7	K/uL	3.68	m/uL	81.2	%	11.2	%	5	%	185	K/uL	11.6	g/dL			3.7	g/dL	143	mEq/L	3.3	mEq/L	104	mEq/L	8.9	mg/dL	140	mg/dL	1.9	mg/dL			165	IU/L	85	IU/L	17	mg/dL	0.8	mg/dL
11441946	36695853	25235003	17.1	K/uL	2.47	m/uL	93	%	1	%	1	%	173	K/uL	6.9	g/dL			2.9	g/dL	136	mEq/L	3.6	mEq/L	104	mEq/L	8	mg/dL	118	mg/dL	1.2	mg/dL			50	IU/L	422	IU/L	14	mg/dL	0.8	mg/dL			111	mg/dL
11447867	32312917	24384913	13	K/uL	4.23	m/uL							152	K/uL	12.5	g/dL					138	mEq/L	4.5	mEq/L	112	mEq/L	7.6	mg/dL	131	mg/dL									13	mg/dL	0.8	mg/dL
11448985	33246619	26740424	18.5	K/uL	4.03	m/uL	81.7	%	8.3	%	7.6	%	232	K/uL	11.4	g/dL					136	mEq/L	4.7	mEq/L	102	mEq/L	8.9	mg/dL	185	mg/dL	5.8	mg/dL	4.2	mg/dL	61	IU/L	61	IU/L	21	mg/dL	1.3	mg/dL
11449055	36304662	27630732	10.1	K/uL	3.82	m/uL							175	K/uL	12.4	g/dL					133	mEq/L	4.7	mEq/L	99	mEq/L	8.5	mg/dL	332	mg/dL	0.2	mg/dL			42	IU/L	84	IU/L	29	mg/dL	1.7	mg/dL
11450666	36538650	22882899	10.3	K/uL	2.85	m/uL	68.1	%	27.7	%	1.7	%	62	K/uL	8.2	g/dL					145	mEq/L	3.2	mEq/L	107	mEq/L	8.7	mg/dL	121	mg/dL									13	mg/dL	1	mg/dL
11452473	39443375	28918725	15.9	K/uL	4.37	m/uL							416	K/uL	11.2	g/dL					135	mEq/L	3.5	mEq/L	101	mEq/L	9.1	mg/dL	90	mg/dL	14.4	mg/dL	11.6	mg/dL	64	IU/L	75	IU/L	11	mg/dL	1	mg/dL
11452644	35689867	29901909	18.5	K/uL	1.8	m/uL	64	%	16	%	10	%	76	K/uL	5.4	g/dL			2.8	g/dL	139	mEq/L	5.6	mEq/L	105	mEq/L	7.8	mg/dL	170	mg/dL	3.2	mg/dL			43	IU/L	181	IU/L	73	mg/dL	1.7	mg/dL
11455536	37629333	28486795	9.6	K/uL	3.12	m/uL							189	K/uL	9.9	g/dL					136	mEq/L	4.3	mEq/L	111	mEq/L			113	mg/dL									16	mg/dL	0.8	mg/dL
11457357	34004563	26329726	7.9	K/uL	3.82	m/uL							109	K/uL	12.4	g/dL			3.7	g/dL	140	mEq/L	4.4	mEq/L	102	mEq/L	8.5	mg/dL	156	mg/dL	0.7	mg/dL			10	IU/L	13	IU/L	49	mg/dL	5.3	mg/dL			103	mg/dL	110	mg/dL	46
11457571	37798506	25927964	15.7	K/uL	4.89	m/uL	78	%	10	%	7	%	230	K/uL	14	g/dL			4.4	g/dL	142	mEq/L	4.3	mEq/L	100	mEq/L	8.6	mg/dL	178	mg/dL	0.5	mg/dL			56	IU/L	113	IU/L	19	mg/dL	1.1	mg/dL
11458288	35541349	25687779	25.9	K/uL	5.19	m/uL	81.9	%	15.4	%	2.3	%	309	K/uL	15.6	g/dL			3	g/dL	138	mEq/L	6.2	mEq/L	104	mEq/L	7.9	mg/dL	159	mg/dL	0.8	mg/dL			121	IU/L	749	IU/L	23	mg/dL	1.6	mg/dL	8.3	mg/dL
11458442	32771068	22613935	8.8	K/uL	2.88	m/uL							80	K/uL	9.8	g/dL					137	mEq/L	4.3	mEq/L	113	mEq/L	7.3	mg/dL	100	mg/dL									14	mg/dL	0.7	mg/dL
11459120	38281287	24783889	6.8	K/uL	3.64	m/uL	82.4	%	12.1	%	4.7	%	172	K/uL	11.2	g/dL					139	mEq/L	3.6	mEq/L	106	mEq/L	8.1	mg/dL	98	mg/dL									23	mg/dL	1	mg/dL
11461422	37265861	23370162	8.2	K/uL	3.24	m/uL	77.7	%	19.9	%	1.2	%	185	K/uL	8.9	g/dL					141	mEq/L	4	mEq/L	110	mEq/L	8.5	mg/dL	155	mg/dL									19	mg/dL	1	mg/dL
11462863	33765335	22106219	15.4	K/uL	4.13	m/uL	90.5	%	4	%	3.9	%	143	K/uL	13.3	g/dL					137	mEq/L	3.5	mEq/L	97	mEq/L	7.6	mg/dL	117	mg/dL	1.8	mg/dL			15	IU/L	25	IU/L	26	mg/dL	1.4	mg/dL
11463165	31172290	27865548	13.5	K/uL	4.07	m/uL	72.3	%	18.9	%	7.4	%	294	K/uL	13.1	g/dL			3.6	g/dL	147	mEq/L	3.8	mEq/L	106	mEq/L	8.6	mg/dL	124	mg/dL	1.1	mg/dL			47	IU/L	55	IU/L	23	mg/dL	0.8	mg/dL
11465184	35592626	29050266	6.6	K/uL	4.11	m/uL							125	K/uL	12.3	g/dL					139	mEq/L	4.5	mEq/L	103	mEq/L	7.7	mg/dL	117	mg/dL									44	mg/dL	2.5	mg/dL
11466749	31832941	20441454	12.2	K/uL	3.45	m/uL	95	%	0	%	0	%	151	K/uL	10.6	g/dL	3.4	g/dL	2.6	g/dL	130	mEq/L	4.8	mEq/L	99	mEq/L	7.6	mg/dL	127	mg/dL	0.8	mg/dL			14	IU/L	29	IU/L	97	mg/dL	1.8	mg/dL	5.4	mg/dL
11467523	34220976	21817770	9.6	K/uL	3.05	m/uL	72.2	%	20.8	%	6.5	%	177	K/uL	9.8	g/dL					142	mEq/L	5.6	mEq/L	99	mEq/L	8.8	mg/dL	81	mg/dL									108	mg/dL	3.2	mg/dL
11470198	38995260	27367969	10.8	K/uL	3.89	m/uL							276	K/uL	11.3	g/dL					139	mEq/L	4.3	mEq/L	100	mEq/L	8.9	mg/dL	95	mg/dL	0.4	mg/dL			65	IU/L	40	IU/L	5	mg/dL	0.7	mg/dL
11470779	31137014	25205869	14.5	K/uL	3.1	m/uL							180	K/uL	9.6	g/dL					137	mEq/L	4.2	mEq/L	113	mEq/L			159	mg/dL									11	mg/dL	0.6	mg/dL
11472206	36320663	29905361	19	K/uL	3.24	m/uL	90.7	%	3.7	%	4.8	%	172	K/uL	8.7	g/dL					135	mEq/L	5.2	mEq/L	96	mEq/L	8.3	mg/dL	197	mg/dL	0.7	mg/dL			21	IU/L	29	IU/L	70	mg/dL	1.8	mg/dL
11474065	32408660	24586639	14.1	K/uL	3.59	m/uL	86	%	0	%	10	%	462	K/uL	9.8	g/dL	5.4	g/dL	3	g/dL	130	mEq/L	4.3	mEq/L	91	mEq/L	8.9	mg/dL	200	mg/dL	0.5	mg/dL			39	IU/L	42	IU/L	18	mg/dL	0.6	mg/dL
11474733	31402041	26406008	16.6	K/uL	3	m/uL	82.4	%	12.2	%	3.3	%	221	K/uL	8.6	g/dL			1.7	g/dL	140	mEq/L	4.3	mEq/L	109	mEq/L	11.3	mg/dL	175	mg/dL	0.3	mg/dL			32	IU/L	31	IU/L	24	mg/dL	1	mg/dL
11475003	36375502	29693612	18.5	K/uL	3.04	m/uL	95.5	%	2.8	%	1.7	%	222	K/uL	9	g/dL	5.2	g/dL	2.6	g/dL	141	mEq/L	5.7	mEq/L	108	mEq/L	8	mg/dL	167	mg/dL	0.8	mg/dL	0.3	mg/dL					79	mg/dL	2	mg/dL
11477097	38729808	28214804	22.6	K/uL	3.08	m/uL	86.2	%	7.7	%	4.1	%	278	K/uL	7.5	g/dL			2.8	g/dL	133	mEq/L	5.2	mEq/L	104	mEq/L	8.3	mg/dL	73	mg/dL	0.4	mg/dL				IU/L	30	IU/L	66	mg/dL	2.3	mg/dL
11477669	36707061	21242036	10.4	K/uL	4.2	m/uL	65.1	%	24.9	%	5.9	%	182	K/uL	11.2	g/dL					136	mEq/L	4.3	mEq/L	89	mEq/L	9.4	mg/dL	215	mg/dL	0.3	mg/dL			25	IU/L	23	IU/L	57	mg/dL	1.3	mg/dL			118	mg/dL
11479858	34189676	22777545	13.5	K/uL	4.72	m/uL	81.2	%	10.7	%	7.8	%	180	K/uL	14.8	g/dL			3.9	g/dL	141	mEq/L	3.8	mEq/L	108	mEq/L	7.7	mg/dL	107	mg/dL	0.9	mg/dL			25	IU/L	27	IU/L	10	mg/dL	0.8	mg/dL			114	mg/dL	93	mg/dL	34
11481806	30508327	20516028	22.7	K/uL	3.61	m/uL	82.9	%	5.8	%	10.6	%	229	K/uL	11.2	g/dL			3.7	g/dL	135	mEq/L	4.2	mEq/L	104	mEq/L	8	mg/dL	118	mg/dL									19	mg/dL	0.9	mg/dL
11482500	38486268	24021148	5.8	K/uL	3.1	m/uL							262	K/uL	9	g/dL					140	mEq/L	4.7	mEq/L	106	mEq/L	8.5	mg/dL	104	mg/dL	0.4	mg/dL							23	mg/dL	0.9	mg/dL
11486239	36077676	25861822	30.2	K/uL	5.29	m/uL	90.4	%	3.6	%	5.9	%	254	K/uL	16.8	g/dL	4.6	g/dL	3	g/dL	126	mEq/L	4.7	mEq/L	95	mEq/L	9.6	mg/dL	102	mg/dL	2.8	mg/dL	1.2	mg/dL	26	IU/L	30	IU/L	37	mg/dL	1.1	mg/dL			60	mg/dL	114	mg/dL	10
11486264	38496686	24959908	9.3	K/uL	3.39	m/uL	94.6	%	3.7	%	1.4	%	153	K/uL	10	g/dL			2.2	g/dL	138	mEq/L	4.5	mEq/L	103	mEq/L	8.2	mg/dL	110	mg/dL	0.4	mg/dL			313	IU/L	317	IU/L	34	mg/dL	0.7	mg/dL
11491583	34725102	28868643	16.5	K/uL	2.88	m/uL	89	%	7	%	3	%	402	K/uL	8.1	g/dL			2.7	g/dL	139	mEq/L	3.9	mEq/L	99	mEq/L	7.8	mg/dL	194	mg/dL	0.2	mg/dL		mg/dL		IU/L	9	IU/L	54	mg/dL	2.1	mg/dL			204	mg/dL
11492213	39684354	22184277	12.5	K/uL	3.04	m/uL	71.5	%	22.3	%	3.4	%	158	K/uL	8.5	g/dL			2.7	g/dL	140	mEq/L	2.9	mEq/L	104	mEq/L	7.8	mg/dL	170	mg/dL	1	mg/dL	4.9	mg/dL	13	IU/L	41	IU/L	84	mg/dL	5.2	mg/dL
11495932	35093335	26638278	5.7	K/uL	3.26	m/uL							198	K/uL	8.8	g/dL					134	mEq/L	4.1	mEq/L	93	mEq/L	8.8	mg/dL	106	mg/dL									40	mg/dL	5.2	mg/dL
11496131	35985792	25795006	9	K/uL	3.99	m/uL	92.8	%	4.6	%	1.9	%	428	K/uL	11.6	g/dL					136	mEq/L	4.1	mEq/L	109	mEq/L	7.6	mg/dL	110	mg/dL									20	mg/dL	1.2	mg/dL
11500847	37143937	25353725	9.9	K/uL	4.51	m/uL	76.1	%	11.1	%	8.3	%	82	K/uL	13.5	g/dL			3.3	g/dL	144	mEq/L	3.9	mEq/L	100	mEq/L	8.8	mg/dL	148	mg/dL	0.5	mg/dL			8	IU/L	13	IU/L	28	mg/dL	1	mg/dL			108	mg/dL
11501310	30983281	27305247	26.4	K/uL	3.22	m/uL	81.8	%	8.1	%	6.3	%	165	K/uL	9.7	g/dL	5	g/dL	3.1	g/dL	141	mEq/L	3.8	mEq/L	100	mEq/L	8.4	mg/dL	362	mg/dL	0.8	mg/dL			14	IU/L	81	IU/L	21	mg/dL	1.2	mg/dL			165	mg/dL
11506385	31694173	25971115	7.9	K/uL	2.46	m/uL							239	K/uL	7.2	g/dL					137	mEq/L	5	mEq/L	100	mEq/L	8.4	mg/dL	167	mg/dL	0.2	mg/dL			11	IU/L	11	IU/L	110	mg/dL	2.4	mg/dL					83	mg/dL
11506963	35227066	25858162	12.5	K/uL	3.3	m/uL							186	K/uL	9.8	g/dL					143	mEq/L	4.6	mEq/L	108	mEq/L	8.4	mg/dL	149	mg/dL									29	mg/dL	1.3	mg/dL			78	mg/dL	119	mg/dL	47
11508679	30062477	20568339	37.7	K/uL	4.37	m/uL	76	%	2	%	6	%	1013	K/uL	12.1	g/dL			3.1	g/dL	142	mEq/L	5	mEq/L	102	mEq/L	8.9	mg/dL	135	mg/dL	0.5	mg/dL			16	IU/L	23	IU/L	19	mg/dL	2.6	mg/dL
11509670	30532230	24824123	18	K/uL	2.99	m/uL							386	K/uL	8.4	g/dL			3	g/dL	143	mEq/L	4.7	mEq/L	105	mEq/L	7.9	mg/dL	83	mg/dL	0.5	mg/dL			109	IU/L	78	IU/L	59	mg/dL	3.5	mg/dL
11510549	30187936	21791514	16.5	K/uL	4.22	m/uL							344	K/uL	13.4	g/dL					139	mEq/L	4.1	mEq/L	103	mEq/L	8.7	mg/dL	154	mg/dL									21	mg/dL	1	mg/dL
11511458	34227617	20941398	7.6	K/uL	3.57	m/uL							182	K/uL	11.5	g/dL			3.1	g/dL	138	mEq/L	4.9	mEq/L	101	mEq/L	8.5	mg/dL	202	mg/dL									33	mg/dL	1	mg/dL	2.9	mg/dL
11512097	37721096	24963505	5.9	K/uL	1.76	m/uL							159	K/uL	6.7	g/dL			3.1	g/dL	148	mEq/L	3.3	mEq/L	115	mEq/L	8.2	mg/dL	117	mg/dL	6.6	mg/dL			30	IU/L	123	IU/L	19	mg/dL	0.6	mg/dL
11512653	39359277	24728972	16.3	K/uL	3.27	m/uL	84	%	12	%	3	%	202	K/uL	9.3	g/dL	6	g/dL			136	mEq/L	4.9	mEq/L	104	mEq/L	7.3	mg/dL	178	mg/dL	0.6	mg/dL			405	IU/L	358	IU/L	33	mg/dL	2.8	mg/dL
11516270	37749758	20486917	14.9	K/uL	3.39	m/uL	85.8	%	8.4	%	4.4	%	264	K/uL	9	g/dL			3.3	g/dL	140	mEq/L	4.2	mEq/L	108	mEq/L	7.7	mg/dL	135	mg/dL	0.3	mg/dL			16	IU/L	24	IU/L	26	mg/dL	0.8	mg/dL
11521504	34214668	25249620	9.9	K/uL	3.18	m/uL	79.7	%	9.4	%	3.9	%	313	K/uL	10.1	g/dL			2.1	g/dL	133	mEq/L	4.8	mEq/L	98	mEq/L	8.3	mg/dL	190	mg/dL	0.2	mg/dL			10	IU/L	7	IU/L	41	mg/dL	2.1	mg/dL
11522541	33115257	23958905	57.1	K/uL	3.55	m/uL	80	%	4	%	4	%	415	K/uL	10	g/dL			2.5	g/dL	131	mEq/L	3.8	mEq/L	96	mEq/L	7.4	mg/dL	141	mg/dL	5.2	mg/dL			178	IU/L	138	IU/L	72	mg/dL	4.5	mg/dL
11523129	31759999	23104107	14.6	K/uL	4.64	m/uL	84.7	%	9.7	%	5.1	%	69	K/uL	12.5	g/dL	5.8	g/dL			139	mEq/L	4.9	mEq/L	103	mEq/L	8	mg/dL	460	mg/dL	0.5	mg/dL			50	IU/L	107	IU/L	27	mg/dL	1.4	mg/dL
11529880	35850934	23694167	28	K/uL	2.94	m/uL	91	%	3	%	3	%	208	K/uL	10.5	g/dL			2.8	g/dL	139	mEq/L	3.5	mEq/L	104	mEq/L	7.6	mg/dL	170	mg/dL	0.4	mg/dL			31	IU/L	25	IU/L	15	mg/dL	0.7	mg/dL			372	mg/dL
11530561	38001373	28530402	8.4	K/uL	3.39	m/uL							127	K/uL	9.3	g/dL					137	mEq/L	5.6	mEq/L	102	mEq/L	8.6	mg/dL	147	mg/dL									103	mg/dL	4.7	mg/dL
11532659	38228702	24114990	15	K/uL	3.09	m/uL	79.3	%	9.8	%	6.3	%	190	K/uL	9.1	g/dL			3.1	g/dL	140	mEq/L	3.6	mEq/L	104	mEq/L	8.5	mg/dL	192	mg/dL	0.9	mg/dL	0.3	mg/dL	7	IU/L	50	IU/L	29	mg/dL	1.8	mg/dL
11533462	35348908	27328168	3.8	K/uL	3	m/uL	95.3	%	2.2	%	1.8	%	133	K/uL	10.1	g/dL			2.1	g/dL	146	mEq/L	3.4	mEq/L	111	mEq/L	7.7	mg/dL	78	mg/dL	1.5	mg/dL			12	IU/L	26	IU/L	27	mg/dL	1	mg/dL
11533501	34461298	24430941	8.8	K/uL	3.24	m/uL	64.6	%	30.5	%	2.8	%	171	K/uL	10.2	g/dL					137	mEq/L	3.8	mEq/L	105	mEq/L	8.5	mg/dL	105	mg/dL									11	mg/dL	0.6	mg/dL
11539240	32930821	22141666	3.4	K/uL	2.85	m/uL	69.4	%	16.8	%	11.1	%	117	K/uL	7.5	g/dL					142	mEq/L	5.8	mEq/L	107	mEq/L	9.3	mg/dL	103	mg/dL									118	mg/dL	1.6	mg/dL
11539827	39995735	21192405	26.7	K/uL	2.57	m/uL	78	%	4	%	3	%	121	K/uL	8	g/dL			3	g/dL	139	mEq/L	4.8	mEq/L	106	mEq/L	9.4	mg/dL	111	mg/dL	1.9	mg/dL			20	IU/L	56	IU/L	27	mg/dL	1.6	mg/dL
11540283	30034749	27307881	7.7	K/uL	4.7	m/uL	60.8	%	34.9	%	2.4	%	196	K/uL	13.9	g/dL			4.8	g/dL	134	mEq/L	3.9	mEq/L	100	mEq/L	9.2	mg/dL	220	mg/dL	4.2	mg/dL			12	IU/L	32	IU/L	24	mg/dL	0.7	mg/dL
11541378	36024728	22900653	13.7	K/uL	2.68	m/uL	78	%	11	%	10	%	475	K/uL	8.1	g/dL			3.2	g/dL	130	mEq/L	3.3	mEq/L	84	mEq/L	8.5	mg/dL	159	mg/dL	0.7	mg/dL			8	IU/L	28	IU/L	13	mg/dL	0.9	mg/dL			107	mg/dL	115	mg/dL	24
11543398	31497701	29228250	8.6	K/uL	4.42	m/uL	79	%	13	%	5	%	172	K/uL	11.6	g/dL			3.3	g/dL	140	mEq/L	3.5	mEq/L	106	mEq/L	8.4	mg/dL	89	mg/dL	0.5	mg/dL			72	IU/L	119	IU/L	88	mg/dL	5.9	mg/dL			169	mg/dL
11544860	37530970	22429647	15.5	K/uL	2.73	m/uL	94	%	1	%	2	%	199	K/uL	8.2	g/dL			2	g/dL	121	mEq/L	4.9	mEq/L	94	mEq/L	7.9	mg/dL	139	mg/dL	0.6	mg/dL			19	IU/L	28	IU/L	49	mg/dL	1.9	mg/dL
11545574	39549810	26125539	11.5	K/uL	4.29	m/uL							140	K/uL	12.3	g/dL			3.2	g/dL	141	mEq/L	5.1	mEq/L	104	mEq/L	8.3	mg/dL	439	mg/dL	0.6	mg/dL			27	IU/L	56	IU/L	23	mg/dL	1.3	mg/dL
11546805	32925349	23531962	10	K/uL	2.48	m/uL							194	K/uL	7.8	g/dL			3	g/dL	137	mEq/L	4.7	mEq/L	107	mEq/L	8.4	mg/dL	107	mg/dL	0.6	mg/dL			76	IU/L	110	IU/L	25	mg/dL	1.4	mg/dL
11547745	30212189	29837616	5.7	K/uL	2.41	m/uL	61.8	%	24.1	%	11.6	%	238	K/uL	7.9	g/dL			2.9	g/dL	142	mEq/L	3.3	mEq/L	108	mEq/L	8.1	mg/dL	88	mg/dL	0.9	mg/dL			22	IU/L	32	IU/L	26	mg/dL	0.9	mg/dL			96	mg/dL
11549544	31424551	22200184	22.8	K/uL	2.17	m/uL	81.9	%	10.2	%	5.5	%	49	K/uL	7	g/dL					139	mEq/L	4.9	mEq/L	94	mEq/L	8	mg/dL	134	mg/dL	1.8	mg/dL	1.4	mg/dL	165	IU/L	112	IU/L	161	mg/dL	4.6	mg/dL
11550765	35586036	23874738	13.8	K/uL	3.14	m/uL							179	K/uL	9.6	g/dL					139	mEq/L	4.7	mEq/L	105	mEq/L	8	mg/dL	107	mg/dL	2.2	mg/dL			132	IU/L	242	IU/L	55	mg/dL	1.4	mg/dL			86	mg/dL	102	mg/dL	25
11551024	32748004	26594429	2.9	K/uL	3.03	m/uL	88	%	5	%	4	%	129	K/uL	9.5	g/dL	5.1	g/dL	2.6	g/dL	131	mEq/L	6.3	mEq/L	90	mEq/L	7.4	mg/dL	110	mg/dL	0.3	mg/dL		mg/dL	130	IU/L	39	IU/L	122	mg/dL	15.5	mg/dL			174	mg/dL
11552552	37057456	21800909	8.8	K/uL	3.66	m/uL							395	K/uL	8.6	g/dL			3.4	g/dL	135	mEq/L	5	mEq/L	103	mEq/L	9.3	mg/dL	140	mg/dL	0.2	mg/dL			65	IU/L	54	IU/L	37	mg/dL	1.2	mg/dL
11552741	35839750	24281438	15.5	K/uL	4.6	m/uL	93.1	%	3.8	%	2.1	%	293	K/uL	14.6	g/dL	5.2	g/dL			130	mEq/L	4.8	mEq/L	91	mEq/L	8.6	mg/dL	146	mg/dL									19	mg/dL	0.9	mg/dL
11553398	34130907	27709520	9.9	K/uL	4.11	m/uL	80.7	%	13.1	%	4.7	%	172	K/uL	11.3	g/dL			3.7	g/dL	142	mEq/L	3.8	mEq/L	107	mEq/L	8.4	mg/dL	112	mg/dL	0.3	mg/dL			15	IU/L	22	IU/L	17	mg/dL	0.5	mg/dL
11554445	36346298	28038733	18.1	K/uL	3.81	m/uL	72.9	%	20.3	%	3.4	%	173	K/uL	10.5	g/dL					138	mEq/L	4.6	mEq/L	107	mEq/L	8.3	mg/dL	110	mg/dL									16	mg/dL	1	mg/dL
11555243	38304187	25977155	7.3	K/uL	4.11	m/uL							142	K/uL	12.1	g/dL					139	mEq/L	3.6	mEq/L	105	mEq/L	9	mg/dL	143	mg/dL									16	mg/dL	1	mg/dL
11556093	39699085	24444070	8.7	K/uL	3.38	m/uL							180	K/uL	9.2	g/dL					115	mEq/L	3.7	mEq/L	76	mEq/L	8.1	mg/dL	133	mg/dL	0.6	mg/dL			26	IU/L	40	IU/L	21	mg/dL	0.7	mg/dL
11557186	35469955	22752628	15.7	K/uL	4.19	m/uL	84.3	%	2.7	%	9.7	%	73	K/uL	12.6	g/dL			3.1	g/dL	133	mEq/L	5.3	mEq/L	98	mEq/L	7.9	mg/dL	116	mg/dL	26.3	mg/dL			26	IU/L	90	IU/L	81	mg/dL	3.6	mg/dL			74	mg/dL	42	mg/dL
11557836	30962835	20136936	5.6	K/uL	2.61	m/uL							89	K/uL	8.1	g/dL					142	mEq/L	5	mEq/L	113	mEq/L			148	mg/dL									52	mg/dL	1.2	mg/dL
11558942	31255985	24509205	38.1	K/uL	3.93	m/uL	89.2	%	5.2	%	3.6	%	306	K/uL	11.2	g/dL			3.2	g/dL	142	mEq/L	4.5	mEq/L	100	mEq/L	8.9	mg/dL	123	mg/dL	1.6	mg/dL			9	IU/L	19	IU/L	33	mg/dL	1.8	mg/dL
11559478	36759260	25432414	14	K/uL	3.25	m/uL							158	K/uL	9.2	g/dL			3	g/dL	138	mEq/L	4.7	mEq/L	104	mEq/L	7.5	mg/dL	187	mg/dL	1.1	mg/dL			1310	IU/L	2244	IU/L	67	mg/dL	2	mg/dL
11563006	36026636	23243892	2.2	K/uL	3.08	m/uL	93.2	%	3.1	%	3.4	%	48	K/uL	10.4	g/dL	6.6	g/dL	4.3	g/dL	141	mEq/L	4.2	mEq/L	101	mEq/L	9	mg/dL	93	mg/dL	11.6	mg/dL	4.8	mg/dL	16	IU/L	31	IU/L	52	mg/dL	1.8	mg/dL
11563634	32131813	27413047	14.2	K/uL	3.37	m/uL	79.9	%	11	%	5	%	356	K/uL	11.3	g/dL			2.9	g/dL	138	mEq/L	4.1	mEq/L	99	mEq/L	8.5	mg/dL	121	mg/dL	0.2	mg/dL			45	IU/L	36	IU/L	13	mg/dL	0.7	mg/dL			186	mg/dL
11564146	39924709	29835262	11.9	K/uL	4.06	m/uL							211	K/uL	12.3	g/dL					135	mEq/L	4.6	mEq/L	94	mEq/L	9	mg/dL	194	mg/dL									23	mg/dL	1.1	mg/dL
11567529	30980027	21232911	17.9	K/uL	3.79	m/uL	82.4	%	9.6	%	7.2	%	196	K/uL	12.2	g/dL			3.1	g/dL	141	mEq/L	3.9	mEq/L	102	mEq/L	8.4	mg/dL	118	mg/dL	1	mg/dL			45	IU/L	139	IU/L	30	mg/dL	1.2	mg/dL
11567955	30784767	23090401	11	K/uL	2.22	m/uL							158	K/uL	6.9	g/dL					143	mEq/L	4.1	mEq/L	111	mEq/L	7.5	mg/dL	89	mg/dL									23	mg/dL	1.3	mg/dL
11568882	37178921	22426705	20.1	K/uL	5	m/uL	84	%	14	%	2	%	324	K/uL	14.7	g/dL					139	mEq/L	3.9	mEq/L	96	mEq/L	9.4	mg/dL	138	mg/dL									15	mg/dL	1	mg/dL
11575713	37004751	20320829	13.3	K/uL	4.97	m/uL	86.2	%	5.3	%	6.8	%	240	K/uL	14	g/dL			3.7	g/dL	139	mEq/L	4.1	mEq/L	96	mEq/L	9.3	mg/dL	125	mg/dL	0.5	mg/dL			45	IU/L	34	IU/L	17	mg/dL	1.2	mg/dL			147	mg/dL
11576897	32367149	29845627	17.5	K/uL	2.13	m/uL	84	%	2	%	9	%	124	K/uL	6.9	g/dL	6.7	g/dL	2	g/dL	128	mEq/L	3.9	mEq/L	98	mEq/L	8	mg/dL	187	mg/dL	2.5	mg/dL			11	IU/L	27	IU/L	47	mg/dL	2.5	mg/dL
11579351	39633000	20838061	26.5	K/uL	2.26	m/uL	89	%	2	%	3	%	426	K/uL	7	g/dL			2.1	g/dL	142	mEq/L	3.9	mEq/L	110	mEq/L	7.4	mg/dL	93	mg/dL	0.9	mg/dL	0.4	mg/dL	21	IU/L	23	IU/L	46	mg/dL	1.3	mg/dL	4.3	mg/dL	61	mg/dL
11579913	36202012	28453882	16.5	K/uL	3.16	m/uL	81	%	8	%	7	%	209	K/uL	8.9	g/dL			3	g/dL	139	mEq/L	3.9	mEq/L	108	mEq/L	8.5	mg/dL	135	mg/dL	0.6	mg/dL			21	IU/L	47	IU/L	22	mg/dL	2.1	mg/dL
11580863	30304832	23467473	10.2	K/uL	2.3	m/uL	79.8	%	17.1	%	0.3	%	153	K/uL	7.6	g/dL					141	mEq/L	3.7	mEq/L	114	mEq/L	9.6	mg/dL	137	mg/dL									25	mg/dL	0.8	mg/dL
11581121	37864610	21253245	17.2	K/uL	3.62	m/uL	85.7	%	8.4	%	5	%	170	K/uL	11.3	g/dL			3.1	g/dL	142	mEq/L	4	mEq/L	110	mEq/L	7.2	mg/dL	119	mg/dL	0.2	mg/dL			92	IU/L	126	IU/L	14	mg/dL	0.7	mg/dL
11581195	38658392	28782408	19.5	K/uL	4.17	m/uL	89.1	%	4.8	%	3.3	%	489	K/uL	13	g/dL			2.8	g/dL	133	mEq/L	4.1	mEq/L	93	mEq/L	7.3	mg/dL	174	mg/dL	0.5	mg/dL			9	IU/L	18	IU/L	18	mg/dL	1	mg/dL
11589090	38890592	20512615	14.4	K/uL	3.09	m/uL	46	%	4	%	2	%	120	K/uL	9	g/dL			1.9	g/dL	144	mEq/L	5	mEq/L	108	mEq/L	5.8	mg/dL	166	mg/dL	0.7	mg/dL			182	IU/L	242	IU/L	43	mg/dL	2.6	mg/dL
11589465	38790981	23838325	6.8	K/uL	3.51	m/uL	39	%	36	%	10	%	150	K/uL	11.1	g/dL			2.1	g/dL	142	mEq/L	3.9	mEq/L	104	mEq/L	12.3	mg/dL	302	mg/dL	0.7	mg/dL			47	IU/L	88	IU/L	23	mg/dL	1.2	mg/dL
11592298	31780966	21758109	9	K/uL	4.38	m/uL	87.2	%	4	%	8.1	%	214	K/uL	12.5	g/dL			3.6	g/dL	138	mEq/L	3.4	mEq/L	98	mEq/L	8.4	mg/dL	131	mg/dL	1.2	mg/dL	0.5	mg/dL	64	IU/L	27	IU/L	27	mg/dL	1.4	mg/dL
11592373	36227721	23933003	18.5	K/uL	3.37	m/uL	80.1	%	5.1	%	13.7	%	221	K/uL	10.5	g/dL			3	g/dL	130	mEq/L	5.3	mEq/L	93	mEq/L	8.9	mg/dL	239	mg/dL	0.9	mg/dL			32	IU/L	103	IU/L	67	mg/dL	3.7	mg/dL			62	mg/dL
11592968	33445309	25912922	14.5	K/uL	4.55	m/uL	80.4	%	13.2	%	5.7	%	113	K/uL	11.3	g/dL			2.5	g/dL	155	mEq/L	3.4	mEq/L	121	mEq/L	8.4	mg/dL	317	mg/dL	0.3	mg/dL		mg/dL	29	IU/L	44	IU/L	55	mg/dL	1.3	mg/dL			347	mg/dL
11594012	38833788	21210031	13.4	K/uL	4.61	m/uL	71	%	18.6	%	6.6	%	370	K/uL	11.2	g/dL					139	mEq/L	3.6	mEq/L	105	mEq/L	9	mg/dL	105	mg/dL	0.5	mg/dL			17	IU/L	20	IU/L	34	mg/dL	1.1	mg/dL
11594544	30782638	20431911	10.8	K/uL	2.81	m/uL	78.4	%	17.6	%	3.1	%	434	K/uL	8.5	g/dL					139	mEq/L	3.7	mEq/L	102	mEq/L	8.9	mg/dL	256	mg/dL	0.2	mg/dL			23	IU/L	39	IU/L	11	mg/dL	1	mg/dL
11594609	35691097	28992088	14.4	K/uL	3.33	m/uL							143	K/uL	9.7	g/dL			1.9	g/dL	146	mEq/L	3.9	mEq/L	113	mEq/L	6.4	mg/dL	96	mg/dL	5.6	mg/dL			90	IU/L	134	IU/L	33	mg/dL	2	mg/dL
11596570	30326687	20840530	16.1	K/uL	3.54	m/uL	92.5	%	5.7	%	1.5	%	331	K/uL	9	g/dL			2.7	g/dL	139	mEq/L	2.9	mEq/L	106	mEq/L	8.1	mg/dL	115	mg/dL	1.8	mg/dL	2	mg/dL	135	IU/L	205	IU/L	10	mg/dL	0.5	mg/dL
11598386	35663457	27953478	24.4	K/uL	4.76	m/uL							165	K/uL	13.6	g/dL					139	mEq/L	5	mEq/L	110	mEq/L			146	mg/dL									27	mg/dL	1.3	mg/dL
11600106	35918303	24964764		K/uL		m/uL		%		%		%		K/uL		g/dL					131	mEq/L	4.6	mEq/L	92	mEq/L	10.9	mg/dL	114	mg/dL									47	mg/dL	1.4	mg/dL
11600157	30251890	21942766	8.7	K/uL	3.58	m/uL	73.7	%	22.1	%	3.4	%	190	K/uL	10.2	g/dL					138	mEq/L	3.9	mEq/L	103	mEq/L	7.6	mg/dL	108	mg/dL	0.4	mg/dL			28	IU/L	34	IU/L	14	mg/dL	1.2	mg/dL
11605027	31438123	28735920	3.6	K/uL	3.38	m/uL	93	%	3	%	3	%	66	K/uL	10.6	g/dL			2.8	g/dL	142	mEq/L	4.7	mEq/L	104	mEq/L	8.3	mg/dL	197	mg/dL	0.9	mg/dL			16	IU/L	31	IU/L	51	mg/dL	4.6	mg/dL
11605699	34625482	21703960	14.1	K/uL	3.89	m/uL	73.1	%	24.1	%	1.5	%	216	K/uL	9	g/dL					159	mEq/L	3	mEq/L	128	mEq/L	6.4	mg/dL	110	mg/dL									29	mg/dL	0.3	mg/dL
11607177	32366337	29208275	12.8	K/uL	4.28	m/uL							177	K/uL	12.3	g/dL					137	mEq/L	4.1	mEq/L	99	mEq/L	8.4	mg/dL	177	mg/dL									28	mg/dL	1.5	mg/dL
11609346	35335334	26472328	18.4	K/uL	3.2	m/uL	95.4	%	2.1	%	2.2	%	235	K/uL	9.3	g/dL			2.9	g/dL	133	mEq/L	4.4	mEq/L	103	mEq/L	8	mg/dL	200	mg/dL	0.6	mg/dL			34	IU/L	32	IU/L	76	mg/dL	4	mg/dL
11610140	33039123	24093054	10.1	K/uL	2.24	m/uL							57	K/uL	8.6	g/dL			4.1	g/dL	119	mEq/L	4	mEq/L	90	mEq/L	7.4	mg/dL	108	mg/dL	11.6	mg/dL	7.9	mg/dL	42	IU/L	108	IU/L	37	mg/dL	1.7	mg/dL
11613361	34949920	23826271	10.9	K/uL	3.08	m/uL	66.4	%	29.2	%	2.6	%	127	K/uL	9.3	g/dL					143	mEq/L	4.4	mEq/L	108	mEq/L	8.5	mg/dL	186	mg/dL									18	mg/dL	1.1	mg/dL
11616031	31503787	22076526	10.6	K/uL	2.94	m/uL	92.6	%	3.5	%	3	%	215	K/uL	9.4	g/dL			2.2	g/dL	139	mEq/L	3.6	mEq/L	105	mEq/L	7.9	mg/dL	95	mg/dL	0.4	mg/dL							17	mg/dL	0.6	mg/dL
11616687	36737788	29397878	7.3	K/uL	3.13	m/uL	62.3	%	30.9	%	3.1	%	121	K/uL	10	g/dL					137	mEq/L	5.3	mEq/L	107	mEq/L	8.2	mg/dL	106	mg/dL									17	mg/dL	1.2	mg/dL
11616778	33990136	25531022	6.9	K/uL	3.9	m/uL							253	K/uL	9.5	g/dL					143	mEq/L	3.4	mEq/L	106	mEq/L	8.9	mg/dL	94	mg/dL	0.4	mg/dL			9	IU/L	17	IU/L	22	mg/dL	0.9	mg/dL			57	mg/dL
11617629	30946989	27409048	7.3	K/uL	3.4	m/uL	76	%	19	%	3	%	173	K/uL	10.7	g/dL			3.4	g/dL	138	mEq/L	3.9	mEq/L	108	mEq/L	8.7	mg/dL	113	mg/dL	0.5	mg/dL			53	IU/L	28	IU/L	23	mg/dL	1.1	mg/dL	7	mg/dL	201	mg/dL	110	mg/dL	29
11620095	37091951	25331153	16.1	K/uL	2.37	m/uL	75	%	19.6	%	2.4	%	106	K/uL	7.3	g/dL					133	mEq/L	4.4	mEq/L	106	mEq/L			143	mg/dL									17	mg/dL	0.8	mg/dL
11621360	33526114	24322608	10	K/uL	3.02	m/uL	83.6	%	11.8	%	4.2	%	479	K/uL	8.7	g/dL			3.2	g/dL	129	mEq/L	3.6	mEq/L	95	mEq/L	8.1	mg/dL	313	mg/dL	0.8	mg/dL			15	IU/L	33	IU/L	20	mg/dL	0.9	mg/dL
11622280	36713654	28516474	20.4	K/uL	3.06	m/uL	81	%	11.7	%	4.6	%	172	K/uL	8.9	g/dL					140	mEq/L	5.6	mEq/L	103	mEq/L	8.6	mg/dL	158	mg/dL	0.3	mg/dL			27	IU/L	78	IU/L	22	mg/dL	1.3	mg/dL
11626035	39006342	22799466	12.6	K/uL	3.11	m/uL	68.8	%	18.8	%	5.2	%	381	K/uL	9.6	g/dL			2.9	g/dL	144	mEq/L	5.1	mEq/L	107	mEq/L	8.7	mg/dL	97	mg/dL	0.1	mg/dL			22	IU/L	18	IU/L	62	mg/dL	1.3	mg/dL
11633230	37460602	20946201	11.9	K/uL	3.59	m/uL	86.4	%	8.6	%	3.4	%	155	K/uL	11	g/dL			2.4	g/dL	137	mEq/L	4.3	mEq/L	99	mEq/L	8.4	mg/dL	324	mg/dL	0.7	mg/dL			11	IU/L	17	IU/L	16	mg/dL	0.9	mg/dL
11635995	36282564	23667167	12.3	K/uL	2.85	m/uL	93.1	%	3.3	%	2	%	355	K/uL	7.8	g/dL			3.4	g/dL	134	mEq/L	5.5	mEq/L	92	mEq/L	8.9	mg/dL	163	mg/dL	1.4	mg/dL	0.3	mg/dL	36	IU/L	35	IU/L	48	mg/dL	1.5	mg/dL
11636652	34134184	20274272	6.1	K/uL	5.38	m/uL	61	%	33	%	0	%	170	K/uL	15	g/dL			3.3	g/dL	138	mEq/L	4.5	mEq/L	105	mEq/L	6.9	mg/dL	116	mg/dL	0.7	mg/dL	0.3	mg/dL	71	IU/L	115	IU/L	18	mg/dL	0.8	mg/dL			304	mg/dL
11638303	30019367	25053659	4.7	K/uL	2.27	m/uL	88.2	%	5.9	%	4.2	%	83	K/uL	6.7	g/dL			4.4	g/dL	147	mEq/L	3.4	mEq/L	109	mEq/L	8.6	mg/dL	131	mg/dL	1.8	mg/dL			25	IU/L	59	IU/L	17	mg/dL	1.1	mg/dL			60	mg/dL
11639347	36453823	24125111	12.2	K/uL	5.44	m/uL	70.9	%	19.1	%	8.3	%	107	K/uL	16.9	g/dL			2	g/dL	140	mEq/L	3.8	mEq/L	100	mEq/L	8.3	mg/dL	113	mg/dL	0.5	mg/dL	2.5	mg/dL	29	IU/L	24	IU/L	20	mg/dL	1.2	mg/dL
11642460	33913504	29612267	39.7	K/uL	3.44	m/uL	75	%	14	%	0	%	209	K/uL	9.9	g/dL					137	mEq/L	4.2	mEq/L	106	mEq/L	8	mg/dL	161	mg/dL									22	mg/dL	1.5	mg/dL
11642809	35967314	26066020	14.6	K/uL	2.82	m/uL							114	K/uL	8.7	g/dL					141	mEq/L	4.1	mEq/L	112	mEq/L	7.9	mg/dL	114	mg/dL	1	mg/dL			22	IU/L	32	IU/L	23	mg/dL	0.8	mg/dL
11645509	31718413	24243040	13.9	K/uL	3.73	m/uL	92	%	2	%	5	%	115	K/uL	11.6	g/dL			1.9	g/dL	139	mEq/L	5.5	mEq/L	118	mEq/L	9.1	mg/dL	176	mg/dL	1.5	mg/dL			11	IU/L	21	IU/L	49	mg/dL	1.8	mg/dL
11647150	33610519	25021798	9.8	K/uL	3.83	m/uL	80.9	%	6.6	%	11	%	92	K/uL	12.2	g/dL			3.5	g/dL	138	mEq/L	3.9	mEq/L	106	mEq/L	8.4	mg/dL	154	mg/dL	0.6	mg/dL			19	IU/L	32	IU/L	19	mg/dL	0.7	mg/dL			69	mg/dL	99	mg/dL	59
11649378	31206864	25934959	12	K/uL	2.75	m/uL	71	%	12	%	17	%	260	K/uL	7.1	g/dL	6.7	g/dL			136	mEq/L	4.4	mEq/L	100	mEq/L	8.7	mg/dL	205	mg/dL									50	mg/dL	2.6	mg/dL
11651571	36915920	26450907	13.3	K/uL	2.36	m/uL	89.4	%	1.5	%	6.7	%	177	K/uL	7.3	g/dL					143	mEq/L	5.1	mEq/L	102	mEq/L	8.7	mg/dL	70	mg/dL	1.7	mg/dL	1.4	mg/dL	1534	IU/L	1965	IU/L	76	mg/dL	3.1	mg/dL	6.4	mg/dL
11652381	34922339	23299242	6.8	K/uL	3.14	m/uL	72	%	9	%	9	%	43	K/uL	10.1	g/dL			2.4	g/dL	138	mEq/L	3.7	mEq/L	99	mEq/L	5	mg/dL	194	mg/dL	0.4	mg/dL	0.2	mg/dL	169	IU/L	502	IU/L	126	mg/dL	6.3	mg/dL
11654069	37433494	20020317	9.4	K/uL	3.47	m/uL	79.9	%	6.4	%	3.9	%	289	K/uL	8.5	g/dL					135	mEq/L	5.5	mEq/L	97	mEq/L	8.7	mg/dL	202	mg/dL									79	mg/dL	3.4	mg/dL
11654447	34933915	26145453	6.7	K/uL	2.4	m/uL	66	%	28.3	%	2.7	%	119	K/uL	7.9	g/dL	5.1	g/dL	3.1	g/dL	139	mEq/L	5.3	mEq/L	114	mEq/L	7.6	mg/dL	208	mg/dL	1	mg/dL			318	IU/L	182	IU/L	14	mg/dL	0.7	mg/dL
11654592	30616217	22290770	12.7	K/uL	3.46	m/uL							141	K/uL	10.8	g/dL					140	mEq/L	3.4	mEq/L	108	mEq/L	7.7	mg/dL	128	mg/dL									18	mg/dL	1	mg/dL
11655904	38016420	26830941	7.8	K/uL	3.51	m/uL							191	K/uL	9.9	g/dL					141	mEq/L	4	mEq/L	99	mEq/L	8.7	mg/dL	220	mg/dL									24	mg/dL	0.7	mg/dL
11659054	36023087	21553343	13.8	K/uL	4.26	m/uL							118	K/uL	12.6	g/dL			3.7	g/dL	137	mEq/L	6	mEq/L	104	mEq/L	9.3	mg/dL	189	mg/dL	1.1	mg/dL			44	IU/L	71	IU/L	30	mg/dL	1.3	mg/dL
11666182	32828694	24173845																	2.8	g/dL	127	mEq/L	6	mEq/L	95	mEq/L	8.4	mg/dL	193	mg/dL									81	mg/dL	3	mg/dL
11666315	34279325	23911356	6.5	K/uL	4.26	m/uL	93.9	%	4.1	%	1.6	%	186	K/uL	11.2	g/dL					137	mEq/L	4	mEq/L	104	mEq/L	7.6	mg/dL	361	mg/dL									29	mg/dL	1	mg/dL
11668452	30721263	21400255	13	K/uL	3.65	m/uL	90.8	%	6	%	2.3	%	265	K/uL	10.6	g/dL			2.5	g/dL	141	mEq/L	4.2	mEq/L	107	mEq/L	8.2	mg/dL	81	mg/dL	0.5	mg/dL			19	IU/L	17	IU/L	35	mg/dL	2.5	mg/dL
11670352	39782622	26307293	17	K/uL	2.99	m/uL							177	K/uL	8.9	g/dL					137	mEq/L	4.2	mEq/L	111	mEq/L	8.2	mg/dL	100	mg/dL	0.3	mg/dL			13	IU/L	64	IU/L	38	mg/dL	1.5	mg/dL
11671794	30288245	23899762	6.9	K/uL	2.99	m/uL							230	K/uL	8.6	g/dL					135	mEq/L	4	mEq/L	95	mEq/L	8.5	mg/dL	121	mg/dL									19	mg/dL	1.2	mg/dL
11676070	36106457	28802155	7.1	K/uL	2.8	m/uL	72.4	%	19.4	%	5.2	%	100	K/uL	8.9	g/dL					137	mEq/L	4.9	mEq/L	108	mEq/L	7.9	mg/dL	93	mg/dL									20	mg/dL	1.4	mg/dL
11676232	33588812	24542367	12.4	K/uL	3.8	m/uL	82.4	%	10.7	%	6	%	126	K/uL	11.8	g/dL			3.4	g/dL	137	mEq/L	4.1	mEq/L	105	mEq/L	8.5	mg/dL	122	mg/dL	0.4	mg/dL			15	IU/L	20	IU/L	25	mg/dL	1.3	mg/dL
11680360	38725145	24537373	8.3	K/uL	3.04	m/uL	69.7	%	24.5	%	4.7	%	162	K/uL	9.9	g/dL			3.3	g/dL	130	mEq/L	4.1	mEq/L	92	mEq/L	9.5	mg/dL	137	mg/dL	0.5	mg/dL			11	IU/L	26	IU/L	69	mg/dL	2	mg/dL
11681010	39279281	23407541	9.9	K/uL	4.4	m/uL	64.3	%	19	%	11	%	138	K/uL	13.4	g/dL			3.3	g/dL	137	mEq/L	4	mEq/L	102	mEq/L	8.3	mg/dL	201	mg/dL	0.7	mg/dL			24	IU/L	39	IU/L	16	mg/dL	1.2	mg/dL
11683110	32690648	26385000	7.5	K/uL	2.89	m/uL	54	%	19	%	18	%	113	K/uL	8.4	g/dL			2.3	g/dL	142	mEq/L	4.2	mEq/L	108	mEq/L	8.3	mg/dL	110	mg/dL	1.8	mg/dL			23	IU/L	54	IU/L	38	mg/dL	2.1	mg/dL
11685620	37150874	24979378	16	K/uL	3.06	m/uL	72.7	%	19	%	6.3	%	159	K/uL	8.4	g/dL					139	mEq/L	4.3	mEq/L	106	mEq/L	8.7	mg/dL	132	mg/dL									26	mg/dL	1.1	mg/dL
11686629	30927264	26188372	18	K/uL	3.14	m/uL							189	K/uL	9.7	g/dL					141	mEq/L	5.5	mEq/L	110	mEq/L	8.7	mg/dL	249	mg/dL					25	IU/L	58	IU/L	52	mg/dL	1.3	mg/dL
11688706	33065950	27319681	11.7	K/uL	3.11	m/uL							153	K/uL	9.8	g/dL					136	mEq/L	3.7	mEq/L	110	mEq/L			120	mg/dL									16	mg/dL	1	mg/dL
11689298	39736908	20106183	14.5	K/uL	3.21	m/uL	88.3	%	7.8	%	3.2	%	157	K/uL	9.5	g/dL			2.7	g/dL	138	mEq/L	5.1	mEq/L	115	mEq/L	8.2	mg/dL	132	mg/dL	0.3	mg/dL			23	IU/L	49	IU/L	15	mg/dL	0.4	mg/dL
11692282	30987723	24005826	14.6	K/uL	3.17	m/uL							218	K/uL	10.4	g/dL					139	mEq/L	4.4	mEq/L	105	mEq/L	9.1	mg/dL	99	mg/dL	0.1	mg/dL			13	IU/L	21	IU/L	22	mg/dL	2	mg/dL
11693603	31506062	26983924	10.5	K/uL	4.97	m/uL	84.6	%	10.6	%	1.9	%	314	K/uL	14.3	g/dL			2.5	g/dL	137	mEq/L	4.3	mEq/L	104	mEq/L	9.7	mg/dL	222	mg/dL	1.3	mg/dL	5.7	mg/dL	69	IU/L	109	IU/L	58	mg/dL	3.6	mg/dL
11695880	31690388	26326357	7.9	K/uL	3.76	m/uL							339	K/uL	8.3	g/dL					156	mEq/L	3.5	mEq/L	116	mEq/L	8.4	mg/dL	187	mg/dL									47	mg/dL	0.6	mg/dL
11696577	33267085	22739413	7.9	K/uL	3.71	m/uL	81.9	%	8.2	%	7	%	191	K/uL	10.7	g/dL			3.4	g/dL	137	mEq/L	4.1	mEq/L	102	mEq/L	8.5	mg/dL	104	mg/dL	1	mg/dL			11	IU/L	18	IU/L	17	mg/dL	0.8	mg/dL
11696880	35419815	29149362	15.3	K/uL	3.65	m/uL	69	%	18	%	11	%	187	K/uL	11.9	g/dL					140	mEq/L	3.5	mEq/L	106	mEq/L	8.3	mg/dL	106	mg/dL	3	mg/dL			38	IU/L	65	IU/L	27	mg/dL	1.4	mg/dL
11700242	31337954	20559558	4.9	K/uL	4.47	m/uL	65.2	%	22.4	%	11.2	%	245	K/uL	13.7	g/dL			2.4	g/dL	134	mEq/L	4.1	mEq/L	97	mEq/L	9.1	mg/dL	135	mg/dL	0.9	mg/dL			56	IU/L	56	IU/L	30	mg/dL	1.1	mg/dL			143	mg/dL
11703451	32342095	27237979	11.6	K/uL	4.48	m/uL	79.7	%	8.5	%	10.4	%	314	K/uL	13.9	g/dL			3.4	g/dL	132	mEq/L	4.4	mEq/L	96	mEq/L	8.8	mg/dL	106	mg/dL	1.7	mg/dL	0.3	mg/dL	69	IU/L	26	IU/L	10	mg/dL	0.8	mg/dL			95	mg/dL	105	mg/dL	38
11710154	36777551	23118722	5.8	K/uL	3.97	m/uL	80.1	%	9.3	%	9.3	%	148	K/uL	11.7	g/dL					132	mEq/L	3.5	mEq/L	103	mEq/L	8.4	mg/dL	148	mg/dL									37	mg/dL	1.2	mg/dL
11711020	36657275	22050846	27.9	K/uL	1.18	m/uL	41	%	13	%	2	%	25	K/uL	4.3	g/dL			3.4	g/dL	139	mEq/L	4.1	mEq/L	101	mEq/L	7.7	mg/dL	144	mg/dL	0.7	mg/dL			66	IU/L	75	IU/L	40	mg/dL	1.5	mg/dL	7.8	mg/dL
11713205	35171466	27636368	8.3	K/uL	3.14	m/uL	88	%	6.5	%	4.6	%	248	K/uL	8.6	g/dL			2.5	g/dL	138	mEq/L	4.3	mEq/L	105	mEq/L	8.2	mg/dL	272	mg/dL									38	mg/dL	1.2	mg/dL
11713970	34275579	25598069	14.8	K/uL	3.35	m/uL	89.7	%	7.3	%	2.6	%	182	K/uL	10.5	g/dL			2.5	g/dL	146	mEq/L	3.2	mEq/L	120	mEq/L	7.1	mg/dL	112	mg/dL	0.8	mg/dL			9	IU/L	23	IU/L	34	mg/dL	1.1	mg/dL			124	mg/dL
11717909	38947769	22377259	8.8	K/uL	4.85	m/uL	77.4	%	16.7	%	5.5	%	150	K/uL	15.9	g/dL	5	g/dL	3.4	g/dL	134	mEq/L	4.4	mEq/L	104	mEq/L	8.4	mg/dL	118	mg/dL	2.2	mg/dL			222	IU/L	117	IU/L	45	mg/dL	1.3	mg/dL	12.1	mg/dL	78	mg/dL			20
11719852	33323669	29694624	26.8	K/uL	3.52	m/uL	80.8	%	9.6	%	6	%	426	K/uL	9.5	g/dL	6.4	g/dL			137	mEq/L	4.2	mEq/L	99	mEq/L	9.2	mg/dL	93	mg/dL									20	mg/dL	0.8	mg/dL
11720443	39887163	23687711	8.5	K/uL	3.71	m/uL	74.7	%	12.5	%	9.8	%	226	K/uL	11.8	g/dL			2.3	g/dL	138	mEq/L	3.8	mEq/L	101	mEq/L	8.3	mg/dL	131	mg/dL	0.7	mg/dL			33	IU/L	69	IU/L	26	mg/dL	0.9	mg/dL			148	mg/dL
11722368	33425416	20277982	5.6	K/uL	4.34	m/uL	87	%	6.2	%	5.6	%	163	K/uL	12.1	g/dL	6.1	g/dL	3	g/dL	144	mEq/L	3.9	mEq/L	106	mEq/L	8.8	mg/dL	91	mg/dL									20	mg/dL	1.3	mg/dL
11723660	31629866	27493057	6.4	K/uL	2.89	m/uL							160	K/uL	8.1	g/dL					138	mEq/L	4.9	mEq/L	101	mEq/L	8.7	mg/dL	168	mg/dL									32	mg/dL	1.7	mg/dL
11724157	37238940	27527386	4.9	K/uL	2.47	m/uL							135	K/uL	8.2	g/dL					137	mEq/L	4	mEq/L	105	mEq/L	7.7	mg/dL	109	mg/dL									15	mg/dL	0.9	mg/dL
11725209	30799292	23130948	11.9	K/uL	3.34	m/uL	76.7	%	15.5	%	6	%	208	K/uL	9.3	g/dL					136	mEq/L	3.6	mEq/L	104	mEq/L	7.3	mg/dL	123	mg/dL									15	mg/dL	0.7	mg/dL
11729508	30692905	24232717	14.4	K/uL	3.7	m/uL	57	%	7	%	2	%	153	K/uL	11.8	g/dL			3	g/dL	141	mEq/L	3.3	mEq/L	107	mEq/L	7.8	mg/dL	156	mg/dL	2.8	mg/dL			418	IU/L	638	IU/L	22	mg/dL	1	mg/dL
11730422	35260056	29679593	8	K/uL	2.46	m/uL							252	K/uL	7.8	g/dL					138	mEq/L	3.3	mEq/L	100	mEq/L	7.9	mg/dL	145	mg/dL									13	mg/dL	0.5	mg/dL
11735934	37731954	21635610	10.9	K/uL	3.61	m/uL	91.8	%	4.5	%	3.6	%	184	K/uL	10.7	g/dL			3.3	g/dL	134	mEq/L	4.8	mEq/L	95	mEq/L	8.1	mg/dL	129	mg/dL	1.5	mg/dL			22	IU/L	28	IU/L	73	mg/dL	3.1	mg/dL
11737268	34053163	20044900	23.1	K/uL	4.05	m/uL	87.2	%	5.3	%	7.3	%	488	K/uL	12.1	g/dL			3.5	g/dL	144	mEq/L	4.2	mEq/L	101	mEq/L	8.5	mg/dL	164	mg/dL	0.4	mg/dL			35	IU/L	57	IU/L	19	mg/dL	1.1	mg/dL
11740173	39657226	26527736	24.3	K/uL	3.74	m/uL	89.7	%	3.9	%	4.8	%	383	K/uL	10.1	g/dL			3.3	g/dL	136	mEq/L	4	mEq/L	93	mEq/L	9.4	mg/dL	344	mg/dL	0.2	mg/dL			8	IU/L	13	IU/L	41	mg/dL	1	mg/dL
11742505	37723752	24067631	12.3	K/uL	3.67	m/uL	87	%	7	%	4	%	128	K/uL	11.6	g/dL	6	g/dL			140	mEq/L	3.9	mEq/L	90	mEq/L	8.6	mg/dL	97	mg/dL									31	mg/dL	0.7	mg/dL
11743730	35557594	24159911	7.1	K/uL	2.52	m/uL	72.3	%	16.2	%	9.5	%	153	K/uL	7.9	g/dL			2.8	g/dL	137	mEq/L	4.9	mEq/L	110	mEq/L	8.8	mg/dL	91	mg/dL	1.1	mg/dL			49	IU/L	54	IU/L	17	mg/dL	1	mg/dL
11744921	36921463	20157596	15.6	K/uL	4.03	m/uL	75.3	%	14.2	%	7.4	%	357	K/uL	9.8	g/dL	5.4	g/dL	2.7	g/dL	151	mEq/L	2.9	mEq/L	104	mEq/L	10.8	mg/dL	293	mg/dL	0.3	mg/dL			18	IU/L	107	IU/L	23	mg/dL	0.8	mg/dL
11745291	38121875	22270906	12.2	K/uL	2.69	m/uL	79.9	%	6.9	%	8.9	%	174	K/uL	8.2	g/dL	5.6	g/dL	2.7	g/dL	133	mEq/L	3.9	mEq/L	98	mEq/L	8.2	mg/dL	124	mg/dL	0.6	mg/dL			10	IU/L	17	IU/L	31	mg/dL	3.5	mg/dL
11746096	31251562	23762829	16	K/uL	3.91	m/uL	91.9	%	6.7	%	1.3	%	502	K/uL	11.7	g/dL					135	mEq/L	4.1	mEq/L	94	mEq/L	9.4	mg/dL	427	mg/dL	0.8	mg/dL			579	IU/L	728	IU/L	33	mg/dL	1.1	mg/dL			117	mg/dL	183	mg/dL	47
11748036	31159323	27197593	13.5	K/uL	3.15	m/uL	83.3	%	9.7	%	6	%	282	K/uL	9.4	g/dL					136	mEq/L	4.7	mEq/L	100	mEq/L	9.2	mg/dL	371	mg/dL	0.6	mg/dL			212	IU/L	128	IU/L	52	mg/dL	1.9	mg/dL
11749745	34960130	22185139	12.4	K/uL	1.96	m/uL	77.1	%	11	%	9	%	74	K/uL	7.1	g/dL	5.4	g/dL			145	mEq/L	5.4	mEq/L	107	mEq/L	10.4	mg/dL	159	mg/dL	17.7	mg/dL			24	IU/L	59	IU/L	62	mg/dL	1.6	mg/dL
11749991	33701183	20503367	19.4	K/uL	4.32	m/uL	78.1	%	13.8	%	7.2	%	273	K/uL	13.4	g/dL			4	g/dL	140	mEq/L	3.3	mEq/L	104	mEq/L	9	mg/dL	112	mg/dL	1.3	mg/dL			23	IU/L	31	IU/L	12	mg/dL	1	mg/dL
11750652	38196129	26088164	11.1	K/uL	4.21	m/uL							98	K/uL	13.2	g/dL			3.2	g/dL	143	mEq/L	4.9	mEq/L	96	mEq/L	8.7	mg/dL	112	mg/dL	0.7	mg/dL			25	IU/L	40	IU/L	17	mg/dL	0.8	mg/dL
11751250	30455080	27954417	19.6	K/uL	3.77	m/uL	83.5	%	10.9	%	4	%	126	K/uL	11.2	g/dL			2.5	g/dL	139	mEq/L	4.8	mEq/L	97	mEq/L	7.2	mg/dL	177	mg/dL	0.6	mg/dL	1.8	mg/dL	87	IU/L	200	IU/L	18	mg/dL	1	mg/dL	3.3	mg/dL	77	mg/dL
11751604	31405563	22228575	10.4	K/uL	3.08	m/uL							152	K/uL	8.6	g/dL					141	mEq/L	3.6	mEq/L	103	mEq/L	9.5	mg/dL	241	mg/dL	0.7	mg/dL			8	IU/L	15	IU/L	28	mg/dL	1.6	mg/dL
11755038	31828751	28415181	12.7	K/uL	3.67	m/uL	79	%	14	%	0	%	161	K/uL	11.2	g/dL			2.2	g/dL	138	mEq/L	4.5	mEq/L	104	mEq/L	7.7	mg/dL	144	mg/dL	0.2	mg/dL				IU/L	14	IU/L	70	mg/dL	3.1	mg/dL
11756467	32721770	20763537	8.4	K/uL	2.86	m/uL	87.9	%	5.9	%	5.5	%	235	K/uL	8.5	g/dL			2.3	g/dL	141	mEq/L	4.4	mEq/L	105	mEq/L	8.8	mg/dL	97	mg/dL	0.4	mg/dL			8	IU/L	17	IU/L	24	mg/dL	1.4	mg/dL			176	mg/dL	155	mg/dL	26
11758759	35379890	24271718	9.5	K/uL	1.69	m/uL	82.5	%	5	%	11.2	%	117	K/uL	5.5	g/dL	4.1	g/dL	2.3	g/dL	129	mEq/L	4.8	mEq/L	97	mEq/L	8.9	mg/dL	126	mg/dL	0.7	mg/dL			8	IU/L	16	IU/L	90	mg/dL	3.7	mg/dL	14.4	mg/dL
11758767	38895487	20892946	9.7	K/uL	2.87	m/uL	89.8	%	3.8	%	5.8	%	175	K/uL	9.2	g/dL					133	mEq/L	4.4	mEq/L	95	mEq/L	8	mg/dL	117	mg/dL									27	mg/dL	1.9	mg/dL
11760104	33704129	22651141	29.8	K/uL	3.91	m/uL							91	K/uL	10.6	g/dL			1.8	g/dL	130	mEq/L	4.5	mEq/L	92	mEq/L	7	mg/dL	487	mg/dL	0.3	mg/dL			16	IU/L	16	IU/L	88	mg/dL	2.7	mg/dL
11766776	37378627	24041934	8.1	K/uL	4.32	m/uL	78.6	%	11.3	%	6.6	%	249	K/uL	12.7	g/dL					139	mEq/L	4.6	mEq/L	105	mEq/L	9	mg/dL	102	mg/dL									22	mg/dL	2.3	mg/dL
11771928	32027486	28233556	9.5	K/uL	2.54	m/uL	69.8	%	25.8	%	0.6	%	67	K/uL	7.6	g/dL					143	mEq/L	3.2	mEq/L	110	mEq/L	7.2	mg/dL	200	mg/dL									21	mg/dL	0.9	mg/dL
11772764	37396212	20164436	10.1	K/uL	3.66	m/uL	91	%	6	%	2	%	72	K/uL	11	g/dL			4.7	g/dL	132	mEq/L	4.1	mEq/L	91	mEq/L	8.9	mg/dL	115	mg/dL	3	mg/dL			937	IU/L	1085	IU/L	63	mg/dL	1.3	mg/dL
11773815	37495373	24708516	13.7	K/uL	2.33	m/uL	79.2	%	16.4	%	2.7	%	126	K/uL	7.7	g/dL			2.8	g/dL	136	mEq/L	5.9	mEq/L	105	mEq/L	9.1	mg/dL	106	mg/dL	0.4	mg/dL	0.3	mg/dL	104	IU/L	624	IU/L	39	mg/dL	6	mg/dL
11775739	32513771	28052837	4.1	K/uL	3.08	m/uL							190	K/uL	9.4	g/dL					129	mEq/L	4.5	mEq/L	94	mEq/L	8.7	mg/dL	217	mg/dL									33	mg/dL	1.4	mg/dL
11779144	32688420	26842916	16.1	K/uL	3.37	m/uL	74	%	14	%	4	%	343	K/uL	10.1	g/dL			2.6	g/dL	143	mEq/L	4.1	mEq/L	109	mEq/L	8.7	mg/dL	91	mg/dL	0.5	mg/dL			168	IU/L	188	IU/L	16	mg/dL	0.6	mg/dL
11783844	31924319	23699299	10	K/uL	3.17	m/uL							307	K/uL	9.8	g/dL					132	mEq/L	3.6	mEq/L	99	mEq/L	8	mg/dL	161	mg/dL	0.5	mg/dL			23	IU/L	25	IU/L	19	mg/dL	0.7	mg/dL
11786916	32421453	29721885	9.6	K/uL	3.2	m/uL	86.7	%	6.5	%	4.1	%	178	K/uL	10.8	g/dL					142	mEq/L	3.6	mEq/L	109	mEq/L	8	mg/dL	122	mg/dL									19	mg/dL	0.7	mg/dL
11790625	38419757	27303741	19.4	K/uL	2.87	m/uL	81.4	%	14.8	%	2.3	%	172	K/uL	8.1	g/dL					143	mEq/L	3.1	mEq/L	105	mEq/L	8.5	mg/dL	108	mg/dL									8	mg/dL	0.7	mg/dL
11790974	34450827	27152376	15.8	K/uL	3.14	m/uL	84.7	%	7.9	%	6.3	%	135	K/uL	10.3	g/dL			3.3	g/dL	132	mEq/L	6.5	mEq/L	100	mEq/L	8.3	mg/dL	73	mg/dL	5	mg/dL	2.9	mg/dL	67	IU/L	164	IU/L	71	mg/dL	2.1	mg/dL
11791996	38392221	21896053	7.3	K/uL	2.75	m/uL	91	%	5	%	4	%	115	K/uL	8.4	g/dL			2.3	g/dL	142	mEq/L	4.6	mEq/L	105	mEq/L	8.2	mg/dL	216	mg/dL	0.9	mg/dL			23	IU/L	18	IU/L	31	mg/dL	1.7	mg/dL
11798125	36112143	25722979	21.5	K/uL	4.51	m/uL	85.8	%	11	%	2.4	%	403	K/uL	12	g/dL			4	g/dL	134	mEq/L	4.3	mEq/L	100	mEq/L	8.9	mg/dL	207	mg/dL	0.9	mg/dL			28	IU/L	23	IU/L	47	mg/dL	1.8	mg/dL
11798951	33915658	27442617	13.2	K/uL	2.73	m/uL							98	K/uL	8.7	g/dL			2.1	g/dL	127	mEq/L	5.4	mEq/L	89	mEq/L	7.4	mg/dL	545	mg/dL	1.1	mg/dL			5060	IU/L	11900	IU/L	36	mg/dL	1.9	mg/dL			79	mg/dL	74	mg/dL	20
11800620	32642587	26343739	6.9	K/uL	3.99	m/uL	80.3	%	14.2	%	5.1	%	109	K/uL	15	g/dL			3.6	g/dL	137	mEq/L	3.9	mEq/L	101	mEq/L	7.8	mg/dL	188	mg/dL	0.7	mg/dL			69	IU/L	112	IU/L	8	mg/dL	0.6	mg/dL			120	mg/dL
11801290	39880553	26914099	14.4	K/uL	4.42	m/uL	68	%	2	%	12	%	238	K/uL	13.2	g/dL			3.6	g/dL	139	mEq/L	4.6	mEq/L	99	mEq/L	9.3	mg/dL	272	mg/dL	0.6	mg/dL			10	IU/L	16	IU/L	45	mg/dL	7.9	mg/dL
11804278	37087219	25818525	7.8	K/uL	3.59	m/uL	69.3	%	16.7	%	9.5	%	376	K/uL	10.1	g/dL			3.2	g/dL	144	mEq/L	4.6	mEq/L	111	mEq/L	9.1	mg/dL	140	mg/dL	0.4	mg/dL			12	IU/L	14	IU/L	22	mg/dL	1.4	mg/dL
11807282	34682025	21088346	13.5	K/uL	4.77	m/uL	88	%	7.1	%	2.3	%	257	K/uL	13.2	g/dL			3.2	g/dL	145	mEq/L	3.9	mEq/L	112	mEq/L	7.8	mg/dL	112	mg/dL	0.7	mg/dL			22	IU/L	19	IU/L	46	mg/dL	1.6	mg/dL			146	mg/dL	145	mg/dL	22
11809548	36638286	20495053	12.5	K/uL	2.18	m/uL							120	K/uL	6.8	g/dL					141	mEq/L	4.6	mEq/L	109	mEq/L	8	mg/dL	190	mg/dL									36	mg/dL	1.4	mg/dL
11813741	33337588	25362108	5.7	K/uL	2.61	m/uL	62.4	%	33.5	%	1.9	%	103	K/uL	8.2	g/dL					131	mEq/L	4.4	mEq/L	104	mEq/L			107	mg/dL									9	mg/dL	0.3	mg/dL
11814428	33604891	20298410	20.8	K/uL	3.1	m/uL	89.1	%	3	%	2.8	%	298	K/uL	9.5	g/dL					128	mEq/L	4	mEq/L	93	mEq/L	8.3	mg/dL	219	mg/dL	1	mg/dL	0.4	mg/dL	19	IU/L	41	IU/L	30	mg/dL	1.4	mg/dL
11815589	36438264	25170947	11.8	K/uL	3.87	m/uL	85.7	%	8.4	%	5.4	%	219	K/uL	13.2	g/dL			2.9	g/dL	142	mEq/L	4.6	mEq/L	106	mEq/L	8.3	mg/dL	125	mg/dL	4.2	mg/dL	1.9	mg/dL	18	IU/L	37	IU/L	16	mg/dL	1.1	mg/dL			230	mg/dL	134	mg/dL
11815711	37356974	25286004	31.2	K/uL	3.1	m/uL	93.8	%	3.2	%	2.6	%	290	K/uL	9.7	g/dL			3.3	g/dL	130	mEq/L	7.5	mEq/L	102	mEq/L	6.5	mg/dL	247	mg/dL	0.1	mg/dL			12	IU/L	21	IU/L	55	mg/dL	6.5	mg/dL
11818101	34988733	24650524	17.9	K/uL	3.41	m/uL	81.5	%	6.8	%	10.7	%	248	K/uL	10.1	g/dL			3.7	g/dL	136	mEq/L	4.5	mEq/L	102	mEq/L	8.7	mg/dL	251	mg/dL	0.8	mg/dL			17	IU/L	19	IU/L	27	mg/dL	1.2	mg/dL			71	mg/dL
11818861	32982767	28171946	7.3	K/uL	3.44	m/uL							264	K/uL	9.9	g/dL					141	mEq/L	4	mEq/L	97	mEq/L	8.4	mg/dL	120	mg/dL	0.5	mg/dL			10	IU/L	27	IU/L	33	mg/dL	0.9	mg/dL
11823667	35808399	21859660	16.6	K/uL	3.73	m/uL							209	K/uL	10.9	g/dL					141	mEq/L	3.6	mEq/L	114	mEq/L	7.8	mg/dL	105	mg/dL									15	mg/dL	0.9	mg/dL
11826223	37854016	25318530	9.1	K/uL	3.55	m/uL							46	K/uL	11.5	g/dL			2.6	g/dL	149	mEq/L	4.7	mEq/L	113	mEq/L	9.6	mg/dL	135	mg/dL	2.7	mg/dL			41	IU/L	56	IU/L	44	mg/dL	1.6	mg/dL
11826880	37101251	27658232	12.7	K/uL	4.17	m/uL							165	K/uL	13.4	g/dL			3	g/dL	137	mEq/L	3.3	mEq/L	114	mEq/L	5.9	mg/dL	197	mg/dL	1.6	mg/dL			2622	IU/L	4245	IU/L	21	mg/dL	1.8	mg/dL			115	mg/dL	113	mg/dL	34
11833490	36944842	24250735																			135	mEq/L	5.5	mEq/L	95	mEq/L	9.4	mg/dL	191	mg/dL	0.6	mg/dL			29	IU/L	69	IU/L	73	mg/dL	1.9	mg/dL	14.1	mg/dL
11833822	31344543	29407576	10.9	K/uL	2.66	m/uL							187	K/uL	7.1	g/dL					132	mEq/L	6.1	mEq/L	100	mEq/L	9.6	mg/dL	71	mg/dL	0.2	mg/dL			40	IU/L	30	IU/L	127	mg/dL	3	mg/dL
11841264	39325068	28814365	8.2	K/uL	2.9	m/uL	79.1	%	16.5	%	2.5	%	96	K/uL	9.4	g/dL					142	mEq/L	4.2	mEq/L	113	mEq/L	8.6	mg/dL	106	mg/dL									15	mg/dL	0.6	mg/dL
11843475	32821521	29756945	9	K/uL	4.06	m/uL							182	K/uL	12.7	g/dL			3.5	g/dL	143	mEq/L	4.4	mEq/L	108	mEq/L	8.2	mg/dL	152	mg/dL	0.4	mg/dL			967	IU/L	1326	IU/L	33	mg/dL	2	mg/dL			123	mg/dL
11845306	32010664	20220008	6.9	K/uL	2.02	m/uL	84.5	%	10.5	%	2.6	%	187	K/uL	6.8	g/dL			3.1	g/dL	144	mEq/L	5.1	mEq/L	117	mEq/L	8	mg/dL	114	mg/dL	0.6	mg/dL			10	IU/L	37	IU/L	22	mg/dL	1	mg/dL
11847456	36341670	20986748	11.1	K/uL	3.13	m/uL	86.4	%	11.1	%	2.1	%	200	K/uL	9.8	g/dL			2.6	g/dL	130	mEq/L	6.3	mEq/L	86	mEq/L	8.1	mg/dL	186	mg/dL	0.3	mg/dL			684	IU/L	317	IU/L	75	mg/dL	3.2	mg/dL
11848123	33113616	22315540	18.2	K/uL	5.53	m/uL	83	%	8	%	2	%	287	K/uL	17.9	g/dL			3.5	g/dL	145	mEq/L	4.4	mEq/L	110	mEq/L	8.1	mg/dL	293	mg/dL	0.7	mg/dL	1.2	mg/dL	298	IU/L	753	IU/L	23	mg/dL	1.7	mg/dL
11848398	33062616	25116378	21.6	K/uL	3.29	m/uL	87.7	%	7.1	%	4.8	%	251	K/uL	10.8	g/dL			3.3	g/dL	132	mEq/L	4.5	mEq/L	99	mEq/L	9.2	mg/dL	142	mg/dL	0.7	mg/dL			38	IU/L	78	IU/L	26	mg/dL	1.4	mg/dL
11848597	31471562	23921396	17.2	K/uL	3.88	m/uL	82.8	%	10.3	%	5.7	%	244	K/uL	11.6	g/dL			3.1	g/dL	134	mEq/L	5.8	mEq/L	104	mEq/L	8.8	mg/dL	130	mg/dL	1.8	mg/dL			18	IU/L	36	IU/L	64	mg/dL	4.1	mg/dL
11848711	35794169	23127704	24.4	K/uL	2.43	m/uL	92.8	%	2.6	%	3.4	%	552	K/uL	6.7	g/dL			1.7	g/dL	129	mEq/L	5.9	mEq/L	102	mEq/L	7.8	mg/dL	243	mg/dL	0.2	mg/dL			14	IU/L	15	IU/L	34	mg/dL	2	mg/dL
11851424	37247200	20941740	13.7	K/uL	2.75	m/uL							132	K/uL	8.4	g/dL			3	g/dL	140	mEq/L	4.8	mEq/L	113	mEq/L	7.7	mg/dL	130	mg/dL									32	mg/dL	1.3	mg/dL
11853440	39384070	24075090	6.7	K/uL	2.57	m/uL	74.5	%	22.5	%	0.7	%	116	K/uL	8	g/dL					139	mEq/L	3.6	mEq/L	112	mEq/L	7.9	mg/dL	124	mg/dL									19	mg/dL	1.2	mg/dL
11854310	37734384	21295160	15.7	K/uL	3.05	m/uL	72.9	%	15.8	%	6.5	%	241	K/uL	8.6	g/dL	5.7	g/dL	2.9	g/dL	141	mEq/L	5.5	mEq/L	102	mEq/L	8.8	mg/dL	73	mg/dL	1.5	mg/dL			12	IU/L	27	IU/L	95	mg/dL	4.3	mg/dL
11855128	37906662	22286177	9.5	K/uL	2.84	m/uL	79.7	%	13.8	%	3.9	%	154	K/uL	8.8	g/dL					143	mEq/L	3.8	mEq/L	114	mEq/L	7.2	mg/dL	91	mg/dL	0.3	mg/dL			76	IU/L	136	IU/L	39	mg/dL	1.3	mg/dL
11855285	38932927	25329326	7.9	K/uL	5.07	m/uL							178	K/uL	12.4	g/dL			2.9	g/dL	144	mEq/L	5.3	mEq/L	98	mEq/L	8.8	mg/dL	86	mg/dL	0.6	mg/dL			21	IU/L	38	IU/L	75	mg/dL	6	mg/dL
11855580	34712890	26772968	7.3	K/uL	3.66	m/uL	78.4	%	9.2	%	10.2	%	117	K/uL	10.9	g/dL			4	g/dL	146	mEq/L	4.8	mEq/L	93	mEq/L	9.9	mg/dL	143	mg/dL	0.4	mg/dL			20	IU/L	24	IU/L	59	mg/dL	1.5	mg/dL
11857113	37671492	25596807	9.9	K/uL	3.87	m/uL	73.2	%	11.7	%	10.9	%	171	K/uL	9.7	g/dL			2.6	g/dL	140	mEq/L	4.3	mEq/L	106	mEq/L	8.4	mg/dL	150	mg/dL	0.2	mg/dL			153	IU/L	79	IU/L	18	mg/dL	1.1	mg/dL
11857739	39120208	22896266	23.2	K/uL	3.4	m/uL	73	%	7	%	2	%	73	K/uL	10	g/dL			2.4	g/dL	139	mEq/L	3.7	mEq/L	107	mEq/L	7.4	mg/dL	226	mg/dL	1.6	mg/dL	1.2	mg/dL	35	IU/L	42	IU/L	32	mg/dL	2.1	mg/dL			103	mg/dL
11858497	36980734	24644178	11.7	K/uL	2.66	m/uL	83.1	%	9.1	%	4.6	%	213	K/uL	8.7	g/dL			2.6	g/dL	140	mEq/L	4.7	mEq/L	110	mEq/L	8	mg/dL	181	mg/dL	0.7	mg/dL			86	IU/L	133	IU/L	16	mg/dL	0.7	mg/dL			130	mg/dL
11860416	38999212	21362041	9.1	K/uL	3.19	m/uL							184	K/uL	9.9	g/dL			3.6	g/dL	137	mEq/L	5	mEq/L	99	mEq/L	8.6	mg/dL	138	mg/dL	0.5	mg/dL			22	IU/L	23	IU/L	32	mg/dL	1.5	mg/dL	8.9	mg/dL
11861017	36014877	27162817	13.9	K/uL	3.56	m/uL	83.6	%	10.1	%	5.4	%	269	K/uL	10.8	g/dL	5.3	g/dL	3	g/dL	137	mEq/L	3.7	mEq/L	96	mEq/L	9.2	mg/dL	218	mg/dL	0.3	mg/dL			9	IU/L	21	IU/L	14	mg/dL	0.8	mg/dL			77	mg/dL
11861582	35689140	27370071	15.4	K/uL	3.85	m/uL	73.2	%	21	%	3.9	%	156	K/uL	13.4	g/dL					139	mEq/L	4.2	mEq/L	105	mEq/L	8.7	mg/dL	92	mg/dL	0.2	mg/dL			38	IU/L	105	IU/L	8	mg/dL	0.7	mg/dL			230	mg/dL	135	mg/dL	37
11862609	36431815	24520072	9	K/uL	2.95	m/uL	90.7	%	7.1	%	1.4	%	330	K/uL	9.1	g/dL			2.8	g/dL	146	mEq/L	3.3	mEq/L	116	mEq/L	7.9	mg/dL	82	mg/dL	0.5	mg/dL			12	IU/L	21	IU/L	17	mg/dL	0.8	mg/dL
11862758	33825848	26654098	25.4	K/uL	4.76	m/uL							323	K/uL	15.7	g/dL			3.5	g/dL	138	mEq/L	3.3	mEq/L	97	mEq/L	9	mg/dL	215	mg/dL	0.7	mg/dL			170	IU/L	450	IU/L	9	mg/dL	0.8	mg/dL	6.7	mg/dL	248	mg/dL	157	mg/dL	48
11863318	39917784	24018048	14.5	K/uL	2.44	m/uL	93.1	%	4	%	2.5	%	139	K/uL	7.9	g/dL			2.3	g/dL	136	mEq/L	5	mEq/L	109	mEq/L	8.4	mg/dL	79	mg/dL	2.4	mg/dL	1.1	mg/dL	17	IU/L	25	IU/L	91	mg/dL	6.1	mg/dL
11863409	31580087	21905130	1	K/uL	2.63	m/uL	66	%	19	%	3	%	105	K/uL	8.5	g/dL			2.6	g/dL	139	mEq/L	3.3	mEq/L	101	mEq/L	7	mg/dL	209	mg/dL	1.1	mg/dL	0.8	mg/dL	13	IU/L	18	IU/L	15	mg/dL	1	mg/dL			355	mg/dL
11865051	31383849	29848229	9	K/uL	3.69	m/uL							143	K/uL	9.4	g/dL					145	mEq/L	3.7	mEq/L	109	mEq/L	8.3	mg/dL	123	mg/dL	0.2	mg/dL			12	IU/L	20	IU/L	56	mg/dL	2.8	mg/dL
11868631	36225323	20901686	8.2	K/uL	3.18	m/uL							271	K/uL	9.2	g/dL					144	mEq/L	4.6	mEq/L	105	mEq/L	8.4	mg/dL	140	mg/dL									22	mg/dL	1	mg/dL
11872769	37114610	27910944	14.8	K/uL	3.27	m/uL	77.7	%	6	%	15.2	%	62	K/uL	9.6	g/dL					133	mEq/L	3.3	mEq/L	89	mEq/L	7.6	mg/dL	230	mg/dL	0.5	mg/dL			6	IU/L	89	IU/L	48	mg/dL	7.3	mg/dL
11877319	33032770	26087006	10.6	K/uL	3.58	m/uL							119	K/uL	12	g/dL			4	g/dL	139	mEq/L	4.2	mEq/L	103	mEq/L	8	mg/dL	136	mg/dL	0.3	mg/dL			12	IU/L	21	IU/L	16	mg/dL	0.5	mg/dL
11880433	34276548	28764595	15.7	K/uL	2.91	m/uL	85.7	%	9.8	%	3	%	91	K/uL	8.8	g/dL	3.6	g/dL	2	g/dL	139	mEq/L	3.6	mEq/L	108	mEq/L	8.1	mg/dL	98	mg/dL	0.5	mg/dL			68	IU/L	100	IU/L	15	mg/dL	1.3	mg/dL	5.1	mg/dL	97	mg/dL	75	mg/dL	20
11881943	31685619	29671762	9.2	K/uL	2.4	m/uL	69.6	%	25.3	%	3.7	%	163	K/uL	6.2	g/dL					136	mEq/L	4.7	mEq/L	108	mEq/L	7.8	mg/dL	113	mg/dL									27	mg/dL	1.3	mg/dL
11882307	32098871	27570239	25.8	K/uL	3.73	m/uL							132	K/uL	9.5	g/dL			3	g/dL	138	mEq/L	5.8	mEq/L	91	mEq/L	7.8	mg/dL	178	mg/dL	2.1	mg/dL	1.7	mg/dL	2403	IU/L	3097	IU/L	69	mg/dL	3.1	mg/dL
11885709	34233737	23858331	15	K/uL	5.25	m/uL	88.5	%	3.7	%	5.4	%	140	K/uL	12.6	g/dL			3.5	g/dL	136	mEq/L	4.2	mEq/L	98	mEq/L	9	mg/dL	185	mg/dL	0.9	mg/dL			8	IU/L	17	IU/L	22	mg/dL	1.4	mg/dL
11886174	31350679	25997960	6.3	K/uL	2.68	m/uL	89.3	%	6.8	%	3.1	%	214	K/uL	7.7	g/dL					144	mEq/L	3.4	mEq/L	116	mEq/L	7.2	mg/dL	89	mg/dL									23	mg/dL	1.4	mg/dL
11889804	35001634	20805684	10.2	K/uL	3.04	m/uL							132	K/uL	9.6	g/dL					137	mEq/L	4.8	mEq/L	113	mEq/L			109	mg/dL									17	mg/dL	0.6	mg/dL
11890210	39719143	21770751	9.1	K/uL	2.78	m/uL	73.1	%	15.4	%	7.5	%	239	K/uL	8.2	g/dL					141	mEq/L	4	mEq/L	103	mEq/L	7.7	mg/dL	131	mg/dL									76	mg/dL	7.4	mg/dL
11890400	31406980	22137537	7.5	K/uL	3.35	m/uL							173	K/uL	10.6	g/dL					136	mEq/L	3.7	mEq/L	93	mEq/L	9.5	mg/dL	136	mg/dL									42	mg/dL	8.2	mg/dL
11895151	36147922	28452803	5.2	K/uL	3.01	m/uL							165	K/uL	10	g/dL					138	mEq/L	6.1	mEq/L	99	mEq/L	7.7	mg/dL	110	mg/dL									11	mg/dL	0.8	mg/dL
11897489	39948700	28241223	2.8	K/uL	2.34	m/uL	67	%	16	%	3	%	167	K/uL	7.7	g/dL			2	g/dL	141	mEq/L	3.7	mEq/L	100	mEq/L	7.7	mg/dL	105	mg/dL	0.9	mg/dL			79	IU/L	130	IU/L	32	mg/dL	1.9	mg/dL
11898134	30823916	29097577	12.2	K/uL	2.01	m/uL							161	K/uL	6	g/dL			3.3	g/dL	137	mEq/L	3.9	mEq/L	101	mEq/L	8	mg/dL	99	mg/dL	2	mg/dL	0.6	mg/dL	13	IU/L	13	IU/L	13	mg/dL	0.7	mg/dL
11898950	35601688	21308802	27.9	K/uL	3.73	m/uL	89.8	%	2	%	7.6	%	153	K/uL	12.2	g/dL			3.5	g/dL	147	mEq/L	3.4	mEq/L	117	mEq/L	6.1	mg/dL	224	mg/dL	0.2	mg/dL			45	IU/L	76	IU/L	16	mg/dL	0.7	mg/dL			70	mg/dL	88	mg/dL	51
11900074	33035558	24138768	3.2	K/uL	4.47	m/uL							215	K/uL	15.7	g/dL					138	mEq/L	3.7	mEq/L	104	mEq/L	6.9	mg/dL	107	mg/dL	3.6	mg/dL			335	IU/L	895	IU/L	33	mg/dL	0.8	mg/dL			161	mg/dL	176	mg/dL	40
11901952	34765614	25514083	21.2	K/uL	3.87	m/uL	91.8	%	5.4	%	2.6	%	229	K/uL	11.8	g/dL			3.4	g/dL	135	mEq/L	3.5	mEq/L	100	mEq/L	8.1	mg/dL	165	mg/dL	0.4	mg/dL	1.2	mg/dL	18	IU/L	93	IU/L	12	mg/dL	0.8	mg/dL
11905228	32694491	29825296	17.8	K/uL	2.72	m/uL	89.8	%	7.2	%	2.5	%	215	K/uL	8	g/dL					136	mEq/L	4.5	mEq/L	109	mEq/L	8.3	mg/dL	157	mg/dL									30	mg/dL	1.2	mg/dL
11906675	35975788	28311308	11.1	K/uL	3.89	m/uL	65.6	%	30.6	%	3.5	%	135	K/uL	11.5	g/dL			3.5	g/dL	150	mEq/L	4.3	mEq/L	111	mEq/L	8.1	mg/dL	148	mg/dL	0.6	mg/dL			40	IU/L	175	IU/L	34	mg/dL	1.7	mg/dL
11908254	33392501	26454021	18.5	K/uL	3.02	m/uL	85.1	%	9.2	%	4.4	%	142	K/uL	9.8	g/dL			3.1	g/dL	137	mEq/L	5.2	mEq/L	111	mEq/L	8.2	mg/dL	156	mg/dL	0.7	mg/dL			239	IU/L	370	IU/L	15	mg/dL	1	mg/dL
11913203	31513908	29758537	20.6	K/uL	3.18	m/uL							111	K/uL	10.1	g/dL			2.8	g/dL	143	mEq/L	4.3	mEq/L	118	mEq/L	7.6	mg/dL	113	mg/dL	1.1	mg/dL			18	IU/L	86	IU/L	12	mg/dL	0.7	mg/dL
11914102	32730147	23174204	11.9	K/uL	3.38	m/uL	88	%	4	%	5	%	188	K/uL	10	g/dL	5.5	g/dL			137	mEq/L	4.3	mEq/L	102	mEq/L	8.4	mg/dL	148	mg/dL									19	mg/dL	0.8	mg/dL
11914994	32483786	22339820	10	K/uL	2.49	m/uL	87	%	3	%	8	%	144	K/uL	7.9	g/dL			3.1	g/dL	140	mEq/L	4.1	mEq/L	101	mEq/L	7.8	mg/dL	142	mg/dL	1	mg/dL	1.8	mg/dL	7	IU/L	14	IU/L	18	mg/dL	1.1	mg/dL			126	mg/dL	120	mg/dL
11916661	38226531	28256458	12.1	K/uL	3.91	m/uL							152	K/uL	11.5	g/dL					141	mEq/L	4.9	mEq/L	109	mEq/L	8	mg/dL	143	mg/dL									33	mg/dL	1.7	mg/dL
11918408	38584152	21400352	13.1	K/uL	3.26	m/uL							307	K/uL	9.5	g/dL			3.3	g/dL	144	mEq/L	4.1	mEq/L	102	mEq/L	9.3	mg/dL	198	mg/dL	0.3	mg/dL			80	IU/L	44	IU/L	51	mg/dL	4	mg/dL
11918851	32003785	26260060	19.2	K/uL	2.74	m/uL							168	K/uL	8.4	g/dL					138	mEq/L	4.4	mEq/L	102	mEq/L	8.5	mg/dL	93	mg/dL									38	mg/dL	2.2	mg/dL
11919347	39156401	28606369	4.2	K/uL	2.64	m/uL	81.9	%	11	%	5.6	%	111	K/uL	8.9	g/dL					141	mEq/L	3.6	mEq/L	95	mEq/L	8.6	mg/dL	155	mg/dL									56	mg/dL	2.7	mg/dL			82	mg/dL
11919942	36211786	25651238	12	K/uL	4.33	m/uL	84.9	%	11.7	%	2.6	%	225	K/uL	12.6	g/dL					137	mEq/L	3.9	mEq/L	100	mEq/L	9.1	mg/dL	135	mg/dL									22	mg/dL	0.9	mg/dL
11921391	34511936	21048337	12.7	K/uL	4.08	m/uL	67.9	%	22.3	%	7.1	%	275	K/uL	12.8	g/dL			3.7	g/dL	132	mEq/L	4.4	mEq/L	97	mEq/L	9.4	mg/dL	285	mg/dL	0.6	mg/dL	0.2	mg/dL	19	IU/L			41	mg/dL	1.1	mg/dL
11922236	30139512	27021287	9.3	K/uL	4.97	m/uL							197	K/uL	10.5	g/dL			3.7	g/dL	136	mEq/L	3.7	mEq/L	97	mEq/L	9.4	mg/dL	177	mg/dL									18	mg/dL	1.2	mg/dL
11924230	38269083	25215676	4.5	K/uL	1.88	m/uL	72.3	%	15.2	%	5.4	%	78	K/uL	7.9	g/dL					134	mEq/L	5.1	mEq/L	106	mEq/L	8.4	mg/dL	99	mg/dL	1	mg/dL			15	IU/L	32	IU/L	56	mg/dL	1.9	mg/dL			78	mg/dL
11925673	37886887	25187492	12.6	K/uL	3.61	m/uL	91	%	3.5	%	5.2	%	112	K/uL	11.3	g/dL	4.6	g/dL	3.2	g/dL	145	mEq/L	4.6	mEq/L	107	mEq/L	8.4	mg/dL	292	mg/dL	5.7	mg/dL	3.3	mg/dL	1322	IU/L	1868	IU/L	15	mg/dL	0.9	mg/dL			144	mg/dL	70	mg/dL	20
11928413	38709217	23026285	19.3	K/uL	5.11	m/uL	90.3	%	5.4	%	3.8	%	258	K/uL	13.9	g/dL					137	mEq/L	4.1	mEq/L	99	mEq/L	8.5	mg/dL	214	mg/dL	0.9	mg/dL			33	IU/L	65	IU/L	53	mg/dL	2	mg/dL					106	mg/dL
11928692	34070963	22384987	16	K/uL	4.32	m/uL	88.8	%	2.9	%	7.1	%	312	K/uL	11.8	g/dL			2.9	g/dL	139	mEq/L	4.5	mEq/L	103	mEq/L	8.7	mg/dL	192	mg/dL	0.5	mg/dL			57	IU/L	117	IU/L	28	mg/dL	1.6	mg/dL
11929015	38306813	20092679	13.6	K/uL	1.86	m/uL	91.5	%	4.6	%	2.9	%	119	K/uL	5.4	g/dL			2.8	g/dL	140	mEq/L	4	mEq/L	104	mEq/L	8.2	mg/dL	208	mg/dL	0.7	mg/dL	2.2	mg/dL	17	IU/L	25	IU/L	67	mg/dL	2.6	mg/dL	9.6	mg/dL
11929342	37667061	20468228	12.5	K/uL	1.92	m/uL	64.9	%	32.7	%	1.2	%	190	K/uL	7.6	g/dL					141	mEq/L	3.7	mEq/L	113	mEq/L	8.7	mg/dL	153	mg/dL									18	mg/dL	0.8	mg/dL
11929374	36323560	26527023	6.4	K/uL	2.13	m/uL							77	K/uL	6.7	g/dL			2.9	g/dL	136	mEq/L	4.3	mEq/L	101	mEq/L	8.4	mg/dL	130	mg/dL	1.3	mg/dL			71	IU/L	115	IU/L	87	mg/dL	3	mg/dL
11931055	35733024	23059261	15.5	K/uL	4.28	m/uL	82.7	%	13.7	%	3	%	167	K/uL	12.8	g/dL			2.6	g/dL	169	mEq/L	3.8	mEq/L	139	mEq/L	7.4	mg/dL	94	mg/dL									74	mg/dL	2.7	mg/dL
11934114	32660163	21617583	7.5	K/uL	4.05	m/uL	92	%	8	%	0	%	79	K/uL	12.5	g/dL			3.4	g/dL	135	mEq/L	3.9	mEq/L	104	mEq/L	8.3	mg/dL	130	mg/dL	0.7	mg/dL	0.1	mg/dL	13	IU/L	18	IU/L	34	mg/dL	1.8	mg/dL			58	mg/dL
11934244	32775687	21430317	9.1	K/uL	4.03	m/uL	81.2	%	8.6	%	7.6	%	115	K/uL	13.4	g/dL			3.8	g/dL	133	mEq/L	2.7	mEq/L	92	mEq/L	8.4	mg/dL	121	mg/dL	1	mg/dL			14	IU/L	27	IU/L	7	mg/dL	1.2	mg/dL			94	mg/dL	156	mg/dL	58
11935767	32127522	20131492	53.3	K/uL	4.15	m/uL	19	%	9	%	5	%	81	K/uL	9.2	g/dL					142	mEq/L	3.8	mEq/L	103	mEq/L	8.6	mg/dL	93	mg/dL	0.4	mg/dL			9	IU/L	22	IU/L	25	mg/dL	0.8	mg/dL	9.5	mg/dL
11936095	37766413	22063658	18.7	K/uL	4.37	m/uL							169	K/uL	13.9	g/dL					136	mEq/L	4	mEq/L	102	mEq/L	8.3	mg/dL	204	mg/dL	0.8	mg/dL			34	IU/L	52	IU/L	16	mg/dL	1	mg/dL
11937809	35589858	22536779	15.8	K/uL	3.46	m/uL	95.6	%	2.1	%	2.1	%	349	K/uL	8.9	g/dL			3.1	g/dL	132	mEq/L	4.3	mEq/L	96	mEq/L	7.5	mg/dL	109	mg/dL	0.7	mg/dL			73	IU/L	313	IU/L	14	mg/dL	1.1	mg/dL
11939591	35983563	27853033	20.6	K/uL	3.77	m/uL	90.3	%	5.4	%	4	%	164	K/uL	13	g/dL			3.1	g/dL	141	mEq/L	4.5	mEq/L	107	mEq/L	8.1	mg/dL	200	mg/dL	0.7	mg/dL	0.3	mg/dL	100	IU/L	378	IU/L	23	mg/dL	1	mg/dL					101	mg/dL
11941242	31986262	20712112	16.6	K/uL	3.43	m/uL							251	K/uL	11	g/dL					146	mEq/L	4.8	mEq/L	113	mEq/L	8.1	mg/dL	99	mg/dL									38	mg/dL	1.5	mg/dL
11941849	39280216	23469254	16.9	K/uL	2.78	m/uL	59	%	18	%	9	%	346	K/uL	8.4	g/dL			2.5	g/dL	137	mEq/L	4.8	mEq/L	95	mEq/L	8.9	mg/dL	170	mg/dL	0.4	mg/dL		mg/dL	11	IU/L	15	IU/L	132	mg/dL	4.7	mg/dL
11941997	38153169	20807214	18.3	K/uL	2.68	m/uL							196	K/uL	8.1	g/dL			2.9	g/dL	135	mEq/L	5.2	mEq/L	95	mEq/L	8.5	mg/dL	190	mg/dL	0.3	mg/dL			71	IU/L	141	IU/L	78	mg/dL	7	mg/dL
11942193	31707457	21139779	5.5	K/uL	3.17	m/uL	34	%	52	%	4	%	130	K/uL	11.4	g/dL			3.5	g/dL	142	mEq/L	4.2	mEq/L	105	mEq/L	8.3	mg/dL	108	mg/dL	0.6	mg/dL	1	mg/dL	19	IU/L	29	IU/L	18	mg/dL	1.1	mg/dL
11942901	34082277	24615963	10.8	K/uL	5.03	m/uL	81	%	11.4	%	6.7	%	275	K/uL	14.5	g/dL			3.2	g/dL	129	mEq/L	3.8	mEq/L	87	mEq/L	8.9	mg/dL	142	mg/dL	6.4	mg/dL	5.6	mg/dL	938	IU/L	814	IU/L	44	mg/dL	2.6	mg/dL
11943609	36177104	28014396	22.3	K/uL	4.29	m/uL	87.1	%	3.1	%	8.2	%	264	K/uL	11.2	g/dL	6.1	g/dL	3	g/dL	144	mEq/L	4.7	mEq/L	94	mEq/L	8.7	mg/dL	124	mg/dL	0.8	mg/dL			9	IU/L	17	IU/L	60	mg/dL	2.7	mg/dL
11944882	36397270	20673408	10.4	K/uL	2.43	m/uL							84	K/uL	8	g/dL					138	mEq/L	5.8	mEq/L	107	mEq/L	7.2	mg/dL	165	mg/dL	1.1	mg/dL	0.4	mg/dL	38	IU/L	34	IU/L	46	mg/dL	2.3	mg/dL
11948874	36784076	21608544	7.2	K/uL	3.69	m/uL	75.1	%	18	%	5.5	%	207	K/uL	11.2	g/dL					142	mEq/L	4	mEq/L	110	mEq/L	7.3	mg/dL	185	mg/dL									13	mg/dL	1	mg/dL
11952155	33908074	20248182	5.5	K/uL	3.65	m/uL	64.7	%	30.4	%	1.4	%	111	K/uL	10.6	g/dL					141	mEq/L	4.3	mEq/L	107	mEq/L	8.3	mg/dL	124	mg/dL									30	mg/dL	1.2	mg/dL
11953725	36865388	24705116	15.2	K/uL	3.44	m/uL	88.2	%	7.7	%	4.1	%	254	K/uL	11.1	g/dL					142	mEq/L	3.9	mEq/L	100	mEq/L	10.6	mg/dL	470	mg/dL									43	mg/dL	1.3	mg/dL			192	mg/dL	143	mg/dL	48
11954120	31711050	26838248	9.1	K/uL	3.32	m/uL	83.1	%	10.4	%	5.3	%	186	K/uL	10.5	g/dL			3.6	g/dL	137	mEq/L	4.2	mEq/L	98	mEq/L	9.4	mg/dL	94	mg/dL	0.4	mg/dL			14	IU/L	11	IU/L	45	mg/dL	6.4	mg/dL
11955908	36967103	25337372	8.1	K/uL	2.96	m/uL							271	K/uL	8	g/dL					136	mEq/L	5.2	mEq/L	102	mEq/L	8.4	mg/dL	126	mg/dL	0.3	mg/dL			81	IU/L	192	IU/L	22	mg/dL	1.4	mg/dL			90	mg/dL	107	mg/dL	40
11956852	35097237	21559999	11.6	K/uL	1.94	m/uL							103	K/uL	6.4	g/dL					138	mEq/L	4.6	mEq/L	110	mEq/L	8.8	mg/dL	143	mg/dL	5.6	mg/dL	2.4	mg/dL	13	IU/L	43	IU/L	12	mg/dL	0.5	mg/dL
11958726	34483718	24320913	12.9	K/uL	3.01	m/uL	91.3	%	4.2	%	4.1	%	223	K/uL	7.8	g/dL			2.6	g/dL	140	mEq/L	4.1	mEq/L	100	mEq/L	7.8	mg/dL	151	mg/dL	0.3	mg/dL	0.3	mg/dL	5	IU/L	28	IU/L	28	mg/dL	1.2	mg/dL			121	mg/dL	91	mg/dL
11963916	35803434	20800519	7.9	K/uL	3.58	m/uL	84.4	%	10.5	%	3.4	%	261	K/uL	10.1	g/dL			2.1	g/dL	144	mEq/L	4.1	mEq/L	106	mEq/L	7.9	mg/dL	85	mg/dL	0.3	mg/dL			18	IU/L	26	IU/L	7	mg/dL	0.7	mg/dL			135	mg/dL
11968677	31461238	26843103	6.2	K/uL	3.29	m/uL	51	%	28	%	5	%	91	K/uL	8.3	g/dL					135	mEq/L	6.1	mEq/L	100	mEq/L	8.6	mg/dL	174	mg/dL	1.9	mg/dL			22	IU/L	21	IU/L	63	mg/dL	2.2	mg/dL
11968982	31736070	29455708	13.9	K/uL	4.76	m/uL	95.5	%	1.9	%	2.1	%	218	K/uL	13.5	g/dL			3.6	g/dL	143	mEq/L	4.4	mEq/L	108	mEq/L	7.4	mg/dL	144	mg/dL	0.3	mg/dL			40	IU/L	48	IU/L	19	mg/dL	0.9	mg/dL			114	mg/dL	149	mg/dL	57
11972365	32389159	24962721	9.4	K/uL	2.65	m/uL	83.4	%	7.9	%	7.6	%	166	K/uL	8	g/dL					147	mEq/L	4.8	mEq/L	108	mEq/L	7.1	mg/dL	130	mg/dL	0.6	mg/dL			10	IU/L	29	IU/L	73	mg/dL	5.9	mg/dL
11973138	36462988	21928200	11.2	K/uL	3.48	m/uL							109	K/uL	10.5	g/dL					139	mEq/L	4.2	mEq/L	110	mEq/L	9.1	mg/dL	154	mg/dL	0.6	mg/dL			19	IU/L	36	IU/L	20	mg/dL	1.2	mg/dL
11973496	37654828	23005180	5.9	K/uL	2.49	m/uL							228	K/uL	7.4	g/dL					129	mEq/L	4.4	mEq/L	95	mEq/L	8.2	mg/dL	95	mg/dL									43	mg/dL	1.4	mg/dL
11974151	31685501	22782098	17.1	K/uL	2.78	m/uL	89.3	%	4.3	%	6	%	117	K/uL	8.8	g/dL			1.6	g/dL	129	mEq/L	4.2	mEq/L	97	mEq/L	6.8	mg/dL	95	mg/dL	0.7	mg/dL			10	IU/L	23	IU/L	29	mg/dL	3.6	mg/dL
11974898	39749738	27328245	13.7	K/uL	3.91	m/uL							103	K/uL	11	g/dL					139	mEq/L	3.9	mEq/L	104	mEq/L	8.6	mg/dL	177	mg/dL									17	mg/dL	0.7	mg/dL
11978586	31366537	28914703	12.1	K/uL	2.81	m/uL	70.9	%	23.3	%	3.8	%	153	K/uL	8.5	g/dL					138	mEq/L	4.5	mEq/L	111	mEq/L	8.3	mg/dL	127	mg/dL									27	mg/dL	1	mg/dL
11981568	37524325	25657883	4.9	K/uL	2.52	m/uL	86.4	%	3.9	%	8.2	%	66	K/uL	7.6	g/dL	5.6	g/dL	2.9	g/dL	132	mEq/L	5	mEq/L	97	mEq/L	8.4	mg/dL	137	mg/dL	20.2	mg/dL	9.2	mg/dL	45	IU/L	129	IU/L	26	mg/dL	5.4	mg/dL			150	mg/dL	55	mg/dL	15
11984647	36560987	25146721	22.7	K/uL	4.71	m/uL	84.4	%	4.8	%	9.8	%	239	K/uL	14.4	g/dL	5.2	g/dL	4.2	g/dL	138	mEq/L	4.5	mEq/L	97	mEq/L	9.6	mg/dL	133	mg/dL	0.8	mg/dL	3.5	mg/dL	269	IU/L	1713	IU/L	42	mg/dL	1.7	mg/dL	5.8	mg/dL	113	mg/dL	170	mg/dL	62
11984732	35701049	28130574	7.4	K/uL	4.16	m/uL	79	%	13.7	%	5.8	%	211	K/uL	9.9	g/dL			3.4	g/dL	142	mEq/L	5.3	mEq/L	105	mEq/L	8.4	mg/dL	114	mg/dL	0.2	mg/dL			16	IU/L	25	IU/L	101	mg/dL	3.4	mg/dL
11984981	34693433	21232275	15.3	K/uL	3.59	m/uL	78.6	%	12.7	%	5.8	%	279	K/uL	10.5	g/dL	6.8	g/dL	2.2	g/dL	143	mEq/L	4.6	mEq/L	105	mEq/L	8	mg/dL	105	mg/dL	0.2	mg/dL			261	IU/L	1192	IU/L	12	mg/dL	0.9	mg/dL			191	mg/dL	97	mg/dL	22
11985307	39549022	27901619	12.9	K/uL	3.45	m/uL	83.9	%	9.8	%	5.8	%	306	K/uL	7.5	g/dL					140	mEq/L	4	mEq/L	98	mEq/L	8.5	mg/dL	93	mg/dL	0.1	mg/dL			7	IU/L	20	IU/L	18	mg/dL	0.6	mg/dL
11985436	30538065	22717922	7.2	K/uL	2.36	m/uL	70.5	%	14	%	11.1	%	22	K/uL	7	g/dL			2.8	g/dL	128	mEq/L	3.6	mEq/L	90	mEq/L	8.2	mg/dL	132	mg/dL	17.6	mg/dL	14.1	mg/dL	15	IU/L	35	IU/L	28	mg/dL	1.4	mg/dL
11989263	31272108	29644625	10.9	K/uL	4.49	m/uL	75.1	%	13.3	%	6.6	%	178	K/uL	13.9	g/dL					140	mEq/L	4.9	mEq/L	94	mEq/L	8.6	mg/dL	143	mg/dL	0.6	mg/dL			58	IU/L	30	IU/L	17	mg/dL	0.9	mg/dL
11990000	39470947	25805051	8.7	K/uL	2.91	m/uL	88.3	%	8.5	%	3	%	104	K/uL	8.9	g/dL			2.8	g/dL	134	mEq/L	5.3	mEq/L	100	mEq/L	7.8	mg/dL	199	mg/dL	21.1	mg/dL	17.8	mg/dL	605	IU/L	558	IU/L	56	mg/dL	2.4	mg/dL
11990423	39220558	28358146	18.6	K/uL	3.53	m/uL							146	K/uL	10.8	g/dL			3.4	g/dL	141	mEq/L	4.2	mEq/L	97	mEq/L	8.8	mg/dL	177	mg/dL	0.6	mg/dL			135	IU/L	156	IU/L	33	mg/dL	1.6	mg/dL
11999473	30949577	23601463	15	K/uL	3.62	m/uL							215	K/uL	10.1	g/dL			3.9	g/dL	139	mEq/L	3.6	mEq/L	102	mEq/L	9	mg/dL	113	mg/dL	0.6	mg/dL			41	IU/L	126	IU/L	29	mg/dL	1.4	mg/dL
11999829	31088270	21550896	16.3	K/uL	4.05	m/uL	86	%	0	%	2	%	118	K/uL	12	g/dL			2.2	g/dL	146	mEq/L	3.9	mEq/L	116	mEq/L	7.4	mg/dL	132	mg/dL	2.8	mg/dL	1.3	mg/dL	325	IU/L	534	IU/L	46	mg/dL	1.4	mg/dL	5.5	mg/dL	91	mg/dL	96	mg/dL	44
12002285	30023732	20686506	16.2	K/uL	3.95	m/uL							241	K/uL	11.6	g/dL			2.1	g/dL	159	mEq/L	5.4	mEq/L	117	mEq/L	9.1	mg/dL	122	mg/dL	0.3	mg/dL			22	IU/L	38	IU/L	82	mg/dL	2.1	mg/dL
12003679	32216303	20269227	13.6	K/uL	2.34	m/uL							201	K/uL	6.4	g/dL					138	mEq/L	4.9	mEq/L	109	mEq/L	7.8	mg/dL	102	mg/dL	0.9	mg/dL			26	IU/L	25	IU/L	54	mg/dL	1.4	mg/dL
12004925	30131457	20834086	7.7	K/uL	3.72	m/uL	69.8	%	16.2	%	9.8	%	172	K/uL	11.2	g/dL	6.5	g/dL	3.6	g/dL	141	mEq/L	4.3	mEq/L	101	mEq/L	9.1	mg/dL	93	mg/dL	0.4	mg/dL			7	IU/L	16	IU/L	22	mg/dL	1.1	mg/dL
12005748	32254249	28946354	21	K/uL	3.55	m/uL							132	K/uL	10.4	g/dL					142	mEq/L	4.7	mEq/L	110	mEq/L	8.2	mg/dL	94	mg/dL	0.6	mg/dL			611	IU/L	168	IU/L	43	mg/dL	1.9	mg/dL
12006266	37739261	29395258	10.3	K/uL	2.41	m/uL							114	K/uL	7.9	g/dL					137	mEq/L	3.5	mEq/L	103	mEq/L	8.5	mg/dL	88	mg/dL									21	mg/dL	0.7	mg/dL
12008689	30777833	23536032	10.6	K/uL	3.58	m/uL							187	K/uL	9.9	g/dL					138	mEq/L	3.7	mEq/L	106	mEq/L	8.9	mg/dL	143	mg/dL									17	mg/dL	0.8	mg/dL
12008763	36030807	20975592	17.7	K/uL	3.99	m/uL							37	K/uL	12.4	g/dL			1.6	g/dL	134	mEq/L	3.8	mEq/L	107	mEq/L	8.1	mg/dL	108	mg/dL	1	mg/dL			17	IU/L	43	IU/L	14	mg/dL	0.9	mg/dL
12009089	37535507	24580936	14.8	K/uL	4.25	m/uL	82	%	8	%	5	%	107	K/uL	11	g/dL					149	mEq/L	4.2	mEq/L	112	mEq/L	7.2	mg/dL	85	mg/dL	1.1	mg/dL	0.3	mg/dL	16	IU/L	45	IU/L	27	mg/dL	1.7	mg/dL
12009262	36173319	27779976	10.8	K/uL	4.14	m/uL							93	K/uL	12	g/dL					135	mEq/L	4	mEq/L	103	mEq/L	8.5	mg/dL	189	mg/dL	0.8	mg/dL			47	IU/L	59	IU/L	19	mg/dL	1.1	mg/dL
12010510	37955424	22239499	9	K/uL	2.5	m/uL	81.9	%	14.4	%	2.8	%	177	K/uL	7.2	g/dL			3.1	g/dL	142	mEq/L	4.2	mEq/L	113	mEq/L	8.4	mg/dL	106	mg/dL	0.4	mg/dL			45	IU/L	84	IU/L	16	mg/dL	0.4	mg/dL
12012037	32755455	27436285	7.8	K/uL	3.67	m/uL	82.9	%	10.4	%	5	%	130	K/uL	12	g/dL			2.9	g/dL	134	mEq/L	4	mEq/L	102	mEq/L	8.8	mg/dL	151	mg/dL	3.4	mg/dL			223	IU/L	239	IU/L	25	mg/dL	1.4	mg/dL			92	mg/dL
12013634	31889518	29813863	8.4	K/uL	4.13	m/uL							146	K/uL	13.4	g/dL					138	mEq/L	5.3	mEq/L	104	mEq/L	8.8	mg/dL	190	mg/dL	0.8	mg/dL			100	IU/L	92	IU/L	26	mg/dL	1.1	mg/dL
12014968	31929757	20449658	20.3	K/uL	3.62	m/uL							246	K/uL	10.7	g/dL	6.3	g/dL	2.6	g/dL	133	mEq/L	5.5	mEq/L	95	mEq/L	6.8	mg/dL	81	mg/dL	0.8	mg/dL			7	IU/L	9	IU/L	78	mg/dL	2.6	mg/dL
12017899	33969290	21273211	7.6	K/uL	3.15	m/uL	69.8	%	22.3	%	5.3	%	137	K/uL	9.5	g/dL			2	g/dL	136	mEq/L	3.6	mEq/L	107	mEq/L	7.9	mg/dL	101	mg/dL	0.5	mg/dL	1.3	mg/dL	507	IU/L	776	IU/L	33	mg/dL	1.4	mg/dL			50	mg/dL	151	mg/dL	50
12018901	33835036	24419715	16.5	K/uL	3.3	m/uL	84	%	10.3	%	4.4	%	108	K/uL	10.6	g/dL			3.2	g/dL	135	mEq/L	3.4	mEq/L	92	mEq/L	8.8	mg/dL	67	mg/dL	1.3	mg/dL			7	IU/L	28	IU/L	42	mg/dL	6.8	mg/dL
12019706	32302734	29822163	22.2	K/uL	3.22	m/uL	86.3	%	2.7	%	9.4	%	292	K/uL	10.3	g/dL			3.1	g/dL	132	mEq/L	7	mEq/L	97	mEq/L	8.1	mg/dL	735	mg/dL	0.3	mg/dL			70	IU/L	134	IU/L	36	mg/dL	2.7	mg/dL
12019898	36550047	28261248	9.1	K/uL	2.59	m/uL							176	K/uL	7.4	g/dL					144	mEq/L	4	mEq/L	102	mEq/L	8.6	mg/dL	99	mg/dL									33	mg/dL	1.3	mg/dL
12023279	37322914	20957205	7.4	K/uL	2.62	m/uL							111	K/uL	8.2	g/dL					134	mEq/L	4.1	mEq/L	103	mEq/L	7.7	mg/dL	108	mg/dL									25	mg/dL	1.8	mg/dL
12024697	39213677	28185460	10.8	K/uL	3.33	m/uL							396	K/uL	8.4	g/dL			2.6	g/dL	139	mEq/L	4.1	mEq/L	92	mEq/L	8.8	mg/dL	77	mg/dL									65	mg/dL	1.3	mg/dL
12025783	31256032	26978470	12.3	K/uL	3.18	m/uL	80.2	%	10.6	%	4.9	%	97	K/uL	9.1	g/dL			2.2	g/dL	130	mEq/L	4.4	mEq/L	97	mEq/L	10.6	mg/dL	230	mg/dL	0.4	mg/dL			14	IU/L	15	IU/L	62	mg/dL	1.2	mg/dL
12026338	38194201	28548230	2	K/uL	3.45	m/uL	63.6	%	25.1	%	10.8	%	115	K/uL	11	g/dL			2.6	g/dL	140	mEq/L	3.2	mEq/L	103	mEq/L	6.6	mg/dL	196	mg/dL	0.5	mg/dL			123	IU/L	197	IU/L	16	mg/dL	1.6	mg/dL
12026801	30912185	21494623	13.2	K/uL	4.22	m/uL	91.3	%	5.4	%	2.9	%	331	K/uL	12	g/dL			2.5	g/dL	136	mEq/L	5.5	mEq/L	100	mEq/L	8.3	mg/dL	252	mg/dL	0.3	mg/dL			2	IU/L	40	IU/L	66	mg/dL	5.3	mg/dL
12027770	36195420	24910251	7	K/uL	3.3	m/uL	74.5	%	18.2	%	3.4	%	115	K/uL	10.2	g/dL					136	mEq/L	3.2	mEq/L	106	mEq/L	7.9	mg/dL	144	mg/dL									24	mg/dL	1.2	mg/dL
12027791	32754293	21266630	19.9	K/uL	2.25	m/uL	95	%	4	%	0	%	102	K/uL	7.2	g/dL					138	mEq/L	5	mEq/L	102	mEq/L	8.6	mg/dL	132	mg/dL					13	IU/L			18	mg/dL	1	mg/dL
12031835	39538450	22353639	11.8	K/uL	2.31	m/uL	80	%	15.6	%	3.1	%	174	K/uL	7.1	g/dL					138	mEq/L	3.7	mEq/L	104	mEq/L	8.2	mg/dL	95	mg/dL									14	mg/dL	0.8	mg/dL
12032239	37067338	20787944	22.8	K/uL	3.37	m/uL	88	%	1	%	5	%	412	K/uL	10.3	g/dL			2	g/dL	137	mEq/L	4.3	mEq/L	117	mEq/L	6.1	mg/dL	87	mg/dL	0.3	mg/dL			8	IU/L	20	IU/L	44	mg/dL	2.4	mg/dL
12032310	35324289	20460006	15.5	K/uL	4.24	m/uL	86.3	%	4.3	%	8.2	%	193	K/uL	12.5	g/dL			3	g/dL	140	mEq/L	3.9	mEq/L	105	mEq/L	8.3	mg/dL	113	mg/dL	0.7	mg/dL			26	IU/L	44	IU/L	28	mg/dL	1.1	mg/dL
12035547	36502040	22949017		K/uL	3.02	m/uL	80.2	%	15.9	%	2.6	%	107	K/uL	9.3	g/dL					141	mEq/L	4.3	mEq/L	114	mEq/L	8.5	mg/dL	143	mg/dL									19	mg/dL	0.8	mg/dL
12036721	34269559	24443695	27.6	K/uL	3.95	m/uL	91	%	5	%	0	%	268	K/uL	10.1	g/dL					141	mEq/L	5.2	mEq/L	101	mEq/L	8.1	mg/dL	207	mg/dL	0.7	mg/dL			26	IU/L	21	IU/L	50	mg/dL	2.2	mg/dL	9	mg/dL	155	mg/dL
12039815	36131579	28018038	8.5	K/uL	3.19	m/uL							307	K/uL	9.3	g/dL			3.2	g/dL	148	mEq/L	4.2	mEq/L	119	mEq/L	7.4	mg/dL	175	mg/dL	0.1	mg/dL			11	IU/L	15	IU/L	42	mg/dL	1.4	mg/dL
12041021	35055920	29873530	14.5	K/uL	2.89	m/uL							265	K/uL	8.8	g/dL					144	mEq/L	4.1	mEq/L	102	mEq/L	8.7	mg/dL	131	mg/dL	0.9	mg/dL				IU/L	23	IU/L	32	mg/dL	1.7	mg/dL
12042044	36281872	25549760	16.5	K/uL	2.84	m/uL	86	%	6	%	7	%	195	K/uL	8.5	g/dL			2.8	g/dL	149	mEq/L	4.6	mEq/L	114	mEq/L	7.7	mg/dL	115	mg/dL	0.9	mg/dL			19	IU/L	21	IU/L	56	mg/dL	1.1	mg/dL
12046458	33367690	27871535	5.1	K/uL	2.94	m/uL	94	%	3	%	3	%	252	K/uL	8.2	g/dL			2.4	g/dL	133	mEq/L	3.3	mEq/L	99	mEq/L	7.7	mg/dL	139	mg/dL	0.8	mg/dL			4	IU/L	18	IU/L	11	mg/dL	0.5	mg/dL
12048744	34888345	22719243	19.7	K/uL	4.25	m/uL	85.1	%	8.4	%	3.3	%	210	K/uL	11.4	g/dL			3.1	g/dL	140	mEq/L	3.9	mEq/L	106	mEq/L	8	mg/dL	138	mg/dL	1.3	mg/dL			124	IU/L	221	IU/L	39	mg/dL	1.6	mg/dL
12051291	37667136	21697602	12.1	K/uL	2.9	m/uL							115	K/uL	8.6	g/dL			3.1	g/dL	143	mEq/L	5	mEq/L	103	mEq/L	8.7	mg/dL	105	mg/dL	0.2	mg/dL			11	IU/L	14	IU/L	35	mg/dL	0.8	mg/dL
12051619	34711364	24799933	22.5	K/uL	3.55	m/uL							181	K/uL	10.2	g/dL					141	mEq/L	2.7	mEq/L	101	mEq/L	8.8	mg/dL	91	mg/dL									33	mg/dL	1.1	mg/dL
12052290	32108513	26329505	8.8	K/uL	3.67	m/uL	82.7	%	4.7	%	6.8	%	302	K/uL	10.8	g/dL			2.5	g/dL	141	mEq/L	4.7	mEq/L	104	mEq/L	8	mg/dL	117	mg/dL	0.4	mg/dL			16	IU/L	23	IU/L	49	mg/dL	1.6	mg/dL			92	mg/dL
12052446	33901263	29862793	13.4	K/uL	3.5	m/uL	67.9	%	27.1	%	4	%	303	K/uL	11.7	g/dL			4	g/dL	145	mEq/L	3.9	mEq/L	107	mEq/L	10	mg/dL	178	mg/dL									14	mg/dL	0.7	mg/dL
12053896	30085094	22623077	2.9	K/uL	2.77	m/uL	58.5	%	29.8	%	9.1	%	77	K/uL	6.4	g/dL			3.6	g/dL	140	mEq/L	4.8	mEq/L	91	mEq/L	8.2	mg/dL	120	mg/dL	0.8	mg/dL			12	IU/L	23	IU/L	18	mg/dL	0.9	mg/dL
12059353	39022933	26142813	6.8	K/uL	4.25	m/uL	94	%	1	%	4	%	184	K/uL	12.1	g/dL			2.4	g/dL	139	mEq/L	3.7	mEq/L	104	mEq/L	8.4	mg/dL	101	mg/dL	0.7	mg/dL			15	IU/L	20	IU/L	42	mg/dL	1.1	mg/dL	4.4	mg/dL
12062838	30388942	28221111	7.2	K/uL	2.63	m/uL	73.7	%	19.8	%	4.7	%	97	K/uL	7.8	g/dL					137	mEq/L	4.6	mEq/L	108	mEq/L	8.1	mg/dL	148	mg/dL									15	mg/dL	1.3	mg/dL
12063494	33748104	24424749	10.7	K/uL	3.4	m/uL	70.8	%	16.5	%	6.4	%	290	K/uL	8.8	g/dL					137	mEq/L	4.7	mEq/L	102	mEq/L	8.6	mg/dL	175	mg/dL									66	mg/dL	2.1	mg/dL
12065081	33897581	24571829	15.5	K/uL	3.33	m/uL	86.8	%	7.9	%	2.9	%	348	K/uL	9.8	g/dL			3.1	g/dL	125	mEq/L	4	mEq/L	90	mEq/L	8	mg/dL	113	mg/dL	0.7	mg/dL			84	IU/L	119	IU/L	19	mg/dL	0.8	mg/dL
12065818	33953043	26279042	8.1	K/uL	2.64	m/uL							102	K/uL	7.3	g/dL					132	mEq/L	4.3	mEq/L	108	mEq/L			109	mg/dL									14	mg/dL	0.8	mg/dL
12067437	32649676	24033717	12	K/uL	2.09	m/uL	95	%	1	%	3	%	168	K/uL	6.4	g/dL			2.1	g/dL	146	mEq/L	5.6	mEq/L	116	mEq/L	7.1	mg/dL	216	mg/dL	0.7	mg/dL			33	IU/L	40	IU/L	67	mg/dL	0.4	mg/dL
12069807	34393729	23002597	10.6	K/uL	3.98	m/uL							220	K/uL	12	g/dL			3	g/dL	140	mEq/L	4.4	mEq/L	108	mEq/L	7.8	mg/dL	137	mg/dL	0.3	mg/dL			38	IU/L	39	IU/L	20	mg/dL	0.8	mg/dL
12072078	30289878	27802190	4.6	K/uL	3.99	m/uL	68.8	%	22.6	%	7.8	%	163	K/uL	12.2	g/dL	4.9	g/dL	3.1	g/dL	133	mEq/L	4.4	mEq/L	106	mEq/L	7.7	mg/dL	103	mg/dL									110	mg/dL	2.5	mg/dL
12074099	34109118	28876759	9.8	K/uL	3.18	m/uL							123	K/uL	10.7	g/dL					141	mEq/L	4.2	mEq/L	112	mEq/L	8.6	mg/dL	83	mg/dL									19	mg/dL	0.9	mg/dL
12078677	39654351	27542125	20.9	K/uL	3.36	m/uL							177	K/uL	7.7	g/dL			3	g/dL	136	mEq/L	3.1	mEq/L	101	mEq/L	8.3	mg/dL	100	mg/dL	0.4	mg/dL			22	IU/L	24	IU/L	15	mg/dL	0.9	mg/dL
12078788	31517388	25339027	13.4	K/uL	2.46	m/uL	79.1	%	11.4	%	7.2	%	113	K/uL	6.9	g/dL			3	g/dL	142	mEq/L	4.3	mEq/L	110	mEq/L	8	mg/dL	102	mg/dL	0.3	mg/dL			6	IU/L	26	IU/L	35	mg/dL	1.9	mg/dL
12082080	34973201	28779424	16.4	K/uL	2.76	m/uL	79.5	%	4.2	%	8.8	%	308	K/uL	7	g/dL	6.5	g/dL	3.1	g/dL	136	mEq/L	4.9	mEq/L	102	mEq/L	8.4	mg/dL	183	mg/dL	0.5	mg/dL			24	IU/L	19	IU/L	32	mg/dL	1.2	mg/dL			311	mg/dL
12088187	38010446	25762397	14.6	K/uL	3.7	m/uL	80.6	%	15.3	%	3.2	%	387	K/uL	10.1	g/dL			2.9	g/dL	136	mEq/L	2.9	mEq/L	94	mEq/L	7.7	mg/dL	129	mg/dL	2.1	mg/dL	1.6	mg/dL	12	IU/L	36	IU/L	30	mg/dL	0.7	mg/dL
12090944	39180740	25182422	8.6	K/uL	3.17	m/uL	86	%	2	%	0	%	272	K/uL	9.8	g/dL			2.6	g/dL	144	mEq/L	3.1	mEq/L	95	mEq/L	8.4	mg/dL	96	mg/dL	0.3	mg/dL			6	IU/L	20	IU/L	39	mg/dL	6	mg/dL			69	mg/dL
12091055	32791762	23967928	8.3	K/uL	4.46	m/uL	70.9	%	14.8	%	11.1	%	181	K/uL	12.9	g/dL			3.6	g/dL	141	mEq/L	4.1	mEq/L	110	mEq/L	7.2	mg/dL	136	mg/dL	0.8	mg/dL			102	IU/L	60	IU/L	20	mg/dL	1	mg/dL
12091229	34971474	25122052	9.7	K/uL	3.74	m/uL							173	K/uL	10.8	g/dL			3	g/dL	138	mEq/L	3.9	mEq/L	99	mEq/L	8.8	mg/dL	179	mg/dL	0.4	mg/dL			122	IU/L	118	IU/L	18	mg/dL	0.9	mg/dL			147	mg/dL
12092059	31201544	22315785	8.8	K/uL	2.99	m/uL							231	K/uL	10	g/dL					130	mEq/L	5.2	mEq/L	99	mEq/L	8.8	mg/dL	87	mg/dL									23	mg/dL	0.8	mg/dL
12093479	37399603	21668352	13.5	K/uL	4.04	m/uL							204	K/uL	13	g/dL			3.6	g/dL	139	mEq/L	4.8	mEq/L	97	mEq/L	8.6	mg/dL	126	mg/dL	0.9	mg/dL			20	IU/L	43	IU/L	38	mg/dL	1.6	mg/dL	10.7	mg/dL
12095158	36298400	26561933	16	K/uL	3.66	m/uL	90.7	%	7.3	%	1.7	%	250	K/uL	11	g/dL			3.2	g/dL	141	mEq/L	2.9	mEq/L	105	mEq/L	8.1	mg/dL	114	mg/dL	6.5	mg/dL			163	IU/L	53	IU/L	38	mg/dL	1.9	mg/dL
12097503	34426196	29193088	18.3	K/uL	2.48	m/uL	76.2	%	17.8	%	4.2	%	238	K/uL	7.6	g/dL			3.2	g/dL	139	mEq/L	5	mEq/L	107	mEq/L	8.2	mg/dL	151	mg/dL	0.7	mg/dL			23	IU/L	20	IU/L	15	mg/dL	0.8	mg/dL
12098619	37288057	22484747	9.3	K/uL	4.41	m/uL							484	K/uL	11.5	g/dL			2.8	g/dL	135	mEq/L	4.3	mEq/L	99	mEq/L	8.2	mg/dL	248	mg/dL									23	mg/dL	1	mg/dL
12098908	38922278	20146975	20.1	K/uL	2.77	m/uL	75.2	%	20.4	%	3.3	%	417	K/uL	8.9	g/dL					139	mEq/L	4.3	mEq/L	109	mEq/L	8.7	mg/dL	98	mg/dL	0.4	mg/dL			36	IU/L	60	IU/L	20	mg/dL	1.2	mg/dL
12100624	35303105	20118208	33.1	K/uL	3.68	m/uL	88	%	2	%	2	%	194	K/uL	11.3	g/dL			2.3	g/dL	145	mEq/L	3.5	mEq/L	113	mEq/L	7.3	mg/dL	137	mg/dL	0.9	mg/dL			91	IU/L	132	IU/L	28	mg/dL	2.1	mg/dL
12101596	34488264	27563538	10.9	K/uL	3.62	m/uL	82.1	%	12.5	%	3.1	%	207	K/uL	11.4	g/dL			3.3	g/dL	140	mEq/L	4.1	mEq/L	109	mEq/L	7.7	mg/dL	125	mg/dL	0.6	mg/dL			31	IU/L	57	IU/L	14	mg/dL	0.9	mg/dL
12102463	33013986	21730447	7.5	K/uL	2.59	m/uL	82	%	10	%	7	%	257	K/uL	7.6	g/dL	6.2	g/dL	3.3	g/dL	144	mEq/L	5.1	mEq/L	115	mEq/L	8.3	mg/dL	43	mg/dL	0.3	mg/dL			19	IU/L	19	IU/L	112	mg/dL	3.7	mg/dL
12104056	34840365	26262933	16.1	K/uL	2.83	m/uL	70.4	%	22.8	%	2.7	%	160	K/uL	8.3	g/dL			3.9	g/dL	138	mEq/L	5	mEq/L	109	mEq/L	9.5	mg/dL	121	mg/dL	2.8	mg/dL			37	IU/L	59	IU/L	14	mg/dL	0.9	mg/dL
12105240	31038811	22431984	1	K/uL	2.07	m/uL	22	%	76	%	2	%	87	K/uL	6.2	g/dL			2.3	g/dL	145	mEq/L	3.5	mEq/L	118	mEq/L	7.4	mg/dL	93	mg/dL	0.4	mg/dL			10	IU/L	20	IU/L	32	mg/dL	1	mg/dL	3.9	mg/dL
12106780	37081503	25661012	4.7	K/uL	2.78	m/uL							74	K/uL	9.2	g/dL					138	mEq/L	3.7	mEq/L	102	mEq/L	8.4	mg/dL	107	mg/dL									35	mg/dL	1.3	mg/dL
12107794	32711341	28768562	14.1	K/uL	3.46	m/uL	93.5	%	1.9	%	4.5	%	789	K/uL	10.3	g/dL			2.6	g/dL	102	mEq/L	4.6	mEq/L	67	mEq/L	8	mg/dL	208	mg/dL	0.2	mg/dL	0.9	mg/dL	28	IU/L	37	IU/L	14	mg/dL	0.7	mg/dL
12109423	36569840	22810550	11.6	K/uL	2.85	m/uL							139	K/uL	9.8	g/dL					134	mEq/L	3.5	mEq/L	105	mEq/L	7.1	mg/dL	127	mg/dL									17	mg/dL	0.7	mg/dL
12115766	37168356	29677071	7.9	K/uL	3	m/uL	74.9	%	12.3	%	8.5	%	147	K/uL	8.6	g/dL			2.9	g/dL	139	mEq/L	4.1	mEq/L	103	mEq/L	8.2	mg/dL	115	mg/dL	0.2	mg/dL			11	IU/L	14	IU/L	50	mg/dL	1.9	mg/dL
12115786	39343601	25210449	14.8	K/uL	4.16	m/uL							230	K/uL	11.8	g/dL					141	mEq/L	3.6	mEq/L	109	mEq/L	7.6	mg/dL	109	mg/dL									38	mg/dL	1.1	mg/dL
12116228	30958024	20421390	23.6	K/uL	2.94	m/uL	94	%	2	%	3	%	440	K/uL	9.9	g/dL			2.5	g/dL	123	mEq/L	6.2	mEq/L	85	mEq/L	7.5	mg/dL	125	mg/dL	2.7	mg/dL	2.3	mg/dL	937	IU/L	1506	IU/L	36	mg/dL	4.9	mg/dL
12116468	37466707	29107505	8.7	K/uL	3.67	m/uL							340	K/uL	11.4	g/dL					144	mEq/L	3.8	mEq/L	101	mEq/L	9	mg/dL	71	mg/dL									16	mg/dL	0.7	mg/dL
12117555	34247818	25128945	7.5	K/uL	3.35	m/uL	94.5	%	2.4	%	1.5	%	55	K/uL	9.8	g/dL			3.1	g/dL	141	mEq/L	4.2	mEq/L	104	mEq/L	8.3	mg/dL	236	mg/dL	4.3	mg/dL	0.6	mg/dL	48	IU/L	114	IU/L	73	mg/dL	1.6	mg/dL
12118394	30340472	24846102	6.7	K/uL	2.88	m/uL	77.5	%	15.6	%	5.4	%	298	K/uL	8.6	g/dL			2.4	g/dL	143	mEq/L	3.5	mEq/L	115	mEq/L	7.5	mg/dL	50	mg/dL	1.2	mg/dL			25	IU/L	27	IU/L	44	mg/dL	1.7	mg/dL
12118886	34525851	23476543	3.6	K/uL	2.54	m/uL	69.5	%	21	%	6	%	76	K/uL	8.6	g/dL			4	g/dL	137	mEq/L	5.3	mEq/L	105	mEq/L	8.7	mg/dL	129	mg/dL	2.9	mg/dL	3.5	mg/dL	49	IU/L	126	IU/L	70	mg/dL	2.8	mg/dL
12119271	35601694	27021523	13.1	K/uL	2.69	m/uL	87.6	%	6.1	%	4.6	%	231	K/uL	8.9	g/dL			2.7	g/dL	142	mEq/L	5.2	mEq/L	110	mEq/L	8	mg/dL	179	mg/dL	0.7	mg/dL			20	IU/L	52	IU/L	38	mg/dL	2.3	mg/dL			498	mg/dL
12125068	37101188	27334235	10.7	K/uL	2.72	m/uL	77.6	%	16.9	%	2.7	%	154	K/uL	7.4	g/dL					141	mEq/L	3.6	mEq/L	108	mEq/L	8.5	mg/dL	139	mg/dL									16	mg/dL	0.7	mg/dL
12126153	32025347	25008439	7.7	K/uL	3.05	m/uL	84.4	%	8.7	%	2.7	%	584	K/uL	8.6	g/dL	4.1	g/dL	2.1	g/dL	127	mEq/L	6.4	mEq/L	97	mEq/L	7.9	mg/dL	140	mg/dL	0.4	mg/dL			11	IU/L	14	IU/L	64	mg/dL	1.9	mg/dL			156	mg/dL	89	mg/dL	26
12130785	36423135	23878621	15.7	K/uL	3.52	m/uL	82	%	13	%	3	%	278	K/uL	10.4	g/dL			2.2	g/dL	171	mEq/L	4.7	mEq/L	133	mEq/L	7.9	mg/dL	133	mg/dL									79	mg/dL	3.7	mg/dL
12133540	34200062	28203970	34.2	K/uL	4.51	m/uL	94	%	0	%	2	%	172	K/uL	14.8	g/dL					136	mEq/L	4.9	mEq/L	100	mEq/L	8.1	mg/dL	148	mg/dL	0.8	mg/dL			85	IU/L	92	IU/L	44	mg/dL	2.1	mg/dL			99	mg/dL
12133624	32269247	21052892	6.8	K/uL	3.75	m/uL	61.3	%	28.4	%	6.9	%	62	K/uL	10.9	g/dL			2.9	g/dL	139	mEq/L	3.1	mEq/L	107	mEq/L	7.9	mg/dL	93	mg/dL	0.7	mg/dL	0.3	mg/dL	13	IU/L	32	IU/L	9	mg/dL	0.6	mg/dL
12134620	31156233	25109179	17.6	K/uL	2.42	m/uL	81.9	%	10.3	%	3.9	%	399	K/uL	6.8	g/dL	5	g/dL	2.5	g/dL	144	mEq/L	4.4	mEq/L	100	mEq/L	9.2	mg/dL	344	mg/dL	0.2	mg/dL			23	IU/L	22	IU/L	59	mg/dL	0.9	mg/dL			129	mg/dL
12135968	30765759	28976865	15.5	K/uL	3.11	m/uL							144	K/uL	10.2	g/dL			3.2	g/dL	137	mEq/L	4.2	mEq/L	109	mEq/L			108	mg/dL	1	mg/dL			26	IU/L	68	IU/L	18	mg/dL	1	mg/dL
12137011	37556735	26613155	14.3	K/uL	3.68	m/uL	82.8	%	5.7	%	10.5	%	238	K/uL	10.5	g/dL					138	mEq/L	4.3	mEq/L	104	mEq/L	9.8	mg/dL	141	mg/dL									24	mg/dL	1.9	mg/dL
12137322	30928501	23312997	9.2	K/uL	3.07	m/uL							292	K/uL	9.6	g/dL					133	mEq/L	4.3	mEq/L	96	mEq/L	8.2	mg/dL	103	mg/dL	0.5	mg/dL			7	IU/L	14	IU/L	39	mg/dL	7	mg/dL
12138413	33986849	20487557	12.3	K/uL	3.66	m/uL	74.2	%	10.9	%	9.8	%	190	K/uL	11.4	g/dL			3.6	g/dL	141	mEq/L	3.6	mEq/L	101	mEq/L	8.9	mg/dL	153	mg/dL	0.9	mg/dL			19	IU/L	28	IU/L	31	mg/dL	1.2	mg/dL
12138569	30407507	26469100	4.5	K/uL	3.93	m/uL	85.8	%	7.6	%	4.6	%	56	K/uL	10.1	g/dL			3.4	g/dL	138	mEq/L	3.5	mEq/L	104	mEq/L	8.5	mg/dL	178	mg/dL	2.7	mg/dL			25	IU/L	37	IU/L	6	mg/dL	0.5	mg/dL
12138637	31434650	23008526	12.5	K/uL	3.65	m/uL	87	%	9.5	%	3.3	%	176	K/uL	12.1	g/dL			3.8	g/dL	143	mEq/L	4	mEq/L	107	mEq/L	8.7	mg/dL	97	mg/dL	1.6	mg/dL			21	IU/L	28	IU/L	18	mg/dL	1	mg/dL
12141075	38303429	26614604	24.2	K/uL	2.96	m/uL	97	%	1	%	1	%	149	K/uL	10.2	g/dL			2.5	g/dL	138	mEq/L	4.7	mEq/L	105	mEq/L	7.5	mg/dL	181	mg/dL	6	mg/dL	5.3	mg/dL	125	IU/L	89	IU/L	61	mg/dL	3.4	mg/dL
12142332	30098344	23601345	13.5	K/uL	4.22	m/uL	93.5	%	2.6	%	3.3	%	262	K/uL	11.8	g/dL			3.6	g/dL	141	mEq/L	4.5	mEq/L	92	mEq/L	9.4	mg/dL	130	mg/dL	0.6	mg/dL			11	IU/L	15	IU/L	17	mg/dL	0.6	mg/dL
12146647	37788473	22681945	5.2	K/uL	3.52	m/uL	39	%	46	%	10	%	205	K/uL	8.3	g/dL					137	mEq/L	8	mEq/L	105	mEq/L	8.4	mg/dL	136	mg/dL	0.3	mg/dL			24	IU/L	22	IU/L	93	mg/dL	3.1	mg/dL
12146951	30297632	23968046	26.5	K/uL	3.08	m/uL	93.8	%	3.3	%	2.5	%	358	K/uL	9.3	g/dL			1.9	g/dL	135	mEq/L	3.4	mEq/L	102	mEq/L	6.7	mg/dL	467	mg/dL	3.3	mg/dL			29	IU/L	38	IU/L	52	mg/dL	2.4	mg/dL
12148208	39631432	20711803	12.4	K/uL	3.66	m/uL	91.1	%	5.2	%	3	%	164	K/uL	11.2	g/dL	6.3	g/dL	3.8	g/dL	142	mEq/L	4.1	mEq/L	105	mEq/L			130	mg/dL	0.5	mg/dL			10	IU/L	19	IU/L	20	mg/dL	1.2	mg/dL			125	mg/dL	383	mg/dL	37
12148813	31526440	26806636	12	K/uL	3.03	m/uL	81.2	%	8.2	%	8.4	%	200	K/uL	10	g/dL			2.6	g/dL	134	mEq/L	4.1	mEq/L	99	mEq/L	8.3	mg/dL	97	mg/dL	5.1	mg/dL	1.3	mg/dL	13	IU/L	35	IU/L	33	mg/dL	0.9	mg/dL
12149070	30129989	26440183	21.4	K/uL	4.79	m/uL	79.9	%	7.2	%	11.5	%	259	K/uL	12.6	g/dL			3.9	g/dL	136	mEq/L	6.9	mEq/L	100	mEq/L	9	mg/dL	206	mg/dL	0.9	mg/dL			204	IU/L	219	IU/L	75	mg/dL	3.6	mg/dL
12155780	30228591	20253357	23.1	K/uL	3.05	m/uL	90.1	%	3.9	%	5.3	%	225	K/uL	8.5	g/dL					145	mEq/L	4.3	mEq/L	106	mEq/L	8.1	mg/dL	115	mg/dL	1.5	mg/dL			43	IU/L	49	IU/L	28	mg/dL	1.5	mg/dL
12162878	39763799	23407307	26.3	K/uL	2.63	m/uL	85	%	7.7	%	5.4	%	153	K/uL	8.1	g/dL					144	mEq/L	5.1	mEq/L	112	mEq/L	8.2	mg/dL	116	mg/dL									32	mg/dL	1.8	mg/dL
12165375	37478587	21994000	10.7	K/uL	3.55	m/uL	62	%	28.1	%	7.1	%	389	K/uL	9.6	g/dL					139	mEq/L	3.9	mEq/L	95	mEq/L	7.5	mg/dL	303	mg/dL									27	mg/dL	0.8	mg/dL
12165964	36637683	29176015	14.4	K/uL	2.96	m/uL							219	K/uL	8.6	g/dL					139	mEq/L	4.1	mEq/L	99	mEq/L	8.4	mg/dL	110	mg/dL									88	mg/dL	2.2	mg/dL
12167722	35965699	25273366	25.2	K/uL	2.02	m/uL	4	%	21	%	16	%	72	K/uL	6.8	g/dL			2.1	g/dL	136	mEq/L	3.5	mEq/L	104	mEq/L	7.5	mg/dL	194	mg/dL	0.5	mg/dL	3.4	mg/dL	30	IU/L	173	IU/L	26	mg/dL	0.8	mg/dL	4.6	mg/dL	83	mg/dL
12168108	31993929	21416886	11.4	K/uL	2.64	m/uL	89.3	%	6.2	%	3.8	%	260	K/uL	7.1	g/dL					139	mEq/L	4.6	mEq/L	114	mEq/L	7.9	mg/dL	109	mg/dL									15	mg/dL	0.7	mg/dL
12168342	33027490	28472337	10.2	K/uL	4.15	m/uL	83.2	%	8.1	%	4.5	%	202	K/uL	12.5	g/dL			3.2	g/dL	150	mEq/L	4.2	mEq/L	117	mEq/L	9.2	mg/dL	180	mg/dL	0.4	mg/dL			21	IU/L	27	IU/L	75	mg/dL	2.2	mg/dL	10.5	mg/dL
12168956	31896651	28797758	7.7	K/uL	3.61	m/uL	87.4	%	5.5	%	6.5	%	152	K/uL	10.5	g/dL			2.6	g/dL	137	mEq/L	4	mEq/L	107	mEq/L	8.2	mg/dL	136	mg/dL	0.7	mg/dL			37	IU/L	30	IU/L	25	mg/dL	0.9	mg/dL			92	mg/dL	203	mg/dL	82
12171157	33396802	20862342	5.5	K/uL	4.67	m/uL	69.9	%	12.6	%	9	%	367	K/uL	12.6	g/dL	6.3	g/dL	3.7	g/dL	137	mEq/L	4.5	mEq/L	106	mEq/L	9.3	mg/dL	85	mg/dL	0.2	mg/dL				IU/L	12	IU/L	10	mg/dL	1.2	mg/dL			98	mg/dL	261	mg/dL	41
12171609	30303379	29198517	15	K/uL	2.82	m/uL	82.8	%	11.8	%	4.3	%	79	K/uL	9.1	g/dL					133	mEq/L	5.4	mEq/L	105	mEq/L	8	mg/dL	119	mg/dL									17	mg/dL	0.7	mg/dL
12173850	35157353	20376084	15.7	K/uL	3.2	m/uL	88	%	4.2	%	3.5	%	331	K/uL	9.7	g/dL			2.6	g/dL	160	mEq/L	4.2	mEq/L	124	mEq/L	8.1	mg/dL	193	mg/dL	0.3	mg/dL			17	IU/L	26	IU/L	75	mg/dL	1.1	mg/dL			97	mg/dL
12174123	39234921	21629599	18.1	K/uL	3.64	m/uL							327	K/uL	12.1	g/dL			3.1	g/dL	135	mEq/L	4.3	mEq/L	93	mEq/L	8.9	mg/dL	295	mg/dL	0.4	mg/dL			30	IU/L	23	IU/L	27	mg/dL	1.3	mg/dL
12175660	33235126	27201770	10.3	K/uL	4.85	m/uL	84.1	%	13	%	2.2	%	191	K/uL	13.1	g/dL			3.6	g/dL	135	mEq/L	4	mEq/L	102	mEq/L	8.9	mg/dL	99	mg/dL	0.7	mg/dL			69	IU/L	303	IU/L	17	mg/dL	0.8	mg/dL
12176861	34739514	24306529	15.8	K/uL	2.86	m/uL	92.4	%	2	%	3.9	%	146	K/uL	8.3	g/dL			2.7	g/dL	139	mEq/L	4.9	mEq/L	106	mEq/L	8.6	mg/dL	208	mg/dL	0.8	mg/dL			185	IU/L	155	IU/L	108	mg/dL	3.3	mg/dL
12179057	33430379	23530529	8.7	K/uL	3.89	m/uL	85.4	%	3.8	%	5.3	%	231	K/uL	11.2	g/dL	6.1	g/dL	3.5	g/dL	142	mEq/L	3.2	mEq/L	101	mEq/L	8.2	mg/dL	139	mg/dL	0.6	mg/dL			16	IU/L	22	IU/L	16	mg/dL	0.8	mg/dL			281	mg/dL	283	mg/dL	47
12179786	35537617	20766427	10.4	K/uL	3.51	m/uL	93	%	2	%	0	%	103	K/uL	10.7	g/dL			3	g/dL	146	mEq/L	5.3	mEq/L	116	mEq/L	10.4	mg/dL	114	mg/dL	0.3	mg/dL			14	IU/L	16	IU/L	62	mg/dL	2.4	mg/dL
12180060	31983030	27524688	17.7	K/uL	3.07	m/uL	85.3	%	3.4	%	5.9	%	154	K/uL	9.1	g/dL			3	g/dL	131	mEq/L	4.7	mEq/L	91	mEq/L	8.2	mg/dL	125	mg/dL	0.4	mg/dL			51	IU/L	23	IU/L	43	mg/dL	4.1	mg/dL
12182445	33152667	24699051	7.7	K/uL	3.51	m/uL							217	K/uL	10.5	g/dL					142	mEq/L	4.5	mEq/L	106	mEq/L	8.4	mg/dL	112	mg/dL									21	mg/dL	1.3	mg/dL
12183617	30849103	23817758	12.3	K/uL	2.5	m/uL	78.9	%	9.7	%	8.5	%	215	K/uL	6.4	g/dL	6.1	g/dL	2.6	g/dL	139	mEq/L	5.1	mEq/L	102	mEq/L	7.6	mg/dL	284	mg/dL	1.4	mg/dL	0.7	mg/dL	21	IU/L	34	IU/L	45	mg/dL	1.4	mg/dL	9.2	mg/dL
12190096	30271151	24347835	18.8	K/uL	4.71	m/uL							150	K/uL	14.4	g/dL			3.6	g/dL	145	mEq/L	4.2	mEq/L	109	mEq/L	8.2	mg/dL	141	mg/dL	0.4	mg/dL	0.3	mg/dL	258	IU/L	203	IU/L	38	mg/dL	1	mg/dL			31	mg/dL
12191469	30350836	26625297	15.7	K/uL	3.37	m/uL	90.2	%	3.5	%	4.2	%	153	K/uL	11.1	g/dL					136	mEq/L	3.8	mEq/L	103	mEq/L	9	mg/dL	122	mg/dL									22	mg/dL	0.7	mg/dL
12192070	34556798	27274196	6.2	K/uL	2.75	m/uL							114	K/uL	7.7	g/dL					136	mEq/L	4.9	mEq/L	108	mEq/L	8.7	mg/dL	105	mg/dL									30	mg/dL	1.8	mg/dL
12195625	32327303	26097535	8.4	K/uL	4.21	m/uL	81.6	%	9.6	%	5.9	%	325	K/uL	9.8	g/dL					136	mEq/L	4.8	mEq/L	97	mEq/L	8.2	mg/dL	177	mg/dL									82	mg/dL	3.2	mg/dL
12196601	37735936	27605128	26.6	K/uL	3.73	m/uL	91.3	%	4.3	%	2.4	%	293	K/uL	11.6	g/dL					133	mEq/L	4.8	mEq/L	102	mEq/L	7.8	mg/dL	317	mg/dL	0.4	mg/dL			71	IU/L	43	IU/L	21	mg/dL	1.1	mg/dL
12199299	34342355	25432368	17.2	K/uL	3.45	m/uL	66	%	5	%	1	%	276	K/uL	8.6	g/dL			3.7	g/dL	129	mEq/L	5.1	mEq/L	93	mEq/L	7.9	mg/dL	292	mg/dL	0.9	mg/dL			60	IU/L	129	IU/L	57	mg/dL	3.1	mg/dL
12199669	35079078	24103969	9.6	K/uL	3.56	m/uL	92.8	%	2.4	%	4.1	%	199	K/uL	7.3	g/dL			2.8	g/dL	134	mEq/L	3.8	mEq/L	96	mEq/L	8.3	mg/dL	156	mg/dL	0.5	mg/dL			11	IU/L	32	IU/L	24	mg/dL	0.6	mg/dL			50	mg/dL	56	mg/dL	16
12205567	34867699	25044344	16.9	K/uL	2.83	m/uL	78.7	%	6.6	%	6.6	%	253	K/uL	8.9	g/dL			3.4	g/dL	141	mEq/L	4.4	mEq/L	96	mEq/L	8.6	mg/dL	168	mg/dL	1.3	mg/dL			14	IU/L	29	IU/L	27	mg/dL	4.4	mg/dL
12206478	38238798	27511830	13	K/uL	3.14	m/uL	94	%	2	%	2	%	106	K/uL	9.6	g/dL	5	g/dL	3	g/dL	147	mEq/L	6.1	mEq/L	112	mEq/L	10	mg/dL	113	mg/dL	0.7	mg/dL			21	IU/L	31	IU/L	160	mg/dL	2.9	mg/dL
12213423	36683831	25793222	14.3	K/uL	2.58	m/uL	84	%	0	%	2	%	48	K/uL	8.2	g/dL			3.3	g/dL	139	mEq/L	3.4	mEq/L	99	mEq/L	8.1	mg/dL	139	mg/dL	1.9	mg/dL			142	IU/L	122	IU/L	65	mg/dL	1.7	mg/dL			103	mg/dL	73	mg/dL	27
12215883	32622442	20438204	7	K/uL	2.72	m/uL	77	%	12	%	11	%	132	K/uL	8.1	g/dL					143	mEq/L	3.1	mEq/L	109	mEq/L	9.4	mg/dL	174	mg/dL	1	mg/dL	0.3	mg/dL	75	IU/L	246	IU/L	33	mg/dL	0.7	mg/dL
12216053	36081927	27049561	13.4	K/uL	2.93	m/uL							324	K/uL	8.3	g/dL					140	mEq/L	4.9	mEq/L	106	mEq/L	9.1	mg/dL	180	mg/dL									36	mg/dL	1.9	mg/dL
12217232	33757772	25600836	13.3	K/uL	3.6	m/uL	88.4	%	8.4	%	2.6	%	274	K/uL	10.6	g/dL			3.9	g/dL	138	mEq/L	5.6	mEq/L	103	mEq/L	10.4	mg/dL	174	mg/dL	1.8	mg/dL	0.5	mg/dL	20	IU/L	29	IU/L	66	mg/dL	3	mg/dL	13.2	mg/dL	190	mg/dL
12220967	36943264	25320715	17.8	K/uL	2.89	m/uL	80.8	%	4	%	12	%	372	K/uL	7.3	g/dL			2.9	g/dL	141	mEq/L	4.3	mEq/L	100	mEq/L	8.1	mg/dL	132	mg/dL	1.1	mg/dL			9	IU/L	24	IU/L	63	mg/dL	2.3	mg/dL
12232105	33508981	21709321	12.2	K/uL	2.53	m/uL							153	K/uL	7.9	g/dL					141	mEq/L	3.9	mEq/L	106	mEq/L	9.2	mg/dL	91	mg/dL									33	mg/dL	1	mg/dL
12232497	30549127	24065727	10.4	K/uL	5.85	m/uL	86.5	%	8.5	%	4.5	%	247	K/uL	14.5	g/dL			3.5	g/dL	139	mEq/L	4.1	mEq/L	97	mEq/L	9.3	mg/dL	193	mg/dL	1.3	mg/dL			59	IU/L	224	IU/L	33	mg/dL	1.3	mg/dL
12237164	35217866	28677881	8.2	K/uL	5.32	m/uL	84	%	9.9	%	5.2	%	154	K/uL	15.9	g/dL			2.8	g/dL	141	mEq/L	3.2	mEq/L	103	mEq/L	8.8	mg/dL	148	mg/dL	0.3	mg/dL			30	IU/L	25	IU/L	16	mg/dL	0.9	mg/dL			91	mg/dL	110	mg/dL	37
12237223	39817695	23123534	18.3	K/uL	4.18	m/uL	73.6	%	20.6	%	4.3	%	449	K/uL	12.7	g/dL					132	mEq/L	3.8	mEq/L	97	mEq/L	7.9	mg/dL	152	mg/dL	0.7	mg/dL			83	IU/L	130	IU/L	14	mg/dL	0.9	mg/dL
12240787	35856956	20581436	88.7	K/uL	2.73	m/uL	9	%	82	%	0	%	107	K/uL	7.8	g/dL					137	mEq/L	4.5	mEq/L	105	mEq/L	9	mg/dL	143	mg/dL									41	mg/dL	1.5	mg/dL
12245786	35344490	23183502	5.3	K/uL	2.95	m/uL	98	%	2	%	0	%	281	K/uL	9.4	g/dL					143	mEq/L	3.4	mEq/L	105	mEq/L	6.7	mg/dL	256	mg/dL	1.4	mg/dL			46	IU/L	49	IU/L	164	mg/dL	4.9	mg/dL			122	mg/dL
12246387	37352046	26489510	18.1	K/uL	2.87	m/uL	57	%	11	%	11	%	247	K/uL	8.2	g/dL			3.3	g/dL	142	mEq/L	4.6	mEq/L	105	mEq/L	8	mg/dL	165	mg/dL	0.5	mg/dL			133	IU/L	126	IU/L	22	mg/dL	1.4	mg/dL			197	mg/dL
12249989	39432943	24817845	4.7	K/uL	2.5	m/uL	60	%	19	%	9	%	80	K/uL	7.5	g/dL	4.3	g/dL	1.8	g/dL	149	mEq/L	3.5	mEq/L	115	mEq/L	7.5	mg/dL	87	mg/dL	1.5	mg/dL	1.5	mg/dL	47	IU/L	106	IU/L	37	mg/dL	1.7	mg/dL	9.4	mg/dL
12251584	38574564	27251620	12.5	K/uL	3.7	m/uL	83.1	%	13.6	%	2.4	%	142	K/uL	9.9	g/dL					140	mEq/L	4	mEq/L	109	mEq/L	8.3	mg/dL	94	mg/dL									17	mg/dL	0.6	mg/dL
12254325	35489747	26264940	7.2	K/uL	4.3	m/uL							145	K/uL	12.6	g/dL			3.3	g/dL	146	mEq/L	5	mEq/L	109	mEq/L	9	mg/dL	107	mg/dL	0.6	mg/dL			15	IU/L	24	IU/L	114	mg/dL	4.4	mg/dL
12255381	33227956	25132551	7.1	K/uL	3.67	m/uL							100	K/uL	10	g/dL			2.5	g/dL	144	mEq/L	4	mEq/L	105	mEq/L	8.1	mg/dL	89	mg/dL	1	mg/dL				IU/L	33	IU/L	24	mg/dL	1.3	mg/dL
12261942	30091074	27833669	5.1	K/uL	3.25	m/uL							267	K/uL	9.9	g/dL					141	mEq/L	4.8	mEq/L	101	mEq/L	8.2	mg/dL	169	mg/dL									43	mg/dL	2.3	mg/dL
12264134	37673110	25257503	5	K/uL	2.28	m/uL							139	K/uL	7.1	g/dL					143	mEq/L	4	mEq/L	108	mEq/L	7.8	mg/dL	82	mg/dL	0.2	mg/dL			14	IU/L	19	IU/L	75	mg/dL	3.4	mg/dL			152	mg/dL	164	mg/dL	107
12264178	35268786	22944655	30.5	K/uL	4.55	m/uL	70	%	23	%	6	%	56	K/uL	14.2	g/dL			3	g/dL	140	mEq/L	5.5	mEq/L	99	mEq/L	8.9	mg/dL	119	mg/dL	10.1	mg/dL	7	mg/dL	130	IU/L	128	IU/L	46	mg/dL	1.4	mg/dL
12267312	34842620	25913397	7.5	K/uL	4.37	m/uL							245	K/uL	14.4	g/dL	5.5	g/dL	3.4	g/dL	144	mEq/L	3.6	mEq/L	96	mEq/L	10.4	mg/dL	121	mg/dL	0.7	mg/dL			23	IU/L	37	IU/L	35	mg/dL	1.2	mg/dL
12270760	30253983	23606314	11.9	K/uL	4.06	m/uL	65	%	20.6	%	11.9	%	198	K/uL	12	g/dL			3	g/dL	140	mEq/L	5.1	mEq/L	99	mEq/L	8	mg/dL	335	mg/dL	0.6	mg/dL			90	IU/L	32	IU/L	39	mg/dL	1.4	mg/dL
12271405	31123892	23208095	17.9	K/uL	3.33	m/uL							207	K/uL	9	g/dL					140	mEq/L	4	mEq/L	113	mEq/L	8	mg/dL	154	mg/dL									58	mg/dL	2.5	mg/dL
12272152	32605963	27744760	11.2	K/uL	4.26	m/uL	84.3	%	8.6	%	6.2	%	206	K/uL	11.9	g/dL					133	mEq/L	4.8	mEq/L	96	mEq/L	8.8	mg/dL	194	mg/dL	0.5	mg/dL			8	IU/L	12	IU/L	29	mg/dL	1.1	mg/dL
12275003	39992247	22562812	8	K/uL	4.02	m/uL							147	K/uL	12.4	g/dL					136	mEq/L	4	mEq/L	103	mEq/L	8.1	mg/dL	191	mg/dL									39	mg/dL	1.9	mg/dL
12279154	37638491	24407095	8	K/uL	3.89	m/uL	65.8	%	24.9	%	7.4	%	155	K/uL	10.9	g/dL					141	mEq/L	4.3	mEq/L	107	mEq/L	9.3	mg/dL	132	mg/dL	0.3	mg/dL			39	IU/L	31	IU/L	43	mg/dL	1.6	mg/dL
12279260	37489187	24410156	16.7	K/uL	3	m/uL							323	K/uL	9.1	g/dL					141	mEq/L	5	mEq/L	111	mEq/L	8	mg/dL	186	mg/dL	0.3	mg/dL			32	IU/L	36	IU/L	53	mg/dL	3.6	mg/dL
12279729	39146539	22579957	9.7	K/uL	3.87	m/uL							184	K/uL	10.1	g/dL					129	mEq/L	4.2	mEq/L	97	mEq/L	6.7	mg/dL	158	mg/dL	2.8	mg/dL	1.9	mg/dL	557	IU/L	818	IU/L	35	mg/dL	1.5	mg/dL			84	mg/dL
12281187	38838420	20293184	12.9	K/uL	3.85	m/uL	91.8	%	3.4	%	3.3	%	499	K/uL	12.7	g/dL			2.4	g/dL	125	mEq/L	6.6	mEq/L	90	mEq/L	8.5	mg/dL	87	mg/dL	1.3	mg/dL	1.4	mg/dL	30	IU/L	46	IU/L	14	mg/dL	0.9	mg/dL			89	mg/dL
12282667	35575764	29332207	28.4	K/uL	3.17	m/uL	91	%	3	%	4	%	323	K/uL	10.1	g/dL			1.5	g/dL	135	mEq/L	4.3	mEq/L	109	mEq/L	7.9	mg/dL	155	mg/dL	1.4	mg/dL	3	mg/dL	64	IU/L	89	IU/L	70	mg/dL	2.9	mg/dL			139	mg/dL
12283987	30228811	29417806	13.4	K/uL	3.75	m/uL	91.3	%	5.4	%	3.1	%	324	K/uL	10.7	g/dL			3.1	g/dL	132	mEq/L	5.4	mEq/L	96	mEq/L	8.9	mg/dL	163	mg/dL	0.4	mg/dL			30	IU/L	24	IU/L	40	mg/dL	1.5	mg/dL
12284549	30787261	21553565	9.6	K/uL	2.8	m/uL	87.9	%	9.2	%	2.1	%	99	K/uL	9.7	g/dL			1.6	g/dL	139	mEq/L	4.4	mEq/L	111	mEq/L	7.7	mg/dL	130	mg/dL	0.4	mg/dL			19	IU/L	29	IU/L	21	mg/dL	0.8	mg/dL
12284553	37713469	29916605	25.9	K/uL	3.04	m/uL	37	%	11	%	6	%	102	K/uL	9.2	g/dL			3.6	g/dL	131	mEq/L	5.3	mEq/L	96	mEq/L	7.9	mg/dL	132	mg/dL	2	mg/dL			187	IU/L	160	IU/L	55	mg/dL	3	mg/dL
12284965	32820703	23845863	15	K/uL	3.06	m/uL	84	%	12.1	%	1.5	%	114	K/uL	9.7	g/dL					140	mEq/L	3.9	mEq/L	109	mEq/L	8	mg/dL	137	mg/dL									8	mg/dL	0.5	mg/dL
12287332	38532085	23408562	13.6	K/uL	4.89	m/uL	81	%	11.7	%	5.5	%	184	K/uL	15	g/dL			4	g/dL	141	mEq/L	4.4	mEq/L	102	mEq/L	9.3	mg/dL	151	mg/dL	0.7	mg/dL			16	IU/L	46	IU/L	37	mg/dL	2	mg/dL
12288757	39924731	23908773	24.4	K/uL	3.32	m/uL							236	K/uL	8.9	g/dL					141	mEq/L	3.4	mEq/L	114	mEq/L	8.6	mg/dL	121	mg/dL									41	mg/dL	1.3	mg/dL
12288988	31176570	27667597	14.9	K/uL	2.75	m/uL	91.4	%	3.7	%	4.5	%	173	K/uL	7.9	g/dL					142	mEq/L	4.1	mEq/L	108	mEq/L	9.4	mg/dL	163	mg/dL	1.6	mg/dL	1.1	mg/dL	26	IU/L	56	IU/L	22	mg/dL	1	mg/dL
12289074	31544530	23635485	13.1	K/uL	2.74	m/uL	65.9	%	20.6	%	6.3	%	209	K/uL	8.1	g/dL			2.9	g/dL	130	mEq/L	4.3	mEq/L	93	mEq/L	8.3	mg/dL	325	mg/dL	0.2	mg/dL			17	IU/L	20	IU/L	44	mg/dL	6.2	mg/dL			54	mg/dL	138	mg/dL	53
12293804	36117858	25033920	6.4	K/uL	3.62	m/uL	64.6	%	18.7	%	12	%	304	K/uL	8.5	g/dL			3.5	g/dL	140	mEq/L	4	mEq/L	105	mEq/L	9.6	mg/dL	88	mg/dL									49	mg/dL	2.3	mg/dL
12293903	38527092	25422096	13.5	K/uL	2.73	m/uL							150	K/uL	7.7	g/dL					136	mEq/L	4.4	mEq/L	110	mEq/L	8.4	mg/dL	128	mg/dL									18	mg/dL	1.1	mg/dL
12301303	33999771	24600721	15.8	K/uL	3.22	m/uL	75	%	16	%	7	%	141	K/uL	8.9	g/dL			2.8	g/dL	135	mEq/L	7.6	mEq/L	85	mEq/L	10.5	mg/dL	417	mg/dL	1.3	mg/dL	1	mg/dL	322	IU/L	493	IU/L	72	mg/dL	12.8	mg/dL			97	mg/dL
12305811	30294009	21796125	3.3	K/uL	3.37	m/uL	77	%	7	%	4	%	148	K/uL	11.2	g/dL			2.8	g/dL	135	mEq/L	4	mEq/L	104	mEq/L	7.2	mg/dL	84	mg/dL	0.8	mg/dL	0.6	mg/dL	28	IU/L	31	IU/L	51	mg/dL	1.3	mg/dL
12306690	34539052	20473676	10.1	K/uL	4.73	m/uL	78	%	12.2	%	6.8	%	264	K/uL	15.1	g/dL			3.4	g/dL	137	mEq/L	4.1	mEq/L	104	mEq/L	7.6	mg/dL	108	mg/dL	0.7	mg/dL			29	IU/L	24	IU/L	12	mg/dL	1	mg/dL			82	mg/dL	151	mg/dL	64
12306709	37645980	23148186	16.6	K/uL	2.27	m/uL	78	%	10	%	4	%	250	K/uL	7.1	g/dL			3	g/dL	143	mEq/L	4.6	mEq/L	112	mEq/L	7.8	mg/dL	131	mg/dL	1.4	mg/dL			11	IU/L	14	IU/L	24	mg/dL	0.9	mg/dL
12307948	39938054	21770096	14.7	K/uL	4.01	m/uL							243	K/uL	11.4	g/dL					148	mEq/L	4.1	mEq/L	106	mEq/L	8.4	mg/dL	339	mg/dL									35	mg/dL	1.2	mg/dL			508	mg/dL	137	mg/dL	29
12312578	39836312	26132386	16.9	K/uL	4.15	m/uL	87.2	%	7.2	%	5.3	%	244	K/uL	12.8	g/dL					140	mEq/L	4.6	mEq/L	103	mEq/L	7.8	mg/dL	188	mg/dL	0.5	mg/dL			150	IU/L	626	IU/L	27	mg/dL	1.1	mg/dL
12315453	32013112	24388774	10.5	K/uL	2.07	m/uL	76.3	%	19.4	%	2.5	%	66	K/uL	6.7	g/dL			3.4	g/dL	142	mEq/L	3.7	mEq/L	108	mEq/L	9.1	mg/dL	108	mg/dL	0.8	mg/dL			20	IU/L	70	IU/L	13	mg/dL	0.9	mg/dL
12315554	35613530	28388009	8.4	K/uL	4.32	m/uL							214	K/uL	12.5	g/dL			4	g/dL	140	mEq/L	4	mEq/L	101	mEq/L	10.2	mg/dL	105	mg/dL	1.6	mg/dL			17	IU/L	21	IU/L	19	mg/dL	1	mg/dL
12316990	35178076	22158922	13.6	K/uL	4.43	m/uL	76	%	8	%	5	%	315	K/uL	13.6	g/dL			2.9	g/dL	136	mEq/L	6.8	mEq/L	101	mEq/L	7.7	mg/dL	129	mg/dL	2.4	mg/dL	1.7	mg/dL	13330	IU/L	11190	IU/L	18	mg/dL	3	mg/dL	13.7	mg/dL	172	mg/dL	91	mg/dL
12317110	34995591	20726045	14.8	K/uL	4.85	m/uL	83.1	%	12.7	%	3.3	%	404	K/uL	15.4	g/dL			3.1	g/dL	145	mEq/L	3.1	mEq/L	115	mEq/L	7.2	mg/dL	156	mg/dL	0.1	mg/dL			32	IU/L	110	IU/L	16	mg/dL	0.8	mg/dL			138	mg/dL
12317948	30093352	27505947	7.9	K/uL	4.04	m/uL	67.8	%	25.7	%	3.9	%	167	K/uL	12.2	g/dL			3.2	g/dL	139	mEq/L	4.3	mEq/L	106	mEq/L	8.2	mg/dL	142	mg/dL	1.4	mg/dL			182	IU/L	60	IU/L	18	mg/dL	1.1	mg/dL			106	mg/dL	167	mg/dL	22
12323119	33906089	25135506	15.1	K/uL	3.82	m/uL	89	%	6	%	3	%	225	K/uL	10.7	g/dL			2.7	g/dL	139	mEq/L	4.7	mEq/L	110	mEq/L	6.5	mg/dL	289	mg/dL	0.4	mg/dL			34	IU/L	37	IU/L	45	mg/dL	1.8	mg/dL			167	mg/dL
12323226	31761596	25102119	13.1	K/uL	3.1	m/uL	83.9	%	8.8	%	6.8	%	250	K/uL	9.3	g/dL			2.5	g/dL	142	mEq/L	4.5	mEq/L	111	mEq/L	8	mg/dL	132	mg/dL									49	mg/dL	2.1	mg/dL			235	mg/dL
12323237	37752339	21193747		K/uL		m/uL	75	%	7	%	8	%		K/uL		g/dL			3.4	g/dL	138	mEq/L	4.4	mEq/L	101	mEq/L	9.9	mg/dL	122	mg/dL	1.1	mg/dL			110	IU/L	74	IU/L	11	mg/dL	0.9	mg/dL			164	mg/dL
12323804	33686033	24357701	6.6	K/uL	4.4	m/uL	76.8	%	10.9	%	9.4	%	186	K/uL	13.3	g/dL			3	g/dL	138	mEq/L	4.1	mEq/L	102	mEq/L			120	mg/dL	0.3	mg/dL			20	IU/L	30	IU/L	20	mg/dL	0.7	mg/dL
12323950	32907994	23735700	10.8	K/uL	3.18	m/uL	85.1	%	9.8	%	4.8	%	125	K/uL	9.7	g/dL			1.7	g/dL	138	mEq/L	3.5	mEq/L	110	mEq/L	6.4	mg/dL	281	mg/dL	0.8	mg/dL	7	mg/dL	2424	IU/L	2353	IU/L	24	mg/dL	1.8	mg/dL
12325110	31590699	20353206	9.7	K/uL	2.51	m/uL	83.8	%	5.3	%	9.4	%	148	K/uL	7.4	g/dL			4	g/dL	136	mEq/L	4.6	mEq/L	95	mEq/L	10.1	mg/dL	127	mg/dL	1.5	mg/dL			23	IU/L	38	IU/L	114	mg/dL	2.4	mg/dL
12327429	37161595	28630214	1.2	K/uL	2.31	m/uL	84	%	12	%	4	%	27	K/uL	6.1	g/dL			3.4	g/dL	140	mEq/L	7.7	mEq/L	104	mEq/L	8.2	mg/dL	259	mg/dL	1.8	mg/dL	1.3	mg/dL	2473	IU/L	3776	IU/L	61	mg/dL	2.5	mg/dL	10.9	mg/dL
12327719	30436857	27211898	7.9	K/uL	4.13	m/uL	91	%	2	%	1	%	82	K/uL	12.9	g/dL					135	mEq/L	4.6	mEq/L	105	mEq/L	8.8	mg/dL	225	mg/dL	0.8	mg/dL			34	IU/L	73	IU/L	44	mg/dL	3	mg/dL
12327858	34332620	24722783	20	K/uL	3.49	m/uL	84.7	%	9.7	%	2.3	%	227	K/uL	10.5	g/dL			3.4	g/dL	150	mEq/L	4.5	mEq/L	111	mEq/L	7.5	mg/dL	174	mg/dL	0.4	mg/dL			32	IU/L	50	IU/L	83	mg/dL	3.3	mg/dL
12327925	39516850	21387685	50.1	K/uL	3.45	m/uL	87	%	5	%	5	%	427	K/uL	10.1	g/dL					140	mEq/L	4.5	mEq/L	111	mEq/L	7.8	mg/dL	128	mg/dL	0.3	mg/dL							18	mg/dL	0.5	mg/dL
12330000	31316192	28807718	18.7	K/uL	3.79	m/uL	88	%	9	%	2.6	%	176	K/uL	10.7	g/dL					142	mEq/L	4.4	mEq/L	104	mEq/L	8	mg/dL	116	mg/dL	0.8	mg/dL			49	IU/L	32	IU/L	33	mg/dL	1.4	mg/dL
12336678	30559320	24578993	33.4	K/uL	3.54	m/uL							291	K/uL	10.5	g/dL			3.4	g/dL	156	mEq/L	4.1	mEq/L	132	mEq/L	8.1	mg/dL	288	mg/dL									21	mg/dL	1.1	mg/dL
12336968	34397134	25999795	13.3	K/uL	2.95	m/uL	80.7	%	14.4	%	3	%	135	K/uL	9.8	g/dL					145	mEq/L	3.3	mEq/L	113	mEq/L	8.4	mg/dL	158	mg/dL									15	mg/dL	0.6	mg/dL
12339611	32020844	28924038	12.9	K/uL	2.51	m/uL	78	%	17.1	%	3.3	%	134	K/uL	7.8	g/dL					142	mEq/L	3	mEq/L	110	mEq/L	8.2	mg/dL	105	mg/dL									9	mg/dL	0.4	mg/dL
12341414	34792777	23270661	3.8	K/uL	3.93	m/uL	72.2	%	21.6	%	5.1	%	114	K/uL	11	g/dL			2.6	g/dL	125	mEq/L	5	mEq/L	97	mEq/L	8	mg/dL	163	mg/dL	0.3	mg/dL	0.4	mg/dL	33	IU/L	35	IU/L	40	mg/dL	3	mg/dL
12341427	32398002	26489027	10.2	K/uL	4.01	m/uL							134	K/uL	14.9	g/dL			2.9	g/dL	141	mEq/L	4.6	mEq/L	101	mEq/L	8	mg/dL	161	mg/dL	1	mg/dL			16	IU/L	31	IU/L	22	mg/dL	1.3	mg/dL
12345974	38426368	20109974	9.3	K/uL	2.68	m/uL							64	K/uL	8	g/dL			3.1	g/dL	136	mEq/L	4.6	mEq/L	108	mEq/L	7.7	mg/dL	138	mg/dL	6	mg/dL	3.7	mg/dL	31	IU/L	52	IU/L	12	mg/dL	0.9	mg/dL
12350108	30417737	24385273	17.5	K/uL	3.17	m/uL							189	K/uL	10.5	g/dL					145	mEq/L	4.2	mEq/L	113	mEq/L	9.3	mg/dL	116	mg/dL									18	mg/dL	0.9	mg/dL
12350277	38775437	24740701	3.9	K/uL	2.54	m/uL	79.2	%	9	%	8.1	%	54	K/uL	7.9	g/dL	4.7	g/dL	1.8	g/dL	139	mEq/L	5.3	mEq/L	113	mEq/L	7.5	mg/dL	98	mg/dL	1.1	mg/dL			31	IU/L	47	IU/L	97	mg/dL	2.3	mg/dL
12351481	35768926	26990081	10.7	K/uL	4.09	m/uL							369	K/uL	10.2	g/dL					140	mEq/L	3.6	mEq/L	99	mEq/L	9	mg/dL	302	mg/dL	0.5	mg/dL			10	IU/L	17	IU/L	23	mg/dL	1.6	mg/dL
12354123	38244191	21143130	18.8	K/uL	3.52	m/uL	90.2	%	5.3	%	3.4	%	151	K/uL	11.1	g/dL			4	g/dL	138	mEq/L	4.2	mEq/L	101	mEq/L	8.7	mg/dL	92	mg/dL	10.2	mg/dL	7.9	mg/dL	18	IU/L	72	IU/L	26	mg/dL	2	mg/dL
12355261	35918219	22414017	12.6	K/uL	3.78	m/uL	64.2	%	25.5	%	8.7	%	262	K/uL	11.3	g/dL					139	mEq/L	4.2	mEq/L	105	mEq/L	8.5	mg/dL	132	mg/dL	0.6	mg/dL			28	IU/L	50	IU/L	25	mg/dL	0.9	mg/dL
12356016	35186004	23783887	13.7	K/uL	3.96	m/uL							403	K/uL	12.5	g/dL					139	mEq/L	4.4	mEq/L	104	mEq/L	8.3	mg/dL	176	mg/dL									33	mg/dL	1.4	mg/dL
12357296	35799678	23386436	9	K/uL	3.21	m/uL	84.6	%	10.9	%	4.3	%	124	K/uL	9.1	g/dL			3	g/dL	167	mEq/L	3.3	mEq/L	116	mEq/L	5.3	mg/dL	166	mg/dL									17	mg/dL	0.9	mg/dL
12358492	35027378	28647891	3.4	K/uL	3.09	m/uL	69	%	11	%	17	%	112	K/uL	8.5	g/dL	5.4	g/dL	2.7	g/dL	145	mEq/L	3.4	mEq/L	107	mEq/L	8	mg/dL	92	mg/dL	0.3	mg/dL			13	IU/L	17	IU/L	14	mg/dL	1.4	mg/dL	4.9	mg/dL	210	mg/dL	161	mg/dL	16
12362110	34602935	21214880	12.1	K/uL	3.14	m/uL	89.3	%	7.2	%	2.5	%	395	K/uL	9.9	g/dL					136	mEq/L	4.7	mEq/L	106	mEq/L	8.1	mg/dL	151	mg/dL									19	mg/dL	0.4	mg/dL
12362492	35185026	27804290	14.2	K/uL	3.92	m/uL							226	K/uL	11.3	g/dL			2.6	g/dL	140	mEq/L	4.8	mEq/L	109	mEq/L	8.1	mg/dL	182	mg/dL	0.9	mg/dL			19	IU/L	28	IU/L	63	mg/dL	1.7	mg/dL
12363907	30488112	23419751	7.1	K/uL	3.47	m/uL	71	%	17.2	%	7.2	%	74	K/uL	11.2	g/dL					144	mEq/L	4.8	mEq/L	115	mEq/L	10.2	mg/dL	165	mg/dL									24	mg/dL	1	mg/dL
12365954	31130557	23607155	8.6	K/uL	4.25	m/uL	81	%	9	%	8.7	%	109	K/uL	12.5	g/dL					141	mEq/L	3.8	mEq/L	108	mEq/L	8.1	mg/dL	134	mg/dL									15	mg/dL	1.3	mg/dL
12366309	30591773	28182843	16.4	K/uL	4.17	m/uL							295	K/uL	13.9	g/dL			3.1	g/dL	137	mEq/L	4.4	mEq/L	105	mEq/L	8	mg/dL	198	mg/dL	0.4	mg/dL			107	IU/L	101	IU/L	17	mg/dL	0.7	mg/dL
12367301	31341511	20991932	8.3	K/uL	3.38	m/uL	81	%	11	%	3	%	190	K/uL	9.7	g/dL					130	mEq/L	4.1	mEq/L	99	mEq/L	7.8	mg/dL	142	mg/dL					35	IU/L	105	IU/L	17	mg/dL	1.1	mg/dL
12369221	33125747	20877125	18.9	K/uL	3.49	m/uL							138	K/uL	10.5	g/dL			2.8	g/dL	142	mEq/L	5	mEq/L	110	mEq/L	6.8	mg/dL	86	mg/dL									67	mg/dL	2.2	mg/dL
12371641	34200986	28803063	19.2	K/uL	4.5	m/uL							135	K/uL	13.4	g/dL			3	g/dL	138	mEq/L	5	mEq/L	101	mEq/L	8.4	mg/dL	355	mg/dL	3.6	mg/dL	0.6	mg/dL	1345	IU/L	1952	IU/L	54	mg/dL	1.2	mg/dL
12373301	35771934	26823681	26.6	K/uL	3.71	m/uL	92	%	2	%	4	%	348	K/uL	9.3	g/dL					142	mEq/L	4.9	mEq/L	111	mEq/L	9	mg/dL	99	mg/dL									19	mg/dL	1.2	mg/dL
12376118	31871361	23882377	7.8	K/uL	3.36	m/uL	70.3	%	15.4	%	9	%	182	K/uL	11.3	g/dL					141	mEq/L	4.1	mEq/L	104	mEq/L	8.6	mg/dL	115	mg/dL									23	mg/dL	1.5	mg/dL
12376697	35978055	21356511	10	K/uL	3.15	m/uL	73.4	%	18.9	%	7.4	%	317	K/uL	9.3	g/dL					140	mEq/L	4.2	mEq/L	117	mEq/L	6.2	mg/dL	250	mg/dL	0.8	mg/dL			16	IU/L	28	IU/L	34	mg/dL	1.8	mg/dL			154	mg/dL
12382393	36200772	21572034	11.3	K/uL	4.02	m/uL	86.3	%	4.2	%	8.2	%	190	K/uL	13	g/dL	4.4	g/dL	3	g/dL	130	mEq/L	7	mEq/L	102	mEq/L	7.6	mg/dL	186	mg/dL	0.4	mg/dL			127	IU/L	254	IU/L	38	mg/dL	2.7	mg/dL
12384056	30079934	21865204	6.2	K/uL	2.73	m/uL	84.4	%	9	%	6.1	%	96	K/uL	8.8	g/dL			2.9	g/dL	132	mEq/L	4.2	mEq/L	101	mEq/L	9.4	mg/dL	164	mg/dL	0.5	mg/dL	0.2	mg/dL	16	IU/L	31	IU/L	29	mg/dL	1.6	mg/dL	4.7	mg/dL
12384428	31616659	27595109	11.4	K/uL	4.24	m/uL	77	%	5	%	4	%	248	K/uL	12.7	g/dL	4.6	g/dL	3.2	g/dL	142	mEq/L	5.6	mEq/L	109	mEq/L	8.4	mg/dL	99	mg/dL	0.5	mg/dL			106	IU/L	80	IU/L	63	mg/dL	2.3	mg/dL
12387979	35002103	26821292	7.9	K/uL	4.91	m/uL	76.5	%	16.7	%	5.4	%	121	K/uL	14.7	g/dL			4	g/dL	136	mEq/L	4.5	mEq/L	102	mEq/L	9.2	mg/dL	97	mg/dL	1.6	mg/dL			61	IU/L	44	IU/L	28	mg/dL	1	mg/dL			73	mg/dL	94	mg/dL	37
12388358	36961133	25326700	7	K/uL	2.35	m/uL	75.8	%	7.9	%	15	%	194	K/uL	6.8	g/dL			3.2	g/dL	141	mEq/L	4	mEq/L	102	mEq/L	8.6	mg/dL	142	mg/dL	0.7	mg/dL			18	IU/L	17	IU/L	41	mg/dL	1	mg/dL
12388732	30960288	26592796	18.4	K/uL	2.59	m/uL	93.4	%	3.6	%	1.9	%	223	K/uL	8.4	g/dL			2	g/dL	137	mEq/L	3.7	mEq/L	110	mEq/L	7.2	mg/dL	169	mg/dL	0.2	mg/dL			10	IU/L	16	IU/L	94	mg/dL	3.8	mg/dL			33	mg/dL
12389739	38913055	28561509	7.4	K/uL	3.13	m/uL	67.4	%	19.3	%	4.5	%	171	K/uL	9.3	g/dL					138	mEq/L	5	mEq/L	102	mEq/L	8.8	mg/dL	136	mg/dL	0.3	mg/dL			30	IU/L	22	IU/L	77	mg/dL	4.2	mg/dL
12391240	30719311	23914509	20.3	K/uL	3.73	m/uL	73	%	9	%	7	%	179	K/uL	11.8	g/dL	5.3	g/dL	1.9	g/dL	142	mEq/L	4.3	mEq/L	108	mEq/L	7.5	mg/dL	53	mg/dL	2.3	mg/dL	1.6	mg/dL	507	IU/L	1102	IU/L	48	mg/dL	1.2	mg/dL
12391461	30086627	22682947	6.8	K/uL	2.59	m/uL	85	%	10	%	4	%	92	K/uL	8.5	g/dL			3.2	g/dL	138	mEq/L	3	mEq/L	100	mEq/L	7.7	mg/dL	105	mg/dL	0.9	mg/dL			42	IU/L	45	IU/L	17	mg/dL	1	mg/dL
12394354	39295273	26511191	6.6	K/uL	2.95	m/uL	87.7	%	5.6	%	5	%	70	K/uL	8	g/dL			3.4	g/dL	135	mEq/L	4.1	mEq/L	101	mEq/L	8.7	mg/dL	168	mg/dL	1.6	mg/dL	0.9	mg/dL	6	IU/L	19	IU/L	32	mg/dL	2.4	mg/dL			107	mg/dL	70	mg/dL	21
12394964	38209602	25874218	10.7	K/uL	4.05	m/uL	75.1	%	16.2	%	7.7	%	219	K/uL	11.4	g/dL			3.5	g/dL	137	mEq/L	3.9	mEq/L	94	mEq/L	8.4	mg/dL	141	mg/dL	0.7	mg/dL			10	IU/L	14	IU/L	16	mg/dL	0.6	mg/dL
12395381	32276945	26583115	15.3	K/uL	3.11	m/uL							435	K/uL	10.6	g/dL			2.5	g/dL	128	mEq/L	4.1	mEq/L	91	mEq/L	8.7	mg/dL	112	mg/dL	0.2	mg/dL			25	IU/L	39	IU/L	26	mg/dL	7	mg/dL
12397993	38541129	27720138	17.1	K/uL	3.87	m/uL	90.6	%	6.3	%	2.8	%	129	K/uL	11.7	g/dL			2.9	g/dL	138	mEq/L	3.3	mEq/L	109	mEq/L	7.2	mg/dL	138	mg/dL	0.7	mg/dL	0.2	mg/dL	55	IU/L	63	IU/L	48	mg/dL	2.2	mg/dL
12400695	37788644	21668402	21.5	K/uL	3.43	m/uL	83.7	%	14.1	%	2	%	198	K/uL	10.7	g/dL			3.4	g/dL	150	mEq/L	3.9	mEq/L	131	mEq/L	8.5	mg/dL	137	mg/dL	0.2	mg/dL			2544	IU/L	1171	IU/L	26	mg/dL	1	mg/dL			108	mg/dL
12406333	35170268	26048147	48.3	K/uL	3.94	m/uL	81	%	8	%	5	%	821	K/uL	12.1	g/dL			2	g/dL	141	mEq/L	3.6	mEq/L	112	mEq/L	7.5	mg/dL	84	mg/dL									12	mg/dL	0.5	mg/dL
12406522	39626765	21370244	6.3	K/uL	2.95	m/uL	85.5	%	9	%	5.1	%	111	K/uL	8.6	g/dL			2.6	g/dL	145	mEq/L	4.5	mEq/L	97	mEq/L	8.3	mg/dL	158	mg/dL	0.3	mg/dL			10	IU/L	15	IU/L	41	mg/dL	1	mg/dL
12407111	34221037	24691841	6.8	K/uL	3.97	m/uL							154	K/uL	12.5	g/dL					136	mEq/L	4.2	mEq/L	104	mEq/L	8.6	mg/dL	143	mg/dL									22	mg/dL	1.2	mg/dL
12412352	30381827	22248040	11.2	K/uL	3.99	m/uL	88.1	%	4.9	%	6.3	%	243	K/uL	11.4	g/dL	6.2	g/dL	3.7	g/dL	137	mEq/L	5	mEq/L	103	mEq/L	9.1	mg/dL	130	mg/dL	0.5	mg/dL			13	IU/L	17	IU/L	40	mg/dL	3.1	mg/dL			272	mg/dL
12412595	30711021	24429945	10.2	K/uL	2.61	m/uL							140	K/uL	8.1	g/dL					138	mEq/L	4	mEq/L	109	mEq/L	8.3	mg/dL	115	mg/dL									16	mg/dL	0.9	mg/dL
12413668	38714918	29749194	7.6	K/uL	3.22	m/uL							228	K/uL	8.7	g/dL			3.3	g/dL	140	mEq/L	4.6	mEq/L	104	mEq/L	8.4	mg/dL	348	mg/dL	0.3	mg/dL			20	IU/L	18	IU/L	36	mg/dL	1.3	mg/dL
12420873	33030114	21393839	11.6	K/uL	3.16	m/uL	62.2	%	19.5	%	14.7	%	142	K/uL	10.4	g/dL			3.2	g/dL	141	mEq/L	3.7	mEq/L	99	mEq/L	9.6	mg/dL	107	mg/dL	2.4	mg/dL	1.9	mg/dL	74	IU/L	210	IU/L	19	mg/dL	1.1	mg/dL
12424248	32530313	26568325	28.3	K/uL	4.21	m/uL							202	K/uL	12.4	g/dL					139	mEq/L	4.3	mEq/L	110	mEq/L	8.5	mg/dL	124	mg/dL									16	mg/dL	0.8	mg/dL
12426684	35928681	27375368	7.4	K/uL	2.18	m/uL	86	%	10.8	%	1.6	%	108	K/uL	7.4	g/dL					138	mEq/L	4.8	mEq/L	111	mEq/L			123	mg/dL									41	mg/dL	2	mg/dL
12426859	38808939	28661870	5.2	K/uL	3.38	m/uL							126	K/uL	11.1	g/dL					140	mEq/L	4	mEq/L	105	mEq/L	9.1	mg/dL	111	mg/dL									29	mg/dL	1.1	mg/dL
12427936	35235615	28035197	5.6	K/uL	2.4	m/uL	82	%	13	%	2	%	124	K/uL	7.1	g/dL			3.3	g/dL	144	mEq/L	4.9	mEq/L	112	mEq/L	8.6	mg/dL	108	mg/dL	0.6	mg/dL			10	IU/L	13	IU/L	51	mg/dL	2.1	mg/dL
12427999	31645452	21549617	7.8	K/uL	4.41	m/uL	74.6	%	15.3	%	6.1	%	238	K/uL	13.4	g/dL			3.6	g/dL	136	mEq/L	3.8	mEq/L	103	mEq/L	8.3	mg/dL	114	mg/dL	0.4	mg/dL			14	IU/L	26	IU/L	12	mg/dL	0.7	mg/dL			653	mg/dL	191	mg/dL	38
12430647	31146615	25808717	6.7	K/uL	4.33	m/uL	59.9	%	24.7	%	13.9	%	143	K/uL	12.9	g/dL			2.8	g/dL	145	mEq/L	4.2	mEq/L	103	mEq/L	8.9	mg/dL	104	mg/dL	0.8	mg/dL			46	IU/L	79	IU/L	20	mg/dL	1.1	mg/dL	15.3	mg/dL	291	mg/dL
12432912	31416584	29383079	7	K/uL	3.5	m/uL	74.5	%	14.8	%	8.5	%	192	K/uL	10.4	g/dL	6.8	g/dL	3.8	g/dL	144	mEq/L	4.2	mEq/L	102	mEq/L	9	mg/dL	121	mg/dL	0.6	mg/dL			21	IU/L	24	IU/L	72	mg/dL	2.1	mg/dL
12435748	39474246	24996065	24.5	K/uL	4.05	m/uL	66	%	9	%	0	%	231	K/uL	12.3	g/dL			3.4	g/dL	136	mEq/L	3.7	mEq/L	102	mEq/L	7.2	mg/dL	355	mg/dL	0.6	mg/dL			31	IU/L	43	IU/L	30	mg/dL	2.3	mg/dL
12437680	31262924	28617744	19.1	K/uL	3.76	m/uL	89.1	%	5.6	%	4.1	%	309	K/uL	10.9	g/dL	4.4	g/dL	3.4	g/dL	135	mEq/L	4.5	mEq/L	97	mEq/L	9	mg/dL	233	mg/dL	0.3	mg/dL			148	IU/L	154	IU/L	26	mg/dL	1.7	mg/dL
12439188	34345167	27857382	11.9	K/uL	2.36	m/uL							192	K/uL	6.6	g/dL	5.4	g/dL			141	mEq/L	6.5	mEq/L	112	mEq/L	9.3	mg/dL	208	mg/dL									66	mg/dL	4.6	mg/dL
12439733	34043429	24739503	7.9	K/uL	4.4	m/uL							116	K/uL	13.7	g/dL			3.4	g/dL	144	mEq/L	4.5	mEq/L	109	mEq/L	9.3	mg/dL	138	mg/dL	2.4	mg/dL			183	IU/L	182	IU/L	54	mg/dL	2.3	mg/dL
12440182	32338401	22775253	21.1	K/uL	4.31	m/uL	73	%	7	%	3	%	171	K/uL	13	g/dL			2.1	g/dL	129	mEq/L	7.1	mEq/L	94	mEq/L	8.2	mg/dL	397	mg/dL	2.6	mg/dL			1496	IU/L	1493	IU/L	35	mg/dL	1.3	mg/dL
12441373	39210235	22878799	5.3	K/uL	4.41	m/uL	62.2	%	22.3	%	7.8	%	269	K/uL	10.6	g/dL			3.4	g/dL	140	mEq/L	3.7	mEq/L	96	mEq/L	9	mg/dL	92	mg/dL	1.4	mg/dL			11	IU/L	24	IU/L	96	mg/dL	4.1	mg/dL
12442684	34678414	20791333	10.3	K/uL	3.53	m/uL	76.7	%	20.8	%	1.3	%	357	K/uL	8.2	g/dL	7.1	g/dL	3.8	g/dL	134	mEq/L	4.2	mEq/L	99	mEq/L	8.1	mg/dL	280	mg/dL	0.4	mg/dL			60	IU/L	638	IU/L	15	mg/dL	0.9	mg/dL
12449161	35046095	20129736	11.8	K/uL	2.98	m/uL	77.3	%	15.1	%	6.8	%	171	K/uL	10.2	g/dL					138	mEq/L	3.9	mEq/L	111	mEq/L	7.6	mg/dL	105	mg/dL									14	mg/dL	0.7	mg/dL
12451556	38812621	27487834	8.7	K/uL	4.6	m/uL							191	K/uL	15.1	g/dL			4.5	g/dL	134	mEq/L	3.8	mEq/L	97	mEq/L	10	mg/dL	206	mg/dL	0.9	mg/dL			26	IU/L	41	IU/L	32	mg/dL	1.8	mg/dL
12451789	35231819	26650166	14.2	K/uL	4.74	m/uL	85	%	10	%	3	%	271	K/uL	13.2	g/dL			2.9	g/dL	135	mEq/L	4.1	mEq/L	100	mEq/L	7.6	mg/dL	223	mg/dL	0.6	mg/dL			31	IU/L	137	IU/L	31	mg/dL	1.3	mg/dL
12453158	30775991	23019309	8.9	K/uL	3.94	m/uL							179	K/uL	10.8	g/dL			2.9	g/dL	131	mEq/L	4.4	mEq/L	96	mEq/L	8	mg/dL	204	mg/dL		mg/dL			29	IU/L	18	IU/L	29	mg/dL	2.5	mg/dL
12454546	39362482	24540175	5.8	K/uL	2.86	m/uL	85.2	%	7.7	%	6.6	%	256	K/uL	9	g/dL			2.4	g/dL	140	mEq/L	4.2	mEq/L	104	mEq/L	8.1	mg/dL	130	mg/dL	1.7	mg/dL			24	IU/L	58	IU/L	18	mg/dL	0.7	mg/dL			135	mg/dL
12455327	30128862	24654699	8.2	K/uL	2.94	m/uL	62.7	%	11.4	%	9	%	251	K/uL	7.8	g/dL			2.5	g/dL	134	mEq/L	5.1	mEq/L	96	mEq/L	7.7	mg/dL	139	mg/dL	0.3	mg/dL			17	IU/L	29	IU/L	77	mg/dL	8.1	mg/dL
12457334	37734821	26505025	19.7	K/uL	3.02	m/uL							190	K/uL	8.6	g/dL					134	mEq/L	6.5	mEq/L	94	mEq/L	10.9	mg/dL	257	mg/dL	0.2	mg/dL							66	mg/dL	6.8	mg/dL
12458131	37431057	20353775	13.7	K/uL	3.5	m/uL	87	%	4	%	2	%	97	K/uL	10.4	g/dL			3.3	g/dL	141	mEq/L	4.1	mEq/L	112	mEq/L	7.1	mg/dL	245	mg/dL									62	mg/dL	1.8	mg/dL
12458842	31191522	26788757	10.5	K/uL	3.48	m/uL	84.7	%	10.8	%	2.7	%	122	K/uL	10.2	g/dL					141	mEq/L	3.9	mEq/L	109	mEq/L	8.1	mg/dL	171	mg/dL									15	mg/dL	0.8	mg/dL
12459135	31610804	21143497	9.8	K/uL	3.17	m/uL							240	K/uL	9.8	g/dL			4.2	g/dL	130	mEq/L	4.2	mEq/L	89	mEq/L	10.2	mg/dL	176	mg/dL									108	mg/dL	4.6	mg/dL
12461386	32672921	25988360	11.6	K/uL	3.71	m/uL							206	K/uL	11.6	g/dL			3.3	g/dL	135	mEq/L	4.3	mEq/L	101	mEq/L	8.8	mg/dL	136	mg/dL	0.5	mg/dL			54	IU/L	43	IU/L	34	mg/dL	0.8	mg/dL
12464071	38519468	20103175	7.1	K/uL	2.7	m/uL	82.1	%	8.4	%	7.3	%	36	K/uL	9.5	g/dL			1.5	g/dL	135	mEq/L	5.2	mEq/L	101	mEq/L	8.6	mg/dL	118	mg/dL	8.1	mg/dL	3	mg/dL	39	IU/L	37	IU/L	68	mg/dL	2.3	mg/dL
12465510	36024337	28621042	4	K/uL	2.72	m/uL	71	%	17	%	11	%	55	K/uL	8.7	g/dL			2.6	g/dL	134	mEq/L	4	mEq/L	98	mEq/L	7.8	mg/dL	114	mg/dL	2.8	mg/dL	2	mg/dL	18	IU/L	30	IU/L	48	mg/dL	1.2	mg/dL
12466651	31188550	27970151	8.9	K/uL	4.31	m/uL	72.9	%	17	%	8.3	%	185	K/uL	12.5	g/dL	5.8	g/dL	2.8	g/dL	148	mEq/L	3.6	mEq/L	106	mEq/L	10.3	mg/dL	91	mg/dL	0.6	mg/dL			16	IU/L	22	IU/L	47	mg/dL	1.6	mg/dL			107	mg/dL	118	mg/dL	31
12468629	33044568	28035030	11.8	K/uL	2.81	m/uL	90.9	%	4.2	%	4.3	%	391	K/uL	7.5	g/dL			3	g/dL	135	mEq/L	4.1	mEq/L	100	mEq/L	8.4	mg/dL	357	mg/dL	0.5	mg/dL			16	IU/L	14	IU/L	74	mg/dL	2.7	mg/dL
12468914	39119590	27091787	10.6	K/uL	3.36	m/uL							110	K/uL	11	g/dL			2.1	g/dL	140	mEq/L	6	mEq/L	106	mEq/L	8.4	mg/dL	191	mg/dL	0.4	mg/dL			24	IU/L	75	IU/L	20	mg/dL	1.8	mg/dL
12470669	34783134	23761369	19.7	K/uL	4.99	m/uL	83	%	9	%	8	%	334	K/uL	16.2	g/dL			3.8	g/dL	128	mEq/L	5.1	mEq/L	94	mEq/L	8.5	mg/dL	105	mg/dL	0.9	mg/dL	2.8	mg/dL	497	IU/L	523	IU/L	53	mg/dL	1.3	mg/dL	7.7	mg/dL	48	mg/dL
12474402	35686350	27211588	3.6	K/uL	3.01	m/uL							207	K/uL	10.2	g/dL					145	mEq/L	3.4	mEq/L	105	mEq/L	8.3	mg/dL	72	mg/dL									19	mg/dL	1.2	mg/dL
12475195	32500877	21538556	10.5	K/uL	3.3	m/uL	44.2	%	43.7	%	9.9	%	127	K/uL	10.9	g/dL					142	mEq/L	5	mEq/L	102	mEq/L	7.9	mg/dL	133	mg/dL	0.5	mg/dL			14	IU/L	15	IU/L	75	mg/dL	2.7	mg/dL
12476539	32456894	28961191	26.5	K/uL	3.24	m/uL							246	K/uL	10.3	g/dL					140	mEq/L	4.7	mEq/L	102	mEq/L	8.5	mg/dL	82	mg/dL									26	mg/dL	2.2	mg/dL
12478288	39669500	26408611	5.7	K/uL	4.41	m/uL	72.8	%	20	%	6.4	%	177	K/uL	13.9	g/dL					141	mEq/L	4.7	mEq/L	100	mEq/L	9.7	mg/dL	97	mg/dL									23	mg/dL	1.5	mg/dL
12478986	32473497	22363408	19.7	K/uL	2.43	m/uL							149	K/uL	7.2	g/dL			1.8	g/dL	140	mEq/L	3	mEq/L	112	mEq/L	6.9	mg/dL	156	mg/dL	0.7	mg/dL			23	IU/L	56	IU/L	7	mg/dL	0.4	mg/dL
12486920	31503786	28817749	24.8	K/uL	3.82	m/uL	86	%	1	%	5	%	59	K/uL	12.1	g/dL			2.5	g/dL	131	mEq/L	4.1	mEq/L	99	mEq/L	8	mg/dL	84	mg/dL	5	mg/dL			65	IU/L	140	IU/L	14	mg/dL	1	mg/dL
12489365	32439842	22439355	25.5	K/uL	3.29	m/uL							247	K/uL	7.1	g/dL					141	mEq/L	3.7	mEq/L	109	mEq/L	8.5	mg/dL	92	mg/dL	0.8	mg/dL			15	IU/L	43	IU/L	17	mg/dL	1	mg/dL
12490029	33759728	26495589	24.5	K/uL	3.9	m/uL							340	K/uL	11.6	g/dL					138	mEq/L	4.6	mEq/L	101	mEq/L	7.8	mg/dL	125	mg/dL									32	mg/dL	1.4	mg/dL
12491257	31012809	22429534	22	K/uL	3.69	m/uL	93.1	%	4.7	%	1.5	%	256	K/uL	12.5	g/dL					142	mEq/L	3.9	mEq/L	108	mEq/L	7.6	mg/dL	136	mg/dL									32	mg/dL	1.7	mg/dL
12492737	37934458	27261448	14.7	K/uL	4.49	m/uL	83	%	8	%	5	%	228	K/uL	13	g/dL	5.6	g/dL	3.5	g/dL	132	mEq/L	3.6	mEq/L	101	mEq/L	7.4	mg/dL	463	mg/dL	0.7	mg/dL			362	IU/L	1564	IU/L	20	mg/dL	1.2	mg/dL			105	mg/dL
12494849	30538506	23976965	23.2	K/uL	3.52	m/uL	85.8	%	5	%	7.9	%	166	K/uL	10.4	g/dL			2.6	g/dL	142	mEq/L	3.6	mEq/L	105	mEq/L	8	mg/dL	101	mg/dL	0.9	mg/dL			19	IU/L	31	IU/L	12	mg/dL	0.7	mg/dL
12495837	33244962	20329436	17.8	K/uL	5.08	m/uL	83	%	9	%	7	%	299	K/uL	15.3	g/dL					138	mEq/L	4.7	mEq/L	106	mEq/L	8.6	mg/dL	233	mg/dL									31	mg/dL	1.7	mg/dL
12498929	39889231	24311008	6.7	K/uL	3.15	m/uL							82	K/uL	10	g/dL					136	mEq/L	4.6	mEq/L	100	mEq/L	8.7	mg/dL	91	mg/dL									32	mg/dL	5.6	mg/dL
12501221	33052217	23585724	10.9	K/uL	4	m/uL	85	%	4	%	4	%	207	K/uL	11.1	g/dL			2.5	g/dL	131	mEq/L	4.5	mEq/L	97	mEq/L	8	mg/dL	222	mg/dL	3.2	mg/dL	2.8	mg/dL	24	IU/L	14	IU/L	77	mg/dL	1.8	mg/dL
12501269	39730220	26490281	11.8	K/uL	4.2	m/uL	85.9	%	9.3	%	2.5	%	188	K/uL	11.3	g/dL			3.8	g/dL	143	mEq/L	4.2	mEq/L	113	mEq/L	7.4	mg/dL	150	mg/dL	0.5	mg/dL			15	IU/L	27	IU/L	37	mg/dL	2.8	mg/dL
12501281	36930789	26210891	5.7	K/uL	2.79	m/uL	75.1	%	19	%	3.3	%	60	K/uL	8.2	g/dL					141	mEq/L	4.2	mEq/L	112	mEq/L	8.9	mg/dL	117	mg/dL	0.4	mg/dL			13	IU/L	35	IU/L	24	mg/dL	1	mg/dL
12501907	30080467	25355884	13.5	K/uL	4.75	m/uL	89	%	7.7	%	2.9	%	222	K/uL	14.5	g/dL					141	mEq/L	3.8	mEq/L	104	mEq/L	8.8	mg/dL	136	mg/dL									24	mg/dL	0.9	mg/dL
12502220	37565086	21737102	22.9	K/uL	3.48	m/uL	95.3	%	2	%	2.5	%	161	K/uL	9	g/dL			2.9	g/dL	139	mEq/L	3.4	mEq/L	106	mEq/L	8.1	mg/dL	89	mg/dL	0.7	mg/dL	0.3	mg/dL					54	mg/dL	2	mg/dL
12502618	31896199	21309626	6.9	K/uL	3.59	m/uL	84.1	%	9.7	%	5.5	%	86	K/uL	12	g/dL			3.7	g/dL	139	mEq/L	4.5	mEq/L	104	mEq/L	8	mg/dL	78	mg/dL	0.6	mg/dL			35	IU/L	34	IU/L	54	mg/dL	11.4	mg/dL
12503812	38910275	24750480	23.3	K/uL	3.58	m/uL							236	K/uL	10.1	g/dL					127	mEq/L	5	mEq/L	98	mEq/L	8.7	mg/dL	314	mg/dL									50	mg/dL	1.6	mg/dL
12509458	39881731	27037081	23.9	K/uL	4.4	m/uL	90.4	%	5.6	%	3.8	%	162	K/uL	13.5	g/dL			3.5	g/dL	139	mEq/L	5	mEq/L	108	mEq/L	8.3	mg/dL	105	mg/dL	1.5	mg/dL			25	IU/L	23	IU/L	31	mg/dL	1.4	mg/dL
12509843	38133194	25317700	8.9	K/uL	3.96	m/uL	86.8	%	10.3	%	1.3	%	301	K/uL	11.1	g/dL					132	mEq/L	3.7	mEq/L	93	mEq/L	8.8	mg/dL	125	mg/dL	1	mg/dL			43	IU/L	66	IU/L	70	mg/dL	2	mg/dL					104	mg/dL	13
12510515	31777928	23085386	17.2	K/uL	3.14	m/uL							99	K/uL	9.4	g/dL			3.3	g/dL	138	mEq/L	6	mEq/L	111	mEq/L	7.5	mg/dL	132	mg/dL	0.7	mg/dL			6	IU/L	27	IU/L	15	mg/dL	0.8	mg/dL
12513827	35216839	20812909	4.5	K/uL	3.61	m/uL	56.9	%	29.9	%	11.7	%	73	K/uL	8.5	g/dL			3.3	g/dL	135	mEq/L	4.7	mEq/L	102	mEq/L	9.3	mg/dL	232	mg/dL	0.9	mg/dL			65	IU/L	130	IU/L	56	mg/dL	1.3	mg/dL
12515381	33358048	28178107	12.1	K/uL	5.38	m/uL	85.3	%	6.2	%	7.6	%	249	K/uL	15.5	g/dL					132	mEq/L	5.2	mEq/L	93	mEq/L	8.4	mg/dL	206	mg/dL	2.1	mg/dL	1.4	mg/dL	358	IU/L	235	IU/L	67	mg/dL	1.7	mg/dL			86	mg/dL	121	mg/dL	18
12517472	37578897	25351016	3.8	K/uL	3.22	m/uL							175	K/uL	9	g/dL					133	mEq/L	4.1	mEq/L	98	mEq/L	7.9	mg/dL	128	mg/dL					12	IU/L	41	IU/L	46	mg/dL	2.5	mg/dL
12519699	33321724	28579091	11.3	K/uL	3.36	m/uL	89	%	4.9	%	5.2	%	243	K/uL	9.6	g/dL			2.6	g/dL	131	mEq/L	3.9	mEq/L	95	mEq/L	7.5	mg/dL	309	mg/dL	0.3	mg/dL	0.4	mg/dL	102	IU/L	100	IU/L	79	mg/dL	3.9	mg/dL			197	mg/dL	112	mg/dL	19
12527525	35176022	21024648	20.5	K/uL	3.76	m/uL	95	%	2	%	0	%	72	K/uL	11.4	g/dL			2	g/dL	130	mEq/L	5.9	mEq/L	98	mEq/L	6.2	mg/dL	130	mg/dL	2.4	mg/dL	2.2	mg/dL	47	IU/L	88	IU/L	59	mg/dL	4.5	mg/dL
12528229	30179123	21687131	27.3	K/uL	3.84	m/uL	82.5	%	8.9	%	6.9	%	461	K/uL	11.9	g/dL					142	mEq/L	3.8	mEq/L	107	mEq/L	8.4	mg/dL	237	mg/dL	0.4	mg/dL		mg/dL	21	IU/L	48	IU/L	19	mg/dL	1.1	mg/dL
12529216	35757337	28780569	27.3	K/uL	3.96	m/uL	79.1	%	17.1	%	1.7	%	165	K/uL	12	g/dL					136	mEq/L	4.8	mEq/L	107	mEq/L	8.6	mg/dL	131	mg/dL	0.6	mg/dL			46	IU/L	39	IU/L	12	mg/dL	1	mg/dL
12529718	32779096	21246172	12.2	K/uL	4.16	m/uL	75.1	%	16.9	%	7.2	%	238	K/uL	13.7	g/dL			3.9	g/dL	137	mEq/L	4.7	mEq/L	107	mEq/L	7.8	mg/dL	150	mg/dL	0.4	mg/dL			34	IU/L	62	IU/L	15	mg/dL	0.9	mg/dL
12531837	35143097	26598122	7.1	K/uL	4.34	m/uL	88	%	8.2	%	3	%	108	K/uL	12.2	g/dL					136	mEq/L	4.9	mEq/L	104	mEq/L	8.1	mg/dL	122	mg/dL	0.8	mg/dL			15	IU/L	28	IU/L	19	mg/dL	1.6	mg/dL
12532356	35842948	26083505	13.3	K/uL	3.26	m/uL							327	K/uL	8.7	g/dL			2.7	g/dL	146	mEq/L	4.3	mEq/L	106	mEq/L	9.4	mg/dL	176	mg/dL	0.4	mg/dL			112	IU/L	85	IU/L	27	mg/dL	1.7	mg/dL
12534701	31571487	26402799	5.2	K/uL	4.18	m/uL	86.8	%	7.2	%	4.6	%	296	K/uL	12.2	g/dL	6.3	g/dL	3.5	g/dL	142	mEq/L	2.5	mEq/L	113	mEq/L	8.6	mg/dL	77	mg/dL	0.4	mg/dL			8	IU/L	14	IU/L	4	mg/dL	0.7	mg/dL			75	mg/dL	160	mg/dL	83
12540572	37506514	28490788	16	K/uL	3.34	m/uL	88.3	%	5.8	%	5.5	%	243	K/uL	10.2	g/dL			3.8	g/dL	131	mEq/L	4.9	mEq/L	102	mEq/L	7.8	mg/dL	338	mg/dL	0.5	mg/dL			50	IU/L	78	IU/L	74	mg/dL	2.6	mg/dL
12544417	37684007	24507287	9.9	K/uL	2.81	m/uL							126	K/uL	8.7	g/dL			3.5	g/dL	140	mEq/L	4	mEq/L	105	mEq/L	8.6	mg/dL	77	mg/dL	1.2	mg/dL			19	IU/L	92	IU/L	26	mg/dL	1.1	mg/dL
12545126	37481859	28001831	16.4	K/uL	2.38	m/uL	86	%	10.5	%	2.6	%	103	K/uL	7.7	g/dL					141	mEq/L	4.2	mEq/L	112	mEq/L	8	mg/dL	119	mg/dL									17	mg/dL	0.9	mg/dL
12546139	31445441	25086184	7.5	K/uL	2.91	m/uL							97	K/uL	8.2	g/dL					145	mEq/L	3.3	mEq/L	114	mEq/L	8.8	mg/dL	121	mg/dL	0.7	mg/dL			12	IU/L	35	IU/L	9	mg/dL	0.8	mg/dL
12548159	31436892	27406580	6.3	K/uL	3.45	m/uL							202	K/uL	10.8	g/dL					144	mEq/L	4.8	mEq/L	100	mEq/L	8.9	mg/dL	122	mg/dL									30	mg/dL	1.1	mg/dL			65	mg/dL	140	mg/dL	32
12550948	34596698	21433981	9.5	K/uL	4	m/uL	91.8	%	4.3	%	3.5	%	176	K/uL	12.3	g/dL			3.9	g/dL	138	mEq/L	4.7	mEq/L	99	mEq/L	9.1	mg/dL	308	mg/dL	0.4	mg/dL			12	IU/L	19	IU/L	23	mg/dL	1	mg/dL			161	mg/dL	190	mg/dL	69
12552963	31686976	27638585	20.5	K/uL	2.87	m/uL							209	K/uL	9.3	g/dL			2.7	g/dL	142	mEq/L	4.2	mEq/L	107	mEq/L	7.8	mg/dL	104	mg/dL	0.6	mg/dL			24	IU/L	108	IU/L	55	mg/dL	4.6	mg/dL
12553113	33997173	21570112	7.2	K/uL	4.18	m/uL	83.5	%	10	%	4.6	%	97	K/uL	12.3	g/dL			3.4	g/dL	143	mEq/L	5.2	mEq/L	101	mEq/L	8.5	mg/dL	196	mg/dL	1.6	mg/dL			18	IU/L	35	IU/L	18	mg/dL	1.1	mg/dL			112	mg/dL
12553153	32998024	22383013	13.2	K/uL	2.68	m/uL	86.6	%	8.5	%	2.4	%	184	K/uL	8.3	g/dL					139	mEq/L	4.9	mEq/L	113	mEq/L			128	mg/dL									34	mg/dL	1.1	mg/dL
12554828	32771974	24302523	16	K/uL	3.49	m/uL							130	K/uL	10.9	g/dL					136	mEq/L	4	mEq/L	112	mEq/L			139	mg/dL									14	mg/dL	0.7	mg/dL
12558079	38373091	24123902	13.6	K/uL	4.06	m/uL							225	K/uL	10.6	g/dL					150	mEq/L	3.6	mEq/L	117	mEq/L	7.4	mg/dL	276	mg/dL									30	mg/dL	0.4	mg/dL
12562784	39473177	20312200	13.1	K/uL	3.14	m/uL	90.9	%	6.8	%	1.4	%	313	K/uL	9.4	g/dL			1.4	g/dL	130	mEq/L	3.7	mEq/L	103	mEq/L	6.8	mg/dL	92	mg/dL	1.1	mg/dL	1.6	mg/dL	3	IU/L	20	IU/L	41	mg/dL	1.5	mg/dL			180	mg/dL
12563661	34318000	20281267	26.5	K/uL	3.83	m/uL	78.4	%	17.7	%	3.2	%	238	K/uL	11.1	g/dL					140	mEq/L	5	mEq/L	112	mEq/L			143	mg/dL									18	mg/dL	0.7	mg/dL
12570365	36900060	29596358
12570381	35412416	21903132	13.5	K/uL	3.14	m/uL	82.2	%	11.7	%	3.5	%	272	K/uL	9.7	g/dL	6	g/dL	2.9	g/dL	137	mEq/L	4.5	mEq/L	102	mEq/L	8.9	mg/dL	101	mg/dL	0.3	mg/dL			14	IU/L	29	IU/L	68	mg/dL	1.3	mg/dL			143	mg/dL
12574665	30502427	25787348	8.3	K/uL	2.86	m/uL	57.9	%	24.2	%	10.1	%	102	K/uL	8.7	g/dL					143	mEq/L	4.3	mEq/L	104	mEq/L	7.9	mg/dL	156	mg/dL									20	mg/dL	1.1	mg/dL
12575539	35314606	24106190	28.8	K/uL	3.17	m/uL							99	K/uL	10.3	g/dL					141	mEq/L	4.8	mEq/L	107	mEq/L	7.7	mg/dL	94	mg/dL									105	mg/dL	3.6	mg/dL
12576264	35650920	28639614	11.8	K/uL	3.45	m/uL							248	K/uL	11.7	g/dL			2.5	g/dL	141	mEq/L	4.8	mEq/L	102	mEq/L	8.5	mg/dL	176	mg/dL	1.1	mg/dL			26	IU/L	60	IU/L	19	mg/dL	1.1	mg/dL
12578079	32764204	20957776	19.3	K/uL	4.05	m/uL							383	K/uL	12.3	g/dL					141	mEq/L	4.7	mEq/L	100	mEq/L	8.1	mg/dL	182	mg/dL									14	mg/dL	1.3	mg/dL
12578742	37257739	26490106	21.2	K/uL	3.15	m/uL	86.5	%	5.7	%	2.9	%	258	K/uL	9.7	g/dL					137	mEq/L	3.6	mEq/L	99	mEq/L	8.9	mg/dL	214	mg/dL	0.8	mg/dL			9	IU/L	20	IU/L	52	mg/dL	1.8	mg/dL
12579469	33173611	20547939	8.2	K/uL	3.34	m/uL	79.3	%	12.2	%	6.8	%	219	K/uL	10.3	g/dL					130	mEq/L	5.8	mEq/L	91	mEq/L	8.2	mg/dL	87	mg/dL									62	mg/dL	7.2	mg/dL
12583923	38267635	24795186	8.9	K/uL	3.28	m/uL	74.3	%	7.3	%	10.2	%	236	K/uL	9	g/dL					139	mEq/L	3.1	mEq/L	93	mEq/L	8.5	mg/dL	111	mg/dL	0.3	mg/dL			14	IU/L	11	IU/L	61	mg/dL	3.6	mg/dL
12588040	37319283	23173225	22.5	K/uL	3.93	m/uL	65.9	%	20.6	%	7.8	%	176	K/uL	11.6	g/dL			3.2	g/dL	138	mEq/L	3.7	mEq/L	104	mEq/L	7.8	mg/dL	178	mg/dL	0.6	mg/dL			40	IU/L	22	IU/L	33	mg/dL	0.9	mg/dL
12588901	30552161	29256390	6.9	K/uL	2.71	m/uL	76.8	%	13.5	%	6	%	312	K/uL	7.7	g/dL					137	mEq/L	3.2	mEq/L	101	mEq/L	9	mg/dL	90	mg/dL									85	mg/dL	2.3	mg/dL
12590117	36429336	25059932	13.2	K/uL	3.41	m/uL							126	K/uL	12	g/dL			2.6	g/dL	138	mEq/L	4.6	mEq/L	109	mEq/L	6.3	mg/dL	138	mg/dL	1.1	mg/dL			37	IU/L	116	IU/L	17	mg/dL	0.9	mg/dL
12591968	37467441	29980726	10.1	K/uL	3.7	m/uL	72.9	%	19.8	%	3.6	%	210	K/uL	10.7	g/dL					146	mEq/L	4.2	mEq/L	107	mEq/L	8.8	mg/dL	110	mg/dL									19	mg/dL	1.2	mg/dL
12597139	36376536	20033219	12.6	K/uL	2.83	m/uL							141	K/uL	8.7	g/dL					141	mEq/L	3.9	mEq/L	112	mEq/L	7.9	mg/dL	100	mg/dL	0.7	mg/dL			15	IU/L	38	IU/L	14	mg/dL	0.8	mg/dL
12598727	34204437	28376297	9.6	K/uL	3.89	m/uL	92.7	%	4.9	%	1.8	%	203	K/uL	11.3	g/dL			3	g/dL	141	mEq/L	3.6	mEq/L	107	mEq/L	8.2	mg/dL	191	mg/dL	0.3	mg/dL			36	IU/L	119	IU/L	19	mg/dL	1.1	mg/dL
12600095	30379671	29010056	10.4	K/uL	3.38	m/uL	84.3	%	5.7	%	8.7	%	235	K/uL	11.9	g/dL			3	g/dL	135	mEq/L	4.9	mEq/L	100	mEq/L	8.9	mg/dL	143	mg/dL	0.5	mg/dL			21	IU/L	37	IU/L	70	mg/dL	4.4	mg/dL	13.8	mg/dL
12601474	34488757	20931771	11.5	K/uL	3.01	m/uL	91.7	%	3.3	%	4.5	%	186	K/uL	9.4	g/dL			3.4	g/dL	137	mEq/L	4.3	mEq/L	103	mEq/L	8.5	mg/dL	258	mg/dL	0.4	mg/dL			202	IU/L	123	IU/L	50	mg/dL	2.4	mg/dL
12602264	36479787	28818453	15	K/uL	2.18	m/uL	88.2	%	6.9	%	3.8	%	219	K/uL	6.1	g/dL			2.6	g/dL	134	mEq/L	4.5	mEq/L	100	mEq/L	7.3	mg/dL	261	mg/dL		mg/dL							28	mg/dL	0.9	mg/dL
12603903	33660196	22292234	7.3	K/uL	3.62	m/uL	66.5	%	13.3	%	15.5	%	178	K/uL	10	g/dL					146	mEq/L	5	mEq/L	99	mEq/L	9.2	mg/dL	339	mg/dL	0.9	mg/dL	0.2	mg/dL	59	IU/L	59	IU/L	33	mg/dL	3.5	mg/dL			72	mg/dL	215	mg/dL	57
12603962	34081091	28821789	11.8	K/uL	2.77	m/uL	88.3	%	7.7	%	3.3	%	156	K/uL	8.2	g/dL			2.3	g/dL	131	mEq/L	3.8	mEq/L	98	mEq/L	7.3	mg/dL	102	mg/dL	2.6	mg/dL	2.2	mg/dL	17	IU/L	25	IU/L	32	mg/dL	3.9	mg/dL
12605716	36876883	20381058	15.9	K/uL	4.24	m/uL	89.5	%	6.7	%	2.9	%	351	K/uL	9.6	g/dL			3.1	g/dL	136	mEq/L	6.1	mEq/L	98	mEq/L	8.5	mg/dL	179	mg/dL	0.2	mg/dL			26	IU/L	53	IU/L	49	mg/dL	7.5	mg/dL
12605824	35532991	28552933	12.4	K/uL	4.18	m/uL	85	%	1	%	10	%	96	K/uL	13.4	g/dL			2.9	g/dL	141	mEq/L	4.5	mEq/L	110	mEq/L	7.7	mg/dL	249	mg/dL	1	mg/dL			52	IU/L	49	IU/L	24	mg/dL	1.1	mg/dL
12606407	31075621	20429379	5.2	K/uL	3.51	m/uL	88.5	%	6.3	%	4.5	%	191	K/uL	10.3	g/dL			3.5	g/dL	137	mEq/L	3.9	mEq/L	105	mEq/L	8.2	mg/dL	95	mg/dL	1.6	mg/dL	0.7	mg/dL	183	IU/L	136	IU/L	33	mg/dL	1.4	mg/dL
12611824	33856536	22999606	22.5	K/uL	2.32	m/uL	87.5	%	5.3	%	4.5	%	247	K/uL	6	g/dL			2	g/dL	138	mEq/L	4.3	mEq/L	112	mEq/L	7	mg/dL	168	mg/dL	0.4	mg/dL			65	IU/L	100	IU/L	102	mg/dL	4.1	mg/dL	14.7	mg/dL
12611869	34877105	25414972	8.6	K/uL	2.57	m/uL	82	%	12.5	%	4	%	166	K/uL	7.7	g/dL					140	mEq/L	4.6	mEq/L	110	mEq/L	8.1	mg/dL	94	mg/dL									18	mg/dL	0.9	mg/dL
12614351	35200432	25111133	19.3	K/uL	3.26	m/uL	87	%	8.3	%	4	%	307	K/uL	10.6	g/dL					142	mEq/L	3.8	mEq/L	106	mEq/L	8.8	mg/dL	185	mg/dL									33	mg/dL	2.7	mg/dL
12616907	39996123	21185436	23	K/uL	4.26	m/uL	82	%	3	%	9	%	212	K/uL	11.3	g/dL			2.8	g/dL	136	mEq/L	3.5	mEq/L	101	mEq/L	8.2	mg/dL	129	mg/dL	2.6	mg/dL			459	IU/L	542	IU/L	22	mg/dL	1.1	mg/dL			43	mg/dL
12620320	34798564	26639405	12.5	K/uL	5.17	m/uL	87.1	%	5.9	%	5.7	%	132	K/uL	13.5	g/dL			3.8	g/dL	135	mEq/L	4.4	mEq/L	95	mEq/L	10.7	mg/dL	217	mg/dL									49	mg/dL	1.9	mg/dL
12620822	34292607	23412935	4.9	K/uL	3.29	m/uL	71.9	%	16.3	%	5.5	%	209	K/uL	9.1	g/dL			2.5	g/dL	132	mEq/L	4.1	mEq/L	103	mEq/L	7.9	mg/dL	237	mg/dL	0.4	mg/dL			30	IU/L	26	IU/L	38	mg/dL	0.7	mg/dL			329	mg/dL
12621660	38610393	22228593	9	K/uL	2.97	m/uL	73.8	%	16.2	%	6.4	%	200	K/uL	9.2	g/dL			3	g/dL	133	mEq/L	3.4	mEq/L	98	mEq/L	7.1	mg/dL	111	mg/dL	1	mg/dL			61	IU/L	135	IU/L	29	mg/dL	1.3	mg/dL
12623620	38927634	25039922	28.6	K/uL	4.26	m/uL	85	%	3	%	6	%	470	K/uL	11.9	g/dL			2.5	g/dL	127	mEq/L	4.5	mEq/L	90	mEq/L	7.9	mg/dL	190	mg/dL	3.6	mg/dL			189	IU/L	265	IU/L	53	mg/dL	2.4	mg/dL
12624383	34377867	28004428	9.5	K/uL	3.6	m/uL	78.4	%	18.6	%	1.2	%	178	K/uL	9.7	g/dL			2.7	g/dL	135	mEq/L	5.2	mEq/L	106	mEq/L	8.5	mg/dL	105	mg/dL	0.4	mg/dL			36	IU/L	31	IU/L	21	mg/dL	1.5	mg/dL			794	mg/dL
12625430	35529313	24142270	4.9	K/uL	4.95	m/uL							200	K/uL	12.9	g/dL					137	mEq/L	4.9	mEq/L	92	mEq/L	8.7	mg/dL	130	mg/dL									28	mg/dL	2.2	mg/dL
12626136	37245436	20070470	14.7	K/uL	4.77	m/uL	76.2	%	7.5	%	8.8	%	208	K/uL	14	g/dL	7.8	g/dL	3.3	g/dL	129	mEq/L	4.8	mEq/L	87	mEq/L	7.8	mg/dL	160	mg/dL	7.3	mg/dL	6	mg/dL	130	IU/L	80	IU/L	117	mg/dL	8.4	mg/dL
12629682	37351040	29604149	11.7	K/uL	4.18	m/uL							318	K/uL	10.1	g/dL					138	mEq/L	5.2	mEq/L	105	mEq/L	8.6	mg/dL	108	mg/dL									20	mg/dL	0.8	mg/dL
12631670	32290423	20495031	14.9	K/uL	4.93	m/uL	69.2	%	17.5	%	5.9	%	266	K/uL	14.3	g/dL			3.2	g/dL	138	mEq/L	4.5	mEq/L	103	mEq/L	9	mg/dL	120	mg/dL	0.9	mg/dL			19	IU/L	54	IU/L	28	mg/dL	1.8	mg/dL
12634741	34303572	29883191	9.4	K/uL	3.29	m/uL							132	K/uL	10.3	g/dL					147	mEq/L	4.1	mEq/L	115	mEq/L	9.3	mg/dL	112	mg/dL									30	mg/dL	1.1	mg/dL
12634755	36738588	25987676	10.9	K/uL	3.35	m/uL	82.4	%	11.8	%	5	%	119	K/uL	7.6	g/dL					140	mEq/L	4.2	mEq/L	109	mEq/L	8.2	mg/dL	109	mg/dL									18	mg/dL	0.8	mg/dL
12634966	39712772	28882890	8.4	K/uL	3.83	m/uL							131	K/uL	11.3	g/dL					145	mEq/L	3.7	mEq/L	113	mEq/L	8.6	mg/dL	104	mg/dL									21	mg/dL	1	mg/dL
12636068	37556082	23341511	14.3	K/uL	3.04	m/uL	80.3	%	9.1	%	8.8	%	198	K/uL	9.1	g/dL			2.8	g/dL	145	mEq/L	5	mEq/L	111	mEq/L	8	mg/dL	143	mg/dL	0.8	mg/dL			204	IU/L	290	IU/L	31	mg/dL	2.1	mg/dL			221	mg/dL
12639945	39790736	29422845	6.6	K/uL	3.77	m/uL							230	K/uL	12	g/dL					136	mEq/L	3.1	mEq/L	97	mEq/L	8.1	mg/dL	122	mg/dL									17	mg/dL	0.8	mg/dL
12640327	32659288	26382914	12.1	K/uL	3.31	m/uL	87.7	%	4.9	%	6.8	%	199	K/uL	10.9	g/dL			3.3	g/dL	138	mEq/L	4.6	mEq/L	99	mEq/L	8.9	mg/dL	132	mg/dL	1	mg/dL			28	IU/L	33	IU/L	59	mg/dL	1	mg/dL
12641866	34978142	25299854	31.1	K/uL		m/uL	88	%	4	%	1	%	374	K/uL	8.9	g/dL			3.8	g/dL	138	mEq/L	4.3	mEq/L	104	mEq/L	7.6	mg/dL	118	mg/dL	0.8	mg/dL			37	IU/L	153	IU/L	29	mg/dL	1.9	mg/dL
12642549	38376767	26070151	14.8	K/uL	3.18	m/uL	91.9	%	4.3	%	2.5	%	227	K/uL	8	g/dL					141	mEq/L	4.8	mEq/L	110	mEq/L	9.1	mg/dL	134	mg/dL									19	mg/dL	1.2	mg/dL
12644640	33257984	26796408	9.8	K/uL	2.49	m/uL	83.4	%	13.3	%	2.4	%	43	K/uL	7.8	g/dL			3.1	g/dL	134	mEq/L	3.4	mEq/L	105	mEq/L	8.2	mg/dL	240	mg/dL	1	mg/dL	1.8	mg/dL	26	IU/L	210	IU/L	29	mg/dL	1	mg/dL
12646764	32694785	23512477	9	K/uL	4.48	m/uL	68.1	%	19.6	%	9.6	%	287	K/uL	14.5	g/dL	5.1	g/dL	3.7	g/dL	141	mEq/L	4.1	mEq/L	108	mEq/L	8.8	mg/dL	90	mg/dL	0.7	mg/dL			15	IU/L	17	IU/L	21	mg/dL	0.9	mg/dL
12648027	39672801	22299865	4.6	K/uL	3.68	m/uL	71.4	%	17.7	%	9.9	%	183	K/uL	11	g/dL			2.5	g/dL	129	mEq/L	4.8	mEq/L	99	mEq/L	9	mg/dL	207	mg/dL	0.4	mg/dL			79	IU/L	90	IU/L	102	mg/dL	2.7	mg/dL
12648688	33729451	24735638	15.5	K/uL	3.62	m/uL							63	K/uL	11	g/dL			2.7	g/dL	139	mEq/L	4.9	mEq/L	118	mEq/L	8.2	mg/dL	141	mg/dL	1.2	mg/dL			20	IU/L	41	IU/L	61	mg/dL	1.7	mg/dL
12651069	31963689	27132336	17.9	K/uL	3.27	m/uL	93.9	%	3.2	%	2.6	%	319	K/uL	9.4	g/dL			3.7	g/dL	130	mEq/L	6.9	mEq/L	96	mEq/L	8.6	mg/dL	181	mg/dL	0.3	mg/dL			15	IU/L	29	IU/L	142	mg/dL	5.7	mg/dL
12654170	32028553	24301961	116.5	K/uL	2.84	m/uL	10	%	90	%	0	%	150	K/uL	9	g/dL			3.7	g/dL	127	mEq/L	3.4	mEq/L	91	mEq/L	7.9	mg/dL	273	mg/dL	0.7	mg/dL			51	IU/L	48	IU/L	75	mg/dL	3.5	mg/dL	10.3	mg/dL
12654858	38131394	22452405	9.1	K/uL	3.66	m/uL							296	K/uL	11.2	g/dL					134	mEq/L	3.6	mEq/L	104	mEq/L	6.7	mg/dL	102	mg/dL									24	mg/dL	0.7	mg/dL
12655015	30243100	21178830	9	K/uL	2.95	m/uL	57.5	%	22.5	%	10.3	%	263	K/uL	7.9	g/dL					141	mEq/L	3.7	mEq/L	103	mEq/L	8.5	mg/dL	111	mg/dL									8	mg/dL	0.3	mg/dL
12656352	37184074	26224034	6.9	K/uL	3.16	m/uL							207	K/uL	9.7	g/dL					144	mEq/L	3.4	mEq/L	107	mEq/L	8.2	mg/dL	92	mg/dL									19	mg/dL	1	mg/dL
12660800	36196043	22501115	10.1	K/uL	4.47	m/uL	77.6	%	12.8	%	8.2	%	127	K/uL	13	g/dL					135	mEq/L	4.1	mEq/L	97	mEq/L	9.2	mg/dL	249	mg/dL	0.4	mg/dL			33	IU/L	56	IU/L	18	mg/dL	0.8	mg/dL
12662086	34654152	22308049	8.5	K/uL	2.86	m/uL	82.3	%	7.9	%	6.5	%	113	K/uL	8	g/dL			2.6	g/dL	139	mEq/L	4.2	mEq/L	104	mEq/L	7.3	mg/dL	158	mg/dL	0.5	mg/dL			13	IU/L	22	IU/L	26	mg/dL	1.2	mg/dL
12663841	36338932	21813536	10.2	K/uL	4.26	m/uL	86.9	%	7	%	5.5	%	106	K/uL	13.3	g/dL			3.4	g/dL	133	mEq/L	3.9	mEq/L	107	mEq/L	8.4	mg/dL	86	mg/dL	0.5	mg/dL			24	IU/L	26	IU/L	15	mg/dL	0.6	mg/dL
12663921	33547236	22376273	7.7	K/uL	4.68	m/uL	64.3	%	22.9	%	11.4	%	258	K/uL	13.1	g/dL			3.7	g/dL	141	mEq/L	3.2	mEq/L	103	mEq/L	9	mg/dL	106	mg/dL	1.6	mg/dL			36	IU/L	34	IU/L	22	mg/dL	0.9	mg/dL
12669413	35575976	21160206	13.7	K/uL	2	m/uL							76	K/uL	6.5	g/dL			2.9	g/dL	140	mEq/L	4.3	mEq/L	102	mEq/L	7.7	mg/dL	169	mg/dL	1.4	mg/dL			15	IU/L	30	IU/L	35	mg/dL	1.4	mg/dL
12671572	36048042	28385702	9.6	K/uL	2.71	m/uL	73.6	%	19.5	%	5.4	%	121	K/uL	8.4	g/dL					137	mEq/L	4	mEq/L	105	mEq/L	8.8	mg/dL	115	mg/dL									19	mg/dL	0.7	mg/dL
12671705	35055267	24964983	12.1	K/uL	3.61	m/uL	74	%	9	%	13	%	256	K/uL	10.9	g/dL			2.9	g/dL	132	mEq/L	5.1	mEq/L	101	mEq/L	7.5	mg/dL	84	mg/dL	0.8	mg/dL			64	IU/L	45	IU/L	82	mg/dL	4.9	mg/dL
12673141	39921830	21284928	22.2	K/uL	5.25	m/uL	87.7	%	7.1	%	4.9	%	278	K/uL	16.2	g/dL					138	mEq/L	4	mEq/L	107	mEq/L	7.4	mg/dL	248	mg/dL									26	mg/dL	1.8	mg/dL			120	mg/dL	171	mg/dL	54
12677040	39169498	22283090	2.4	K/uL	3.17	m/uL	76.8	%	18.2	%	2.6	%	259	K/uL	8.4	g/dL			3.3	g/dL	142	mEq/L	4.4	mEq/L	110	mEq/L	8.2	mg/dL	145	mg/dL	0.4	mg/dL			19	IU/L	21	IU/L	78	mg/dL	4.5	mg/dL
12678659	36547286	23586555	13.2	K/uL	4.24	m/uL							221	K/uL	12.7	g/dL			3.5	g/dL	137	mEq/L	4.5	mEq/L	98	mEq/L	8.2	mg/dL	117	mg/dL	0.2	mg/dL			165	IU/L	68	IU/L	18	mg/dL	0.9	mg/dL			81	mg/dL	146	mg/dL	52
12678882	33027324	27735536	7.3	K/uL	3.52	m/uL							210	K/uL	10.8	g/dL			3.5	g/dL	139	mEq/L	4.5	mEq/L	96	mEq/L	8.4	mg/dL	94	mg/dL	1.1	mg/dL			62	IU/L	72	IU/L	43	mg/dL	6.3	mg/dL
12679486	32699652	24648277	9.3	K/uL	3.91	m/uL	88.1	%	6.3	%	4.9	%	482	K/uL	10.1	g/dL			4.1	g/dL	138	mEq/L	4.5	mEq/L	104	mEq/L	10.2	mg/dL	120	mg/dL	0.5	mg/dL			66	IU/L	34	IU/L	26	mg/dL	1.1	mg/dL
12680771	38553364	21684235	11.3	K/uL	3.41	m/uL	81.1	%	15.2	%	2.3	%	249	K/uL	9.6	g/dL					136	mEq/L	4.2	mEq/L	109	mEq/L	7.5	mg/dL	112	mg/dL									19	mg/dL	0.7	mg/dL
12682844	35449561	28963969	10.8	K/uL	4	m/uL	80.3	%	8.2	%	7.5	%	250	K/uL	11.9	g/dL	4.4	g/dL	2.7	g/dL	138	mEq/L	4.4	mEq/L	105	mEq/L	8.8	mg/dL	110	mg/dL									9	mg/dL	0.7	mg/dL
12683197	32225029	23772093	10	K/uL	3.59	m/uL	61	%	16	%	5	%	47	K/uL	10	g/dL	5.7	g/dL	2.6	g/dL	140	mEq/L	4.2	mEq/L	106	mEq/L	11.7	mg/dL	109	mg/dL	1.6	mg/dL	1.1	mg/dL	29	IU/L	65	IU/L	80	mg/dL	1.1	mg/dL	5	mg/dL	155	mg/dL	74	mg/dL	15
12683611	37711117	29734598	16.3	K/uL	4	m/uL	87	%	3	%	4	%	279	K/uL	11.4	g/dL			3.4	g/dL	143	mEq/L	3.7	mEq/L	109	mEq/L	7.8	mg/dL	97	mg/dL	1.3	mg/dL	0.4	mg/dL	19	IU/L	55	IU/L	17	mg/dL	0.6	mg/dL
12684652	35512760	23670917	5.5	K/uL	3.56	m/uL	67.9	%	19.4	%	11.2	%	123	K/uL	10.9	g/dL	7.1	g/dL	3.7	g/dL	144	mEq/L	4.4	mEq/L	104	mEq/L	9.3	mg/dL	134	mg/dL	0.7	mg/dL			25	IU/L	23	IU/L	30	mg/dL	1.9	mg/dL			61	mg/dL	137	mg/dL	57
12684822	37924898	28115389	16.9	K/uL	3.91	m/uL	87.2	%	6.4	%	5.9	%	183	K/uL	10.9	g/dL			3	g/dL	136	mEq/L	4.4	mEq/L	102	mEq/L	8.7	mg/dL	81	mg/dL	0.5	mg/dL			13	IU/L	35	IU/L	15	mg/dL	1.6	mg/dL
12686139	33358455	23165687	9	K/uL	4.53	m/uL	86.8	%	6.7	%	4.8	%	156	K/uL	13.1	g/dL			3.4	g/dL	137	mEq/L	4.4	mEq/L	103	mEq/L	8.3	mg/dL	262	mg/dL	0.2	mg/dL			42	IU/L	72	IU/L	22	mg/dL	1.4	mg/dL
12686318	35410679	25196475	8.8	K/uL	2.56	m/uL	83	%	9	%	5	%	100	K/uL	8.1	g/dL			2.7	g/dL	137	mEq/L	5.5	mEq/L	105	mEq/L	8.4	mg/dL	62	mg/dL	0.2	mg/dL			17	IU/L	23	IU/L	43	mg/dL	1.6	mg/dL
12688666	31263028	21577982	9.9	K/uL	3.12	m/uL	74.5	%	12.5	%	9.9	%	109	K/uL	9.5	g/dL					139	mEq/L	4.5	mEq/L	105	mEq/L	7.9	mg/dL	214	mg/dL	0.5	mg/dL			10	IU/L	18	IU/L	12	mg/dL	0.8	mg/dL
12694700	31421727	27730764	10	K/uL	3.27	m/uL	75	%	15	%	7	%	177	K/uL	10.5	g/dL			2.8	g/dL	149	mEq/L	4	mEq/L	117	mEq/L	7.4	mg/dL	135	mg/dL	1.5	mg/dL			17	IU/L	32	IU/L	53	mg/dL	1.2	mg/dL			90	mg/dL
12695096	33550720	20892953	10.8	K/uL	2.61	m/uL	73.6	%	17.9	%	5.6	%	105	K/uL	8.8	g/dL					142	mEq/L	4.2	mEq/L	110	mEq/L	7.9	mg/dL	114	mg/dL									24	mg/dL	1	mg/dL
12697277	36596869	24544068	43.8	K/uL	4.13	m/uL	88.4	%	3.5	%	4.7	%	121	K/uL	13.5	g/dL			2.9	g/dL	140	mEq/L	4.8	mEq/L	105	mEq/L	8	mg/dL	133	mg/dL	0.9	mg/dL			18	IU/L	46	IU/L	16	mg/dL	0.8	mg/dL
12698729	35835048	28200332	28.4	K/uL	3.05	m/uL	62	%	2	%	7	%	344	K/uL	9.4	g/dL			2.9	g/dL	138	mEq/L	4.3	mEq/L	107	mEq/L	8	mg/dL	104	mg/dL	0.2	mg/dL	0.1	mg/dL	16	IU/L	35	IU/L	45	mg/dL	1.6	mg/dL
12699927	36084523	22651135	14.9	K/uL	3.34	m/uL							187	K/uL	8.5	g/dL			3.4	g/dL	139	mEq/L	5.6	mEq/L	104	mEq/L	8.7	mg/dL	246	mg/dL	0.2	mg/dL			10	IU/L	14	IU/L	22	mg/dL	1.1	mg/dL
12705048	33393580	22073798	10.2	K/uL	3.14	m/uL	91.4	%	4.7	%	3.7	%	270	K/uL	10.7	g/dL			2.5	g/dL	142	mEq/L	4.5	mEq/L	106	mEq/L	8.5	mg/dL	166	mg/dL	0.3	mg/dL			81	IU/L	75	IU/L	83	mg/dL	2.3	mg/dL			158	mg/dL
12705112	33771851	23877597	12.5	K/uL	4.29	m/uL							114	K/uL	13.6	g/dL			3.3	g/dL	143	mEq/L	4.2	mEq/L	107	mEq/L	8	mg/dL	126	mg/dL	0.9	mg/dL			32	IU/L	48	IU/L	10	mg/dL	0.8	mg/dL			65	mg/dL	106	mg/dL	61
12705612	34103183	24118022	10.5	K/uL	4.23	m/uL							266	K/uL	13.2	g/dL					141	mEq/L	3.6	mEq/L	98	mEq/L	9.2	mg/dL	157	mg/dL	1	mg/dL			8	IU/L	40	IU/L	47	mg/dL	1.3	mg/dL
12707214	36495971	22872927	53.3	K/uL	3.66	m/uL	49	%	9	%	1	%	54	K/uL	10.5	g/dL	4.4	g/dL	1.7	g/dL	148	mEq/L	4.7	mEq/L	114	mEq/L	6.8	mg/dL	162	mg/dL	0.7	mg/dL	0.3	mg/dL	39	IU/L	274	IU/L	84	mg/dL	1.5	mg/dL	23.5	mg/dL	797	mg/dL
12707710	39096583	23334059	11	K/uL	3.97	m/uL							384	K/uL	11.2	g/dL	5.4	g/dL	3	g/dL	136	mEq/L	4.5	mEq/L	106	mEq/L	8.4	mg/dL	126	mg/dL	0.6	mg/dL			31	IU/L	42	IU/L	33	mg/dL	1.4	mg/dL
12707756	36226794	25399769	9.8	K/uL	3.62	m/uL	79	%	12	%	3	%	173	K/uL	10.9	g/dL			2.4	g/dL	134	mEq/L	3.5	mEq/L	98	mEq/L	8.5	mg/dL	113	mg/dL	0.6	mg/dL			17	IU/L	25	IU/L	18	mg/dL	0.7	mg/dL			202	mg/dL	109	mg/dL	15
12709418	39612812	24019808	11.6	K/uL	3.3	m/uL	75.3	%	19.9	%	2.7	%	151	K/uL	10.4	g/dL			3.3	g/dL	140	mEq/L	4.6	mEq/L	110	mEq/L	8.2	mg/dL	81	mg/dL	1.2	mg/dL			26	IU/L	43	IU/L	15	mg/dL	0.7	mg/dL
12710627	30370505	23118531	17.3	K/uL	5.33	m/uL	90.5	%	2	%	6.7	%	208	K/uL	16.3	g/dL			3.8	g/dL	138	mEq/L	4.6	mEq/L	104	mEq/L	9.9	mg/dL	113	mg/dL	0.9	mg/dL			32	IU/L	40	IU/L	28	mg/dL	1.3	mg/dL			91	mg/dL	215	mg/dL	65
12710966	38426371	28618361	14.1	K/uL	3.67	m/uL	90.1	%	1.8	%	6.3	%	273	K/uL	9.8	g/dL			3.3	g/dL	132	mEq/L	5	mEq/L	92	mEq/L	8.4	mg/dL	79	mg/dL	1.7	mg/dL	1.3	mg/dL	371	IU/L	1120	IU/L	45	mg/dL	4.5	mg/dL
12712015	34877691	29679500	15.7	K/uL	2.45	m/uL	85.7	%	11.6	%	1.9	%	105	K/uL	7.3	g/dL			3.5	g/dL	147	mEq/L	3.3	mEq/L	106	mEq/L	10	mg/dL	124	mg/dL	1.4	mg/dL			50	IU/L	270	IU/L	20	mg/dL	1	mg/dL
12713061	30500635	21328012	31.7	K/uL	3.9	m/uL	92	%	1	%	2	%	165	K/uL	11.5	g/dL			2.4	g/dL	139	mEq/L	4.3	mEq/L	105	mEq/L	9.1	mg/dL	86	mg/dL	3.8	mg/dL			29	IU/L	54	IU/L	19	mg/dL	0.8	mg/dL
12713791	32818257	21057642	8.1	K/uL	2.55	m/uL							136	K/uL	8.1	g/dL					139	mEq/L	5	mEq/L	106	mEq/L	8.3	mg/dL	166	mg/dL	0.1	mg/dL							58	mg/dL	3.9	mg/dL
12714119	39569158	28852886	24.4	K/uL	4.67	m/uL							185	K/uL	13.1	g/dL			3.5	g/dL	143	mEq/L	3.5	mEq/L	104	mEq/L	8.3	mg/dL	144	mg/dL	1.7	mg/dL	0.4	mg/dL	14	IU/L	13	IU/L	54	mg/dL	1.3	mg/dL
12717101	37330368	24118811	5.2	K/uL	2.09	m/uL	79.9	%	12.9	%	6.8	%	185	K/uL	6.7	g/dL			3.2	g/dL	139	mEq/L	3.8	mEq/L	102	mEq/L	8.6	mg/dL	103	mg/dL	0.6	mg/dL			8	IU/L	21	IU/L	15	mg/dL	0.6	mg/dL
12719159	39989733	23682873	23.9	K/uL	3.48	m/uL							135	K/uL	10.5	g/dL					139	mEq/L	4.8	mEq/L	112	mEq/L	7.7	mg/dL	117	mg/dL									23	mg/dL	1	mg/dL
12719524	30094370	20247441	5.4	K/uL	3.77	m/uL	83.2	%	8.6	%	6	%	102	K/uL	13.3	g/dL			2.8	g/dL	133	mEq/L	5.5	mEq/L	99	mEq/L	8.1	mg/dL	112	mg/dL									32	mg/dL	1.2	mg/dL
12719657	30828325	28801975	13.2	K/uL	2.98	m/uL	87.2	%	7	%	5	%	151	K/uL	9.7	g/dL			2.8	g/dL	138	mEq/L	4.8	mEq/L	105	mEq/L	8.1	mg/dL	186	mg/dL	1.7	mg/dL			332	IU/L	273	IU/L	27	mg/dL	1.3	mg/dL			253	mg/dL
12723597	36304176	28612481	13	K/uL	3.02	m/uL	93	%	0	%	5	%	176	K/uL	9.3	g/dL			3.2	g/dL	140	mEq/L	5.4	mEq/L	102	mEq/L	9.7	mg/dL	115	mg/dL	1.3	mg/dL	0.6	mg/dL	396	IU/L	893	IU/L	66	mg/dL	2.5	mg/dL			84	mg/dL	103	mg/dL	47
12723959	34932613	21918671	5.4	K/uL	4	m/uL	78.3	%	15.1	%	4.5	%	125	K/uL	12	g/dL					137	mEq/L	4.2	mEq/L	103	mEq/L	8.4	mg/dL	94	mg/dL	0.6	mg/dL			17	IU/L	24	IU/L	21	mg/dL	1.3	mg/dL
12725946	32271607	27580248	8.2	K/uL	4.15	m/uL							41	K/uL	14.6	g/dL					132	mEq/L		mEq/L	109	mEq/L	7	mg/dL	111	mg/dL	3.4	mg/dL	2.3	mg/dL	79	IU/L	144	IU/L	32	mg/dL	1.2	mg/dL
12729806	32497054	20571804	11.4	K/uL	2.98	m/uL	79.3	%	8.5	%	11	%	93	K/uL	9	g/dL					140	mEq/L	4.2	mEq/L	107	mEq/L	7.7	mg/dL	111	mg/dL	0.5	mg/dL			8	IU/L	18	IU/L	35	mg/dL	1.5	mg/dL
12730395	33205204	26047064	15.1	K/uL	2.67	m/uL	88	%	1	%	6	%	196	K/uL	8.9	g/dL			2.1	g/dL	135	mEq/L	4	mEq/L	104	mEq/L	7.2	mg/dL	158	mg/dL	0.4	mg/dL			61	IU/L	23	IU/L	19	mg/dL	1.1	mg/dL
12731298	38222687	28842526	16.8	K/uL	2.78	m/uL							140	K/uL	8.9	g/dL					138	mEq/L	4.1	mEq/L	110	mEq/L	7.4	mg/dL	104	mg/dL									15	mg/dL	0.7	mg/dL
12734486	35300342	28158953	5.4	K/uL	3.84	m/uL	82.6	%	10.8	%	5	%	127	K/uL	10.7	g/dL			3	g/dL	143	mEq/L	3.2	mEq/L	104	mEq/L	8.4	mg/dL	97	mg/dL	0.3	mg/dL			26	IU/L	37	IU/L	35	mg/dL	2.4	mg/dL
12736581	34491523	21926888	9	K/uL	3.47	m/uL							279	K/uL	10.2	g/dL			2.7	g/dL	130	mEq/L	4.6	mEq/L	99	mEq/L	8.2	mg/dL	176	mg/dL	0.2	mg/dL			24	IU/L	56	IU/L	21	mg/dL	0.9	mg/dL			85	mg/dL	152	mg/dL	69
12737402	33947679	29656929	6.6	K/uL	2.01	m/uL	64.9	%	23.9	%	8.7	%	80	K/uL	7.4	g/dL			3.6	g/dL	137	mEq/L	4.3	mEq/L	107	mEq/L	8.5	mg/dL	114	mg/dL	15.8	mg/dL	6	mg/dL	23	IU/L	43	IU/L	12	mg/dL	0.7	mg/dL			70	mg/dL
12739652	31577045	25978400	7.1	K/uL	4.05	m/uL							234	K/uL	12.8	g/dL					129	mEq/L	3.4	mEq/L	96	mEq/L	7.5	mg/dL	247	mg/dL	0.5	mg/dL			23	IU/L	42	IU/L	12	mg/dL	1.3	mg/dL
12740948	38596980	26052133	16.5	K/uL	3.12	m/uL							176	K/uL	9.7	g/dL			3.4	g/dL	142	mEq/L	3.8	mEq/L	108	mEq/L	9.9	mg/dL	122	mg/dL									64	mg/dL	2.3	mg/dL
12741245	30449688	23410792	7.5	K/uL	2.11	m/uL	60.2	%	17	%	16.1	%	192	K/uL	7	g/dL			2.4	g/dL	145	mEq/L	3	mEq/L	102	mEq/L	8.3	mg/dL	101	mg/dL	0.7	mg/dL				IU/L	21	IU/L	29	mg/dL	3.9	mg/dL
12741325	35449267	20860534	14.2	K/uL	3.81	m/uL	90	%	0	%	5	%	258	K/uL	12.3	g/dL			3	g/dL	133	mEq/L	5.3	mEq/L	96	mEq/L	8.4	mg/dL	144	mg/dL	2.4	mg/dL	4.8	mg/dL	1398	IU/L	2439	IU/L	40	mg/dL	1.7	mg/dL
12744661	34611338	29913731	8.1	K/uL	4.64	m/uL							353	K/uL	12.6	g/dL					136	mEq/L	4.1	mEq/L	105	mEq/L	7.8	mg/dL	93	mg/dL									16	mg/dL	0.5	mg/dL
12746532	32911554	28922520	4.4	K/uL	3.1	m/uL	81.8	%	13.1	%	3.4	%	147	K/uL	10.9	g/dL	6.1	g/dL	3.5	g/dL	134	mEq/L	3.9	mEq/L	96	mEq/L	8.5	mg/dL	89	mg/dL	0.8	mg/dL			33	IU/L	153	IU/L	23	mg/dL	1.6	mg/dL
12746653	31703996	22921065	14.3	K/uL	2.37	m/uL	77.6	%	9	%	11.3	%	108	K/uL	7.8	g/dL			2.5	g/dL	136	mEq/L	5.4	mEq/L	102	mEq/L	6.6	mg/dL	369	mg/dL	0.6	mg/dL	0.6	mg/dL		IU/L	9	IU/L	57	mg/dL	2.5	mg/dL
12751607	37987126	27373350	8	K/uL	2.59	m/uL							193	K/uL	8.4	g/dL			2.1	g/dL	133	mEq/L	4.5	mEq/L	106	mEq/L	6.5	mg/dL	199	mg/dL	0.4	mg/dL			13	IU/L	25	IU/L	43	mg/dL	3.1	mg/dL
12752094	35503043	22741630	10.9	K/uL	4.22	m/uL	72.3	%	16.8	%	8.4	%	416	K/uL	12.2	g/dL					144	mEq/L	3.7	mEq/L	107	mEq/L	9	mg/dL	214	mg/dL	0.8	mg/dL			40	IU/L	27	IU/L	35	mg/dL	1.6	mg/dL			125	mg/dL	111	mg/dL	25
12752572	31901798	27674406	7	K/uL	2.86	m/uL	76.9	%	4.7	%	16.3	%	398	K/uL	10	g/dL			3	g/dL	139	mEq/L	3.9	mEq/L	97	mEq/L	9.4	mg/dL	134	mg/dL	0.7	mg/dL			19	IU/L	53	IU/L	16	mg/dL	1.3	mg/dL			100	mg/dL	168	mg/dL	40
12753882	33327592	29849272	1.7	K/uL	2.64	m/uL	93.2	%	1.9	%	1	%	51	K/uL	8.1	g/dL			1.6	g/dL	140	mEq/L	3.8	mEq/L	103	mEq/L	6.7	mg/dL	79	mg/dL	1	mg/dL			32	IU/L	24	IU/L	35	mg/dL	0.4	mg/dL
12753907	34290467	27484831	9	K/uL	3.58	m/uL	70.3	%	16.2	%	8	%	253	K/uL	11.5	g/dL			3	g/dL	129	mEq/L	2.9	mEq/L	103	mEq/L	7.2	mg/dL	118	mg/dL									33	mg/dL	1	mg/dL
12754871	30256612	29291425	13.7	K/uL	3.8	m/uL	74.9	%	16.6	%	7.1	%	133	K/uL	10.4	g/dL			3.6	g/dL	137	mEq/L	5.3	mEq/L	101	mEq/L	7.5	mg/dL	152	mg/dL	0.7	mg/dL			23	IU/L	38	IU/L	17	mg/dL	1.3	mg/dL
12756525	34339688	20172092	22.1	K/uL	4.56	m/uL							371	K/uL	13.7	g/dL			3.3	g/dL	122	mEq/L	7	mEq/L	84	mEq/L	8.5	mg/dL	326	mg/dL	1.2	mg/dL			489	IU/L	100	IU/L	96	mg/dL	3.8	mg/dL	14.3	mg/dL
12757169	33411710	26989759	5.5	K/uL	4.3	m/uL	66	%	4	%	6	%	222	K/uL	12.8	g/dL			1.7	g/dL	133	mEq/L	3.6	mEq/L	102	mEq/L	6.8	mg/dL	131	mg/dL	1.6	mg/dL	6.5	mg/dL	16	IU/L	53	IU/L	23	mg/dL	1.5	mg/dL			467	mg/dL
12759241	33462738	26279428	14.9	K/uL	4.39	m/uL	85.4	%	8.5	%	5.6	%	250	K/uL	12.8	g/dL			3.4	g/dL	140	mEq/L	3.8	mEq/L	103	mEq/L	8.5	mg/dL	199	mg/dL									18	mg/dL	0.8	mg/dL
12762391	36178749	22395114	19.4	K/uL	3.91	m/uL	85.7	%	9.3	%	3.9	%	131	K/uL	11.3	g/dL					135	mEq/L	3.9	mEq/L	110	mEq/L	7.8	mg/dL	123	mg/dL									13	mg/dL	0.8	mg/dL
12768940	36805192	21618403	17.6	K/uL	3.03	m/uL	84.8	%	6.7	%	7.3	%	468	K/uL	9.6	g/dL	5.4	g/dL	2.7	g/dL	129	mEq/L	4	mEq/L	93	mEq/L	8.8	mg/dL	120	mg/dL	0.2	mg/dL			10	IU/L	21	IU/L	22	mg/dL	1.7	mg/dL	4.8	mg/dL
12773131	37774419	24669778	11.5	K/uL	4.11	m/uL	96	%	2	%	2	%	389	K/uL	11.7	g/dL	5.1	g/dL			141	mEq/L	3.8	mEq/L	100	mEq/L	9	mg/dL	130	mg/dL	0.6	mg/dL			23	IU/L	28	IU/L	119	mg/dL	2.2	mg/dL
12775498	39580384	20678397	17.8	K/uL	3.62	m/uL	82	%	11	%	6	%	314	K/uL	9.5	g/dL	7.8	g/dL	3.3	g/dL	139	mEq/L	4.6	mEq/L	102	mEq/L	9	mg/dL	78	mg/dL	1.1	mg/dL			40	IU/L	34	IU/L	37	mg/dL	1.5	mg/dL
12780478	30009505	28468774	7	K/uL	4.58	m/uL	83.3	%	10.1	%	4.9	%	182	K/uL	13.1	g/dL			3	g/dL	139	mEq/L	4.8	mEq/L	102	mEq/L	8.7	mg/dL	110	mg/dL	0.7	mg/dL			16	IU/L	74	IU/L	17	mg/dL	1.3	mg/dL
12782295	33708830	28711743	6.9	K/uL	2.58	m/uL							129	K/uL	8	g/dL					139	mEq/L	4.6	mEq/L	112	mEq/L			150	mg/dL									22	mg/dL	1.4	mg/dL
12788091	36066057	27580197	21.1	K/uL	3.83	m/uL							131	K/uL	10	g/dL			3.2	g/dL	139	mEq/L	4	mEq/L	109	mEq/L	8.4	mg/dL	378	mg/dL	0.6	mg/dL			15	IU/L	27	IU/L	49	mg/dL	2.4	mg/dL			144	mg/dL
12789053	30389421	22234196	7.1	K/uL	3.23	m/uL							257	K/uL	10.5	g/dL					146	mEq/L	3.5	mEq/L	104	mEq/L	8.9	mg/dL	187	mg/dL	0.6	mg/dL			29	IU/L	42	IU/L	13	mg/dL	1.1	mg/dL			109	mg/dL	90	mg/dL	33
12793001	32136714	24340187	15	K/uL	3.24	m/uL	84	%	2	%	8	%	359	K/uL	9.3	g/dL					143	mEq/L	4	mEq/L	108	mEq/L	8.1	mg/dL	110	mg/dL									16	mg/dL	0.4	mg/dL
12793258	38613519	20784786	12.9	K/uL	3.07	m/uL	81.1	%	12.3	%	5.2	%	426	K/uL	8.5	g/dL					142	mEq/L	3.7	mEq/L	112	mEq/L	7.9	mg/dL	265	mg/dL									37	mg/dL	0.7	mg/dL
12799029	33067786	25638854	23.8	K/uL	2.29	m/uL	88.2	%	3	%	7.4	%	305	K/uL	6.7	g/dL			2.3	g/dL	135	mEq/L	5	mEq/L	101	mEq/L	8.4	mg/dL	191	mg/dL	1.3	mg/dL			59	IU/L	110	IU/L	96	mg/dL	4.6	mg/dL
12799272	39931237	23669294	5	K/uL	2.3	m/uL	74.7	%	17.3	%	4	%	117	K/uL	7	g/dL			4.3	g/dL	141	mEq/L	3.6	mEq/L	107	mEq/L	8.3	mg/dL	126	mg/dL	1	mg/dL			106	IU/L	271	IU/L	30	mg/dL	1.8	mg/dL
12805198	37109161	27613078	7.1	K/uL	2.78	m/uL	55	%	31	%	7	%	245	K/uL	9.5	g/dL					135	mEq/L	4.2	mEq/L	104	mEq/L	8.7	mg/dL	131	mg/dL	1.4	mg/dL			63	IU/L	66	IU/L	7	mg/dL	0.5	mg/dL
12805443	31586876	28711909	3.5	K/uL	2.51	m/uL	57.3	%	35.8	%	4	%	111	K/uL	7.1	g/dL					143	mEq/L	4	mEq/L	116	mEq/L	7.7	mg/dL	93	mg/dL									13	mg/dL	0.5	mg/dL
12810752	34708203	28492080	13.8	K/uL	3.66	m/uL							324	K/uL	8.8	g/dL			2.9	g/dL	138	mEq/L	5.7	mEq/L	100	mEq/L	8.5	mg/dL	131	mg/dL	0.7	mg/dL			8	IU/L	22	IU/L	24	mg/dL	0.8	mg/dL
12814111	34071736	24560448	10.2	K/uL	4.63	m/uL							232	K/uL	13.8	g/dL			4	g/dL	141	mEq/L	4.7	mEq/L	109	mEq/L	9	mg/dL	114	mg/dL	0.6	mg/dL			40	IU/L	25	IU/L	30	mg/dL	1.2	mg/dL
12816320	30145276	29484661	36.2	K/uL	3.44	m/uL	90	%	4.8	%	4.8	%	170	K/uL	10.2	g/dL			2.7	g/dL	142	mEq/L	3.7	mEq/L	113	mEq/L	7.2	mg/dL	154	mg/dL	0.4	mg/dL			10	IU/L	29	IU/L	22	mg/dL	1.3	mg/dL
12816899	33170440	22567719	9.6	K/uL	3.5	m/uL	87	%	9.1	%	3.8	%	175	K/uL	11.4	g/dL			2.3	g/dL	135	mEq/L	7	mEq/L	108	mEq/L	7.8	mg/dL	92	mg/dL	0.3	mg/dL			180	IU/L	176	IU/L	74	mg/dL	1.9	mg/dL
12816952	38999166	25833965	4.4	K/uL	2.56	m/uL	68.3	%	20.9	%	5.7	%	134	K/uL	8.2	g/dL			3.3	g/dL	136	mEq/L	4.5	mEq/L	96	mEq/L	8.1	mg/dL	253	mg/dL	1.9	mg/dL			15	IU/L	28	IU/L	68	mg/dL	2.6	mg/dL
12821625	31159916	27848569	10.5	K/uL	3.43	m/uL	87.8	%	10.4	%	1.2	%	217	K/uL	11	g/dL			3.6	g/dL	139	mEq/L	4.5	mEq/L	106	mEq/L	7.8	mg/dL	174	mg/dL	0.4	mg/dL			27	IU/L	47	IU/L	29	mg/dL	1.4	mg/dL			113	mg/dL	246	mg/dL	45
12822417	34028253	29370917	17.1	K/uL	5.21	m/uL	87.1	%	5.3	%	6.8	%	151	K/uL	16.2	g/dL			3.5	g/dL	136	mEq/L	6.4	mEq/L	106	mEq/L	8.5	mg/dL	260	mg/dL	0.8	mg/dL			281	IU/L	352	IU/L	31	mg/dL	1.6	mg/dL			43	mg/dL	86	mg/dL	29
12826995	32803587	22389954	10.1	K/uL	3.08	m/uL							235	K/uL	9.5	g/dL					151	mEq/L	4.1	mEq/L	110	mEq/L	8.5	mg/dL	187	mg/dL	1.3	mg/dL			25	IU/L	72	IU/L	30	mg/dL	1.1	mg/dL
12828031	36596177	22875214	7.8	K/uL	3.48	m/uL							169	K/uL	10.7	g/dL			3.9	g/dL	150	mEq/L	3.6	mEq/L	112	mEq/L	8.1	mg/dL	97	mg/dL	0.3	mg/dL			32	IU/L	58	IU/L	41	mg/dL	1.7	mg/dL
12828050	39741900	21589904	7.4	K/uL	3.1	m/uL							320	K/uL	8.8	g/dL					139	mEq/L	3.8	mEq/L	93	mEq/L	9.7	mg/dL	78	mg/dL									27	mg/dL	4.2	mg/dL	4.6	mg/dL	149	mg/dL	164	mg/dL	38
12834295	30909545	24254007	8.6	K/uL	3.15	m/uL							232	K/uL	9.7	g/dL			1.9	g/dL	148	mEq/L	3.4	mEq/L	108	mEq/L	7.5	mg/dL	139	mg/dL									22	mg/dL	0.7	mg/dL
12834788	38714211	24092508	14.4	K/uL	3.45	m/uL	83	%	2	%	5	%	182	K/uL	11.6	g/dL			2.9	g/dL	134	mEq/L	3.9	mEq/L	100	mEq/L	8.3	mg/dL	80	mg/dL	0.6	mg/dL			15	IU/L	22	IU/L	13	mg/dL	1	mg/dL
12835204	36742211	29939761	19.2	K/uL	3.84	m/uL	88.3	%	5.3	%	5.4	%	286	K/uL	11.4	g/dL			3.5	g/dL	144	mEq/L	3.3	mEq/L	93	mEq/L	10.1	mg/dL	256	mg/dL	0.7	mg/dL			37	IU/L	54	IU/L	57	mg/dL	8.1	mg/dL			176	mg/dL	116	mg/dL	30
12837356	34162544	27495238	11.1	K/uL	3.03	m/uL	77	%	12	%	4	%	321	K/uL	8.8	g/dL			3.2	g/dL	139	mEq/L	5.6	mEq/L	105	mEq/L	8.1	mg/dL	317	mg/dL									98	mg/dL	3	mg/dL			262	mg/dL
12837948	34435255	20012163	8.9	K/uL	3.07	m/uL							195	K/uL	9.5	g/dL			3.8	g/dL	136	mEq/L	3.8	mEq/L	93	mEq/L	9	mg/dL	94	mg/dL									43	mg/dL	1.9	mg/dL
12839207	33779251	21569644	10.6	K/uL	4	m/uL							233	K/uL	8.6	g/dL					140	mEq/L	3.6	mEq/L	96	mEq/L	8.3	mg/dL	123	mg/dL									26	mg/dL	1.2	mg/dL
12840146	33450222	21034212	16.2	K/uL	5.12	m/uL	73	%	16.1	%	7.9	%	323	K/uL	13	g/dL			3.5	g/dL	148	mEq/L	4.6	mEq/L	114	mEq/L	8.7	mg/dL	218	mg/dL	0.4	mg/dL			15	IU/L	13	IU/L	21	mg/dL	1.2	mg/dL
12840278	37717749	21604617	19.6	K/uL	4.25	m/uL	87.6	%	5.2	%	4.6	%	225	K/uL	10.5	g/dL			4.1	g/dL	132	mEq/L	4.5	mEq/L	91	mEq/L	9.1	mg/dL	160	mg/dL	0.7	mg/dL			142	IU/L	29	IU/L	13	mg/dL	0.5	mg/dL			81	mg/dL
12842941	35318787	23480053	18.6	K/uL	3.71	m/uL	75.3	%	13.7	%	10	%	142	K/uL	12.1	g/dL	7.1	g/dL	4.3	g/dL	138	mEq/L	4	mEq/L	101	mEq/L	9.1	mg/dL	106	mg/dL	1	mg/dL			20	IU/L	25	IU/L	22	mg/dL	1.4	mg/dL			94	mg/dL	85	mg/dL	31
12845930	32676856	29988959	3.6	K/uL	2.42	m/uL	52	%	30	%	0	%	45	K/uL	8.5	g/dL			2.9	g/dL	139	mEq/L	4.3	mEq/L	109	mEq/L	6.6	mg/dL	207	mg/dL	0.9	mg/dL			12	IU/L	14	IU/L	22	mg/dL	0.9	mg/dL
12846283	31748510	29628674	17.3	K/uL	3.51	m/uL	75	%	2	%	2	%	208	K/uL	10.8	g/dL			3.2	g/dL	136	mEq/L	6.2	mEq/L	101	mEq/L	9.3	mg/dL	79	mg/dL	0.3	mg/dL			10	IU/L	46	IU/L	45	mg/dL	6.2	mg/dL
12847817	38442730	23048103	11.9	K/uL	2.74	m/uL	88.4	%	5.3	%	5.1	%	221	K/uL	7.7	g/dL			2.9	g/dL	137	mEq/L	5.1	mEq/L	105	mEq/L	7.6	mg/dL	178	mg/dL	0.3	mg/dL	0.3	mg/dL	451	IU/L	111	IU/L	56	mg/dL	2.5	mg/dL
12848433	37505032	26161838	10.8	K/uL	3.16	m/uL							119	K/uL	9.9	g/dL			2.2	g/dL	142	mEq/L	4.3	mEq/L	110	mEq/L	9	mg/dL	85	mg/dL	1.2	mg/dL			4	IU/L	28	IU/L	44	mg/dL	2	mg/dL
12848856	32606321	20987466	12.8	K/uL	2.62	m/uL	79.1	%	13.6	%	6.2	%	731	K/uL	8.5	g/dL	5.3	g/dL	3	g/dL	153	mEq/L	3.7	mEq/L	111	mEq/L	8.8	mg/dL	161	mg/dL					26	IU/L	32	IU/L	84	mg/dL	1.3	mg/dL
12852254	31285867	25857654	22	K/uL	5.36	m/uL	86	%	8	%	3	%	79	K/uL	16.8	g/dL			3.3	g/dL	153	mEq/L	4.8	mEq/L	108	mEq/L	8	mg/dL	129	mg/dL	2.2	mg/dL			195	IU/L	563	IU/L	110	mg/dL	3.5	mg/dL			167	mg/dL	248	mg/dL	63
12853711	31015337	25849371	5.2	K/uL	3.46	m/uL							210	K/uL	10.4	g/dL					142	mEq/L	4.6	mEq/L	105	mEq/L	8.7	mg/dL	101	mg/dL									12	mg/dL	0.6	mg/dL
12854593	30192099	28763740	11.6	K/uL	3.76	m/uL	47.9	%	34.6	%	13.1	%	279	K/uL	10.8	g/dL			3	g/dL	142	mEq/L	4.2	mEq/L	106	mEq/L	8	mg/dL	211	mg/dL	1.9	mg/dL			44	IU/L	46	IU/L	29	mg/dL	1.3	mg/dL
12855989	31377399	27950133	20.8	K/uL	3	m/uL	93	%	4	%	2.6	%	75	K/uL	10.1	g/dL					138	mEq/L	3.8	mEq/L	101	mEq/L	8	mg/dL	181	mg/dL	3.3	mg/dL			18	IU/L	46	IU/L	65	mg/dL	2.4	mg/dL
12856125	31201080	29403466	17.2	K/uL	3.26	m/uL							149	K/uL	11.2	g/dL					140	mEq/L	3.7	mEq/L	100	mEq/L	9.6	mg/dL	125	mg/dL									28	mg/dL	1	mg/dL
12856657	34989182	28365452	16.8	K/uL	3.36	m/uL	77.4	%	16.6	%	3.9	%	162	K/uL	10.2	g/dL					139	mEq/L	4.3	mEq/L	110	mEq/L	8.5	mg/dL	141	mg/dL									17	mg/dL	1	mg/dL
12860204	36123826	27198150	5	K/uL	3.16	m/uL							72	K/uL	11.1	g/dL			2.8	g/dL	133	mEq/L	6.2	mEq/L	111	mEq/L	8.7	mg/dL	163	mg/dL	3.4	mg/dL	1.2	mg/dL	37	IU/L	45	IU/L	30	mg/dL	2.1	mg/dL
12860941	38151958	25544823	22	K/uL	3.05	m/uL	80.3	%	10.1	%	5.2	%	376	K/uL	9.3	g/dL			2.4	g/dL	132	mEq/L	5.1	mEq/L	97	mEq/L	7.1	mg/dL	211	mg/dL	0.9	mg/dL	0.5	mg/dL	19	IU/L	12	IU/L	24	mg/dL	1.4	mg/dL	10.9	mg/dL
12861888	34791606	28995188	21.6	K/uL	3.06	m/uL	89.8	%	3.3	%	6	%	197	K/uL	8	g/dL					136	mEq/L	4.1	mEq/L	105	mEq/L	7.5	mg/dL	135	mg/dL	0.2	mg/dL			10	IU/L	8	IU/L	24	mg/dL	0.9	mg/dL
12862321	32737479	27343985	8.4	K/uL	2.58	m/uL	93.7	%	3.4	%	2.2	%	444	K/uL	7.7	g/dL	4.6	g/dL	2.8	g/dL	126	mEq/L	4.4	mEq/L	96	mEq/L	8.3	mg/dL	202	mg/dL	0.2	mg/dL			6	IU/L	13	IU/L	28	mg/dL	2.5	mg/dL
12863662	38845954	22930856	12	K/uL	3.64	m/uL							157	K/uL	9.8	g/dL					140	mEq/L	5.1	mEq/L	108	mEq/L	8	mg/dL	153	mg/dL									29	mg/dL	1.4	mg/dL
12867875	34425810	27831438	7.6	K/uL	3.34	m/uL	80.4	%	12.8	%	6.2	%	171	K/uL	11	g/dL	5	g/dL	1.9	g/dL	138	mEq/L	3.4	mEq/L	108	mEq/L	7.3	mg/dL	90	mg/dL	0.8	mg/dL	1.5	mg/dL	8	IU/L	20	IU/L	8	mg/dL	0.8	mg/dL			55	mg/dL
12874696	32170779	25528690	7.5	K/uL	2.42	m/uL							167	K/uL	7.5	g/dL			3.1	g/dL	137	mEq/L	4.6	mEq/L	97	mEq/L	8.8	mg/dL	95	mg/dL	0.2	mg/dL			62	IU/L	65	IU/L	92	mg/dL	8.1	mg/dL
12875089	30034142	28590693	19.6	K/uL	4.07	m/uL	87.9	%	8.9	%	2.7	%	185	K/uL	12	g/dL					132	mEq/L	6.8	mEq/L	102	mEq/L	11	mg/dL	356	mg/dL	0.7	mg/dL			667	IU/L	370	IU/L	87	mg/dL	4.2	mg/dL
12875526	33971148	21247950	10.8	K/uL	4.46	m/uL	81.6	%	11.3	%	6.7	%	243	K/uL	14.4	g/dL			4.1	g/dL	136	mEq/L	6.5	mEq/L	102	mEq/L	9.3	mg/dL	152	mg/dL	1.2	mg/dL			2040	IU/L	3327	IU/L	32	mg/dL	2.2	mg/dL
12876138	37800727	27443188	9.6	K/uL	3.66	m/uL	89.8	%	4.7	%	4.8	%	203	K/uL	10.4	g/dL			2.5	g/dL	135	mEq/L	3.4	mEq/L	104	mEq/L	8.1	mg/dL	85	mg/dL	0.2	mg/dL			10	IU/L	17	IU/L	41	mg/dL	2.9	mg/dL
12876250	35060852	20920820	23.4	K/uL	3.54	m/uL	83	%	11	%	6	%	310	K/uL	11.1	g/dL			2.2	g/dL	133	mEq/L	3.9	mEq/L	95	mEq/L	8.6	mg/dL	126	mg/dL	1	mg/dL			42	IU/L	24	IU/L	10	mg/dL	0.6	mg/dL
12877713	31164400	20721453	8.6	K/uL	3.57	m/uL	89.8	%	6	%	4.1	%	229	K/uL	10.3	g/dL					135	mEq/L	4.2	mEq/L	98	mEq/L	9.1	mg/dL	95	mg/dL									31	mg/dL	1.5	mg/dL
12880790	39919388	22331412	31.8	K/uL	3.42	m/uL	55	%	2	%	3	%	225	K/uL	10.1	g/dL			2.5	g/dL	139	mEq/L	3.6	mEq/L	106	mEq/L	7.9	mg/dL	128	mg/dL	0.3	mg/dL			22	IU/L	40	IU/L	38	mg/dL	1.3	mg/dL
12882286	38189753	26133697	9.8	K/uL	3.78	m/uL	84.7	%	8.7	%	5.9	%	425	K/uL	11.3	g/dL			2.4	g/dL	139	mEq/L	5	mEq/L	101	mEq/L	9.9	mg/dL	137	mg/dL	0.5	mg/dL			10	IU/L	18	IU/L	20	mg/dL	0.7	mg/dL
12883917	38025120	29575966	16.7	K/uL	3.26	m/uL							107	K/uL	10.5	g/dL					135	mEq/L	5	mEq/L	108	mEq/L	8.1	mg/dL	115	mg/dL									11	mg/dL	0.5	mg/dL
12885839	33086444	24454271	13.7	K/uL	3.63	m/uL	69.7	%	22.1	%	5.8	%	153	K/uL	10.4	g/dL					137	mEq/L	5.6	mEq/L	106	mEq/L			144	mg/dL									21	mg/dL	1	mg/dL
12886804	30242588	20554695	34.6	K/uL	4.91	m/uL	88.7	%	2.6	%	7.4	%	581	K/uL	13.5	g/dL			1.7	g/dL	136	mEq/L	4.6	mEq/L	95	mEq/L	8.1	mg/dL	158	mg/dL	0.7	mg/dL			15	IU/L	27	IU/L	15	mg/dL	1.6	mg/dL			92	mg/dL
12886813	34388892	28879694	24.3	K/uL	3.22	m/uL	44	%	48	%	2	%	155	K/uL	10	g/dL			3.6	g/dL	145	mEq/L	3.3	mEq/L	106	mEq/L	8.5	mg/dL	94	mg/dL	0.5	mg/dL			59	IU/L	99	IU/L	24	mg/dL	0.9	mg/dL	4.3	mg/dL
12886834	38124917	29473616	10.4	K/uL	4.42	m/uL							204	K/uL	11.7	g/dL			3.6	g/dL	140	mEq/L	5.4	mEq/L	107	mEq/L	9.2	mg/dL	157	mg/dL	0.9	mg/dL			12	IU/L	37	IU/L	34	mg/dL	0.8	mg/dL					106	mg/dL
12889151	31877689	28123809	12.3	K/uL	3.53	m/uL							109	K/uL	11.4	g/dL			3.8	g/dL	139	mEq/L	5.1	mEq/L	91	mEq/L	9.3	mg/dL	214	mg/dL	0.8	mg/dL			558	IU/L	3456	IU/L	47	mg/dL	5.8	mg/dL
12889874	39766062	27419281	8.6	K/uL	3.33	m/uL							261	K/uL	9.9	g/dL			3	g/dL	138	mEq/L	4.5	mEq/L	109	mEq/L	8.9	mg/dL	176	mg/dL	0.2	mg/dL			8	IU/L	29	IU/L	23	mg/dL	1.6	mg/dL
12892230	37026273	23873990	9.5	K/uL	3.36	m/uL	90.2	%	6.9	%	1.9	%	153	K/uL	10.4	g/dL					139	mEq/L	3.8	mEq/L	108	mEq/L	6.9	mg/dL	161	mg/dL									21	mg/dL	0.8	mg/dL
12896960	32294257	27866798	11.2	K/uL	3.95	m/uL	87	%	1	%	0	%	89	K/uL	11.8	g/dL			2.9	g/dL	141	mEq/L	3.1	mEq/L	104	mEq/L	7.5	mg/dL	149	mg/dL	1.1	mg/dL			83	IU/L	120	IU/L	27	mg/dL	1.9	mg/dL
12897194	33473720	22086492	15.8	K/uL	3.43	m/uL	77	%	3	%	3	%	226	K/uL	10.6	g/dL	5.4	g/dL	3.4	g/dL	139	mEq/L	4.8	mEq/L	108	mEq/L	8.6	mg/dL	151	mg/dL	0.9	mg/dL			91	IU/L	101	IU/L	93	mg/dL	5	mg/dL
12902262	32479705	27307774	15.3	K/uL	3.36	m/uL							275	K/uL	10.1	g/dL					134	mEq/L	4.4	mEq/L	93	mEq/L	10.1	mg/dL	77	mg/dL									45	mg/dL	2.1	mg/dL
12903508	38554782	28889493	22.4	K/uL	4.01	m/uL	91	%	6	%	2	%	58	K/uL	11.2	g/dL			4.7	g/dL	132	mEq/L	4.2	mEq/L	102	mEq/L	10.1	mg/dL	140	mg/dL	0.6	mg/dL			11	IU/L	57	IU/L	30	mg/dL	1.2	mg/dL			50	mg/dL
12904593	37008108	22523148	17.9	K/uL	3.01	m/uL							340	K/uL	9.5	g/dL					132	mEq/L	5.6	mEq/L	95	mEq/L	8.1	mg/dL	162	mg/dL	0.2	mg/dL			283	IU/L	383	IU/L	23	mg/dL	3	mg/dL
12905199	36659101	28682209	11.6	K/uL	2.76	m/uL	83.2	%	5.3	%	8.1	%	196	K/uL	9.4	g/dL			3.4	g/dL	132	mEq/L	4.3	mEq/L	88	mEq/L	8.6	mg/dL	155	mg/dL	2	mg/dL			25	IU/L	85	IU/L	20	mg/dL	4.2	mg/dL
12909685	37151868	25632086	25.6	K/uL	3.46	m/uL	88	%	7	%	5	%	293	K/uL	9.5	g/dL			2.5	g/dL	149	mEq/L	3.4	mEq/L	119	mEq/L	7.8	mg/dL	332	mg/dL	0.2	mg/dL			17	IU/L	12	IU/L	35	mg/dL	1.5	mg/dL
12913807	36803120	28189835	1.4	K/uL	1.92	m/uL	16	%	72	%	5	%	18	K/uL	6.3	g/dL			2.6	g/dL	143	mEq/L	4	mEq/L	106	mEq/L	8.2	mg/dL	152	mg/dL	0.9	mg/dL	1	mg/dL	26	IU/L	26	IU/L	17	mg/dL	0.7	mg/dL	2.3	mg/dL
12914859	34120793	25157400	7.2	K/uL	2.77	m/uL	69.1	%	21.3	%	5	%	211	K/uL	8.1	g/dL					138	mEq/L	4.4	mEq/L	110	mEq/L	8.3	mg/dL	147	mg/dL									17	mg/dL	3	mg/dL
12917345	39107382	22725279	3.7	K/uL	2.1	m/uL	83	%	1	%	1	%	221	K/uL	7.8	g/dL	4.7	g/dL	2.7	g/dL	133	mEq/L	3.7	mEq/L	105	mEq/L	7.7	mg/dL	135	mg/dL		mg/dL			12	IU/L	51	IU/L	12	mg/dL	0.3	mg/dL
12918606	34526707	29522161	28.1	K/uL	2.65	m/uL	88.6	%	6.6	%	3.2	%	62	K/uL	8.4	g/dL					139	mEq/L	4.1	mEq/L	114	mEq/L	8.7	mg/dL	144	mg/dL	0.9	mg/dL			25	IU/L	56	IU/L	16	mg/dL	0.6	mg/dL
12918714	33890341	21827250	17.7	K/uL	3.44	m/uL							136	K/uL	10.1	g/dL					138	mEq/L	4.2	mEq/L	109	mEq/L	6.6	mg/dL	103	mg/dL	3.4	mg/dL			215	IU/L	224	IU/L	43	mg/dL	1.3	mg/dL			111	mg/dL
12921573	31391132	23383995	12.4	K/uL	3.45	m/uL	91	%	4.7	%	4	%	165	K/uL	10.9	g/dL					137	mEq/L	4.2	mEq/L	104	mEq/L	8.2	mg/dL	186	mg/dL									21	mg/dL	1.1	mg/dL
12926897	38750362	29181422	18.4	K/uL	2.92	m/uL	90	%	3	%	1	%	142	K/uL	9.5	g/dL			2	g/dL	133	mEq/L	3.2	mEq/L	100	mEq/L	7.1	mg/dL	82	mg/dL	0.9	mg/dL			27	IU/L	31	IU/L	18	mg/dL	0.9	mg/dL
12927984	31799674	24281417	12.8	K/uL	2.36	m/uL	81	%	9	%	5	%	81	K/uL	7	g/dL			2.5	g/dL	137	mEq/L	4.7	mEq/L	103	mEq/L	8.7	mg/dL	125	mg/dL	0.9	mg/dL			17	IU/L	41	IU/L	25	mg/dL	1.1	mg/dL
12928031	33473149	28293501	6.5	K/uL	3.28	m/uL							129	K/uL	9.5	g/dL					136	mEq/L	3.6	mEq/L	99	mEq/L	9.3	mg/dL	100	mg/dL									11	mg/dL	0.8	mg/dL
12929459	37201080	24467417	13.9	K/uL	3.56	m/uL							141	K/uL	11.8	g/dL					139	mEq/L	4.1	mEq/L	113	mEq/L	8.3	mg/dL	127	mg/dL									9	mg/dL	0.7	mg/dL
12929759	39000847	27934958	7.8	K/uL	3.57	m/uL	93	%	3	%	3	%	76	K/uL	11	g/dL					148	mEq/L	4.2	mEq/L	113	mEq/L	8.6	mg/dL	245	mg/dL	0.9	mg/dL		mg/dL	11	IU/L	10	IU/L	18	mg/dL	1.2	mg/dL			72	mg/dL
12935838	34979576	25150751	10.2	K/uL	2.2	m/uL							82	K/uL	7.1	g/dL			4.3	g/dL	141	mEq/L	4.3	mEq/L	109	mEq/L	9	mg/dL	104	mg/dL	1.4	mg/dL			9	IU/L	23	IU/L	41	mg/dL	1.7	mg/dL
12936917	33368925	26172137	14.2	K/uL	3.76	m/uL							114	K/uL	11.8	g/dL					142	mEq/L	3.9	mEq/L	112	mEq/L	8.6	mg/dL	101	mg/dL									12	mg/dL	0.5	mg/dL
12938880	38824473	29282011	10	K/uL	2.72	m/uL							79	K/uL	8.7	g/dL			2.7	g/dL	137	mEq/L	3.8	mEq/L	112	mEq/L	7.3	mg/dL	144	mg/dL	1.8	mg/dL			13	IU/L	38	IU/L	17	mg/dL	0.6	mg/dL
12938997	30070238	21107537	12.6	K/uL	4.2	m/uL	92	%	4	%	1	%	134	K/uL	11.8	g/dL			2.4	g/dL	133	mEq/L	4.2	mEq/L	100	mEq/L	6.9	mg/dL	135	mg/dL	4.7	mg/dL			89	IU/L	39	IU/L	52	mg/dL	2.2	mg/dL
12940091	34146857	21915926	4.8	K/uL	2.76	m/uL	66.1	%	28.8	%	3.2	%	70	K/uL	8.7	g/dL			3.4	g/dL	146	mEq/L	4.2	mEq/L	114	mEq/L	8.5	mg/dL	132	mg/dL	0.1	mg/dL			15	IU/L	34	IU/L	9	mg/dL	0.7	mg/dL
12941037	34034497	20533238	7.7	K/uL	4.28	m/uL	74.5	%	15.7	%	6.4	%	283	K/uL	12.5	g/dL			3.7	g/dL	141	mEq/L	3.4	mEq/L	101	mEq/L	9.6	mg/dL	140	mg/dL	0.3	mg/dL			33	IU/L	32	IU/L	17	mg/dL	1.1	mg/dL	3.7	mg/dL
12942169	32865019	25134954	10.1	K/uL	4.11	m/uL							140	K/uL	13.5	g/dL			3.3	g/dL	139	mEq/L	3.7	mEq/L	103	mEq/L	8.4	mg/dL	149	mg/dL									10	mg/dL	0.9	mg/dL
12945639	38087113	28006697	11.4	K/uL	3.34	m/uL	86.6	%	7	%	4.4	%	156	K/uL	10.4	g/dL			2.1	g/dL	141	mEq/L	4.1	mEq/L	115	mEq/L	7.6	mg/dL	53	mg/dL	2.1	mg/dL	1.4	mg/dL	141	IU/L	166	IU/L	36	mg/dL	1	mg/dL
12947315	35189954	23860882	12.1	K/uL	4.79	m/uL							172	K/uL	15	g/dL					139	mEq/L	5.1	mEq/L	99	mEq/L	9.9	mg/dL	116	mg/dL									103	mg/dL	2.1	mg/dL
12948123	36970572	24478682	5.9	K/uL	3.51	m/uL	39	%	44	%	14	%	167	K/uL	9.4	g/dL			3.2	g/dL	137	mEq/L	5	mEq/L	101	mEq/L	8.6	mg/dL	250	mg/dL	0.3	mg/dL			52	IU/L	62	IU/L	40	mg/dL	4.8	mg/dL
12948163	37598224	28696854	12.9	K/uL	3.62	m/uL							121	K/uL	10.9	g/dL					138	mEq/L	4.8	mEq/L	108	mEq/L	8	mg/dL	277	mg/dL									27	mg/dL	1.9	mg/dL
12954931	36447271	23046729	13.7	K/uL	3.76	m/uL							152	K/uL	11.3	g/dL					139	mEq/L	4.5	mEq/L	108	mEq/L	6.1	mg/dL	107	mg/dL	0.8	mg/dL			25	IU/L	72	IU/L	38	mg/dL	4.2	mg/dL
12957869	35796444	23498084	22.9	K/uL	2.96	m/uL	77.2	%	7.6	%	14.4	%	119	K/uL	8.9	g/dL			3.6	g/dL	133	mEq/L	3.8	mEq/L	95	mEq/L	8.9	mg/dL	125	mg/dL	3.8	mg/dL	1.3	mg/dL	132	IU/L	462	IU/L	64	mg/dL	3.9	mg/dL			44	mg/dL
12962409	36897821	23101350	17.9	K/uL	4.28	m/uL	92.9	%	2.1	%	3.9	%	214	K/uL	11.5	g/dL			2.9	g/dL	136	mEq/L	5.5	mEq/L	101	mEq/L	8.3	mg/dL	102	mg/dL	0.6	mg/dL			347	IU/L	188	IU/L	41	mg/dL	1	mg/dL
12963490	32016140	29194808	6.3	K/uL	2.64	m/uL							69	K/uL	7.7	g/dL			2.9	g/dL	139	mEq/L	4	mEq/L	109	mEq/L	8.2	mg/dL	111	mg/dL	0.6	mg/dL			18	IU/L	33	IU/L	25	mg/dL	1.7	mg/dL
12963926	39026094	27811184	19.4	K/uL	3.86	m/uL	83	%	2	%	10	%	229	K/uL	12.3	g/dL			2	g/dL	143	mEq/L	4.6	mEq/L	108	mEq/L	7.5	mg/dL	172	mg/dL	0.4	mg/dL			47	IU/L	67	IU/L	56	mg/dL	1.5	mg/dL			243	mg/dL
12967466	31046125	29390476	10.2	K/uL	2.62	m/uL	50.8	%	18.6	%	26.7	%	237	K/uL	7.8	g/dL			3.3	g/dL	127	mEq/L	4.2	mEq/L	86	mEq/L	8.6	mg/dL	158	mg/dL	0.3	mg/dL			7	IU/L	23	IU/L	30	mg/dL	5.4	mg/dL
12972444	30239744	26536974	11.7	K/uL	4.78	m/uL	85.4	%	6	%	7.4	%	101	K/uL	14.4	g/dL					139	mEq/L	4.9	mEq/L	109	mEq/L	8.9	mg/dL	123	mg/dL	0.8	mg/dL			87	IU/L	78	IU/L	24	mg/dL	1.2	mg/dL			90	mg/dL
12973949	39814603	25742250	17.4	K/uL	4.08	m/uL	77.6	%	11.1	%	7.1	%	234	K/uL	11.4	g/dL			3	g/dL	152	mEq/L	3.3	mEq/L	115	mEq/L	9	mg/dL	182	mg/dL	0.4	mg/dL			14	IU/L	21	IU/L	37	mg/dL	1.1	mg/dL
12975244	32826189	20959368	15.2	K/uL	4.08	m/uL	82.7	%	8.6	%	8	%	132	K/uL	13.8	g/dL			3.6	g/dL	137	mEq/L	6	mEq/L	99	mEq/L	9.7	mg/dL	94	mg/dL	1.8	mg/dL			872	IU/L	1507	IU/L	54	mg/dL	3.2	mg/dL
12975635	34634948	22890659	7.5	K/uL	3.11	m/uL	75	%	18	%	4	%	215	K/uL	8.7	g/dL			3.6	g/dL	131	mEq/L	3	mEq/L	84	mEq/L	9.4	mg/dL	126	mg/dL	1.9	mg/dL	4	mg/dL	19	IU/L	31	IU/L	96	mg/dL	2.1	mg/dL
12978544	31453213	21758834	11.5	K/uL	4.43	m/uL	81.6	%	6.2	%	8.1	%	236	K/uL	13.3	g/dL			2.5	g/dL	135	mEq/L	4.4	mEq/L	106	mEq/L	7.2	mg/dL	191	mg/dL	0.5	mg/dL			72	IU/L	53	IU/L	15	mg/dL	0.9	mg/dL			117	mg/dL
12979369	33018292	24573804	17.5	K/uL	3.8	m/uL							141	K/uL	12.8	g/dL					141	mEq/L	4.1	mEq/L	99	mEq/L	10.2	mg/dL	180	mg/dL	1.6	mg/dL			27	IU/L	29	IU/L	30	mg/dL	1.4	mg/dL
12980603	30045159	29059351	6	K/uL	3.62	m/uL	92.1	%	2.9	%	4	%	596	K/uL	9.7	g/dL					130	mEq/L	4.6	mEq/L	84	mEq/L	9.1	mg/dL	131	mg/dL	0.3	mg/dL			15	IU/L	16	IU/L	19	mg/dL	0.5	mg/dL
12982096	38461357	23242797	7.1	K/uL	2.48	m/uL	92.1	%	5.3	%	2.1	%	140	K/uL	8.8	g/dL					144	mEq/L	6.7	mEq/L	105	mEq/L	8.4	mg/dL	122	mg/dL									85	mg/dL	11.2	mg/dL
12982786	31778525	28600986	23.8	K/uL	3.53	m/uL	65	%	5	%	9	%	94	K/uL	11.1	g/dL			3.3	g/dL	140	mEq/L	5.6	mEq/L	108	mEq/L	8	mg/dL	113	mg/dL	1.9	mg/dL			377	IU/L	286	IU/L	49	mg/dL	3.5	mg/dL
12986731	30157987	24524547	11.8	K/uL	2.8	m/uL	92.4	%	6	%	1.5	%	163	K/uL	8.3	g/dL			2.9	g/dL	130	mEq/L	4.2	mEq/L	101	mEq/L	7.2	mg/dL	456	mg/dL	0.4	mg/dL			2302	IU/L	8006	IU/L	45	mg/dL	3	mg/dL
12988392	32003074	25095720	18.7	K/uL	3.46	m/uL							138	K/uL	11.4	g/dL					136	mEq/L	5.2	mEq/L	115	mEq/L	8	mg/dL	93	mg/dL	0.3	mg/dL			19	IU/L	72	IU/L	25	mg/dL	1	mg/dL
12988872	32478868	25544435	26.2	K/uL	2.89	m/uL							394	K/uL	8	g/dL					137	mEq/L	4.1	mEq/L	103	mEq/L	8.2	mg/dL	169	mg/dL	0.2	mg/dL			43	IU/L	64	IU/L	25	mg/dL	1.9	mg/dL
12989843	34577612	25134429	14.7	K/uL	2.84	m/uL	84.8	%	7.4	%	6.1	%	133	K/uL	8.6	g/dL			2.9	g/dL	139	mEq/L	4.2	mEq/L	100	mEq/L	8.7	mg/dL	132	mg/dL	0.8	mg/dL			41	IU/L	34	IU/L	77	mg/dL	3.7	mg/dL
12990140	34528818	29022270	9.3	K/uL	3.64	m/uL	87.5	%	3.7	%	6	%	340	K/uL	10.3	g/dL			2.8	g/dL	145	mEq/L	3.9	mEq/L	102	mEq/L	9	mg/dL	134	mg/dL	0.7	mg/dL	3.2	mg/dL	15	IU/L	23	IU/L	44	mg/dL	0.8	mg/dL	7.9	mg/dL	74	mg/dL
12993146	32964078	28579208	7.4	K/uL	3.65	m/uL	68.6	%	19.9	%	10.6	%	130	K/uL	9.4	g/dL			3	g/dL	139	mEq/L	4	mEq/L	98	mEq/L	7.6	mg/dL	394	mg/dL	1.9	mg/dL	0.4	mg/dL	28	IU/L	40	IU/L	23	mg/dL	1.6	mg/dL
12993525	34441168	29019770	8.7	K/uL	5.29	m/uL							197	K/uL	16.4	g/dL					138	mEq/L	3.1	mEq/L	89	mEq/L	9.4	mg/dL	104	mg/dL									47	mg/dL	2.4	mg/dL
12994583	37749734	20034560	8.8	K/uL	2.51	m/uL	76.6	%	13.5	%	9	%	146	K/uL	7.8	g/dL					137	mEq/L	4.4	mEq/L	110	mEq/L	8.9	mg/dL	107	mg/dL	0.6	mg/dL							17	mg/dL	0.9	mg/dL
12999347	38945490	27196425	5.8	K/uL	2.06	m/uL							62	K/uL	7.2	g/dL					138	mEq/L	5.3	mEq/L	103	mEq/L	8.4	mg/dL	141	mg/dL									59	mg/dL	5.9	mg/dL
13000092	37287859	27136710	3.7	K/uL	3.09	m/uL	55.6	%	41.7	%	1.9	%	72	K/uL	7.9	g/dL					137	mEq/L	4	mEq/L	106	mEq/L	7.8	mg/dL	107	mg/dL									13	mg/dL	0.7	mg/dL
13005213	31313221	25902946	6.8	K/uL	4.17	m/uL	71.4	%	7	%	18.2	%	155	K/uL	11.9	g/dL			3.3	g/dL	139	mEq/L	4	mEq/L	103	mEq/L	8.8	mg/dL	87	mg/dL	2.1	mg/dL			27	IU/L	51	IU/L	18	mg/dL	1	mg/dL			102	mg/dL	123	mg/dL	37
13005295	33627276	27238441	9.2	K/uL	3.59	m/uL	70.6	%	24.4	%	2.6	%	120	K/uL	11.5	g/dL					142	mEq/L	4.9	mEq/L	111	mEq/L	8.5	mg/dL	100	mg/dL									15	mg/dL	1	mg/dL
13007744	32597621	23394784	21.4	K/uL	3.44	m/uL							212	K/uL	10.6	g/dL					140	mEq/L	3.8	mEq/L	105	mEq/L	8.7	mg/dL	130	mg/dL									14	mg/dL	0.7	mg/dL
13009403	31653401	28855202	9.1	K/uL	3.57	m/uL	66.9	%	16.7	%	9	%	344	K/uL	10.3	g/dL			2.4	g/dL	141	mEq/L	4	mEq/L	104	mEq/L	8.4	mg/dL	131	mg/dL	0.5	mg/dL			12	IU/L	28	IU/L	3	mg/dL	0.5	mg/dL
13010075	36556828	22670880	9.5	K/uL	4.38	m/uL	68.9	%	19.3	%	10.9	%	198	K/uL	13.6	g/dL			4.2	g/dL	137	mEq/L	5.3	mEq/L	99	mEq/L	10.4	mg/dL	87	mg/dL	1.9	mg/dL	1	mg/dL	43	IU/L	52	IU/L	42	mg/dL	1.8	mg/dL
13010423	38367302	26084305	21.7	K/uL	3.71	m/uL	87.3	%	4.3	%	6.6	%	51	K/uL	12	g/dL			2.9	g/dL	134	mEq/L	4.4	mEq/L	95	mEq/L	7.8	mg/dL	226	mg/dL	1.7	mg/dL	1.2	mg/dL	146	IU/L	109	IU/L	37	mg/dL	1.4	mg/dL			155	mg/dL	86	mg/dL	14
13014714	31707715	27743947	13.1	K/uL	2.5	m/uL							133	K/uL	7.2	g/dL					139	mEq/L	4.1	mEq/L	110	mEq/L	8.4	mg/dL	120	mg/dL									11	mg/dL	0.9	mg/dL
13014961	36090192	26459640	12.1	K/uL	2.25	m/uL	77.1	%	18.4	%	2.5	%	85	K/uL	6.7	g/dL			2.8	g/dL	142	mEq/L	3.3	mEq/L	112	mEq/L	7.8	mg/dL	177	mg/dL	0.7	mg/dL			224	IU/L	416	IU/L	21	mg/dL	0.8	mg/dL
13014963	36732527	29021422	31.3	K/uL	3.3	m/uL	86.7	%	4.3	%	5.7	%	291	K/uL	10.2	g/dL			2.4	g/dL	132	mEq/L	3.3	mEq/L	101	mEq/L	8.2	mg/dL	303	mg/dL	0.6	mg/dL			16	IU/L	22	IU/L	27	mg/dL	0.7	mg/dL			113	mg/dL
13017386	37904621	20509990	12.6	K/uL	3.11	m/uL	89.9	%	6.1	%	3.7	%	465	K/uL	8.8	g/dL	4.5	g/dL	2.4	g/dL	141	mEq/L	3.9	mEq/L	105	mEq/L	8.3	mg/dL	84	mg/dL	0.7	mg/dL			29	IU/L	43	IU/L	17	mg/dL	1	mg/dL			213	mg/dL	237	mg/dL	37
13017503	32941966	21320306		K/uL		m/uL	79.9	%	12.9	%	5.7	%		K/uL		g/dL			2.1	g/dL	145	mEq/L	2.8	mEq/L	122	mEq/L	6.3	mg/dL	152	mg/dL	0.4	mg/dL			6	IU/L	13	IU/L	12	mg/dL	0.4	mg/dL
13018203	32090007	26519584	9.8	K/uL	3.4	m/uL	74.1	%	10.9	%	8.6	%	330	K/uL	9.4	g/dL					137	mEq/L	4.9	mEq/L	99	mEq/L	9.5	mg/dL	368	mg/dL	0.4	mg/dL			14	IU/L	10	IU/L	36	mg/dL	1.3	mg/dL
13019601	38721211	25074807	9.1	K/uL	3.92	m/uL							310	K/uL	11.1	g/dL					135	mEq/L	3.3	mEq/L	89	mEq/L	8.3	mg/dL	124	mg/dL									17	mg/dL	0.7	mg/dL
13021148	34244938	25628893	11	K/uL	3.14	m/uL	88.6	%	7.1	%	2.9	%	227	K/uL	8.6	g/dL					136	mEq/L	3.7	mEq/L	103	mEq/L	8.3	mg/dL	139	mg/dL									28	mg/dL	1.5	mg/dL
13021449	32096776	24347414	10.1	K/uL	5.09	m/uL	79.5	%	15.4	%	4.1	%	164	K/uL	14.6	g/dL			3.5	g/dL	136	mEq/L	3.7	mEq/L	105	mEq/L	7.5	mg/dL	154	mg/dL	1	mg/dL			78	IU/L	107	IU/L	7	mg/dL	0.5	mg/dL
13021846	30904052	23998396	34.9	K/uL	3.74	m/uL	84	%	9.3	%	4.7	%	323	K/uL	11.8	g/dL			2.6	g/dL	128	mEq/L	5.9	mEq/L	98	mEq/L	8.4	mg/dL	181	mg/dL	1.3	mg/dL			786	IU/L	870	IU/L	31	mg/dL	1	mg/dL			159	mg/dL
13022039	35532406	28555350	9.6	K/uL	3.77	m/uL							142	K/uL	11.5	g/dL					136	mEq/L	4.1	mEq/L	99	mEq/L	9.3	mg/dL	113	mg/dL	0.5	mg/dL			13	IU/L	20	IU/L	41	mg/dL	1.3	mg/dL
13022637	33139563	24172172	15.3	K/uL	4.75	m/uL							158	K/uL	13.7	g/dL			3	g/dL	135	mEq/L	5	mEq/L	103	mEq/L	7.5	mg/dL	150	mg/dL	0.5	mg/dL			25	IU/L	32	IU/L	25	mg/dL	1.1	mg/dL
13025331	34164956	21458587	16.3	K/uL	3.84	m/uL	80.6	%	10.9	%	7.3	%	234	K/uL	12.3	g/dL			3	g/dL	134	mEq/L	4.3	mEq/L	100	mEq/L	8.2	mg/dL	121	mg/dL	0.9	mg/dL	8.1	mg/dL	14	IU/L	19	IU/L	37	mg/dL	1.5	mg/dL					145	mg/dL	31
13029938	33312436	21446172	15.4	K/uL	3.37	m/uL	83.7	%	12.3	%	3	%	185	K/uL	8.5	g/dL					141	mEq/L	3.5	mEq/L	108	mEq/L	8.6	mg/dL	126	mg/dL									15	mg/dL	0.5	mg/dL
13030541	33014693	29372534	12.3	K/uL	5.03	m/uL							153	K/uL	14.7	g/dL			2.9	g/dL	135	mEq/L	3.8	mEq/L	102	mEq/L	10.1	mg/dL	205	mg/dL	0.6	mg/dL			33	IU/L	50	IU/L	19	mg/dL	0.9	mg/dL			73	mg/dL	137	mg/dL	68
13031833	33888235	28357467	14.1	K/uL	3.92	m/uL							183	K/uL	11.8	g/dL					136	mEq/L	4	mEq/L	95	mEq/L	9.4	mg/dL	100	mg/dL	0.7	mg/dL			56	IU/L	86	IU/L	20	mg/dL	0.7	mg/dL
13033327	39867250	21093920	13.4	K/uL	3.26	m/uL	96.5	%	2.1	%	1.4	%	569	K/uL	9	g/dL			2.4	g/dL	144	mEq/L	4.4	mEq/L	99	mEq/L	9	mg/dL	221	mg/dL	0.2	mg/dL			9	IU/L	21	IU/L	17	mg/dL	0.5	mg/dL			260	mg/dL
13033509	38662455	20649731	10.4	K/uL	3.92	m/uL							143	K/uL	12	g/dL			3.7	g/dL	145	mEq/L	3.6	mEq/L	107	mEq/L	8.3	mg/dL	95	mg/dL	3.6	mg/dL			171	IU/L	138	IU/L	26	mg/dL	1.5	mg/dL
13036184	35144051	28963674	18.3	K/uL	2.75	m/uL							207	K/uL	8.7	g/dL					138	mEq/L	3.5	mEq/L	97	mEq/L	7.8	mg/dL	150	mg/dL									204	mg/dL	3.9	mg/dL
13039756	35613774	26791146	8.3	K/uL	3.31	m/uL							115	K/uL	9.8	g/dL					139	mEq/L	4.4	mEq/L	107	mEq/L	8.2	mg/dL	101	mg/dL									15	mg/dL	1	mg/dL
13040569	35090925	27844105	23.7	K/uL	3.47	m/uL	89	%	8	%	1	%	124	K/uL	10.2	g/dL					139	mEq/L	4.3	mEq/L	107	mEq/L	7.2	mg/dL	113	mg/dL									14	mg/dL	1	mg/dL
13041135	38536103	20476767	8.8	K/uL	4.83	m/uL							103	K/uL	12.7	g/dL			3.3	g/dL	152	mEq/L	4.4	mEq/L	105	mEq/L	9.2	mg/dL	138	mg/dL	1.4	mg/dL			438	IU/L	556	IU/L	57	mg/dL	1.4	mg/dL
13042648	35031845	26157365	21.1	K/uL	2.88	m/uL	87	%	2	%	3	%	247	K/uL	10.1	g/dL			1.9	g/dL	140	mEq/L	3.2	mEq/L	110	mEq/L	6.8	mg/dL	141	mg/dL	0.3	mg/dL			136	IU/L	134	IU/L	61	mg/dL	1.6	mg/dL
13044086	35033372	24024798	6.3	K/uL	3.89	m/uL	92.9	%	3.8	%	1.7	%	232	K/uL	11.5	g/dL	4.9	g/dL	2.6	g/dL	138	mEq/L	4.5	mEq/L	98	mEq/L	7.6	mg/dL	120	mg/dL	0.3	mg/dL			157	IU/L	147	IU/L	65	mg/dL	7.4	mg/dL			383	mg/dL
13046240	34987550	29029681	8.9	K/uL	3.55	m/uL	67	%	17	%	16	%	195	K/uL	10.7	g/dL					142	mEq/L	4.1	mEq/L	102	mEq/L	9	mg/dL	115	mg/dL									29	mg/dL	1.6	mg/dL			85	mg/dL	130	mg/dL	55
13053623	33220556	21981457	22.3	K/uL	4.4	m/uL	86.1	%	11.1	%	1.5	%	439	K/uL	11.9	g/dL			3.3	g/dL	140	mEq/L	4.8	mEq/L	103	mEq/L	7.7	mg/dL	434	mg/dL	0.5	mg/dL			230	IU/L	398	IU/L	26	mg/dL	2	mg/dL
13055950	39768937	28507903	15.6	K/uL	2.34	m/uL	98	%	1	%	1	%	81	K/uL	7.6	g/dL			2.2	g/dL	135	mEq/L	4.7	mEq/L	103	mEq/L	7.5	mg/dL	117	mg/dL	2	mg/dL			5	IU/L	17	IU/L	37	mg/dL	1.3	mg/dL
13058554	32919041	22220379	16.1	K/uL	2.69	m/uL							37	K/uL	8.4	g/dL	9.2	g/dL	1.6	g/dL	139	mEq/L	3.4	mEq/L	117	mEq/L	8.6	mg/dL	139	mg/dL	0.2	mg/dL							32	mg/dL	1	mg/dL
13059012	34047022	22649733	13.1	K/uL	2.64	m/uL	77.3	%	9.8	%	10.5	%	281	K/uL	7.8	g/dL					125	mEq/L	7	mEq/L	90	mEq/L	7.9	mg/dL	157	mg/dL									31	mg/dL	2.4	mg/dL
13063859	34708600	23419521	6.9	K/uL	3.6	m/uL	92.5	%	3.1	%	4	%	179	K/uL	11.2	g/dL			3.5	g/dL	139	mEq/L	4.4	mEq/L	96	mEq/L	7.8	mg/dL	125	mg/dL	4.5	mg/dL	4.4	mg/dL	70	IU/L	50	IU/L	38	mg/dL	9.1	mg/dL	4.4	mg/dL	456	mg/dL	116	mg/dL
13065656	32708666	25812513	46.9	K/uL	3.87	m/uL							376	K/uL	11.5	g/dL			3	g/dL	136	mEq/L	4	mEq/L	98	mEq/L	8.9	mg/dL	102	mg/dL	4.3	mg/dL			147	IU/L	158	IU/L	15	mg/dL	0.7	mg/dL
13069434	31611273	26792980	2.9	K/uL	2.89	m/uL	74.5	%	11.6	%	4.7	%	166	K/uL	10.1	g/dL			3.4	g/dL	138	mEq/L	5.4	mEq/L	100	mEq/L	10.2	mg/dL	84	mg/dL	0.9	mg/dL			4	IU/L	22	IU/L	45	mg/dL	8.4	mg/dL
13074311	37878030	26095534	16.1	K/uL	3.04	m/uL	93.4	%	3	%	3.3	%	92	K/uL	9.4	g/dL			2.1	g/dL	134	mEq/L	4.4	mEq/L	106	mEq/L	7.9	mg/dL	219	mg/dL	1.2	mg/dL			1649	IU/L	2056	IU/L	50	mg/dL	0.6	mg/dL
13077571	30689359	29602112	27	K/uL	4.87	m/uL	92.4	%	5	%	2.1	%	189	K/uL	11	g/dL			2.8	g/dL	151	mEq/L	3.3	mEq/L	116	mEq/L	7.5	mg/dL	175	mg/dL	0.7	mg/dL	0.2	mg/dL	44	IU/L	107	IU/L	42	mg/dL	1.8	mg/dL			220	mg/dL
13078497	37888515	26760002	15.8	K/uL	2.22	m/uL							274	K/uL	6.4	g/dL					127	mEq/L	5.4	mEq/L	94	mEq/L	8.1	mg/dL	373	mg/dL	0.7	mg/dL	0.6	mg/dL	136	IU/L	166	IU/L	71	mg/dL	4.1	mg/dL
13080111	38011202	24845258	27.9	K/uL	4.6	m/uL	91.6	%	4	%	3	%	128	K/uL	14.6	g/dL			3.4	g/dL	136	mEq/L	4.7	mEq/L	96	mEq/L	8.4	mg/dL	187	mg/dL	1.2	mg/dL			85	IU/L	144	IU/L	74	mg/dL	2.2	mg/dL	12	mg/dL
13082436	32551964	28874660	3.9	K/uL	2.63	m/uL	88.8	%	4.8	%	5.8	%	54	K/uL	7.7	g/dL			2.3	g/dL	138	mEq/L	3.7	mEq/L	108	mEq/L	7.3	mg/dL	112	mg/dL	6.5	mg/dL			42	IU/L	61	IU/L	22	mg/dL	1.4	mg/dL
13082930	39178312	28605235	15	K/uL	2.66	m/uL							99	K/uL	7.4	g/dL			2.5	g/dL	138	mEq/L	4	mEq/L	98	mEq/L	7.7	mg/dL	132	mg/dL	1.1	mg/dL			12	IU/L	27	IU/L	35	mg/dL	0.9	mg/dL
13085252	33911293	27367766	5	K/uL	2.89	m/uL	68.5	%	25	%	5.5	%	128	K/uL	9.7	g/dL					134	mEq/L	4.4	mEq/L	103	mEq/L	7.3	mg/dL	103	mg/dL									18	mg/dL	0.7	mg/dL
13085916	36044915	29535117	13.6	K/uL	2.75	m/uL	89.1	%	7.1	%	2.3	%	222	K/uL	7.9	g/dL					156	mEq/L	3.5	mEq/L	116	mEq/L	7.9	mg/dL	155	mg/dL	1.2	mg/dL			19	IU/L	16	IU/L	57	mg/dL	1.5	mg/dL
13090694	34251119	24900954	13.6	K/uL	3.28	m/uL	90.3	%	5	%	4.2	%	179	K/uL	9.7	g/dL			3.2	g/dL	134	mEq/L	4.5	mEq/L	100	mEq/L	8.2	mg/dL	505	mg/dL	0.3	mg/dL			40	IU/L	130	IU/L	68	mg/dL	3	mg/dL
13093114	31762339	23724516	20.3	K/uL	4.39	m/uL	73	%	12.8	%	12.8	%	164	K/uL	11.7	g/dL			2.9	g/dL	136	mEq/L	3.7	mEq/L	103	mEq/L	7.9	mg/dL	115	mg/dL	0.8	mg/dL			45	IU/L	49	IU/L	19	mg/dL	1.3	mg/dL
13102222	34094273	22865835	6.8	K/uL	3.42	m/uL	80	%	8	%	5	%	134	K/uL	10.4	g/dL			2.8	g/dL	138	mEq/L	4.5	mEq/L	97	mEq/L	9.6	mg/dL	51	mg/dL	6.5	mg/dL	9.1	mg/dL	33	IU/L	33	IU/L	34	mg/dL	7	mg/dL
13102520	36600930	27126363	10.8	K/uL	3.15	m/uL	87.1	%	7.5	%	5.3	%	324	K/uL	8.7	g/dL					142	mEq/L	4.3	mEq/L	100	mEq/L	9.2	mg/dL	133	mg/dL									14	mg/dL	0.7	mg/dL
13104273	39171010	26363014	15.5	K/uL	2.73	m/uL	67	%	10	%	8	%	289	K/uL	7.4	g/dL			2.8	g/dL	143	mEq/L	4.8	mEq/L	108	mEq/L	7.7	mg/dL	113	mg/dL	1.1	mg/dL			2	IU/L	37	IU/L	74	mg/dL	1.5	mg/dL
13108883	32007747	25372232	6.5	K/uL	3.27	m/uL							167	K/uL	9.3	g/dL					134	mEq/L	3.6	mEq/L	104	mEq/L	6.8	mg/dL	205	mg/dL									52	mg/dL	6.2	mg/dL
13109270	31596132	24754104	14.9	K/uL	3.1	m/uL							363	K/uL	9.4	g/dL			2.8	g/dL	134	mEq/L	3.8	mEq/L	94	mEq/L	8.6	mg/dL	336	mg/dL	0.3	mg/dL	0.2	mg/dL	49	IU/L	36	IU/L	33	mg/dL	2.2	mg/dL
13109280	36660763	20548998	8.2	K/uL	2.88	m/uL	92.1	%	4.7	%	3	%	184	K/uL	9.1	g/dL			2.6	g/dL	128	mEq/L	2.8	mEq/L	95	mEq/L	7.4	mg/dL	123	mg/dL	0.3	mg/dL	4.3	mg/dL	27	IU/L	43	IU/L	19	mg/dL	0.8	mg/dL
13109480	35026327	27583514	15.2	K/uL	4.21	m/uL	84	%	6.4	%	8.9	%	166	K/uL	13.6	g/dL			3.9	g/dL	134	mEq/L	4.4	mEq/L	97	mEq/L	8.8	mg/dL	246	mg/dL	0.8	mg/dL			14	IU/L	25	IU/L	31	mg/dL	1.4	mg/dL
13109589	33882594	27155289	18.8	K/uL	3.66	m/uL	94.2	%	2.8	%	2.2	%	390	K/uL	9.7	g/dL			2.6	g/dL	138	mEq/L	3.8	mEq/L	104	mEq/L	8.6	mg/dL	172	mg/dL									39	mg/dL	1.2	mg/dL
13113830	33884485	23519599	13	K/uL	2.86	m/uL							403	K/uL	6.8	g/dL					141	mEq/L	4.1	mEq/L	112	mEq/L	8.8	mg/dL	75	mg/dL									49	mg/dL	1.7	mg/dL
13114575	30941081	24334208	16.3	K/uL	3.57	m/uL							457	K/uL	10.6	g/dL			3.6	g/dL	144	mEq/L	4	mEq/L	111	mEq/L	7.8	mg/dL	107	mg/dL	0.5	mg/dL			6	IU/L	8	IU/L	17	mg/dL	1.1	mg/dL
13117363	31760091	26883570	20.3	K/uL	5.07	m/uL	90	%	7	%	2	%	281	K/uL	16.7	g/dL	5.4	g/dL	2.8	g/dL	142	mEq/L	3.8	mEq/L	111	mEq/L	8.1	mg/dL	192	mg/dL									40	mg/dL	1.6	mg/dL
13119714	35545270	26274837	29.9	K/uL	3.79	m/uL	93.5	%	3.5	%	1.6	%	177	K/uL	11.1	g/dL			3	g/dL	137	mEq/L	5	mEq/L	106	mEq/L	6.9	mg/dL	151	mg/dL	0.3	mg/dL			51	IU/L	71	IU/L	88	mg/dL	4.8	mg/dL
13120648	35257339	29465132	1.5	K/uL	2.59	m/uL	25	%	64	%	1	%	31	K/uL	7.6	g/dL	5.1	g/dL	2.4	g/dL	137	mEq/L	3.9	mEq/L	101	mEq/L	8.3	mg/dL	117	mg/dL	0.6	mg/dL			13	IU/L	15	IU/L	26	mg/dL	1	mg/dL	4.8	mg/dL
13122104	30809363	26321876	8.1	K/uL	3.67	m/uL	71.3	%	14.2	%	13.1	%	327	K/uL	10.6	g/dL			2.5	g/dL	130	mEq/L	4.2	mEq/L	92	mEq/L	8.3	mg/dL	109	mg/dL	0.7	mg/dL			65	IU/L	276	IU/L	35	mg/dL	1.5	mg/dL	13.5	mg/dL
13122881	31137492	20696458	6.5	K/uL	3.53	m/uL							106	K/uL	11.2	g/dL					141	mEq/L	4.1	mEq/L	108	mEq/L	8.8	mg/dL	140	mg/dL									28	mg/dL	1.9	mg/dL
13123020	34721027	26767329	8.2	K/uL	2.76	m/uL	85.8	%	6.3	%	7	%	190	K/uL	9.5	g/dL					143	mEq/L	3.7	mEq/L	109	mEq/L	8.6	mg/dL	104	mg/dL	0.7	mg/dL			12	IU/L	19	IU/L	27	mg/dL	1.1	mg/dL
13124745	33434459	20698655	91.9	K/uL	4.31	m/uL	93.4	%	0.8	%	2	%	635	K/uL	9.3	g/dL			2.4	g/dL	144	mEq/L	3.4	mEq/L	107	mEq/L	8.1	mg/dL	97	mg/dL	1.8	mg/dL	0.6	mg/dL	120	IU/L	111	IU/L	18	mg/dL	1	mg/dL
13125051	32749069	25519392	7.6	K/uL	2.29	m/uL	75.7	%	18.1	%	4.4	%	85	K/uL	7	g/dL			2.1	g/dL	146	mEq/L	3.7	mEq/L	110	mEq/L	13.6	mg/dL	212	mg/dL	1	mg/dL			24	IU/L	41	IU/L	15	mg/dL	1.2	mg/dL			103	mg/dL
13131924	31174458	20312546	16.8	K/uL	3.8	m/uL	87.4	%	4.2	%	6.9	%	439	K/uL	10.4	g/dL					142	mEq/L	3.2	mEq/L	103	mEq/L	9.6	mg/dL	120	mg/dL	0.8	mg/dL	0.3	mg/dL	11	IU/L	19	IU/L	24	mg/dL	1.9	mg/dL
13134081	31228755	27076781	18.1	K/uL	3.47	m/uL							295	K/uL	10.1	g/dL			2.9	g/dL	136	mEq/L	6	mEq/L	98	mEq/L	7.7	mg/dL	146	mg/dL	4.6	mg/dL			100	IU/L	103	IU/L	71	mg/dL	5.2	mg/dL	6.5	mg/dL
13136201	30557954	25180237	8.4	K/uL	2.83	m/uL							692	K/uL	8.3	g/dL					140	mEq/L	4.3	mEq/L	113	mEq/L	8	mg/dL	143	mg/dL									33	mg/dL	2.4	mg/dL
13139405	35267691	27121231	8.2	K/uL	4	m/uL	70.9	%	21.4	%	4.2	%	158	K/uL	12.2	g/dL					140	mEq/L	4.6	mEq/L	108	mEq/L	8.1	mg/dL	114	mg/dL									20	mg/dL	1.1	mg/dL
13140343	39571846	27308490	20	K/uL	3.19	m/uL	94.3	%	3.2	%	2.1	%	208	K/uL	9.6	g/dL	4.4	g/dL			139	mEq/L	4.5	mEq/L	102	mEq/L	7.9	mg/dL	177	mg/dL									24	mg/dL	2.9	mg/dL
13140465	34871275	29561068	22.4	K/uL	1.97	m/uL							149	K/uL	6.1	g/dL			2.6	g/dL	137	mEq/L	4.7	mEq/L	113	mEq/L			102	mg/dL	0.4	mg/dL			18	IU/L	21	IU/L	22	mg/dL	0.8	mg/dL
13142540	38128199	26119424	8.2	K/uL	2.55	m/uL	80	%	6	%	0	%	82	K/uL	7.9	g/dL	3.4	g/dL	1.7	g/dL	139	mEq/L	3.4	mEq/L	100	mEq/L	7.1	mg/dL	33	mg/dL	0.5	mg/dL			15	IU/L	29	IU/L	49	mg/dL	1.2	mg/dL
13146404	35334932	21616653	15.4	K/uL	4.24	m/uL							284	K/uL	12.8	g/dL					140	mEq/L	4.9	mEq/L	108	mEq/L	8.9	mg/dL	202	mg/dL									14	mg/dL	1	mg/dL
13146871	35998526	22123138	8.7	K/uL	3.73	m/uL	79.4	%	10.5	%	7.6	%	217	K/uL	10.5	g/dL					143	mEq/L	3.2	mEq/L	106	mEq/L	8.8	mg/dL	146	mg/dL									9	mg/dL	0.3	mg/dL
13151599	38124068	28767332	6.6	K/uL	3.4	m/uL	83.6	%	10.3	%	2.5	%	153	K/uL	9.5	g/dL			3.5	g/dL	146	mEq/L	3.6	mEq/L	109	mEq/L	8.8	mg/dL	95	mg/dL	0.8	mg/dL			31	IU/L	28	IU/L	30	mg/dL	2.4	mg/dL
13154176	36444685	22327437	10.7	K/uL	3.02	m/uL	77.3	%	16.8	%	4.8	%	142	K/uL	9.7	g/dL					143	mEq/L	3.9	mEq/L	106	mEq/L	8.2	mg/dL	175	mg/dL	1.1	mg/dL			22	IU/L	51	IU/L	27	mg/dL	1.2	mg/dL			77	mg/dL	153	mg/dL	75
13155224	33571695	21270587	40.6	K/uL	3.97	m/uL	86.8	%	5.9	%	5.6	%	207	K/uL	13.5	g/dL			3.1	g/dL	142	mEq/L	3.4	mEq/L	98	mEq/L	9.4	mg/dL	290	mg/dL	1.3	mg/dL			137	IU/L	567	IU/L	21	mg/dL	2.1	mg/dL			143	mg/dL	65	mg/dL	44
13155358	34743374	26580141	22.8	K/uL	5.5	m/uL	83.5	%	5.7	%	9.5	%	275	K/uL	15.6	g/dL					141	mEq/L	2.7	mEq/L	96	mEq/L	8.2	mg/dL	852	mg/dL	0.4	mg/dL			447	IU/L	679	IU/L	17	mg/dL	1.1	mg/dL			281	mg/dL	166	mg/dL	43
13155984	37460222	20295301	12.1	K/uL	2.93	m/uL	81.4	%	13.1	%	2.8	%	115	K/uL	7.9	g/dL			3.2	g/dL	142	mEq/L	4.6	mEq/L	107	mEq/L	8.3	mg/dL	122	mg/dL	0.6	mg/dL			12	IU/L	12	IU/L	53	mg/dL	1.6	mg/dL
13157094	35311495	20850342	7.9	K/uL	3.17	m/uL	86.8	%	8	%	4.7	%	245	K/uL	6.9	g/dL					140	mEq/L	4.6	mEq/L	104	mEq/L	8.6	mg/dL	98	mg/dL									16	mg/dL	0.9	mg/dL
13157308	38871008	24116584	20.1	K/uL	4.96	m/uL	84	%	6	%	5	%	308	K/uL	14	g/dL					135	mEq/L	4.1	mEq/L	98	mEq/L	8.8	mg/dL	158	mg/dL	0.4	mg/dL			716	IU/L	1728	IU/L	25	mg/dL	1.1	mg/dL			82	mg/dL
13158454	39221454	26803680	11.6	K/uL	3.23	m/uL	80.3	%	14.1	%	3.2	%	278	K/uL	9.4	g/dL					138	mEq/L	4	mEq/L	112	mEq/L	7.5	mg/dL	81	mg/dL									22	mg/dL	1.6	mg/dL
13158794	34102799	20004775	6.7	K/uL	2.8	m/uL	84.8	%	10	%	4.5	%	150	K/uL	8.2	g/dL					140	mEq/L	5.3	mEq/L	113	mEq/L	7.8	mg/dL	84	mg/dL									66	mg/dL	2.6	mg/dL
13159402	35442294	22389821	7.4	K/uL	2.36	m/uL	74.3	%	17	%	6.4	%	143	K/uL	6.4	g/dL					138	mEq/L	4.7	mEq/L	108	mEq/L			87	mg/dL									7	mg/dL	0.9	mg/dL
13159617	30219064	23917176	15.6	K/uL	3.28	m/uL	89	%	8	%	2	%	94	K/uL	10.7	g/dL			3	g/dL	135	mEq/L	4.7	mEq/L	104	mEq/L	7	mg/dL	127	mg/dL	0.6	mg/dL			26	IU/L	32	IU/L	43	mg/dL	1.9	mg/dL
13160555	32427776	21607404	7.5	K/uL	3.42	m/uL	64.7	%	21.2	%	7.9	%	140	K/uL	9.2	g/dL					139	mEq/L	3.5	mEq/L	95	mEq/L	9	mg/dL	141	mg/dL									53	mg/dL	2.7	mg/dL
13163293	33838834	25557026	19.4	K/uL	4.2	m/uL	64	%	15.9	%	8.9	%	141	K/uL	12.6	g/dL					137	mEq/L	4.2	mEq/L	105	mEq/L	9	mg/dL	102	mg/dL	1	mg/dL			13	IU/L	40	IU/L	15	mg/dL	0.9	mg/dL
13163873	38604711	20958300	5.1	K/uL	4.07	m/uL	33	%	9	%	5	%	124	K/uL	12.6	g/dL			2.9	g/dL	147	mEq/L	3.7	mEq/L	115	mEq/L	8.3	mg/dL	125	mg/dL	0.4	mg/dL			12	IU/L	16	IU/L	27	mg/dL	1.4	mg/dL
13165300	35374444	26862936	0.1	K/uL	2.54	m/uL	56	%	8	%	36	%	20	K/uL	8.2	g/dL			2.9	g/dL	135	mEq/L	5	mEq/L	103	mEq/L	8	mg/dL	131	mg/dL	1.2	mg/dL	1.3	mg/dL	114	IU/L	148	IU/L	52	mg/dL	2.5	mg/dL	6.8	mg/dL
13174926	31325497	29830193	12.4	K/uL	3.97	m/uL							207	K/uL	13.5	g/dL			2.7	g/dL	144	mEq/L	4	mEq/L	110	mEq/L	7.3	mg/dL	360	mg/dL	0.6	mg/dL			31	IU/L	150	IU/L	18	mg/dL	1.2	mg/dL			127	mg/dL	92	mg/dL	41
13175443	39783992	25511420	13.4	K/uL	3.95	m/uL	75.1	%	8.1	%	16.2	%	282	K/uL	10	g/dL					135	mEq/L	4.2	mEq/L	93	mEq/L	8.9	mg/dL	270	mg/dL	1.2	mg/dL			13	IU/L	17	IU/L	24	mg/dL	1.6	mg/dL	9.7	mg/dL
13176120	32824112	28235217	10.5	K/uL	2.62	m/uL							287	K/uL	8.3	g/dL					146	mEq/L	2.7	mEq/L	111	mEq/L	8.6	mg/dL	50	mg/dL									21	mg/dL	1	mg/dL
13176539	32949655	21784423	7.4	K/uL	2.6	m/uL	90.1	%	4.4	%	4.8	%	209	K/uL	8.1	g/dL			2.3	g/dL	141	mEq/L	3.9	mEq/L	112	mEq/L	7.6	mg/dL	92	mg/dL									35	mg/dL	0.7	mg/dL
13176653	32581319	23242884	7.3	K/uL	2.74	m/uL							144	K/uL	8.3	g/dL					145	mEq/L	4.3	mEq/L	111	mEq/L	7.4	mg/dL	101	mg/dL	0.3	mg/dL				IU/L	14	IU/L	14	mg/dL	1.9	mg/dL
13181161	34434736	26569434	39.8	K/uL	3.54	m/uL	91.2	%	4.3	%	4.4	%	224	K/uL	11.3	g/dL			2.7	g/dL	132	mEq/L	4.2	mEq/L	106	mEq/L	7.1	mg/dL	358	mg/dL	0.4	mg/dL			713	IU/L	983	IU/L	19	mg/dL	1.3	mg/dL			142	mg/dL	167	mg/dL	32
13181356	31096112	26254050	13.3	K/uL	3.53	m/uL	86	%	3	%	1	%	116	K/uL	11.6	g/dL			3.4	g/dL	145	mEq/L	3.7	mEq/L	110	mEq/L	7.9	mg/dL	148	mg/dL	0.7	mg/dL			46	IU/L	60	IU/L	52	mg/dL	3.2	mg/dL
13181627	33291189	24787003	7.8	K/uL	5.17	m/uL	58	%	35	%	5	%	358	K/uL	14.8	g/dL			3.6	g/dL	138	mEq/L	5	mEq/L	105	mEq/L	7.3	mg/dL	95	mg/dL	0.3	mg/dL			35	IU/L	47	IU/L	13	mg/dL	1.6	mg/dL
13182702	39212926	26172646	9.7	K/uL	4.05	m/uL	68.4	%	21.9	%	8	%	203	K/uL	10.2	g/dL			3.4	g/dL	145	mEq/L	4.4	mEq/L	103	mEq/L	8.8	mg/dL	109	mg/dL	0.5	mg/dL			15	IU/L	17	IU/L	22	mg/dL	0.9	mg/dL			99	mg/dL	127	mg/dL	52
13183268	34341359	22344073	11.2	K/uL	2.52	m/uL	73.5	%	18.2	%	4	%	108	K/uL	7.8	g/dL			2.7	g/dL	141	mEq/L	3.9	mEq/L	117	mEq/L	7.9	mg/dL	126	mg/dL	2.7	mg/dL			12	IU/L	80	IU/L	12	mg/dL	0.5	mg/dL
13185886	38879817	26179940	13	K/uL	2.99	m/uL	79	%	6	%	9	%	224	K/uL	8.8	g/dL	4.9	g/dL	3.3	g/dL	130	mEq/L	4.4	mEq/L	93	mEq/L	8.1	mg/dL	271	mg/dL	0.6	mg/dL	0.2	mg/dL	9	IU/L	15	IU/L	116	mg/dL	4	mg/dL
13187609	37707849	22681948	27.1	K/uL	4.54	m/uL	90.9	%	1.9	%	5.8	%	177	K/uL	10.1	g/dL	6.5	g/dL	2.4	g/dL	132	mEq/L	3.8	mEq/L	93	mEq/L	8.7	mg/dL	119	mg/dL	0.8	mg/dL			15	IU/L	15	IU/L	30	mg/dL	0.6	mg/dL
13188037	38004476	25526264	9.7	K/uL	2.36	m/uL	85	%	9.8	%	4.5	%	134	K/uL	8.6	g/dL			2.3	g/dL	138	mEq/L	4.3	mEq/L	104	mEq/L	7	mg/dL	119	mg/dL	0.7	mg/dL	2.1	mg/dL	111	IU/L	156	IU/L	66	mg/dL	2	mg/dL
13188866	37934571	23178063	10.5	K/uL	2.04	m/uL	82.6	%	9	%	6	%	177	K/uL	6.3	g/dL			2.9	g/dL	143	mEq/L	4.4	mEq/L	100	mEq/L	9	mg/dL	138	mg/dL	0.4	mg/dL			10	IU/L	18	IU/L	90	mg/dL	4.4	mg/dL			83	mg/dL	135	mg/dL	69
13190496	38725902	29844431	7.9	K/uL	4.72	m/uL	76.1	%	15.5	%	6.9	%	277	K/uL	12.8	g/dL			3.3	g/dL	135	mEq/L	4.1	mEq/L	101	mEq/L	8.9	mg/dL	137	mg/dL	0.2	mg/dL			13	IU/L	19	IU/L	19	mg/dL	0.5	mg/dL			163	mg/dL	196	mg/dL	43
13192655	33657066	29542181	0.5	K/uL	2.27	m/uL	5	%	66	%	15	%	89	K/uL	7	g/dL			2.8	g/dL	135	mEq/L	3.8	mEq/L	104	mEq/L	6.8	mg/dL	169	mg/dL	0.6	mg/dL			8	IU/L	18	IU/L	18	mg/dL	1.6	mg/dL	5.4	mg/dL
13193136	34999847	22054269	7.5	K/uL	3.43	m/uL							199	K/uL	10.5	g/dL					146	mEq/L	3.5	mEq/L	113	mEq/L	8.1	mg/dL	128	mg/dL	0.4	mg/dL			13	IU/L	17	IU/L	20	mg/dL	0.9	mg/dL
13194166	39270495	22036580	9.6	K/uL	4.6	m/uL	78.8	%	15.1	%	4	%	237	K/uL	13.5	g/dL			3.6	g/dL	149	mEq/L	4.2	mEq/L	107	mEq/L	8.8	mg/dL	113	mg/dL	0.5	mg/dL			22	IU/L	39	IU/L	27	mg/dL	2.1	mg/dL			159	mg/dL
13194394	32951608	22991415	45.8	K/uL	6.82	m/uL	90.9	%	1.5	%	3.5	%	693	K/uL	15.7	g/dL			3	g/dL	134	mEq/L	4.9	mEq/L	91	mEq/L	9.1	mg/dL	258	mg/dL	1.3	mg/dL			18	IU/L	75	IU/L	21	mg/dL	1.2	mg/dL			131	mg/dL	109	mg/dL	19
13196638	37519903	25702185	9.4	K/uL	4.81	m/uL	77.7	%	12.4	%	5.5	%	166	K/uL	13.3	g/dL	6	g/dL	4.1	g/dL	144	mEq/L	5.2	mEq/L	106	mEq/L	10.1	mg/dL	171	mg/dL	0.8	mg/dL			24	IU/L	90	IU/L	28	mg/dL	1.8	mg/dL
13200139	34190051	24197685	21	K/uL	4.93	m/uL	85.9	%	3.5	%	9.4	%	281	K/uL	15.5	g/dL			3.6	g/dL	144	mEq/L	3.6	mEq/L	105	mEq/L	8.2	mg/dL	218	mg/dL	0.9	mg/dL			195	IU/L	412	IU/L	20	mg/dL	2	mg/dL
13200579	37571275	29541068	17.2	K/uL	3.33	m/uL	80.5	%	7.7	%	9	%	284	K/uL	9.9	g/dL			3	g/dL	144	mEq/L	4.8	mEq/L	105	mEq/L	8.8	mg/dL	126	mg/dL	0.7	mg/dL			26	IU/L	44	IU/L	58	mg/dL	1.9	mg/dL			173	mg/dL
13201095	39953418	28453791	18.8	K/uL	4.32	m/uL	89.2	%	7.3	%	3	%	214	K/uL	15	g/dL			3.1	g/dL	142	mEq/L	3.8	mEq/L	99	mEq/L	8.5	mg/dL	142	mg/dL	1	mg/dL			39	IU/L	175	IU/L	46	mg/dL	2.1	mg/dL
13202007	32226600	29333484	11.5	K/uL	3.35	m/uL	84	%	1	%	7	%	226	K/uL	8.2	g/dL			3.7	g/dL	135	mEq/L	4.3	mEq/L	96	mEq/L	9.2	mg/dL	105	mg/dL	0.6	mg/dL			30	IU/L	35	IU/L	85	mg/dL	13	mg/dL
13202590	32377341	24004814	9.8	K/uL	3.39	m/uL							138	K/uL	10.9	g/dL					140	mEq/L	3.7	mEq/L	111	mEq/L	8.1	mg/dL	130	mg/dL									16	mg/dL	0.7	mg/dL
13204322	33378345	28219199	9.1	K/uL	2.34	m/uL	52.6	%	44.1	%	2.4	%	107	K/uL	7.4	g/dL			2.6	g/dL	139	mEq/L	4.5	mEq/L	110	mEq/L	8.3	mg/dL	108	mg/dL	0.4	mg/dL			14	IU/L	49	IU/L	10	mg/dL	0.6	mg/dL
13205038	36298131	24285099	12.7	K/uL	2.48	m/uL	83	%	5	%	0	%	63	K/uL	7	g/dL	5.4	g/dL	1.9	g/dL	135	mEq/L	4.2	mEq/L	98	mEq/L	6.4	mg/dL	221	mg/dL	1.3	mg/dL			793	IU/L	1719	IU/L	102	mg/dL	9.6	mg/dL
13205322	39293799	20527743	15.1	K/uL	5.18	m/uL	88.6	%	2.7	%	8	%	170	K/uL	17.2	g/dL			3.9	g/dL	144	mEq/L	3.8	mEq/L	104	mEq/L	9.6	mg/dL	145	mg/dL	1.2	mg/dL			26	IU/L	23	IU/L	38	mg/dL	1	mg/dL
13206731	34622544	20819967	24.6	K/uL	3.25	m/uL	75.9	%	17.6	%	3	%	284	K/uL	8.3	g/dL					139	mEq/L	4.8	mEq/L	108	mEq/L	8.2	mg/dL	110	mg/dL	0.7	mg/dL			22	IU/L	41	IU/L	15	mg/dL	0.8	mg/dL
13210948	36004811	29163406	18.7	K/uL	2.54	m/uL							600	K/uL	7.8	g/dL					140	mEq/L	4.1	mEq/L	105	mEq/L	7.5	mg/dL	95	mg/dL	0.3	mg/dL			21	IU/L	11	IU/L	6	mg/dL	0.4	mg/dL
13212165	31290668	29081263	4.4	K/uL	4.8	m/uL	78	%	7	%	4	%	157	K/uL	12.7	g/dL			3	g/dL	145	mEq/L	3.7	mEq/L	98	mEq/L	8.1	mg/dL	155	mg/dL	0.5	mg/dL			22	IU/L	30	IU/L	53	mg/dL	1.5	mg/dL
13214523	37139047	23133305	8.5	K/uL	3.72	m/uL							90	K/uL	11.5	g/dL					144	mEq/L	4.8	mEq/L	107	mEq/L	8.8	mg/dL	140	mg/dL									58	mg/dL	2.3	mg/dL			71	mg/dL	153	mg/dL	51
13214820	35440594	22022206	10.5	K/uL	3.16	m/uL	74.7	%	10.1	%	12.4	%	82	K/uL	9.5	g/dL			2.2	g/dL	135	mEq/L	4.7	mEq/L	98	mEq/L	8	mg/dL	163	mg/dL	1.2	mg/dL	1.2	mg/dL		IU/L	22	IU/L	45	mg/dL	2.4	mg/dL
13214943	34609940	26626252	12.5	K/uL	2.61	m/uL	67.8	%	10	%	11.5	%	70	K/uL	7.8	g/dL	3.6	g/dL	2.1	g/dL	133	mEq/L	5.1	mEq/L	103	mEq/L	7.5	mg/dL	230	mg/dL	4.9	mg/dL	1.3	mg/dL	12	IU/L	35	IU/L	31	mg/dL	1.1	mg/dL
13216117	31461567	24435089	12.7	K/uL	4.37	m/uL	88.7	%	5.4	%	4.8	%	328	K/uL	11.2	g/dL			3	g/dL	137	mEq/L	4.7	mEq/L	98	mEq/L	8.2	mg/dL	189	mg/dL	0.6	mg/dL			26	IU/L	42	IU/L	20	mg/dL	1.4	mg/dL
13216259	39212836	20347425	7.5	K/uL	3.4	m/uL							95	K/uL	9.9	g/dL			2.7	g/dL	138	mEq/L	4.8	mEq/L	110	mEq/L	8.2	mg/dL	93	mg/dL	4.3	mg/dL	3.5	mg/dL	39	IU/L	51	IU/L	34	mg/dL	1.4	mg/dL			116	mg/dL
13224283	39375310	20995778	14.4	K/uL	3.12	m/uL	84.7	%	10.6	%	4.4	%	109	K/uL	10.1	g/dL	5.4	g/dL	2.6	g/dL	133	mEq/L	4.2	mEq/L	106	mEq/L	8.3	mg/dL	269	mg/dL	0.9	mg/dL	0.8	mg/dL	51	IU/L	418	IU/L	35	mg/dL	1.1	mg/dL
13224776	31109060	26914785	3.3	K/uL	3.43	m/uL							129	K/uL	10.8	g/dL					140	mEq/L	5.3	mEq/L	94	mEq/L	9.1	mg/dL	224	mg/dL	0.2	mg/dL							28	mg/dL	1.2	mg/dL
13225747	38793885	24511100	7.2	K/uL	3.11	m/uL	72.4	%	21.7	%	3.6	%	97	K/uL	10	g/dL			3.5	g/dL	137	mEq/L	4.3	mEq/L	107	mEq/L	7.8	mg/dL	125	mg/dL	0.5	mg/dL			9	IU/L	28	IU/L	16	mg/dL	1	mg/dL
13229117	34649270	20252271	14.7	K/uL	4.62	m/uL							191	K/uL	11.7	g/dL			2.8	g/dL	126	mEq/L	7	mEq/L	95	mEq/L	7.1	mg/dL	211	mg/dL	0.3	mg/dL			214	IU/L	301	IU/L	36	mg/dL	2.4	mg/dL
13230528	35925778	21324775	9.1	K/uL	5.23	m/uL							138	K/uL	13.3	g/dL			3.2	g/dL	143	mEq/L	3.4	mEq/L	107	mEq/L	7.6	mg/dL	284	mg/dL	0.9	mg/dL			37	IU/L	80	IU/L	25	mg/dL	1.1	mg/dL
13230656	39769412	24159128	10.5	K/uL	5.64	m/uL	81	%	9	%	3	%	240	K/uL	16.1	g/dL			3.4	g/dL	142	mEq/L	5.1	mEq/L	109	mEq/L	8.4	mg/dL	129	mg/dL	4.1	mg/dL	0.6	mg/dL	31	IU/L	29	IU/L	19	mg/dL	1.3	mg/dL
13231077	30324975	29915974	15.4	K/uL	4.21	m/uL	92.1	%	3.6	%	3.7	%	288	K/uL	13	g/dL	7.4	g/dL	4.1	g/dL	137	mEq/L	4	mEq/L	97	mEq/L	10.4	mg/dL	147	mg/dL	0.5	mg/dL			29	IU/L	111	IU/L	21	mg/dL	1.1	mg/dL			98	mg/dL	258	mg/dL	123
13231528	39690695	26933831	8.4	K/uL	3.69	m/uL	92.2	%	5.2	%	1.8	%	231	K/uL	9.7	g/dL			3	g/dL	139	mEq/L	4.6	mEq/L	101	mEq/L	8.1	mg/dL	394	mg/dL	0.8	mg/dL			15	IU/L	35	IU/L	28	mg/dL	1.5	mg/dL			303	mg/dL	82	mg/dL
13233598	38886021	27398233	26.7	K/uL	3.94	m/uL	81.5	%	10.8	%	7.3	%	160	K/uL	12.4	g/dL			2.9	g/dL	139	mEq/L	4.3	mEq/L	109	mEq/L	7	mg/dL	220	mg/dL	0.4	mg/dL			20	IU/L	43	IU/L	24	mg/dL	1.6	mg/dL
13234429	30238352	29725042	13.9	K/uL	4.28	m/uL	90.7	%	4.5	%	4.5	%	238	K/uL	12.1	g/dL			3.9	g/dL	143	mEq/L	3.7	mEq/L	109	mEq/L	7.5	mg/dL	169	mg/dL	2.9	mg/dL			440	IU/L	528	IU/L	11	mg/dL	0.8	mg/dL
13235049	39241408	27859855	2.6	K/uL	3.09	m/uL	77.1	%	16.3	%	3.9	%	65	K/uL	10.6	g/dL			3.9	g/dL	138	mEq/L	3.9	mEq/L	102	mEq/L	9.4	mg/dL	85	mg/dL	7.1	mg/dL			22	IU/L	43	IU/L	38	mg/dL	1.5	mg/dL
13239154	30044641	27262622	7.5	K/uL	3.16	m/uL	76.8	%	18.3	%	3.6	%	182	K/uL	9.9	g/dL					129	mEq/L	4.5	mEq/L	105	mEq/L	8.6	mg/dL	97	mg/dL									16	mg/dL	0.9	mg/dL
13239393	38853473	29442279	12.6	K/uL	4.15	m/uL	88.3	%	6.8	%	3.3	%	135	K/uL	9.6	g/dL			3.3	g/dL	140	mEq/L	5.2	mEq/L	98	mEq/L	9	mg/dL	86	mg/dL	0.3	mg/dL			19	IU/L	37	IU/L	49	mg/dL	8.7	mg/dL
13239423	33767970	27074599	21.7	K/uL	2.89	m/uL	87	%	6	%	6	%	206	K/uL	9.4	g/dL			3.5	g/dL	141	mEq/L	4.2	mEq/L	110	mEq/L	8.2	mg/dL	188	mg/dL	1.4	mg/dL			2	IU/L	12	IU/L	24	mg/dL	1.6	mg/dL
13240081	36960535	26273848	7.9	K/uL	2.14	m/uL	67.1	%	29.1	%	2	%	87	K/uL	7.2	g/dL					139	mEq/L	5.1	mEq/L	108	mEq/L	9.1	mg/dL	179	mg/dL	1.5	mg/dL			8	IU/L	77	IU/L	29	mg/dL	1.2	mg/dL
13240750	39059780	24396728	18.7	K/uL	3.64	m/uL	89.5	%	6.7	%	3.5	%	572	K/uL	10.4	g/dL					118	mEq/L	5.8	mEq/L	84	mEq/L	8.4	mg/dL	151	mg/dL	0.2	mg/dL			12	IU/L	14	IU/L	55	mg/dL	6.2	mg/dL
13241244	38859069	21892522	10.8	K/uL	2.14	m/uL	84.9	%	8.5	%	2.8	%	76	K/uL	6.4	g/dL					135	mEq/L	4.5	mEq/L	103	mEq/L	8.3	mg/dL	110	mg/dL									29	mg/dL	3.3	mg/dL
13242202	36706168	21117284	25.5	K/uL	3.32	m/uL							203	K/uL	10.1	g/dL					140	mEq/L	4.4	mEq/L	108	mEq/L	8	mg/dL	95	mg/dL									18	mg/dL	0.8	mg/dL
13245747	35745182	27110653	12.4	K/uL	2.98	m/uL	92.2	%	4.2	%	2.8	%	314	K/uL	9.1	g/dL			2.7	g/dL	128	mEq/L	5.7	mEq/L	90	mEq/L	7.4	mg/dL	144	mg/dL	8.2	mg/dL	5.5	mg/dL	22	IU/L	40	IU/L	96	mg/dL	4.8	mg/dL
13249077	33674311	27613766	12.8	K/uL	3.74	m/uL	84.3	%	7.2	%	5.7	%	277	K/uL	11	g/dL			3.8	g/dL	141	mEq/L	3.6	mEq/L	94	mEq/L	9.8	mg/dL	96	mg/dL	1.3	mg/dL			27	IU/L	25	IU/L	132	mg/dL	3	mg/dL
13256226	37319976	21659935	13.2	K/uL	4.16	m/uL	83.9	%	7.8	%	7.7	%	282	K/uL	12.5	g/dL			3.4	g/dL	141	mEq/L	3.5	mEq/L	102	mEq/L	9.4	mg/dL	136	mg/dL	0.9	mg/dL			48	IU/L	37	IU/L	62	mg/dL	1.4	mg/dL
13257855	37973496	20514653	7.1	K/uL	2.38	m/uL							253	K/uL	6	g/dL	6.5	g/dL			136	mEq/L	3.8	mEq/L	97	mEq/L	9.1	mg/dL	167	mg/dL	0.1	mg/dL			14	IU/L	12	IU/L	86	mg/dL	8.8	mg/dL
13258859	32780928	20303600	10.7	K/uL	4.59	m/uL	82.3	%	9.5	%	7.2	%	203	K/uL	14.8	g/dL			3.6	g/dL	134	mEq/L	4.2	mEq/L	99	mEq/L	8.8	mg/dL	197	mg/dL	0.5	mg/dL			162	IU/L	336	IU/L	13	mg/dL	1	mg/dL			107	mg/dL	129	mg/dL	50
13260613	38721147	21062101	11.2	K/uL	3.14	m/uL							407	K/uL	9.4	g/dL					139	mEq/L	6.3	mEq/L	105	mEq/L	9.5	mg/dL	114	mg/dL	0.5	mg/dL			11	IU/L	16	IU/L	112	mg/dL	4	mg/dL
13261098	34745614	27217414	11.9	K/uL	3.91	m/uL	86	%	2	%	12	%	307	K/uL	11.2	g/dL			2.7	g/dL	137	mEq/L	5.1	mEq/L	104	mEq/L	8.4	mg/dL	192	mg/dL									19	mg/dL	0.8	mg/dL
13261938	36068084	27618845	29.6	K/uL	3.88	m/uL	88	%	1	%	3	%	144	K/uL	11.4	g/dL					128	mEq/L	3.9	mEq/L	93	mEq/L	7.5	mg/dL	289	mg/dL	0.3	mg/dL			69	IU/L	39	IU/L	29	mg/dL	1.1	mg/dL
13262421	36164523	28116747	7.4	K/uL	3.1	m/uL	89.5	%	4.9	%	4.6	%	18	K/uL	8.9	g/dL			3.4	g/dL	135	mEq/L	3.6	mEq/L	91	mEq/L	6.3	mg/dL	165	mg/dL	0.4	mg/dL			22	IU/L	24	IU/L	48	mg/dL	5.1	mg/dL
13266427	37270063	23945224	7.9	K/uL	3.49	m/uL							174	K/uL	11.1	g/dL					138	mEq/L	3.4	mEq/L	96	mEq/L	8.5	mg/dL	98	mg/dL									19	mg/dL	4.1	mg/dL
13266504	32317963	20510896	5.7	K/uL	2.67	m/uL	77.5	%	13.8	%	5.9	%	81	K/uL	8.6	g/dL					138	mEq/L	4.6	mEq/L	110	mEq/L	8.1	mg/dL	116	mg/dL									17	mg/dL	0.7	mg/dL
13268471	39165303	28324497	14.4	K/uL	3.88	m/uL							266	K/uL	12	g/dL					137	mEq/L	4.8	mEq/L	104	mEq/L	8	mg/dL	104	mg/dL									20	mg/dL	1.1	mg/dL
13269747	31792549	25584074	4.8	K/uL	3.58	m/uL	58	%	29	%	3	%	179	K/uL	9.9	g/dL			3.1	g/dL	136	mEq/L	4	mEq/L	96	mEq/L	9.5	mg/dL	231	mg/dL	0.6	mg/dL			50	IU/L	69	IU/L	51	mg/dL	1.3	mg/dL	8.3	mg/dL
13272267	31337941	27763080	13.1	K/uL	3.77	m/uL	81	%	9	%	7	%	177	K/uL	12	g/dL			3	g/dL	132	mEq/L	4.7	mEq/L	92	mEq/L	8.2	mg/dL	280	mg/dL	1.1	mg/dL			881	IU/L	806	IU/L	47	mg/dL	6.7	mg/dL
13272956	30015142	26022765	22.8	K/uL	3.39	m/uL							175	K/uL	9.8	g/dL					139	mEq/L	4	mEq/L	106	mEq/L	8.4	mg/dL	130	mg/dL									15	mg/dL	0.6	mg/dL
13274532	34567131	23146636	8.3	K/uL	3.44	m/uL							71	K/uL	8.7	g/dL			3	g/dL	137	mEq/L	3.4	mEq/L	101	mEq/L	8	mg/dL	130	mg/dL	1.6	mg/dL			29	IU/L	42	IU/L	40	mg/dL	1.9	mg/dL
13277770	38238591	24199533	3	K/uL	2.55	m/uL	87.4	%	6.3	%	5.7	%	109	K/uL	7.2	g/dL					115	mEq/L	4.9	mEq/L	90	mEq/L	9	mg/dL	668	mg/dL	2.4	mg/dL	1.1	mg/dL	443	IU/L	486	IU/L	65	mg/dL	1.8	mg/dL
13279382	37472660	26123016	5.5	K/uL	3.69	m/uL	65	%	29	%	3	%	109	K/uL	10.3	g/dL			2.4	g/dL	139	mEq/L	4.6	mEq/L	108	mEq/L	8.2	mg/dL	116	mg/dL	0.3	mg/dL			8	IU/L		IU/L	58	mg/dL	1.9	mg/dL
13280145	30352811	25038913	9.3	K/uL	3.04	m/uL	88.7	%	7.1	%	4.1	%	324	K/uL	9.1	g/dL					142	mEq/L	3.8	mEq/L	98	mEq/L	9.4	mg/dL	174	mg/dL									14	mg/dL	0.8	mg/dL
13280718	36043488	29512924	9.9	K/uL	2.25	m/uL							132	K/uL	7.4	g/dL					136	mEq/L	4.8	mEq/L	107	mEq/L	8.3	mg/dL	169	mg/dL									14	mg/dL	0.5	mg/dL
13281341	33629237	25925578	10.9	K/uL	3.03	m/uL	86	%	7.6	%	5.5	%	245	K/uL	9.3	g/dL			3.1	g/dL	142	mEq/L	4.1	mEq/L	108	mEq/L	9	mg/dL	162	mg/dL	1	mg/dL			701	IU/L	415	IU/L	73	mg/dL	2.6	mg/dL
13281743	33739259	21596664	14.1	K/uL	2.61	m/uL	82.4	%	11.2	%	5	%	387	K/uL	7.5	g/dL			2.8	g/dL	143	mEq/L	3.2	mEq/L	101	mEq/L	8.9	mg/dL	168	mg/dL	0.5	mg/dL	0.1	mg/dL	22	IU/L	27	IU/L	69	mg/dL	2.4	mg/dL
13282007	36866883	22893303	15.9	K/uL	2.69	m/uL							206	K/uL	7.9	g/dL			2.7	g/dL	138	mEq/L	4.2	mEq/L	113	mEq/L	7.9	mg/dL	85	mg/dL	0.8	mg/dL			5	IU/L	31	IU/L	15	mg/dL	0.9	mg/dL
13282748	37265708	28521621	21.3	K/uL	4.47	m/uL	78	%	6	%	11	%	267	K/uL	13	g/dL			3	g/dL	140	mEq/L	3.1	mEq/L	99	mEq/L	8.7	mg/dL	98	mg/dL	8.5	mg/dL	9.9	mg/dL	99	IU/L	148	IU/L	71	mg/dL	2.5	mg/dL
13283399	31973324	25720914	7.4	K/uL	4.39	m/uL	82.8	%	13.3	%	2.9	%	213	K/uL	11.9	g/dL					129	mEq/L	4.8	mEq/L	97	mEq/L	9.1	mg/dL	107	mg/dL	0.2	mg/dL			23	IU/L	17	IU/L	73	mg/dL	2.6	mg/dL
13284221	33162817	26266714	10.7	K/uL	3.07	m/uL							190	K/uL	9.5	g/dL					134	mEq/L	5.4	mEq/L	101	mEq/L	8.5	mg/dL	210	mg/dL									65	mg/dL	4.2	mg/dL
13285177	36598137	24149852	15.1	K/uL	3.77	m/uL	84	%	11.6	%	3.6	%	227	K/uL	12.1	g/dL					139	mEq/L	3.6	mEq/L	100	mEq/L	8.3	mg/dL	266	mg/dL									12	mg/dL	0.8	mg/dL
13286316	36944215	23758289	9.9	K/uL	3.95	m/uL	67.8	%	22.2	%	8	%	254	K/uL	10.3	g/dL					139	mEq/L	4.6	mEq/L	107	mEq/L	8.2	mg/dL	89	mg/dL									58	mg/dL	2.1	mg/dL	9.4	mg/dL
13287489	30399344	25580332	13.5	K/uL	3.06	m/uL	88.2	%	7	%	3.3	%	316	K/uL	9.6	g/dL			3.2	g/dL	137	mEq/L	3.8	mEq/L	108	mEq/L	7.5	mg/dL	128	mg/dL	0.2	mg/dL			13	IU/L	27	IU/L	18	mg/dL	0.8	mg/dL			63	mg/dL	68	mg/dL	21
13288063	32197187	29217706	14.2	K/uL	5.49	m/uL							157	K/uL	14.1	g/dL			2.9	g/dL	139	mEq/L	4.4	mEq/L	104	mEq/L	8	mg/dL	161	mg/dL	2.1	mg/dL	2.7	mg/dL	545	IU/L	252	IU/L	74	mg/dL	1.8	mg/dL
13288288	31142097	23468411	11.3	K/uL	4.96	m/uL							348	K/uL	12.1	g/dL			2.6	g/dL	136	mEq/L	4.4	mEq/L	99	mEq/L	7.2	mg/dL	166	mg/dL	1.1	mg/dL			10	IU/L	27	IU/L	22	mg/dL	0.8	mg/dL
13290209	37375412	23451487	9.9	K/uL	5.63	m/uL	79.3	%	8.8	%	9.9	%	95	K/uL	11.4	g/dL			2.6	g/dL	140	mEq/L	4.7	mEq/L	107	mEq/L	8.5	mg/dL	113	mg/dL	3.2	mg/dL	1.6	mg/dL	339	IU/L	475	IU/L	53	mg/dL	2.2	mg/dL
13294307	34461495	27068378	15.7	K/uL	3.82	m/uL	88.9	%	7.7	%	3.2	%	188	K/uL	12.7	g/dL			2.4	g/dL	139	mEq/L	4.5	mEq/L	111	mEq/L	8.1	mg/dL	210	mg/dL	2.5	mg/dL	2.8	mg/dL	376	IU/L	765	IU/L	33	mg/dL	1.7	mg/dL
13299143	31793590	21212918	18.1	K/uL	2.52	m/uL	91.5	%	5.3	%	2.1	%	399	K/uL	7.5	g/dL			2	g/dL	132	mEq/L	4.6	mEq/L	104	mEq/L	7.4	mg/dL	100	mg/dL	0.2	mg/dL			19	IU/L	16	IU/L	22	mg/dL	1.4	mg/dL			105	mg/dL	73	mg/dL	11
13299872	33688389	22580364	11.9	K/uL	4.7	m/uL	76	%	20	%	4	%	189	K/uL	14.6	g/dL					129	mEq/L	4.3	mEq/L	92	mEq/L	8.5	mg/dL	309	mg/dL	0.5	mg/dL			14	IU/L	30	IU/L	46	mg/dL	2	mg/dL
13300148	39977970	20926953	11.4	K/uL	2.76	m/uL	83.2	%	10.1	%	5.6	%	150	K/uL	9.1	g/dL			3.5	g/dL	144	mEq/L	3.9	mEq/L	102	mEq/L	8.9	mg/dL	203	mg/dL	1.2	mg/dL			16	IU/L	43	IU/L	26	mg/dL	1.3	mg/dL			88	mg/dL	92	mg/dL	38
13302031	35786353	20370659	27.6	K/uL	3.41	m/uL	84.1	%	10.9	%	3.9	%	282	K/uL	10	g/dL			2.7	g/dL	128	mEq/L	4.5	mEq/L	92	mEq/L	7.8	mg/dL	149	mg/dL	0.9	mg/dL			24	IU/L	30	IU/L	31	mg/dL	1.2	mg/dL	7.4	mg/dL
13303046	39715293	25087405	11.5	K/uL	3.13	m/uL	93.7	%	3	%	2.3	%	290	K/uL	9.3	g/dL			3.5	g/dL	147	mEq/L	5.2	mEq/L	112	mEq/L	10.1	mg/dL	192	mg/dL		mg/dL			16	IU/L	14	IU/L	40	mg/dL	1.6	mg/dL
13305035	33397726	23448375	9.5	K/uL	3.36	m/uL							119	K/uL	10.5	g/dL			3.1	g/dL	142	mEq/L	4.2	mEq/L	106	mEq/L	7.4	mg/dL	266	mg/dL	0.3	mg/dL			17	IU/L	19	IU/L	26	mg/dL	1.2	mg/dL			71	mg/dL	88	mg/dL	27
13307227	37487113	25555836	9.6	K/uL	2.24	m/uL	76.1	%	18.6	%	4.3	%	104	K/uL	6.8	g/dL					140	mEq/L	4.4	mEq/L	109	mEq/L	7.4	mg/dL	126	mg/dL									15	mg/dL	0.5	mg/dL
13309508	35724749	26221886	10.2	K/uL	4.06	m/uL							237	K/uL	11.1	g/dL			3.1	g/dL	136	mEq/L	4	mEq/L	98	mEq/L	8.5	mg/dL	129	mg/dL	10.9	mg/dL	8	mg/dL	51	IU/L	76	IU/L	43	mg/dL	2.1	mg/dL
13310935	36041313	26252403	10.3	K/uL	3.01	m/uL	96.6	%	2.6	%	0.7	%	154	K/uL	9.5	g/dL			2.5	g/dL	136	mEq/L	3.5	mEq/L	98	mEq/L	8.1	mg/dL	105	mg/dL	1.4	mg/dL			198	IU/L	137	IU/L	17	mg/dL	0.8	mg/dL
13312240	39570212	21544536	19.5	K/uL	4.7	m/uL	86.4	%	6.2	%	5.8	%	220	K/uL	15.9	g/dL			3	g/dL	140	mEq/L	3.2	mEq/L	103	mEq/L	8.8	mg/dL	126	mg/dL	0.8	mg/dL			424	IU/L	357	IU/L	14	mg/dL	1.2	mg/dL
13312252	35212006	29667896	7.1	K/uL	2.73	m/uL	69.9	%	19.1	%	6.6	%	222	K/uL	7.9	g/dL					130	mEq/L	3.4	mEq/L	92	mEq/L	8.7	mg/dL	142	mg/dL	0.2	mg/dL			14	IU/L	18	IU/L	27	mg/dL	6.2	mg/dL			93	mg/dL	132	mg/dL	55
13313150	32595169	20510665	14.7	K/uL	3.73	m/uL							165	K/uL	10.5	g/dL					143	mEq/L	4.6	mEq/L	107	mEq/L	8.1	mg/dL	125	mg/dL									34	mg/dL	2.3	mg/dL			64	mg/dL	50	mg/dL	30
13315170	36436262	20412459	18.3	K/uL	2.71	m/uL							126	K/uL	8.6	g/dL					141	mEq/L	4.6	mEq/L	117	mEq/L	7.6	mg/dL	98	mg/dL									21	mg/dL	0.9	mg/dL
13318093	34404392	24292584	27.8	K/uL	1.08	m/uL	82.1	%	9.4	%	7.9	%	240	K/uL	3.6	g/dL	4.8	g/dL			134	mEq/L	4.7	mEq/L	106	mEq/L	7.3	mg/dL	128	mg/dL	4.9	mg/dL	1.7	mg/dL	70	IU/L	235	IU/L	41	mg/dL	1.2	mg/dL
13318171	32813541	22065711	4.1	K/uL	3.22	m/uL	80.3	%	15.3	%	3.6	%	100	K/uL	10	g/dL			3	g/dL	131	mEq/L	4.5	mEq/L	93	mEq/L	8.2	mg/dL	85	mg/dL	0.5	mg/dL			7	IU/L	24	IU/L	39	mg/dL	9.4	mg/dL
13321890	34369889	23484370	9.6	K/uL	3.08	m/uL							247	K/uL	10.1	g/dL					137	mEq/L	5.3	mEq/L	105	mEq/L	8.1	mg/dL	179	mg/dL									47	mg/dL	2.1	mg/dL
13322583	30914577	28930719	11.6	K/uL	2.87	m/uL							330	K/uL	8.3	g/dL			3	g/dL	122	mEq/L	3.9	mEq/L	85	mEq/L	8.2	mg/dL	717	mg/dL	0.3	mg/dL			18	IU/L	47	IU/L	26	mg/dL	1.4	mg/dL
13325368	37112285	29248676	8.5	K/uL	5.19	m/uL	92	%	3.9	%	3.5	%	142	K/uL	16.9	g/dL			3.7	g/dL	142	mEq/L	5.7	mEq/L	101	mEq/L	8.5	mg/dL	121	mg/dL	0.9	mg/dL			26	IU/L	31	IU/L	33	mg/dL	0.7	mg/dL
13329216	39059460	29428371	5.5	K/uL	2.88	m/uL							88	K/uL	9	g/dL					141	mEq/L	4.7	mEq/L	112	mEq/L	8.7	mg/dL	121	mg/dL									22	mg/dL	1.6	mg/dL
13330490	38593514	27978658	9.2	K/uL	4.39	m/uL	79.7	%	10.5	%	6.8	%	219	K/uL	13.4	g/dL			3.7	g/dL	149	mEq/L	3.9	mEq/L	107	mEq/L	9	mg/dL	144	mg/dL	1.4	mg/dL			13	IU/L	25	IU/L	27	mg/dL	1.2	mg/dL			215	mg/dL	193	mg/dL	36
13330541	35945161	21919722	15	K/uL	3.6	m/uL	93.5	%	4	%	2.3	%	300	K/uL	9.6	g/dL					141	mEq/L	3.3	mEq/L	105	mEq/L	8.6	mg/dL	174	mg/dL									31	mg/dL	1.5	mg/dL
13331522	39178747	20881952	4.9	K/uL	3.34	m/uL	76	%	13.6	%	9.4	%	231	K/uL	11.9	g/dL			3.7	g/dL	138	mEq/L	4.2	mEq/L	108	mEq/L	7.7	mg/dL	127	mg/dL	0.4	mg/dL			27	IU/L	39	IU/L	31	mg/dL	2.3	mg/dL
13332177	36675020	24236982	20.8	K/uL	3.97	m/uL							321	K/uL	11.3	g/dL					143	mEq/L	3.8	mEq/L	112	mEq/L	8.3	mg/dL	130	mg/dL	0.2	mg/dL			17	IU/L	24	IU/L	15	mg/dL	0.5	mg/dL
13332600	37119470	24233473	32.5	K/uL	3.09	m/uL	94.6	%	3	%	2.3	%	344	K/uL	10.1	g/dL			2.4	g/dL	135	mEq/L	4.2	mEq/L	106	mEq/L	6.5	mg/dL	148	mg/dL	4.2	mg/dL	1.5	mg/dL	295	IU/L	305	IU/L	148	mg/dL	6.9	mg/dL			70	mg/dL
13333021	39074292	26875217	14.9	K/uL	3.74	m/uL							251	K/uL	11.7	g/dL	5.2	g/dL	3.6	g/dL	135	mEq/L	4.4	mEq/L	97	mEq/L	10.7	mg/dL	101	mg/dL									27	mg/dL	1.1	mg/dL
13333170	37280151	26878822	8.1	K/uL	4.01	m/uL							156	K/uL	13.3	g/dL					137	mEq/L	4	mEq/L	102	mEq/L	8.7	mg/dL	444	mg/dL									10	mg/dL	0.8	mg/dL
13333527	35818552	20999229	16.2	K/uL	3.14	m/uL	86.5	%	8.6	%	4.2	%	396	K/uL	8.3	g/dL			2.5	g/dL	131	mEq/L	5.8	mEq/L	91	mEq/L	8.1	mg/dL	95	mg/dL	0.4	mg/dL	0.2	mg/dL	24	IU/L	61	IU/L	55	mg/dL	1.3	mg/dL	14.6	mg/dL
13333740	31282265	24523834	14.8	K/uL	3.06	m/uL	89.6	%	7.4	%	2.6	%	133	K/uL	8.3	g/dL					156	mEq/L	3	mEq/L	121	mEq/L	7.6	mg/dL	261	mg/dL	0.5	mg/dL			25	IU/L	25	IU/L	58	mg/dL	1.5	mg/dL
13334510	37284889	22997385	21.3	K/uL	3.31	m/uL	78.7	%	10.5	%	9.4	%	128	K/uL	8.6	g/dL			3.5	g/dL	134	mEq/L	5.8	mEq/L	104	mEq/L	9.5	mg/dL	120	mg/dL	0.6	mg/dL			311	IU/L	505	IU/L	45	mg/dL	3.1	mg/dL
13335699	31215740	21353208	12.7	K/uL	2.48	m/uL	78.3	%	9.7	%	10.2	%	206	K/uL	8.1	g/dL			2.9	g/dL	134	mEq/L	4.4	mEq/L	99	mEq/L	7.5	mg/dL	134	mg/dL	0.5	mg/dL			6	IU/L	20	IU/L	25	mg/dL	3.7	mg/dL			164	mg/dL
13336130	34035080	22317515	20.7	K/uL	3.22	m/uL	90.8	%	2.5	%	5.7	%	396	K/uL	9.3	g/dL			3.1	g/dL	137	mEq/L	3.8	mEq/L	107	mEq/L	8.4	mg/dL	245	mg/dL	0.3	mg/dL		mg/dL	19	IU/L	29	IU/L	27	mg/dL	1.3	mg/dL
13338612	39308375	20226477	25.3	K/uL	4.52	m/uL	82.8	%	12.7	%	3.6	%	145	K/uL	14.3	g/dL			3.4	g/dL	142	mEq/L	3.2	mEq/L	107	mEq/L	7.3	mg/dL	139	mg/dL	1.1	mg/dL			22	IU/L	41	IU/L	15	mg/dL	0.8	mg/dL
13338679	32738702	22699193	9.5	K/uL	3.21	m/uL							155	K/uL	9.8	g/dL					140	mEq/L	4	mEq/L	108	mEq/L	8.2	mg/dL	121	mg/dL									26	mg/dL	1	mg/dL
13339621	30698281	23406363	6.7	K/uL	3.17	m/uL	60.4	%	26.4	%	7.8	%	202	K/uL	9	g/dL			3.6	g/dL	147	mEq/L	4.5	mEq/L	102	mEq/L	8.7	mg/dL	105	mg/dL	0.3	mg/dL			13	IU/L	14	IU/L	25	mg/dL	1.3	mg/dL
13345618	30282529	24839269	9.7	K/uL	4.94	m/uL	82.2	%	6.1	%	9.2	%	232	K/uL	11.8	g/dL			3.7	g/dL	135	mEq/L	7.6	mEq/L	102	mEq/L	9	mg/dL	108	mg/dL	1	mg/dL			29	IU/L	86	IU/L	28	mg/dL	1	mg/dL			139	mg/dL	157	mg/dL	38
13349724	34863707	27567294	12.5	K/uL	2.83	m/uL	79	%	6	%	8	%	189	K/uL	8.9	g/dL					128	mEq/L	4.3	mEq/L	90	mEq/L	6.8	mg/dL	134	mg/dL	0.5	mg/dL			48	IU/L	49	IU/L	20	mg/dL	0.8	mg/dL
13350724	33991123	26551913	12.4	K/uL	2.93	m/uL	94.6	%	1.9	%	3.2	%	423	K/uL	8.5	g/dL			2.3	g/dL	141	mEq/L	5.1	mEq/L	110	mEq/L	8.1	mg/dL	137	mg/dL									20	mg/dL	0.8	mg/dL			76	mg/dL
13352295	34368960	23350373	30.6	K/uL	4.8	m/uL	78	%	4	%	3	%	150	K/uL	15	g/dL					140	mEq/L	4.3	mEq/L	108	mEq/L	8.3	mg/dL	160	mg/dL									29	mg/dL	1.5	mg/dL
13352372	32384421	28752421	17.8	K/uL	3.06	m/uL	79.6	%	7.6	%	11.7	%	324	K/uL	8.9	g/dL			2.7	g/dL	136	mEq/L	4.4	mEq/L	97	mEq/L	8.3	mg/dL	324	mg/dL	0.5	mg/dL	0.4	mg/dL	17	IU/L	35	IU/L	24	mg/dL	1.4	mg/dL			125	mg/dL
13354650	38985096	26272513	16.7	K/uL	2.72	m/uL							264	K/uL	8	g/dL			3.2	g/dL	135	mEq/L	5	mEq/L	99	mEq/L	8	mg/dL	149	mg/dL	0.4	mg/dL			19	IU/L	34	IU/L	80	mg/dL	3	mg/dL
13356010	30663494	27043220	17.5	K/uL	3.71	m/uL							218	K/uL	10.6	g/dL					139	mEq/L	4.4	mEq/L	107	mEq/L	7.9	mg/dL	144	mg/dL									36	mg/dL	1.1	mg/dL
13358245	35533979	24951225	11.2	K/uL	2.1	m/uL							164	K/uL	7.1	g/dL					144	mEq/L	4.4	mEq/L	115	mEq/L	7.9	mg/dL	118	mg/dL									30	mg/dL	1.3	mg/dL
13358539	37923051	26091570	15.7	K/uL	3.62	m/uL							396	K/uL	10.9	g/dL			3.1	g/dL	136	mEq/L	4	mEq/L	100	mEq/L	8	mg/dL	94	mg/dL	2	mg/dL			27	IU/L	35	IU/L	16	mg/dL	0.7	mg/dL
13358833	30867628	27550181	12.6	K/uL	4.78	m/uL	85.2	%	10.4	%	4.3	%	136	K/uL	13.3	g/dL			3.4	g/dL	149	mEq/L	3.5	mEq/L	115	mEq/L	8	mg/dL	105	mg/dL	0.6	mg/dL			41	IU/L	117	IU/L	57	mg/dL	2.5	mg/dL			81	mg/dL	102	mg/dL	43
13364910	36443311	29482091	6.1	K/uL	2.37	m/uL	84	%	4	%	7	%	157	K/uL	7.3	g/dL					112	mEq/L	2.2	mEq/L	90	mEq/L	7	mg/dL	172	mg/dL									11	mg/dL	0.5	mg/dL
13368060	39748070	25148889	6.6	K/uL	4.1	m/uL	76.4	%	13.1	%	9.8	%	155	K/uL	12.9	g/dL			3.6	g/dL	148	mEq/L	3.6	mEq/L	107	mEq/L	8.8	mg/dL	147	mg/dL	0.5	mg/dL			29	IU/L	35	IU/L	22	mg/dL	0.6	mg/dL
13368367	33262328	25911632	9.5	K/uL	4.03	m/uL	88	%	5	%	6	%	220	K/uL	13.6	g/dL			2.7	g/dL	147	mEq/L	3.7	mEq/L	105	mEq/L	8.8	mg/dL	101	mg/dL	1.1	mg/dL			29	IU/L	35	IU/L	51	mg/dL	1.2	mg/dL			233	mg/dL
13369451	33134940	22451042	10	K/uL	3.56	m/uL	92.3	%	4.7	%	2.2	%	288	K/uL	11	g/dL					139	mEq/L	3.2	mEq/L	103	mEq/L	8.8	mg/dL	145	mg/dL					16	IU/L	22	IU/L	60	mg/dL	3.3	mg/dL
13375185	30327164	26852109	50.6	K/uL	2.14	m/uL	95	%	0	%	4	%	239	K/uL	7.3	g/dL	5.5	g/dL	3.4	g/dL	139	mEq/L	4.6	mEq/L	104	mEq/L	8.9	mg/dL	38	mg/dL	0.3	mg/dL			11	IU/L	13	IU/L	30	mg/dL	1.7	mg/dL	10.1	mg/dL
13380018	39022390	22005810	6.9	K/uL	3.19	m/uL	56.2	%	28.4	%	12.5	%	183	K/uL	7.4	g/dL					135	mEq/L	5.2	mEq/L	99	mEq/L	8.2	mg/dL	88	mg/dL									24	mg/dL	1.1	mg/dL
13381135	38494776	21060863	11.8	K/uL	1.82	m/uL	87	%	9	%	2	%	149	K/uL	5.5	g/dL			2.5	g/dL	145	mEq/L	4.3	mEq/L	109	mEq/L	6.9	mg/dL	180	mg/dL	1	mg/dL			54	IU/L	40	IU/L	94	mg/dL	1.9	mg/dL
13381777	38836511	21032461	17.2	K/uL	4.44	m/uL	92.5	%	2	%	3.7	%	150	K/uL	12.6	g/dL					136	mEq/L	4.7	mEq/L	99	mEq/L	8.7	mg/dL	144	mg/dL									18	mg/dL	0.8	mg/dL
13382107	37452686	22636115	14.8	K/uL	4.31	m/uL	75.1	%	18.2	%	4.5	%	348	K/uL	14	g/dL			3.9	g/dL	139	mEq/L	4	mEq/L	107	mEq/L	8.4	mg/dL	134	mg/dL	0.5	mg/dL			14	IU/L	31	IU/L	14	mg/dL	0.7	mg/dL			208	mg/dL	259	mg/dL	49
13382552	38444495	23701942	11	K/uL	2.43	m/uL	88	%	6	%	6	%	446	K/uL	7.1	g/dL			2.9	g/dL	133	mEq/L	4.1	mEq/L	87	mEq/L	7.6	mg/dL	111	mg/dL	0.5	mg/dL			91	IU/L	152	IU/L	67	mg/dL	1.3	mg/dL			179	mg/dL
13390013	38263010	29300681	7.6	K/uL	2.05	m/uL	88.4	%	7.5	%	3.9	%	163	K/uL	6.5	g/dL	4.2	g/dL	1.7	g/dL	146	mEq/L	3.7	mEq/L	116	mEq/L	8	mg/dL	60	mg/dL	0.9	mg/dL	1.1	mg/dL	11	IU/L	17	IU/L	28	mg/dL	1.2	mg/dL	7	mg/dL
13390728	31004416	26350081	13.6	K/uL	3.89	m/uL	82	%	15	%	2	%	165	K/uL	12.5	g/dL			4.2	g/dL	136	mEq/L	3.2	mEq/L	91	mEq/L	8.4	mg/dL	132	mg/dL	0.6	mg/dL			92	IU/L	63	IU/L	15	mg/dL	0.7	mg/dL			376	mg/dL
13394692	30434920	28720007	12.7	K/uL	4.3	m/uL	77.1	%	11.4	%	6.5	%	281	K/uL	11.5	g/dL			3	g/dL	146	mEq/L	4.4	mEq/L	109	mEq/L	7.9	mg/dL	205	mg/dL	0.6	mg/dL			24	IU/L	35	IU/L	18	mg/dL	1.1	mg/dL			168	mg/dL	179	mg/dL	40
13394703	30494066	26688938	9.4	K/uL	3.91	m/uL							132	K/uL	11.1	g/dL					135	mEq/L	3.7	mEq/L	95	mEq/L	8.2	mg/dL	133	mg/dL									8	mg/dL	0.6	mg/dL
13396784	32498449	20886485	27.5	K/uL	3.6	m/uL	93.6	%	3.8	%	2.3	%	359	K/uL	10.3	g/dL			1.7	g/dL	152	mEq/L	6.2	mEq/L	120	mEq/L	9.7	mg/dL	268	mg/dL	0.4	mg/dL			143	IU/L	68	IU/L	89	mg/dL	3.2	mg/dL
13397616	33464434	26746906	17.1	K/uL	3.45	m/uL							337	K/uL	10.5	g/dL					137	mEq/L	4	mEq/L	103	mEq/L	7.8	mg/dL	165	mg/dL									64	mg/dL	1.3	mg/dL
13399796	39167908	20020590	20.1	K/uL	3.91	m/uL	77	%	9	%	3	%	363	K/uL	7.7	g/dL					131	mEq/L	4.8	mEq/L	97	mEq/L	8.6	mg/dL	81	mg/dL	0.3	mg/dL			19	IU/L	35	IU/L	38	mg/dL	1.1	mg/dL
13401524	38388393	29986642	11.6	K/uL	3.32	m/uL	81.6	%	11.9	%	6	%	325	K/uL	10.4	g/dL			3.5	g/dL	135	mEq/L	4.1	mEq/L	103	mEq/L	8.3	mg/dL	157	mg/dL	0.2	mg/dL			52	IU/L	29	IU/L	17	mg/dL	1	mg/dL
13401692	35016211	22985421	10.4	K/uL	3.79	m/uL	84	%	0	%	2	%	200	K/uL	10	g/dL					131	mEq/L	4.3	mEq/L	96	mEq/L	7.6	mg/dL	129	mg/dL									16	mg/dL	0.7	mg/dL			281	mg/dL	79	mg/dL
13402290	31817350	23123365	13.5	K/uL	3.79	m/uL	87.7	%	5.5	%	5.6	%	218	K/uL	11.6	g/dL			3.3	g/dL	138	mEq/L	4	mEq/L	104	mEq/L	8.5	mg/dL	117	mg/dL	0.9	mg/dL			36	IU/L	85	IU/L	46	mg/dL	1.3	mg/dL			110	mg/dL	148	mg/dL	39
13402588	35560897	21694557	8.3	K/uL	3.91	m/uL	79.4	%	14.3	%	5.1	%	199	K/uL	12.7	g/dL					141	mEq/L	3.8	mEq/L	103	mEq/L	8.7	mg/dL	131	mg/dL									19	mg/dL	0.7	mg/dL
13404727	31299804	24493974	19.4	K/uL	2.71	m/uL							382	K/uL	8.1	g/dL					132	mEq/L	3.9	mEq/L	107	mEq/L	6.9	mg/dL	100	mg/dL									35	mg/dL	1.7	mg/dL
13404891	35700773	23733350	14.4	K/uL	5.38	m/uL							414	K/uL	11.5	g/dL			3.6	g/dL	137	mEq/L	3.6	mEq/L	95	mEq/L	9.1	mg/dL	123	mg/dL	2.2	mg/dL			12	IU/L	27	IU/L	17	mg/dL	2	mg/dL
13405151	39007601	22336534	11.2	K/uL	2.74	m/uL	85.3	%	10.6	%	1.9	%	142	K/uL	7.4	g/dL					143	mEq/L	3.5	mEq/L	105	mEq/L	8.2	mg/dL	97	mg/dL									16	mg/dL	0.8	mg/dL
13405890	39524420	29681243	7.4	K/uL	3.3	m/uL							364	K/uL	7.8	g/dL					140	mEq/L	6.6	mEq/L	106	mEq/L	8.8	mg/dL	121	mg/dL	0.8	mg/dL			214	IU/L	355	IU/L	88	mg/dL	4.9	mg/dL
13408370	30547595	27107260	19.3	K/uL	4.87	m/uL	85	%	10	%	4.6	%	295	K/uL	13.3	g/dL	5.1	g/dL	3.4	g/dL	139	mEq/L	3.5	mEq/L	103	mEq/L	9	mg/dL	188	mg/dL	0.8	mg/dL			22	IU/L	35	IU/L	15	mg/dL	1.1	mg/dL					157	mg/dL	31
13408504	34558468	22228752	14.2	K/uL	3.55	m/uL	71.2	%	21.7	%	5.1	%	171	K/uL	10.1	g/dL			3	g/dL	140	mEq/L	3.3	mEq/L	101	mEq/L	8.6	mg/dL	144	mg/dL	0.4	mg/dL			28	IU/L	21	IU/L	12	mg/dL	0.5	mg/dL			81	mg/dL	205	mg/dL	56
13408774	30105012	21453234	12.4	K/uL	3.9	m/uL	85.6	%	1.9	%	11	%	186	K/uL	10	g/dL			2.8	g/dL	141	mEq/L	4.9	mEq/L	107	mEq/L	8.1	mg/dL	157	mg/dL	2	mg/dL	1.1	mg/dL	19	IU/L	36	IU/L	44	mg/dL	1	mg/dL
13410750	33208101	21600233	32.9	K/uL	2.41	m/uL							445	K/uL	7.4	g/dL					141	mEq/L	4.9	mEq/L	107	mEq/L	8.7	mg/dL	106	mg/dL									51	mg/dL	1.3	mg/dL
13410910	32263948	27648581	15.7	K/uL	3.9	m/uL	90.7	%	5.2	%	3.7	%	278	K/uL	12.3	g/dL			3.8	g/dL	141	mEq/L	4	mEq/L	108	mEq/L	9.1	mg/dL	249	mg/dL	0.4	mg/dL			28	IU/L	28	IU/L	26	mg/dL	1.2	mg/dL
13411396	39683516	22726951	12.2	K/uL	3.21	m/uL	84	%	8	%	4	%	172	K/uL	9.6	g/dL					139	mEq/L	3.4	mEq/L	108	mEq/L	6.9	mg/dL	258	mg/dL									42	mg/dL	1.5	mg/dL
13411591	36864067	20551718	8.8	K/uL	3.39	m/uL	74.4	%	11.8	%	12.9	%	151	K/uL	9.3	g/dL					137	mEq/L	4.1	mEq/L	105	mEq/L	7.6	mg/dL	149	mg/dL	0.5	mg/dL			18	IU/L	77	IU/L	12	mg/dL	0.7	mg/dL
13413967	34307494	24499400	9.3	K/uL	4.15	m/uL	87.5	%	6.8	%	5.2	%	140	K/uL	12.7	g/dL					137	mEq/L	4.2	mEq/L	105	mEq/L	8.3	mg/dL	130	mg/dL	1.1	mg/dL			21	IU/L	23	IU/L	13	mg/dL	0.8	mg/dL
13414061	31743280	26376278	9.2	K/uL	2.8	m/uL							180	K/uL	8.6	g/dL			3.4	g/dL	141	mEq/L	4.1	mEq/L	107	mEq/L	8.4	mg/dL	124	mg/dL	0.4	mg/dL			14	IU/L	18	IU/L	22	mg/dL	0.7	mg/dL
13415550	36196913	25548368	16.8	K/uL	2.57	m/uL	65.7	%	30.1	%	2	%	252	K/uL	7.4	g/dL			3.7	g/dL	137	mEq/L	4	mEq/L	103	mEq/L	9.4	mg/dL	102	mg/dL	0.5	mg/dL			72	IU/L	174	IU/L	20	mg/dL	1.3	mg/dL
13415837	31196635	26231045	6.9	K/uL	2.43	m/uL	73.2	%	23.6	%	1.9	%	211	K/uL	7.1	g/dL					137	mEq/L	4.2	mEq/L	110	mEq/L	8.5	mg/dL	141	mg/dL									9	mg/dL	0.5	mg/dL
13415870	33915296	26084617	11.4	K/uL	4.05	m/uL	84.7	%	4.4	%	7.8	%	455	K/uL	10.5	g/dL	4.3	g/dL	2.5	g/dL	144	mEq/L	4.7	mEq/L	105	mEq/L	8.7	mg/dL	131	mg/dL	0.7	mg/dL			16	IU/L	19	IU/L	34	mg/dL	1.9	mg/dL
13421698	33359225	27621208	3.3	K/uL	2.68	m/uL	56	%	22	%	14	%	70	K/uL	9.6	g/dL					138	mEq/L	4.6	mEq/L	102	mEq/L	7.8	mg/dL	249	mg/dL	0.4	mg/dL							43	mg/dL	4.7	mg/dL
13421733	30009753	21677190	18.3	K/uL	2.89	m/uL							161	K/uL	10.2	g/dL					141	mEq/L	4.2	mEq/L	108	mEq/L	8.1	mg/dL	91	mg/dL									44	mg/dL	1.7	mg/dL
13423238	38352863	28224255	13.8	K/uL	2.94	m/uL	77	%	13.5	%	8.3	%	123	K/uL	9	g/dL			3.2	g/dL	137	mEq/L	3.6	mEq/L	104	mEq/L	7.4	mg/dL	165	mg/dL	0.5	mg/dL			27	IU/L	40	IU/L	33	mg/dL	1.3	mg/dL
13424885	35342961	24741911	15.5	K/uL	3.96	m/uL	63.8	%	21.6	%	7.8	%	589	K/uL	11.9	g/dL					134	mEq/L	4.5	mEq/L	100	mEq/L	9.2	mg/dL	117	mg/dL									31	mg/dL	2.1	mg/dL
13425424	34431190	29210183	6.7	K/uL	3.43	m/uL	69.3	%	21.3	%	8.1	%	170	K/uL	10.7	g/dL			2.2	g/dL	138	mEq/L	4.3	mEq/L	107	mEq/L	8.9	mg/dL	111	mg/dL	0.5	mg/dL			75	IU/L	54	IU/L	45	mg/dL	2.4	mg/dL	7.7	mg/dL
13428588	32596241	23990437	4.9	K/uL	3.6	m/uL							247	K/uL	11.7	g/dL			3.1	g/dL	140	mEq/L	3.7	mEq/L	111	mEq/L	7.7	mg/dL	156	mg/dL	0.4	mg/dL			19	IU/L	20	IU/L	25	mg/dL	0.7	mg/dL
13429528	39250359	28318547	26.4	K/uL	3.47	m/uL	65.1	%	29.6	%	3.1	%	272	K/uL	9.9	g/dL			2.3	g/dL	149	mEq/L	4.1	mEq/L	109	mEq/L	7.4	mg/dL	129	mg/dL	0.7	mg/dL			21	IU/L	42	IU/L	13	mg/dL	0.7	mg/dL
13434840	34561922	24410460	18.1	K/uL	3.35	m/uL							223	K/uL	10.1	g/dL					144	mEq/L	4.9	mEq/L	115	mEq/L	8.1	mg/dL	100	mg/dL									47	mg/dL	1.7	mg/dL
13435698	35097728	29330438	10.9	K/uL	3.56	m/uL							235	K/uL	10.4	g/dL			3.2	g/dL	140	mEq/L	4.4	mEq/L	104	mEq/L	8.4	mg/dL	150	mg/dL	1.3	mg/dL			18	IU/L	28	IU/L	41	mg/dL	1.1	mg/dL
13441205	31851222	22367569	18	K/uL	3.14	m/uL	94.6	%	4.3	%	1	%	259	K/uL	10	g/dL			2.4	g/dL	158	mEq/L	3.4	mEq/L	125	mEq/L	7.4	mg/dL	250	mg/dL	0.6	mg/dL			12	IU/L	23	IU/L	50	mg/dL	1.3	mg/dL
13441630	36847935	27956743	9.3	K/uL	3.68	m/uL							144	K/uL	11.7	g/dL					123	mEq/L	4.4	mEq/L	87	mEq/L	8.8	mg/dL	81	mg/dL									13	mg/dL	0.8	mg/dL
13442558	30311657	22665778	9.8	K/uL	3.35	m/uL	93	%	4	%	2	%	199	K/uL	9.7	g/dL			2.2	g/dL	140	mEq/L	6	mEq/L	111	mEq/L	6.6	mg/dL	279	mg/dL	0.8	mg/dL			20	IU/L	29	IU/L	50	mg/dL	1.7	mg/dL
13444096	35477442	25296603	7.7	K/uL	4.19	m/uL	74.3	%	14.1	%	7.2	%	196	K/uL	10.8	g/dL					142	mEq/L	4	mEq/L	99	mEq/L	8.6	mg/dL	87	mg/dL	0.8	mg/dL			33	IU/L	44	IU/L	4	mg/dL	0.4	mg/dL			1940	mg/dL
13445589	32777036	20022423	9.9	K/uL	3.04	m/uL							89	K/uL	9.8	g/dL	7.3	g/dL			136	mEq/L	5.5	mEq/L	90	mEq/L	9	mg/dL	94	mg/dL	0.8	mg/dL			22	IU/L	29	IU/L	139	mg/dL	3.2	mg/dL
13446842	35055830	25843446	20.7	K/uL	3.87	m/uL	84.6	%	7.5	%	7.2	%	460	K/uL	12.8	g/dL					139	mEq/L	4.5	mEq/L	104	mEq/L	8.4	mg/dL	108	mg/dL	0.3	mg/dL			169	IU/L	108	IU/L	44	mg/dL	1.1	mg/dL
13448955	33314987	23010698	5.8	K/uL	2.5	m/uL	60.1	%	27.2	%	8.1	%	133	K/uL	8.7	g/dL					132	mEq/L	4.6	mEq/L	97	mEq/L	8.5	mg/dL	121	mg/dL									42	mg/dL	3.8	mg/dL
13450581	37174402	28941209	11.5	K/uL	3.59	m/uL	64	%	26	%	6	%	71	K/uL	11.3	g/dL			2.3	g/dL	133	mEq/L	3.3	mEq/L	105	mEq/L	7.5	mg/dL	226	mg/dL									15	mg/dL	0.8	mg/dL
13450897	34091430	21016810	20.7	K/uL	3.29	m/uL							147	K/uL	9.5	g/dL					143	mEq/L	3.6	mEq/L	110	mEq/L	8.6	mg/dL	97	mg/dL									8	mg/dL	0.5	mg/dL
13452498	34916066	21620259	11.8	K/uL	2.72	m/uL	92.2	%	3.1	%	4.5	%	97	K/uL	9	g/dL					147	mEq/L	4.1	mEq/L	112	mEq/L	8	mg/dL	143	mg/dL									32	mg/dL	1.7	mg/dL
13453133	39391668	24897717	7.5	K/uL	4.08	m/uL							213	K/uL	11.5	g/dL	6.5	g/dL	3.9	g/dL	139	mEq/L	4.3	mEq/L	103	mEq/L	8.9	mg/dL	152	mg/dL	0.8	mg/dL			16	IU/L	15	IU/L	33	mg/dL	1.6	mg/dL
13456784	38781024	26807276	21.8	K/uL	4.45	m/uL	67	%	23	%	3	%	213	K/uL	12.3	g/dL			4	g/dL	135	mEq/L	4.1	mEq/L	101	mEq/L	9.1	mg/dL	196	mg/dL	0.4	mg/dL			51	IU/L	541	IU/L	27	mg/dL	1.2	mg/dL
13461807	37796943	27122933	6.8	K/uL	4.09	m/uL	87.9	%	6.3	%	5.1	%	129	K/uL	13.1	g/dL	6.3	g/dL	3.5	g/dL	132	mEq/L	5.5	mEq/L	103	mEq/L	8.8	mg/dL	110	mg/dL	1	mg/dL			14	IU/L	29	IU/L	114	mg/dL	4.8	mg/dL
13466358	35031003	28174301	7.5	K/uL	5.49	m/uL	65.3	%	22.6	%	7.9	%	207	K/uL	15.9	g/dL			4.4	g/dL	146	mEq/L	3.4	mEq/L	108	mEq/L	8.8	mg/dL	123	mg/dL	2.4	mg/dL			45	IU/L	36	IU/L	11	mg/dL	1.1	mg/dL
13466375	34714964	21011631	20.9	K/uL	4.87	m/uL	73	%	19	%	4	%	298	K/uL	14.7	g/dL			3.8	g/dL	138	mEq/L	4.3	mEq/L	99	mEq/L	8.9	mg/dL	321	mg/dL	0.6	mg/dL			85	IU/L	450	IU/L	26	mg/dL	1.2	mg/dL
13467066	38387397	27794492	13	K/uL	3.51	m/uL	85.9	%	4.7	%	7.4	%	163	K/uL	12.2	g/dL			3.2	g/dL	142	mEq/L	4.2	mEq/L	103	mEq/L	8.9	mg/dL	113	mg/dL	0.4	mg/dL			22	IU/L	44	IU/L	19	mg/dL	0.9	mg/dL			169	mg/dL
13471464	34801216	22281600	6.7	K/uL	2.76	m/uL	67.5	%	25.6	%	5.4	%	185	K/uL	7.7	g/dL					137	mEq/L	4.2	mEq/L	107	mEq/L	7.4	mg/dL	159	mg/dL									12	mg/dL	0.4	mg/dL
13471870	31114111	22209346	24	K/uL	3.6	m/uL	86	%	7.2	%	6.5	%	246	K/uL	10.1	g/dL			3.5	g/dL	152	mEq/L	4.1	mEq/L	120	mEq/L	9.8	mg/dL	126	mg/dL	0.6	mg/dL			44	IU/L	45	IU/L	53	mg/dL	2.3	mg/dL			94	mg/dL
13472341	30781626	26464322	17.5	K/uL	4.15	m/uL							340	K/uL	11.9	g/dL					138	mEq/L	4.9	mEq/L	103	mEq/L	9	mg/dL	240	mg/dL	1.1	mg/dL			287	IU/L	64	IU/L	32	mg/dL	1.5	mg/dL
13473186	33452310	24399345	13	K/uL	3.52	m/uL							408	K/uL	8.9	g/dL			3.6	g/dL	146	mEq/L	3.5	mEq/L	113	mEq/L	8.9	mg/dL	78	mg/dL	0.9	mg/dL			55	IU/L	44	IU/L	18	mg/dL	0.9	mg/dL
13474913	30113181	27511998	7.3	K/uL	4.06	m/uL	77.8	%	18.1	%	2.8	%	180	K/uL	12.9	g/dL					133	mEq/L	3.8	mEq/L	88	mEq/L	10.9	mg/dL	182	mg/dL									29	mg/dL	1.9	mg/dL			126	mg/dL	206	mg/dL	61
13476942	34876524	25516569	7.7	K/uL	3.06	m/uL	89.7	%	6.2	%	3.4	%	263	K/uL	8.3	g/dL			3.1	g/dL	139	mEq/L	3.8	mEq/L	110	mEq/L	8	mg/dL	151	mg/dL									58	mg/dL	2.2	mg/dL
13480254	35997495	29235164	5.1	K/uL	4.77	m/uL							110	K/uL	13.3	g/dL			3.9	g/dL	134	mEq/L	4.6	mEq/L	100	mEq/L	8.7	mg/dL	95	mg/dL	1.7	mg/dL			13	IU/L	44	IU/L	33	mg/dL	1.3	mg/dL
13483804	39928079	24363664	11.9	K/uL	3.26	m/uL	92.2	%	4.8	%	2.8	%	119	K/uL	9.8	g/dL			3.2	g/dL	142	mEq/L	4.9	mEq/L	100	mEq/L	8.6	mg/dL	343	mg/dL	1.6	mg/dL			825	IU/L	810	IU/L	52	mg/dL	2.3	mg/dL
13483947	36301931	20464621	23.3	K/uL	4.9	m/uL	81.1	%	10.3	%	7.8	%	196	K/uL	15.3	g/dL			4.1	g/dL	140	mEq/L	4.1	mEq/L	107	mEq/L	8	mg/dL	163	mg/dL	0.3	mg/dL			324	IU/L	392	IU/L	17	mg/dL	1	mg/dL
13485392	35363538	22161587	20	K/uL	2.93	m/uL	96	%	1	%	2	%	240	K/uL	8.8	g/dL			1.8	g/dL	150	mEq/L	4.4	mEq/L	111	mEq/L	7.8	mg/dL	199	mg/dL	0.5	mg/dL			236	IU/L	124	IU/L	113	mg/dL	2.7	mg/dL			65	mg/dL
13489339	38986515	20739476	22	K/uL	2.32	m/uL	89	%	3	%	6	%	468	K/uL	6.8	g/dL			2	g/dL	133	mEq/L	4.4	mEq/L	98	mEq/L	7.7	mg/dL	168	mg/dL	0.4	mg/dL	0.3	mg/dL	23	IU/L	21	IU/L	19	mg/dL	1	mg/dL
13490135	34643287	29237032	5.2	K/uL	3.62	m/uL	69.5	%	22.9	%	3.8	%	152	K/uL	8.8	g/dL			2.9	g/dL	144	mEq/L	4	mEq/L	104	mEq/L	8.5	mg/dL	140	mg/dL	1	mg/dL			11	IU/L	51	IU/L	37	mg/dL	1.3	mg/dL
13492756	39391126	29325178	18.2	K/uL	2.64	m/uL	83.8	%	12.6	%	3.1	%	215	K/uL	7.6	g/dL			3.1	g/dL	137	mEq/L	4.8	mEq/L	110	mEq/L	7.7	mg/dL	95	mg/dL									19	mg/dL	0.9	mg/dL	4.9	mg/dL
13495682	31188923	28598367	12.9	K/uL	3	m/uL	91.3	%	5.6	%	2.8	%	219	K/uL	9.2	g/dL			2	g/dL	137	mEq/L	5.4	mEq/L	106	mEq/L	7.6	mg/dL	834	mg/dL	0.1	mg/dL			26	IU/L	42	IU/L	66	mg/dL	4	mg/dL			191	mg/dL
13495704	39758202	21868679	1.6	K/uL	2.8	m/uL							95	K/uL	8.8	g/dL					142	mEq/L	4.3	mEq/L	112	mEq/L	8.6	mg/dL	122	mg/dL									16	mg/dL	0.9	mg/dL
13496639	34682387	26484716	25.2	K/uL	3.93	m/uL	91	%	3	%	4	%	66	K/uL	12.5	g/dL	6.6	g/dL	2	g/dL	126	mEq/L	5.9	mEq/L	102	mEq/L	6.5	mg/dL	406	mg/dL	0.7	mg/dL	0.3	mg/dL	13	IU/L	18	IU/L	53	mg/dL	1.7	mg/dL
13499005	31998189	20317279	27.6	K/uL	3.2	m/uL							482	K/uL	9.2	g/dL					136	mEq/L	4.8	mEq/L	104	mEq/L	7.1	mg/dL	380	mg/dL	0.5	mg/dL			89	IU/L	101	IU/L	38	mg/dL	2.6	mg/dL			360	mg/dL	245	mg/dL	20
13500729	37422776	27246915	9	K/uL	2.81	m/uL							162	K/uL	9	g/dL			3.2	g/dL	149	mEq/L	3.8	mEq/L	116	mEq/L	8.4	mg/dL	170	mg/dL									20	mg/dL	1	mg/dL
13505755	37257840	22752582	2.1	K/uL	1.99	m/uL	74	%	3	%	4	%	41	K/uL	6.7	g/dL	6	g/dL	1.8	g/dL	134	mEq/L	4.5	mEq/L	102	mEq/L	6.9	mg/dL	85	mg/dL	4.4	mg/dL	4	mg/dL	1830	IU/L	3631	IU/L	16	mg/dL	1.2	mg/dL	8	mg/dL
13505805	33643151	22290741	15.5	K/uL	3.38	m/uL							218	K/uL	10.7	g/dL			2.5	g/dL	135	mEq/L	6.2	mEq/L	101	mEq/L	8.6	mg/dL	146	mg/dL	0.6	mg/dL			128	IU/L	88	IU/L	28	mg/dL	1	mg/dL
13506251	33997505	28279742	7.7	K/uL	3.61	m/uL	84.6	%	9.9	%	5.2	%	43	K/uL	11.6	g/dL			2.4	g/dL	138	mEq/L	4.5	mEq/L	110	mEq/L	7.4	mg/dL	156	mg/dL	2	mg/dL	1.2	mg/dL	62	IU/L	104	IU/L	72	mg/dL	2	mg/dL
13509135	38345222	24303903	8.9	K/uL	4.27	m/uL	92.5	%	4.7	%	2.4	%	82	K/uL	13.9	g/dL					138	mEq/L	3.6	mEq/L	103	mEq/L	9	mg/dL	132	mg/dL	1.1	mg/dL			19	IU/L	27	IU/L	27	mg/dL	1.1	mg/dL			48	mg/dL	92	mg/dL	43
13511021	35569430	22431215	28.3	K/uL	3	m/uL	97.7	%	0.9	%	0.3	%	405	K/uL	9.1	g/dL			3.3	g/dL	143	mEq/L	5.1	mEq/L	106	mEq/L	8.7	mg/dL	145	mg/dL	0.5	mg/dL			110	IU/L	260	IU/L	25	mg/dL	0.7	mg/dL	11.2	mg/dL
13512648	34034832	25653583	9.8	K/uL	3.64	m/uL	81.4	%	15.6	%	2.2	%	317	K/uL	10.9	g/dL			2.6	g/dL	143	mEq/L	3.9	mEq/L	99	mEq/L	8.2	mg/dL	146	mg/dL									13	mg/dL	0.6	mg/dL
13513122	33405350	20658061	11.2	K/uL	2.96	m/uL							309	K/uL	8.4	g/dL			3.6	g/dL	137	mEq/L	5.4	mEq/L	94	mEq/L	7.4	mg/dL	161	mg/dL	0.2	mg/dL	0.1	mg/dL	25	IU/L	28	IU/L	114	mg/dL	21.8	mg/dL
13513232	37487912	26125721	8.7	K/uL	2.63	m/uL	91.1	%	5.6	%	2.9	%	183	K/uL	8.4	g/dL			3.3	g/dL	141	mEq/L	4.5	mEq/L	114	mEq/L	9.4	mg/dL	136	mg/dL	0.4	mg/dL			18	IU/L	22	IU/L	30	mg/dL	1.4	mg/dL
13514385	36833437	24313616	5.9	K/uL	3.92	m/uL	83.6	%	8.8	%	5.2	%	119	K/uL	11.9	g/dL					138	mEq/L	4.4	mEq/L	104	mEq/L	8.2	mg/dL	111	mg/dL									13	mg/dL	1	mg/dL
13515178	31855062	20762918	8.5	K/uL	2.51	m/uL	65.4	%	26.8	%	5.2	%	148	K/uL	7.2	g/dL	6.2	g/dL	3.8	g/dL	137	mEq/L	4.2	mEq/L	109	mEq/L	7.9	mg/dL	73	mg/dL	0.3	mg/dL			7	IU/L	13	IU/L	39	mg/dL	1.5	mg/dL			365	mg/dL
13515219	32376597	28295102	18.1	K/uL	4.3	m/uL							276	K/uL	12.9	g/dL					138	mEq/L	5	mEq/L	102	mEq/L	8.4	mg/dL	185	mg/dL									34	mg/dL	1.4	mg/dL
13517478	33335295	29627399	23.2	K/uL	4.81	m/uL	90	%	0	%	4	%	399	K/uL	13.4	g/dL			3	g/dL	127	mEq/L	4.1	mEq/L	85	mEq/L	10.4	mg/dL	128	mg/dL									44	mg/dL	1.3	mg/dL
13517843	31468857	21504832	8	K/uL	3.08	m/uL	87.7	%	5.2	%	6.5	%	216	K/uL	8.7	g/dL			3.4	g/dL	136	mEq/L	3.7	mEq/L	98	mEq/L	9.4	mg/dL	134	mg/dL	0.2	mg/dL			43	IU/L	68	IU/L	24	mg/dL	0.9	mg/dL
13533304	32731291	23598679	21.7	K/uL	4.32	m/uL	86	%	5	%	4	%	110	K/uL	13.5	g/dL			3.3	g/dL	142	mEq/L	3.7	mEq/L	110	mEq/L	7.9	mg/dL	155	mg/dL	6	mg/dL	1.9	mg/dL	1053	IU/L	581	IU/L	27	mg/dL	1.6	mg/dL
13536747	38812939	22877472	19.3	K/uL	2.48	m/uL	79.9	%	16	%	2.8	%	181	K/uL	8.4	g/dL					139	mEq/L	4.1	mEq/L	108	mEq/L	8.8	mg/dL	88	mg/dL									13	mg/dL	0.6	mg/dL
13537559	33755900	21066640	7.9	K/uL	2.22	m/uL	81.8	%	12.5	%	4.5	%	172	K/uL	8.5	g/dL			2.2	g/dL	133	mEq/L	3.3	mEq/L	87	mEq/L	7.7	mg/dL	123	mg/dL	10.4	mg/dL	6.7	mg/dL	22	IU/L	77	IU/L	14	mg/dL	1.1	mg/dL
13538053	31582323	22533821	27.9	K/uL	3.23	m/uL	81	%	16	%	1	%	212	K/uL	7.9	g/dL			3.2	g/dL	140	mEq/L	5.1	mEq/L	110	mEq/L	8.3	mg/dL	133	mg/dL	0.5	mg/dL	5.6	mg/dL	37	IU/L	89	IU/L	46	mg/dL	3	mg/dL			153	mg/dL
13542989	32410040	26702255	8.1	K/uL	3.45	m/uL							194	K/uL	10	g/dL					142	mEq/L	4.7	mEq/L	112	mEq/L	8.8	mg/dL	113	mg/dL	1	mg/dL			33	IU/L	34	IU/L	29	mg/dL	1.9	mg/dL
13549234	32620190	28270702	7.5	K/uL	2.42	m/uL							126	K/uL	8.6	g/dL			3.7	g/dL	137	mEq/L	4.5	mEq/L	101	mEq/L	8.7	mg/dL	104	mg/dL	3.3	mg/dL	0.8	mg/dL	17	IU/L	31	IU/L	50	mg/dL	2.4	mg/dL
13550204	32848723	24781723	9.6	K/uL	3.25	m/uL	81.6	%	11.3	%	3.4	%	408	K/uL	9.9	g/dL					133	mEq/L	3.9	mEq/L	94	mEq/L	8.6	mg/dL	191	mg/dL									22	mg/dL	1.7	mg/dL
13552058	35417518	20719304	21.9	K/uL	3.95	m/uL	82	%	9	%	7	%	211	K/uL	9.8	g/dL					131	mEq/L	3.9	mEq/L	100	mEq/L	8.2	mg/dL	157	mg/dL	0.5	mg/dL			21	IU/L	42	IU/L	25	mg/dL	1.8	mg/dL	3.8	mg/dL
[truncated: 3,742 more rows]
[truncated: 35 more columns]
