# Supplementary material for: Survival prediction for heart failure complicated by sepsis: based on machine learning methods
Source: Front Med (Lausanne). 2024 Oct 3;11:1410702. doi: 10.3389/fmed.2024.1410702 (PMC11484001; doi:10.3389/fmed.2024.1410702)
Supplement: Supplementary file 1 [file Data_Sheet_1.ZIP › 000 MIMIC/03.生命征.csv]

subject_id	stay_id	hadm_id	first_t	first_t_uom	first_hr	first_hr_uom	first_r	first_r_uom	first_sbp	first_sbp_uom	first_dbp	first_dbp_uom	first_mbp	first_mbp_uom	first_asbp	first_asbp_uom	first_adbp	first_adbp_uom	first_ambp	first_ambp_uom	first_spo2	first_spo2_uom
10002013	39060235	23581541	36.22	°F	80	bpm	14	insp/min	104	mmHg	70	mmHg	77	mmHg	134	mmHg	75	mmHg	94	mmHg	100	%
10002155	33685454	23822395	35.5	°F	68	bpm	18	insp/min	126	mmHg	61	mmHg	78	mmHg	115	mmHg	59	mmHg	82	mmHg	97	%
10002495	36753294	24982426	37.06	°F	115	bpm	26	insp/min	160	mmHg	78	mmHg	94	mmHg	73	mmHg	48	mmHg	57	mmHg	94	%
10002760	31831386	28094813	36.39	°F	97	bpm	16	insp/min	102	mmHg	59	mmHg	69	mmHg	96	mmHg	56	mmHg	72	mmHg	97	%
10003400	32128372	20214994	35.33	°F	117	bpm	15	insp/min	58	mmHg	21	mmHg	27	mmHg	90	mmHg	63	mmHg	72	mmHg	100	%
10004235	34100191	24181354	36.94	°F	144	bpm	25	insp/min	99	mmHg	68	mmHg	74	mmHg	123	mmHg	79	mmHg	93	mmHg	94	%
10004401	32773003	29988601	36.72	°F	70	bpm	23	insp/min	97	mmHg	38	mmHg	52	mmHg	80	mmHg	47	mmHg	55	mmHg	94	%
10005817	32604416	20626031	36.83	°F	80	bpm	15	insp/min	118	mmHg	40	mmHg	57	mmHg	126	mmHg	51	mmHg	74	mmHg	100	%
10010058	33060379	26359957			78	bpm	24	insp/min	98	mmHg	85	mmHg	91	mmHg	102	mmHg	81	mmHg	87	mmHg	100	%
10010471	32119961	29842315	36.39	°F	93	bpm	19	insp/min	139	mmHg	79	mmHg	92	mmHg							96	%
10011938	31532954	29339128	37.5	°F	84	bpm	18	insp/min	160	mmHg	71	mmHg	92	mmHg							92	%
10013643	33072499	22009484	36.33	°F	60	bpm	15	insp/min	73	mmHg	39	mmHg	47	mmHg	152	mmHg	67	mmHg	97	mmHg	100	%
10017531	35526828	22580355	37.17	°F	116	bpm	26	insp/min	135	mmHg	77	mmHg	92	mmHg	100	mmHg	55	mmHg	71	mmHg	90	%
10018081	37293400	21027282	36.33	°F	93	bpm	20	insp/min	106	mmHg	55	mmHg	65	mmHg	85	mmHg	51	mmHg	64	mmHg	100	%
10022620	31953583	27180902	36.78	°F	117	bpm	20	insp/min	114	mmHg	84	mmHg	94	mmHg							100	%
10023117	30057454	28872262	37	°F	114	bpm	14	insp/min	83	mmHg	55	mmHg	61	mmHg	112	mmHg	73	mmHg	86	mmHg	90	%
10026161	39625056	24614671			87	bpm	14	insp/min	106	mmHg	46	mmHg	62	mmHg	90	mmHg	63	mmHg	74	mmHg	62	%
10027445	34499716	26275841	37.67	°F	127	bpm	25	insp/min	128	mmHg	59	mmHg	74	mmHg	111	mmHg	58	mmHg	76	mmHg	97	%
10029224	37066488	25729446	35.72	°F	77	bpm	18	insp/min	111	mmHg	60	mmHg	73	mmHg							100	%
10032381	34622731	20176432	36.17	°F	115	bpm	22	insp/min	142	mmHg	128	mmHg	132	mmHg	111	mmHg	66	mmHg	85	mmHg	95	%
10034553	36618406	26774222	36.11	°F	101	bpm	25	insp/min	104	mmHg	61	mmHg	72	mmHg							99	%
10037483	37086676	26819958	37.72	°F	63	bpm	9	insp/min	100	mmHg	33	mmHg	50	mmHg	142	mmHg	41	mmHg	72	mmHg	100	%
10037861	34531557	24540843	37	°F	88	bpm	21	insp/min	61	mmHg	52	mmHg	57	mmHg	101	mmHg	57	mmHg	79	mmHg	100	%
10038999	39711498	27189241	37.11	°F	109	bpm	19	insp/min	131	mmHg	83	mmHg	92	mmHg							83	%
10039708	33281088	28258130	36.39	°F	76	bpm	18	insp/min	81	mmHg	43	mmHg	51	mmHg	99	mmHg	57	mmHg	75	mmHg	99	%
10040025	36107367	27996267	36.5	°F	83	bpm	12	insp/min	83	mmHg	43	mmHg	55	mmHg							97	%
10046234	32902460	24608062	37	°F	70	bpm	18	insp/min	146	mmHg	69	mmHg	85	mmHg							99	%
10046679	32852186	28668282	37.61	°F	95	bpm	25	insp/min	153	mmHg	98	mmHg	111	mmHg	128	mmHg	55	mmHg	79	mmHg	100	%
10047994	38822032	25111157	37	°F	80	bpm	13	insp/min	100	mmHg	76	mmHg	81	mmHg	115	mmHg	65	mmHg	81	mmHg	88	%
10048723	36542901	25762910	36.5	°F	76	bpm	22	insp/min	148	mmHg	47	mmHg	127	mmHg							91	%
10049941	36827644	20663764	37	°F	79	bpm	16	insp/min	82	mmHg	49	mmHg	57	mmHg							94	%
10051074	34313758	21350747	36.56	°F	91	bpm	13	insp/min	132	mmHg	48	mmHg	69	mmHg							93	%
10052938	39469411	25231169	36.56	°F	90	bpm	20	insp/min	90	mmHg	72	mmHg	76	mmHg							98	%
10053854	38775178	22192970	36.5	°F	70	bpm	14	insp/min	125	mmHg	73	mmHg	84	mmHg	120	mmHg	64	mmHg	84	mmHg	99	%
10055344	35736966	29209451	35.78	°F	85	bpm	25	insp/min	126	mmHg	45	mmHg	66	mmHg	109	mmHg	34	mmHg	71	mmHg	100	%
10055694	30350084	25049824	36.33	°F	93	bpm	20	insp/min	132	mmHg	66	mmHg	82	mmHg	129	mmHg	71	mmHg	92	mmHg	97	%
10057218	36369483	28236354	35.72	°F	134	bpm	20	insp/min	92	mmHg	55	mmHg	63	mmHg							100	%
10058974	34904321	26763452	37.06	°F	80	bpm	16	insp/min	96	mmHg	46	mmHg	57	mmHg							100	%
10060531	36935478	27040798	2.78	°F	83	bpm	10	insp/min	131	mmHg	73	mmHg	87	mmHg	137	mmHg	49	mmHg	75	mmHg	95	%
10061303	31287291	24889301	37.28	°F	63	bpm	10	insp/min	128	mmHg	77	mmHg	91	mmHg	128	mmHg	67	mmHg	88	mmHg	100	%
10062617	31642608	24425655	36.89	°F	60	bpm	15	insp/min	142	mmHg	61	mmHg	81	mmHg							100	%
10063848	31332266	21345067	36.78	°F	104	bpm	20	insp/min	128	mmHg	57	mmHg	77	mmHg							98	%
10067389	34081592	23577021	36.44	°F	60	bpm	18	insp/min	143	mmHg	98	mmHg	112	mmHg	143	mmHg	78	mmHg	0	mmHg	100	%
10070311	37161165	23721596	36.28	°F	132	bpm	27	insp/min	159	mmHg	135	mmHg	145	mmHg							100	%
10071869	34235968	20895291	37.22	°F	93	bpm	28	insp/min	138	mmHg	117	mmHg	120	mmHg							100	%
10076263	31003445	25634900	37.39	°F	112	bpm	21	insp/min	121	mmHg	85	mmHg	96	mmHg	126	mmHg	67	mmHg	89	mmHg	95	%
10078008	37567070	20600818	36.28	°F	92	bpm	26	insp/min	156	mmHg	77	mmHg	97	mmHg							95	%
10078805	30950523	20434240	36.83	°F	92	bpm	32	insp/min	90	mmHg	55	mmHg	62	mmHg	110	mmHg	56	mmHg	70	mmHg	97	%
10082014	32988939	20221705	36.44	°F	87	bpm	20	insp/min	134	mmHg	56	mmHg	76	mmHg							100	%
10082560	39703509	23284776	33.78	°F	82	bpm	14	insp/min	81	mmHg	51	mmHg	51	mmHg	95	mmHg	48	mmHg	66	mmHg	100	%
10082662	34813627	23913187	36.94	°F	139	bpm	22	insp/min	98	mmHg	67	mmHg	75	mmHg							96	%
10089244	33563887	29469323	37	°F	95	bpm	30	insp/min	191	mmHg	90	mmHg	115	mmHg	138	mmHg	56	mmHg	88	mmHg	100	%
10091141	37258034	22008683	35.72	°F	80	bpm	14	insp/min	108	mmHg	54	mmHg	67	mmHg							100	%
10094679	36938927	28902523	37.06	°F	81	bpm	30	insp/min	136	mmHg	108	mmHg	55	mmHg	88	mmHg	80	mmHg	82	mmHg	99	%
10094805	34488364	21370539	37	°F	92	bpm	23	insp/min	115	mmHg	68	mmHg	77	mmHg	139	mmHg	69	mmHg	87	mmHg	95	%
10094811	31983721	28336192	35.94	°F	67	bpm	18	insp/min	103	mmHg	57	mmHg	73	mmHg							97	%
10095570	37685093	28612694	36.61	°F	79	bpm	19	insp/min	109	mmHg	60	mmHg	71	mmHg	82	mmHg	28	mmHg	40	mmHg	94	%
10097659	32530604	22071424	36.78	°F	112	bpm	27	insp/min	106	mmHg	76	mmHg	83	mmHg	133	mmHg	66	mmHg	80	mmHg	82	%
10098215	31800901	29752040	36.5	°F	119	bpm	16	insp/min	139	mmHg	90	mmHg	102	mmHg							100	%
10102878	33312557	20265910	36.61	°F	132	bpm	13	insp/min	86	mmHg	63	mmHg	68	mmHg	114	mmHg	82	mmHg	93	mmHg	75	%
10104308	33661789	27400652	36.72	°F	85	bpm	25	insp/min	108	mmHg	55	mmHg	67	mmHg	130	mmHg	68	mmHg	88	mmHg	100	%
10104450	31524085	23157316	36.44	°F	94	bpm	32	insp/min	140	mmHg	61	mmHg	81	mmHg	86	mmHg	28	mmHg	56	mmHg	97	%
10106899	30008792	22953864	36.11	°F	87	bpm	16	insp/min	107	mmHg	43	mmHg	59	mmHg					13	mmHg	100	%
10109956	37631738	26022059	36.39	°F	0	bpm	15	insp/min	142	mmHg	72	mmHg	91	mmHg	130	mmHg	160	mmHg	81	mmHg	83	%
10112484	38897817	23965558	35.89	°F	71	bpm	19	insp/min	100	mmHg	76	mmHg	82	mmHg							96	%
10114932	39678298	21177187	36.67	°F	71	bpm	13	insp/min	110	mmHg	57	mmHg	67	mmHg	108	mmHg	62	mmHg	79	mmHg	100	%
10115397	36639474	28605901	36.44	°F	86	bpm	18	insp/min	94	mmHg	52	mmHg	57	mmHg	75	mmHg	50	mmHg	60	mmHg	100	%
10119017	31009936	20229125	38.06	°F	90	bpm	35	insp/min	155	mmHg	68	mmHg	936	mmHg	163	mmHg	51	mmHg	92	mmHg	97	%
10119872	37065927	22318477	35.72	°F	89	bpm	13	insp/min	101	mmHg	58	mmHg	64	mmHg	140	mmHg	64	mmHg	89	mmHg	95	%
10121453	34189958	21172289	36.28	°F	91	bpm	28	insp/min	90	mmHg	62	mmHg	69	mmHg							96	%
10122589	33633382	22117307	36.94	°F	97	bpm	17	insp/min	116	mmHg	63	mmHg	76	mmHg	96	mmHg	31	mmHg	51	mmHg	95	%
10125047	37629882	26680668	35.83	°F	96	bpm	15	insp/min	137	mmHg	69	mmHg	84	mmHg	148	mmHg	73	mmHg	102	mmHg	96	%
10125876	30696672	22053079	37.39	°F	76	bpm	16	insp/min	111	mmHg	58	mmHg	70	mmHg	83	mmHg	51	mmHg	62	mmHg	98	%
10126957	33209076	21978689	36.22	°F	50	bpm	18	insp/min	140	mmHg	47	mmHg	74	mmHg							100	%
10127936	39916050	20688231	36.94	°F	80	bpm	14	insp/min	128	mmHg	58	mmHg	76	mmHg	111	mmHg	53	mmHg	72	mmHg	100	%
10132217	34001306	23597467	36.89	°F	85	bpm	21	insp/min	87	mmHg	52	mmHg	61	mmHg	87	mmHg	48	mmHg	61	mmHg	94	%
10132611	31179345	28996766	36.22	°F	74	bpm	25	insp/min	90	mmHg	45	mmHg	60	mmHg	89	mmHg	64	mmHg	77	mmHg	98	%
10133367	32715099	28722095	36.94	°F	75	bpm	19	insp/min	98	mmHg	54	mmHg	66	mmHg	97	mmHg	47	mmHg	64	mmHg	97	%
10135376	32058495	24984050	36.67	°F	58	bpm	16	insp/min	107	mmHg	31	mmHg	43	mmHg	88	mmHg	59	mmHg	72	mmHg	100	%
10135557	32726628	26612112	37.17	°F	81	bpm	14	insp/min	120	mmHg	57	mmHg	72	mmHg							97	%
10135595	38628397	29216481	37.33	°F	76	bpm	12	insp/min	92	mmHg	60	mmHg	68	mmHg	112	mmHg	64	mmHg	78	mmHg	100	%
10136619	31093046	23362878	36.67	°F	92	bpm	14	insp/min	116	mmHg	70	mmHg	79	mmHg	136	mmHg	55	mmHg	84	mmHg	96	%
10138206	33712680	29096936	36.67	°F	80	bpm	21	insp/min	183	mmHg	149	mmHg	161	mmHg							100	%
10141173	38092675	28722241	37.5	°F	80	bpm	15	insp/min	145	mmHg	55	mmHg	77	mmHg	109	mmHg	66	mmHg	82	mmHg	100	%
10144145	39712677	29668384	36.83	°F	81	bpm	15	insp/min	99	mmHg	53	mmHg	64	mmHg							100	%
10149959	32464420	21062891	36.5	°F	116	bpm	11	insp/min	102	mmHg	48	mmHg	62	mmHg							95	%
10150335	33705553	24113307	37.22	°F	86	bpm	16	insp/min	130	mmHg	76	mmHg	87	mmHg	125	mmHg	94	mmHg	108	mmHg	100	%
10151556	37542315	20815067	35	°F	95	bpm	17	insp/min	125	mmHg	57	mmHg	62	mmHg	124	mmHg	51	mmHg	84	mmHg	94	%
10152017	32991546	24900647	36.5	°F	68	bpm	23	insp/min	138	mmHg	73	mmHg	93	mmHg							97	%
10156119	32532366	23624254	37.72	°F	121	bpm	33	insp/min	138	mmHg	86	mmHg	103	mmHg							93	%
10156659	35597440	25149989	36.39	°F	56	bpm	6	insp/min	135	mmHg	67	mmHg	87	mmHg	122	mmHg	46	mmHg	70	mmHg	99	%
10157454	38216308	27280709	35.94	°F	75	bpm	20	insp/min	124	mmHg	90	mmHg	101	mmHg							100	%
10157542	32691391	29832939	36.78	°F	112	bpm	32	insp/min	111	mmHg	87	mmHg	92	mmHg							93	%
10160622	37309694	28904663	36.5	°F	77	bpm	13	insp/min	140	mmHg	50	mmHg	72	mmHg							100	%
10161042	34912691	29090018	36.94	°F	67	bpm	24	insp/min	129	mmHg	74	mmHg	87	mmHg	121	mmHg	70	mmHg	84	mmHg	95	%
10163041	36574609	22909058	37.61	°F	131	bpm	24	insp/min	154	mmHg	69	mmHg	93	mmHg							94	%
10164170	37688390	21635159	36.89	°F	106	bpm	28	insp/min	87	mmHg	45	mmHg	55	mmHg							99	%
10165522	30227758	25553910			103	bpm	15	insp/min							91	mmHg	72	mmHg	79	mmHg	99	%
10169328	33780803	24837691	37.22	°F	79	bpm	19	insp/min	105	mmHg	47	mmHg	62	mmHg							94	%
10169726	35268649	22012406	36.61	°F	108	bpm	14	insp/min	117	mmHg	60	mmHg	73	mmHg	95	mmHg	45	mmHg	59	mmHg	96	%
10170022	30946357	26174955	36.44	°F	98	bpm	28	insp/min	109	mmHg	50	mmHg	67	mmHg	335	mmHg	319	mmHg	348	mmHg	92	%
10172206	33763325	26783176	37.56	°F	70	bpm	24	insp/min	110	mmHg	80	mmHg	88	mmHg	123	mmHg	93	mmHg	104	mmHg	100	%
10178581	33296518	22314860	36.44	°F	73	bpm	20	insp/min	151	mmHg	61	mmHg	85	mmHg			66	mmHg	85	mmHg	98	%
10179383	35437796	20170028	36.83	°F	111	bpm	17	insp/min	131	mmHg	99	mmHg	104	mmHg	111	mmHg	69	mmHg	83	mmHg	66	%
10181673	36096029	22753719	34.11	°F	72	bpm	16	insp/min	90	mmHg	35	mmHg	49	mmHg	110	mmHg	49	mmHg	73	mmHg	98	%
10183019	36253164	23446097	36	°F	53	bpm	15	insp/min	102	mmHg	48	mmHg	62	mmHg							97	%
10184327	35263906	28576249	37.83	°F	83	bpm	15	insp/min	146	mmHg	74	mmHg	92	mmHg							100	%
10184623	33814001	22810854	35.94	°F	87	bpm	18	insp/min	135	mmHg	98	mmHg	108	mmHg							81	%
10186442	30447359	26708959	36.78	°F	94	bpm	30	insp/min	138	mmHg	64	mmHg	81	mmHg							98	%
10186925	34241430	22362747	35.39	°F	62	bpm	21	insp/min	141	mmHg	53	mmHg	70	mmHg	113	mmHg	51	mmHg	83	mmHg	91	%
10187935	36408512	29968077	36.94	°F	62	bpm	22	insp/min	131	mmHg	107	mmHg	116	mmHg							99	%
10187951	38484145	27461751	38.11	°F	77	bpm	21	insp/min	141	mmHg	62	mmHg	83	mmHg							90	%
10188275	34860321	20124676	37.06	°F	78	bpm	16	insp/min	112	mmHg	66	mmHg	75	mmHg	91	mmHg	43	mmHg	60	mmHg	85	%
10188935	31689161	22289170	36.78	°F	53	bpm	12	insp/min	141	mmHg	71	mmHg	90	mmHg							97	%
10190973	35511902	26180856	36.89	°F	89	bpm	21	insp/min	96	mmHg	36	mmHg	51	mmHg	107	mmHg	59	mmHg	10	mmHg	100	%
10192402	30210602	23507439	36.5	°F	85	bpm	18	insp/min	155	mmHg	83	mmHg	100	mmHg							99	%
10193065	35158537	23614190	38.61	°F	89	bpm	17	insp/min	137	mmHg	70	mmHg	86	mmHg							100	%
10196711	35988506	29467075	36.67	°F	74	bpm	13	insp/min	74	mmHg	45	mmHg	51	mmHg	119	mmHg	61	mmHg	79	mmHg	99	%
10197095	38422103	29014163	36.94	°F	113	bpm	18	insp/min	84	mmHg	50	mmHg	59	mmHg							88	%
10209410	38083515	28866593	36.89	°F	120	bpm	17	insp/min	104	mmHg	69	mmHg	78	mmHg	130	mmHg	55	mmHg	82	mmHg	97	%
10212705	38285505	22644952	37.06	°F	118	bpm	19	insp/min	116	mmHg	83	mmHg	90	mmHg	90	mmHg	66	mmHg	74	mmHg	100	%
10213275	37496349	21304898	36.44	°F	77	bpm	23	insp/min	127	mmHg	97	mmHg	103	mmHg	215	mmHg	112	mmHg	151	mmHg	100	%
10213803	33806045	26821904	38.56	°F	131	bpm	15	insp/min	106	mmHg	60	mmHg	71	mmHg	87	mmHg	52	mmHg	63	mmHg	95	%
10214395	35166659	27615966	36.67	°F	91	bpm	16	insp/min	126	mmHg	67	mmHg	83	mmHg							99	%
10215345	30509773	22129264	36.33	°F	80	bpm	14	insp/min	127	mmHg	63	mmHg	79	mmHg	136	mmHg	67	mmHg	94	mmHg	100	%
10217067	34598926	26531964	36.56	°F	118	bpm	28	insp/min	117	mmHg	82	mmHg	86	mmHg							94	%
10218191	37335507	29789269	37	°F	83	bpm	15	insp/min	122	mmHg	68	mmHg	78	mmHg							93	%
10221321	36056798	29361807	36.78	°F	79	bpm	24	insp/min	135	mmHg	90	mmHg	100	mmHg							99	%
10223372	39703863	29521933	36.78	°F	92	bpm	25	insp/min	129	mmHg	48	mmHg	69	mmHg	99	mmHg	51	mmHg	66	mmHg	98	%
10224171	30353595	22869503	34.11	°F	96	bpm	28	insp/min	121	mmHg	49	mmHg	64	mmHg	100	mmHg	41	mmHg	60	mmHg	100	%
10225380	35121579	25815808	36.89	°F	66	bpm	16	insp/min	81	mmHg	42	mmHg	52	mmHg	124	mmHg	58	mmHg	82	mmHg	99	%
10225619	39527567	21605488	37.67	°F	97	bpm	22	insp/min	93	mmHg	54	mmHg	62	mmHg	84	mmHg	58	mmHg	67	mmHg	85	%
10228633	33048696	26805687	38.11	°F	115	bpm	28	insp/min	94	mmHg	77	mmHg	81	mmHg							96	%
10229302	30506381	26194242	36.39	°F	72	bpm	29	insp/min	155	mmHg	70	mmHg	92	mmHg							100	%
10229642	33083400	23745473	37.56	°F	85	bpm	16	insp/min	118	mmHg	58	mmHg	74	mmHg	91	mmHg	49	mmHg	65	mmHg	100	%
10230936	34698361	20449497	35.94	°F	81	bpm	16	insp/min	144	mmHg	97	mmHg	109	mmHg							94	%
10231100	33616672	22879976	36.28	°F	104	bpm	15	insp/min	91	mmHg	64	mmHg	69	mmHg	102	mmHg	77	mmHg	88	mmHg	96	%
10232096	36769579	27555154	36	°F	69	bpm	8	insp/min	104	mmHg	53	mmHg	64	mmHg	148	mmHg	48	mmHg	81	mmHg	99	%
10233597	32580800	27468267	35.11	°F	70	bpm	20	insp/min	109	mmHg	64	mmHg	75	mmHg	130	mmHg	68	mmHg	97	mmHg	97	%
10234596	36436111	26179011	36.78	°F	77	bpm	16	insp/min	101	mmHg	59	mmHg	68	mmHg							100	%
10236326	37307878	22813114	36.39	°F	87	bpm	18	insp/min	137	mmHg	78	mmHg	88	mmHg	100	mmHg	54	mmHg	67	mmHg	94	%
10237665	30765788	29914524	36.83	°F	126	bpm	15	insp/min	97	mmHg	49	mmHg	60	mmHg							100	%
10240784	30704180	26416971	37.33	°F	80	bpm	15	insp/min	80	mmHg	57	mmHg	63	mmHg	126	mmHg	55	mmHg	76	mmHg	92	%
10241953	35274804	22702536	36.94	°F	91	bpm	11	insp/min	124	mmHg	68	mmHg	81	mmHg	146	mmHg	78	mmHg	107	mmHg	100	%
10244629	35307109	29363741	37.56	°F	97	bpm	11	insp/min	100	mmHg	70	mmHg	80	mmHg	93	mmHg	56	mmHg	69	mmHg	97	%
10246670	37488447	26812375	36.22	°F	87	bpm	15	insp/min	106	mmHg	78	mmHg	85	mmHg	91	mmHg	48	mmHg	69	mmHg	98	%
10247228	34836936	23902528	36.5	°F	77	bpm	14	insp/min	131	mmHg	77	mmHg	94	mmHg							100	%
10253146	33113606	26685114	36.5	°F	65	bpm	21	insp/min	135	mmHg	81	mmHg	89	mmHg							92	%
10254249	33474097	22765854	36.94	°F	91	bpm	15	insp/min	139	mmHg	71	mmHg	86	mmHg	99	mmHg	45	mmHg	58	mmHg	98	%
10257550	39064261	20105129	39.06	°F	112	bpm	21	insp/min	158	mmHg	75	mmHg	94	mmHg	121	mmHg	63	mmHg	23	mmHg	100	%
10257607	37679326	22248897	36.28	°F	81	bpm	16	insp/min	90	mmHg	27	mmHg	43	mmHg							100	%
10259507	38285086	29639211	38.22	°F	120	bpm	21	insp/min	157	mmHg	124	mmHg	132	mmHg							91	%
10259667	35629197	24389378	37.94	°F	105	bpm	27	insp/min	146	mmHg	75	mmHg	91	mmHg							94	%
10259898	31628207	23409326	36.28	°F	102	bpm	20	insp/min	131	mmHg	83	mmHg	91	mmHg	109	mmHg	55	mmHg	71	mmHg	90	%
10260254	33528731	28861371	36.78	°F	103	bpm	20	insp/min	107	mmHg	67	mmHg	78	mmHg							96	%
10260297	31598080	27553316	36.89	°F	70	bpm	11	insp/min	99	mmHg	62	mmHg	74	mmHg	101	mmHg	59	mmHg	70	mmHg	97	%
10263098	32118761	29438982	36.83	°F	91	bpm	21	insp/min	103	mmHg	58	mmHg	69	mmHg							95	%
10265482	32976412	29476567	36.44	°F	127	bpm	20	insp/min	138	mmHg	69	mmHg	82	mmHg							93	%
10267709	32344444	22950361	36.72	°F	114	bpm	17	insp/min	157	mmHg	88	mmHg	104	mmHg							99	%
10268465	37580514	26971392	36.67	°F	98	bpm	14	insp/min	127	mmHg	75	mmHg	85	mmHg	97	mmHg	56	mmHg	72	mmHg	99	%
10268877	30109460	25238883	35.67	°F	93	bpm	22	insp/min	146	mmHg	85	mmHg	101	mmHg	119	mmHg	47	mmHg	69	mmHg	99	%
10269234	32323717	24100542	36.94	°F	96	bpm	36	insp/min	84	mmHg	48	mmHg	60	mmHg	151	mmHg	62	mmHg	88	mmHg	100	%
10271227	35759923	20282439	36.89	°F	78	bpm	18	insp/min	119	mmHg	61	mmHg	79	mmHg							97	%
10272425	34473424	22961529	36.72	°F	72	bpm	30	insp/min	90	mmHg	59	mmHg	66	mmHg	137	mmHg	80	mmHg	101	mmHg	98	%
10274145	36007916	28546638	37.22	°F	93	bpm	19	insp/min	120	mmHg	59	mmHg	70	mmHg	96	mmHg	43	mmHg	61	mmHg	93	%
10276569	32640218	26586274	36.39	°F	62	bpm	13	insp/min	111	mmHg	62	mmHg	74	mmHg	96	mmHg	42	mmHg	73	mmHg	98	%
10277901	39832218	23194882	36.17	°F	72	bpm	23	insp/min	130	mmHg	59	mmHg	77	mmHg							98	%
10280267	32289289	28165613	37.11	°F	81	bpm	15	insp/min							98	mmHg	37	mmHg	60	mmHg	100	%
10281759	31840907	22790694	36.5	°F	97	bpm	32	insp/min	129	mmHg	84	mmHg	89	mmHg							92	%
10286301	36378944	28567609	36.67	°F	69	bpm	16	insp/min	120	mmHg	68	mmHg	80	mmHg							98	%
10288279	32716397	27712427	37.56	°F	71	bpm	27	insp/min	99	mmHg	38	mmHg	53	mmHg							100	%
10289937	32091208	25495505	37.11	°F	86	bpm	15	insp/min	153	mmHg	68	mmHg	93	mmHg	155	mmHg	45	mmHg	0	mmHg	100	%
10289973	30201512	26155040	36.67	°F	103	bpm	15	insp/min	129	mmHg	92	mmHg	99	mmHg	143	mmHg	97	mmHg	115	mmHg	100	%
10291088	36685020	24270005	37	°F	56	bpm	12	insp/min	137	mmHg	38	mmHg	61	mmHg							99	%
10292388	35816524	25667560	36.39	°F	76	bpm	20	insp/min	114	mmHg	49	mmHg	67	mmHg	121	mmHg	51	mmHg	78	mmHg	100	%
10295020	39726152	24995523	37.28	°F	96	bpm	15	insp/min	144	mmHg	63	mmHg	78	mmHg	156	mmHg	69	mmHg	98	mmHg	98	%
10297774	38456861	26119212	36.72	°F	75	bpm	19	insp/min	111	mmHg	45	mmHg	53	mmHg	114	mmHg	52	mmHg	80	mmHg	96	%
10302157	33918239	24530152	38.11	°F	95	bpm	22	insp/min	89	mmHg	58	mmHg	70	mmHg							99	%
10303361	30892317	25112963	36.89	°F	96	bpm	24	insp/min	126	mmHg	102	mmHg	106	mmHg							97	%
10304210	37346679	24137224	36.39	°F	55	bpm	14	insp/min	114	mmHg	48	mmHg	65	mmHg							96	%
10306412	37766106	25734192	37.44	°F	94	bpm	18	insp/min	76	mmHg	42	mmHg	49	mmHg	70	mmHg	40	mmHg	50	mmHg	95	%
10307096	32562411	26702175	36.5	°F	64	bpm	28	insp/min	102	mmHg	55	mmHg	66	mmHg	108	mmHg	69	mmHg	86	mmHg	100	%
10311900	37996023	29060353	37	°F	133	bpm	16	insp/min	96	mmHg	61	mmHg	60	mmHg	180	mmHg	77	mmHg	-4	mmHg	100	%
10316033	38065034	27529381	36.61	°F	53	bpm	15	insp/min	90	mmHg	52	mmHg	61	mmHg	117	mmHg	74	mmHg	93	mmHg	99	%
10316172	33684938	20633807	36.78	°F	111	bpm	17	insp/min	96	mmHg	54	mmHg	65	mmHg	14	mmHg	9	mmHg	10	mmHg	91	%
10318302	31872137	20603801	36.72	°F	89	bpm	17	insp/min	72	mmHg	54	mmHg	58	mmHg							92	%
10320289	35981138	29796943	37.28	°F	60	bpm	20	insp/min	151	mmHg	75	mmHg	94	mmHg							98	%
10321446	33367754	26487233	37.11	°F	80	bpm	22	insp/min	124	mmHg	66	mmHg	81	mmHg							87	%
10321569	36369992	24124902	36.44	°F	58	bpm	21	insp/min	148	mmHg	63	mmHg	85	mmHg	140	mmHg	64	mmHg	91	mmHg	97	%
10321613	36398180	29807103	37	°F	81	bpm	14	insp/min	131	mmHg	48	mmHg	70	mmHg							93	%
10326798	37931604	23870114	36.11	°F	66	bpm	15	insp/min	135	mmHg	86	mmHg	89	mmHg							97	%
10331854	31132384	21008158	37.94	°F	91	bpm	28	insp/min	132	mmHg	52	mmHg	71	mmHg							94	%
10331939	33807006	24567486	37	°F	66	bpm	19	insp/min	102	mmHg	77	mmHg	82	mmHg	107	mmHg	67	mmHg	82	mmHg	100	%
10332328	38240671	24096560	36.94	°F	53	bpm	24	insp/min	135	mmHg	69	mmHg	85	mmHg							87	%
10335293	32283185	23619901	36.56	°F	48	bpm	21	insp/min	133	mmHg	27	mmHg	54	mmHg							95	%
10336412	37156413	24526880	36.94	°F	115	bpm	16	insp/min	157	mmHg	76	mmHg	99	mmHg							99	%
10336837	31261940	26999400	36.72	°F	81	bpm	15	insp/min	161	mmHg	80	mmHg	101	mmHg							98	%
10337896	33920408	23504565	37.5	°F	82	bpm	20	insp/min	112	mmHg	55	mmHg	68	mmHg	99	mmHg	40	mmHg	62	mmHg	95	%
10339317	36320742	26032056	36.83	°F	95	bpm	16	insp/min	165	mmHg	101	mmHg	121	mmHg							90	%
10340850	31210771	27111482	37.61	°F	94	bpm	16	insp/min	101	mmHg	64	mmHg	72	mmHg	102	mmHg	51	mmHg	67	mmHg	98	%
10342123	34158968	23603937	36.5	°F	82	bpm	18	insp/min	99	mmHg	56	mmHg	66	mmHg	114	mmHg	63	mmHg	83	mmHg	92	%
10342727	33019239	24641962	38.83	°F	88	bpm	20	insp/min	104	mmHg	48	mmHg	66	mmHg	132	mmHg	47	mmHg	64	mmHg	93	%
10343782	36359958	28022848	35.83	°F	65	bpm	25	insp/min	142	mmHg	52	mmHg	73	mmHg	153	mmHg	69	mmHg	99	mmHg	100	%
10347400	34242423	29775800	35.89	°F	71	bpm	27	insp/min	123	mmHg	28	mmHg	49	mmHg	126	mmHg	45	mmHg	65	mmHg	99	%
10350119	34776044	22478414	37	°F	89	bpm	19	insp/min	87	mmHg	66	mmHg	71	mmHg	102	mmHg	57	mmHg	256	mmHg	95	%
10350231	36917892	20862731	37.56	°F	83	bpm	14	insp/min	160	mmHg	55	mmHg	83	mmHg							92	%
10350488	36891438	28817955	36.11	°F	105	bpm	16	insp/min	135	mmHg	58	mmHg	79	mmHg	96	mmHg	47	mmHg	62	mmHg	98	%
10354217	38056861	27934121	36.56	°F	93	bpm	27	insp/min	102	mmHg	41	mmHg	56	mmHg	112	mmHg	51	mmHg	67	mmHg	96	%
10355856	36975675	29999625	37.11	°F	73	bpm	18	insp/min	145	mmHg	107	mmHg	119	mmHg	144	mmHg	98	mmHg	116	mmHg	98	%
10356341	36933920	27114971	36.61	°F	109	bpm	34	insp/min	134	mmHg	84	mmHg	100	mmHg	107	mmHg	104	mmHg	13	mmHg	93	%
10357013	36800713	25245127	35.39	°F	74	bpm	22	insp/min	127	mmHg	57	mmHg	74	mmHg							99	%
10357863	38145046	25031044	36.61	°F	78	bpm	18	insp/min	112	mmHg	76	mmHg	85	mmHg	129	mmHg	58	mmHg	84	mmHg	100	%
10358788	32061991	25497076	36.5	°F	66	bpm	14	insp/min	86	mmHg	41	mmHg	53	mmHg							92	%
10364180	38328675	29198464	36.72	°F	96	bpm	24	insp/min	132	mmHg	56	mmHg	74	mmHg							90	%
10368327	30946246	29867223	37	°F	114	bpm	27	insp/min	120	mmHg	77	mmHg	86	mmHg							95	%
10371441	38859514	27030337	38.28	°F	126	bpm	6	insp/min	102	mmHg	86	mmHg	90	mmHg	130	mmHg	71	mmHg	90	mmHg	94	%
10373014	34488224	25329043	36.56	°F	95	bpm	19	insp/min	108	mmHg	72	mmHg	79	mmHg							88	%
10377016	31272814	28191223	36.06	°F	84	bpm	25	insp/min	113	mmHg	69	mmHg	79	mmHg							93	%
10378641	38618039	25458469	36.44	°F	60	bpm	17	insp/min	156	mmHg	59	mmHg	84	mmHg	161	mmHg	57	mmHg	90	mmHg	98	%
10378991	37980262	29376343	37.06	°F	90	bpm	25	insp/min	133	mmHg	84	mmHg	95	mmHg	156	mmHg	87	mmHg	111	mmHg	100	%
10380034	33464058	28071767	38.22	°F	77	bpm	24	insp/min	94	mmHg	69	mmHg	74	mmHg	108	mmHg	65	mmHg	84	mmHg	95	%
10386454	39779998	28877629	36.56	°F	96	bpm	15	insp/min	133	mmHg	69	mmHg	83	mmHg	149	mmHg	71	mmHg	97	mmHg	99	%
10387999	33915555	22195310	37.17	°F	88	bpm	20	insp/min	121	mmHg	69	mmHg	81	mmHg							96	%
10388400	34033218	23303089	36.56	°F	120	bpm	18	insp/min	153	mmHg	96	mmHg	105	mmHg	105	mmHg	47	mmHg	62	mmHg	100	%
10390828	33978454	27024453	36.67	°F	97	bpm	23	insp/min	117	mmHg	41	mmHg	61	mmHg							95	%
10391782	31835980	26794877	37.06	°F	77	bpm	22	insp/min	116	mmHg	49	mmHg	67	mmHg	115	mmHg	45	mmHg	67	mmHg	94	%
10402810	33031972	23951807	36.61	°F	109	bpm	23	insp/min	107	mmHg	71	mmHg	75	mmHg							91	%
10402903	34317305	22331866	37.33	°F	86	bpm	11	insp/min	145	mmHg	76	mmHg	95	mmHg							99	%
10404585	39929091	25051516	36.83	°F	77	bpm	19	insp/min	137	mmHg	64	mmHg	84	mmHg	103	mmHg	51	mmHg	72	mmHg	98	%
10406065	31882541	29031413	36.44	°F	74	bpm	22	insp/min	137	mmHg	62	mmHg	83	mmHg	109	mmHg	43	mmHg	61	mmHg	96	%
10408681	35973102	26770052	37.06	°F	87	bpm	26	insp/min	156	mmHg	104	mmHg	117	mmHg							100	%
10411160	32060994	29279148	37.72	°F	72	bpm	21	insp/min	97	mmHg	59	mmHg	67	mmHg	93	mmHg	52	mmHg	66	mmHg	88	%
10414077	38745769	26626508	37.56	°F	110	bpm	30	insp/min	133	mmHg	94	mmHg	102	mmHg							92	%
10414307	37531021	20214648	36.67	°F	53	bpm	13	insp/min	87	mmHg	43	mmHg	53	mmHg							97	%
10417530	32074914	22574967	37.11	°F	118	bpm	33	insp/min	143	mmHg	87	mmHg	101	mmHg							95	%
10418381	39215891	21285501	36.44	°F	129	bpm	22	insp/min	102	mmHg	61	mmHg	68	mmHg							100	%
10422699	39634792	27044055	39.22	°F	83	bpm	31	insp/min	157	mmHg	63	mmHg	87	mmHg							98	%
10424906	37269948	25047565	34.72	°F	71	bpm	9	insp/min	188	mmHg	99	mmHg	120	mmHg							100	%
10427288	38726362	27075708	37	°F	85	bpm	18	insp/min	113	mmHg	38	mmHg	60	mmHg							100	%
10428217	37102485	21917550	35.94	°F	77	bpm	20	insp/min	93	mmHg	75	mmHg	79	mmHg							93	%
10428240	35560888	22917399	36.33	°F	75	bpm	16	insp/min	148	mmHg	43	mmHg	67	mmHg	130	mmHg	66	mmHg	87	mmHg	97	%
10428745	31801102	20101651	36.28	°F	73	bpm	18	insp/min	93	mmHg	59	mmHg	65	mmHg							98	%
10438951	31810165	22568401	36.5	°F	91	bpm	30	insp/min	117	mmHg	73	mmHg	81	mmHg	149	mmHg	43	mmHg	80	mmHg	96	%
10439484	32365791	20745629	36.67	°F	75	bpm	12	insp/min	126	mmHg	65	mmHg	76	mmHg							95	%
10440642	35143191	29024763	37.17	°F	85	bpm	17	insp/min	94	mmHg	47	mmHg	56	mmHg							100	%
10440899	35395601	26609648	39.28	°F	80	bpm	21	insp/min	139	mmHg	53	mmHg	78	mmHg	171	mmHg	45	mmHg	80	mmHg	100	%
10441335	36603744	25373904	37.39	°F	152	bpm	18	insp/min	95	mmHg	76	mmHg	79	mmHg	151	mmHg	97	mmHg	111	mmHg	93	%
10441831	34414142	24049550	36.72	°F	114	bpm	17	insp/min	119	mmHg	68	mmHg	80	mmHg	16	mmHg	8	mmHg	353	mmHg	97	%
10447606	38873510	21285892	35.94	°F	77	bpm	13	insp/min	147	mmHg	66	mmHg	85	mmHg	140	mmHg	71	mmHg	84	mmHg	100	%
10448789	30652815	27923676	35	°F	89	bpm	23	insp/min	96	mmHg	64	mmHg	72	mmHg							100	%
10448831	33461273	21509199	36.56	°F	95	bpm	18	insp/min	110	mmHg	50	mmHg	64	mmHg							96	%
10450519	31945709	25509298	37.28	°F	117	bpm	25	insp/min	132	mmHg	73	mmHg	87	mmHg							99	%
10451487	38939399	27193816	38.39	°F	99	bpm	29	insp/min	106	mmHg	58	mmHg	68	mmHg	96	mmHg	60	mmHg	0	mmHg	82	%
10453488	31161420	28720667	36.17	°F	108	bpm	14	insp/min	130	mmHg	71	mmHg	83	mmHg							98	%
10454567	39748376	23632536	37	°F	89	bpm	11	insp/min	123	mmHg	71	mmHg	82	mmHg	184	mmHg	82	mmHg	119	mmHg	98	%
10456718	35341369	29448358	36.61	°F	143	bpm	27	insp/min	106	mmHg	80	mmHg	84	mmHg							97	%
10457824	37305179	25280974	37	°F	98	bpm	21	insp/min	107	mmHg	64	mmHg	75	mmHg							94	%
10459606	38074325	23049948	36.56	°F	85	bpm	18	insp/min	126	mmHg	45	mmHg	63	mmHg							96	%
10464977	38762244	23034003	35.22	°F	69	bpm	24	insp/min	94	mmHg	52	mmHg	62	mmHg	87	mmHg	33	mmHg	57	mmHg	100	%
10474329	31771936	25966222	36.83	°F	130	bpm	26	insp/min	114	mmHg	75	mmHg	82	mmHg	99	mmHg	65	mmHg	77	mmHg	94	%
10476303	35225810	26499546	37.44	°F	71	bpm	20	insp/min	116	mmHg	79	mmHg	86	mmHg	146	mmHg	73	mmHg	93	mmHg	91	%
10476869	34993800	27588152	37.33	°F	83	bpm	30	insp/min	163	mmHg	142	mmHg	146	mmHg	96	mmHg	63	mmHg	75	mmHg	100	%
10486056	36655127	26777411	37.17	°F	80	bpm	20	insp/min	124	mmHg	113	mmHg	119	mmHg							94	%
10496339	30365893	20178731	37.17	°F	103	bpm	16	insp/min	123	mmHg	71	mmHg	83	mmHg	150	mmHg	67	mmHg	89	mmHg	100	%
10497657	36577114	25747398	36.5	°F	135	bpm	9	insp/min	87	mmHg	67	mmHg	75	mmHg							100	%
10499409	31545966	24602702	36.94	°F	71	bpm	11	insp/min	102	mmHg	84	mmHg	88	mmHg							100	%
10504997	35728937	24418220	37.22	°F	101	bpm	23	insp/min	122	mmHg	104	mmHg	111	mmHg							97	%
10506912	34489754	24848277			76	bpm	19	insp/min	135	mmHg	77	mmHg	90	mmHg							90	%
10510314	33507416	20255284	36.5	°F	83	bpm	17	insp/min	148	mmHg	43	mmHg	68	mmHg							95	%
10512025	30053897	27863561	36.94	°F	63	bpm	15	insp/min	96	mmHg	44	mmHg	56	mmHg	103	mmHg	43	mmHg	65	mmHg	100	%
10512325	35688562	23868644	38.28	°F	91	bpm	24	insp/min	102	mmHg	83	mmHg	87	mmHg	64	mmHg	48	mmHg	54	mmHg	100	%
10515013	32168385	23651553	36.67	°F	90	bpm	22	insp/min	134	mmHg	79	mmHg	93	mmHg							94	%
10517237	31191980	28910434	36.28	°F	111	bpm	25	insp/min	146	mmHg	70	mmHg	85	mmHg	88	mmHg	39	mmHg	51	mmHg	100	%
10517819	34340357	29816598	35.78	°F	114	bpm	36	insp/min	96	mmHg	51	mmHg	63	mmHg	93	mmHg	60	mmHg	88	mmHg	96	%
10520608	33312952	20056344			80	bpm	10	insp/min	134	mmHg	47	mmHg	69	mmHg	173	mmHg	75	mmHg	106	mmHg	100	%
10522893	30826073	21231285	37	°F	77	bpm	25	insp/min	122	mmHg	49	mmHg	67	mmHg	147	mmHg	46	mmHg	22	mmHg	100	%
10523831	36692638	29472798	38.61	°F	118	bpm	22	insp/min	77	mmHg	55	mmHg	63	mmHg							95	%
10524755	33912654	21010062	36.11	°F	95	bpm	22	insp/min	122	mmHg	60	mmHg	71	mmHg	109	mmHg	55	mmHg	75	mmHg	97	%
10525033	39846697	22771210	37.11	°F	96	bpm	15	insp/min	121	mmHg	85	mmHg	97	mmHg							99	%
10525376	38498358	29961953	34.44	°F	77	bpm	22	insp/min	135	mmHg	59	mmHg	79	mmHg	130	mmHg	64	mmHg	84	mmHg	90	%
10525752	31936111	25863359	36.78	°F	105	bpm	21	insp/min	106	mmHg	49	mmHg	62	mmHg							97	%
10529681	31993744	23072077	37.5	°F	81	bpm	13	insp/min	73	mmHg	35	mmHg	44	mmHg	134	mmHg	55	mmHg	75	mmHg	100	%
10531372	31189292	23229082	36.33	°F	79	bpm	16	insp/min	131	mmHg	78	mmHg	90	mmHg	138	mmHg	65	mmHg	89	mmHg	98	%
10532466	37204556	26825602	36.5	°F	114	bpm	23	insp/min	113	mmHg	69	mmHg	79	mmHg							100	%
10532831	37360441	28408840	36.39	°F	89	bpm	16	insp/min	83	mmHg	33	mmHg	46	mmHg	137	mmHg	55	mmHg	80	mmHg	100	%
10534245	32333965	22320526	2.5	°F	100	bpm	23	insp/min	148	mmHg	91	mmHg	107	mmHg	108	mmHg	71	mmHg	82	mmHg	96	%
10535287	34165912	23433318	36.33	°F	55	bpm	18	insp/min	161	mmHg	63	mmHg	85	mmHg	173	mmHg	82	mmHg	115	mmHg	100	%
10537792	33113748	24639374			87	bpm	15	insp/min	149	mmHg	118	mmHg	60	mmHg	85	mmHg	48	mmHg	62	mmHg	99	%
10538657	39526699	21742659	35.89	°F	96	bpm	16	insp/min	110	mmHg	70	mmHg	81	mmHg							100	%
10538815	35444415	20869303	36.28	°F	70	bpm	19	insp/min	133	mmHg	49	mmHg	70	mmHg	158	mmHg	58	mmHg	86	mmHg	100	%
10541043	35360521	26321293	36.56	°F	80	bpm	9	insp/min	112	mmHg	51	mmHg	68	mmHg	95	mmHg	50	mmHg	65	mmHg	100	%
10541842	36295227	29372976	37.17	°F	111	bpm	26	insp/min	177	mmHg	96	mmHg	118	mmHg							96	%
10542486	34982826	29390138	38.06	°F	74	bpm	17	insp/min	149	mmHg	71	mmHg	94	mmHg							100	%
10543994	30510626	26560621	36.78	°F	80	bpm	27	insp/min	111	mmHg	58	mmHg	70	mmHg							97	%
10545747	34649276	25020409	35.83	°F	100	bpm	29	insp/min	122	mmHg	70	mmHg	83	mmHg	117	mmHg	58	mmHg	79	mmHg	92	%
10548709	37120291	22117624	36.39	°F	77	bpm	20	insp/min	127	mmHg	58	mmHg	75	mmHg	77	mmHg	33	mmHg	45	mmHg	100	%
10550799	30244029	29410506	36.39	°F	91	bpm	26	insp/min	126	mmHg	67	mmHg	79	mmHg	111	mmHg	45	mmHg	-22	mmHg	95	%
10554696	32131667	24910876	37.06	°F	86	bpm	16	insp/min	143	mmHg	74	mmHg	91	mmHg							97	%
10557919	36046816	25458395	36.39	°F	120	bpm	26	insp/min	99	mmHg	65	mmHg	74	mmHg	80	mmHg	40	mmHg	54	mmHg	79	%
10559377	35359444	28348476	36.89	°F	112	bpm	26	insp/min	103	mmHg	52	mmHg	64	mmHg	104	mmHg	45	mmHg	-5	mmHg	100	%
10564151	34394933	27860849	37.33	°F	97	bpm	29	insp/min	121	mmHg	59	mmHg	74	mmHg							96	%
10565749	33396048	21155931	37.11	°F	58	bpm	17	insp/min	141	mmHg	52	mmHg	69	mmHg	128	mmHg	47	mmHg	75	mmHg	100	%
10567461	39818820	23901614			82	bpm	13	insp/min	102	mmHg	59	mmHg	69	mmHg							100	%
10567490	37883727	23479235	37.22	°F	109	bpm	18	insp/min	109	mmHg	73	mmHg	81	mmHg							100	%
10567974	34582690	23960201	36.78	°F	80	bpm	16	insp/min	117	mmHg	46	mmHg	63	mmHg	109	mmHg	56	mmHg	74	mmHg	99	%
10573634	36012199	25277931	36.61	°F	111	bpm	18	insp/min	104	mmHg	56	mmHg	68	mmHg							90	%
10573764	39663204	26604206	37.11	°F	108	bpm	41	insp/min	121	mmHg	68	mmHg	80	mmHg	87	mmHg	71	mmHg	1	mmHg	82	%
10574143	30649324	24472033	35.61	°F	101	bpm	17	insp/min	110	mmHg	35	mmHg	54	mmHg							96	%
10576063	33540445	21238721	37.11	°F	72	bpm	20	insp/min	89	mmHg	47	mmHg	57	mmHg							93	%
10576646	34307010	22924618	36.67	°F	80	bpm	17	insp/min	92	mmHg	75	mmHg	79	mmHg	98	mmHg	48	mmHg	68	mmHg	100	%
10581736	34267376	21498420	36.83	°F	93	bpm	13	insp/min	119	mmHg	69	mmHg	81	mmHg							100	%
10584297	39362523	29092643	37	°F	100	bpm	21	insp/min	112	mmHg	65	mmHg	76	mmHg	98	mmHg	53	mmHg	72	mmHg	95	%
10584718	36809832	23485217	35.83	°F	64	bpm	16	insp/min	87	mmHg	60	mmHg	69	mmHg							99	%
10588484	36460480	28838667	37.11	°F	103	bpm	29	insp/min	119	mmHg	59	mmHg	72	mmHg	136	mmHg	71	mmHg	93	mmHg	95	%
10590693	35321486	27517673	36.44	°F	79	bpm	18	insp/min	111	mmHg	65	mmHg	65	mmHg	116	mmHg	67	mmHg	81	mmHg	99	%
10594674	30631683	21715181	36.78	°F	89	bpm	20	insp/min	95	mmHg	75	mmHg	79	mmHg							97	%
10597368	35594086	21458401	36.61	°F	108	bpm	24	insp/min	128	mmHg	76	mmHg	88	mmHg							96	%
10597856	36103266	29005304	36.5	°F	90	bpm	19	insp/min	156	mmHg	85	mmHg	100	mmHg	86	mmHg	43	mmHg	57	mmHg	92	%
10602804	32556198	20624105	36.11	°F	104	bpm	21	insp/min	117	mmHg	70	mmHg	79	mmHg	148	mmHg	89	mmHg	112	mmHg	98	%
10606611	30770361	23835483	36.56	°F	94	bpm	20	insp/min	139	mmHg	92	mmHg	101	mmHg	107	mmHg	44	mmHg	122	mmHg	95	%
10607312	33698690	23653284	36.72	°F	78	bpm	24	insp/min	157	mmHg	86	mmHg	103	mmHg	105	mmHg	48	mmHg	65	mmHg	97	%
10611488	37060968	20192221	36.94	°F	90	bpm	19	insp/min	86	mmHg	48	mmHg	55	mmHg							94	%
10613188	35754252	20883139	35.39	°F	66	bpm	21	insp/min	100	mmHg	68	mmHg	76	mmHg	100	mmHg	51	mmHg	66	mmHg	100	%
10614428	31958692	22757996	36.11	°F	83	bpm	25	insp/min	153	mmHg	79	mmHg	97	mmHg	177	mmHg	77	mmHg	108	mmHg	90	%
10616316	39925408	22962066	37.78	°F	34	bpm	14	insp/min	104	mmHg	44	mmHg	64	mmHg					5	mmHg	91	%
10621049	38936957	25587644	36.83	°F	91	bpm	19	insp/min	127	mmHg	73	mmHg	81	mmHg	117	mmHg	56	mmHg	78	mmHg	94	%
10623147	38246006	21976100	36.44	°F	90	bpm	24	insp/min	91	mmHg	78	mmHg	81	mmHg	145	mmHg	69	mmHg	98	mmHg	97	%
10623490	37620076	24449903	35.33	°F	61	bpm	17	insp/min	128	mmHg	59	mmHg	76	mmHg							86	%
10623685	34786999	23732021	36.56	°F	72	bpm	20	insp/min	130	mmHg	79	mmHg	94	mmHg	125	mmHg	74	mmHg	89	mmHg	100	%
10624517	38230755	29826516	36.39	°F	49	bpm	22	insp/min	63	mmHg	30	mmHg	36	mmHg	119	mmHg	54	mmHg	77	mmHg	71	%
10630336	39170501	26938538	36.61	°F	62	bpm	18	insp/min	125	mmHg	88	mmHg	97	mmHg							87	%
10631298	37441405	25133681	37	°F	70	bpm	17	insp/min	138	mmHg	51	mmHg	72	mmHg							96	%
10635441	35172144	27536393	36.61	°F	61	bpm	19	insp/min	96	mmHg	75	mmHg	83	mmHg	133	mmHg	68	mmHg	7	mmHg	99	%
10639500	31643878	26565321	36.61	°F	96	bpm	24	insp/min	118	mmHg	104	mmHg	107	mmHg							96	%
10640977	31819017	20252070	36.78	°F	85	bpm	17	insp/min	99	mmHg	58	mmHg	67	mmHg							99	%
10642962	37138685	27698783	36.5	°F	89	bpm	10	insp/min	109	mmHg	67	mmHg	78	mmHg	104	mmHg	59	mmHg	76	mmHg	100	%
10643434	37011708	28055912	35.11	°F	61	bpm	12	insp/min	89	mmHg	52	mmHg	60	mmHg	129	mmHg	75	mmHg	94	mmHg	97	%
10643827	30589359	29803052	37	°F	98	bpm	18	insp/min	95	mmHg	63	mmHg	71	mmHg	129	mmHg	65	mmHg	37	mmHg	98	%
10644961	37259563	28859642	36.11	°F	87	bpm	26	insp/min	187	mmHg	97	mmHg	118	mmHg							98	%
10645567	38581584	25549659	38.17	°F	88	bpm	21	insp/min	117	mmHg	51	mmHg	70	mmHg							100	%
10648758	38638712	25578020			74	bpm	16	insp/min							95	mmHg	48	mmHg	62	mmHg	100	%
10650001	30067410	23782830	37	°F	141	bpm	20	insp/min	112	mmHg	65	mmHg	78	mmHg							89	%
10650522	33686141	25264793	36.78	°F	62	bpm	30	insp/min	150	mmHg	50	mmHg	76	mmHg	126	mmHg	45	mmHg	66	mmHg	98	%
10651989	31124800	24805766	36.83	°F	68	bpm	10	insp/min	86	mmHg	44	mmHg	55	mmHg	132	mmHg	59	mmHg	85	mmHg	95	%
10652536	36369973	24696812	37.78	°F	88	bpm	26	insp/min	148	mmHg	91	mmHg	104	mmHg							100	%
10652583	32283272	29477663	36.44	°F	106	bpm	33	insp/min	85	mmHg	55	mmHg	62	mmHg	108	mmHg	71	mmHg	83	mmHg	96	%
10654688	35664845	20751872	37.11	°F	102	bpm	22	insp/min	118	mmHg	77	mmHg	87	mmHg	123	mmHg	60	mmHg	79	mmHg	99	%
10658486	31959994	26876856	36.67	°F	82	bpm	15	insp/min	148	mmHg	63	mmHg	85	mmHg	147	mmHg	65	mmHg	96	mmHg	99	%
10660558	30924976	24999822	35.44	°F	106	bpm	24	insp/min	122	mmHg	44	mmHg	63	mmHg	126	mmHg	45	mmHg	76	mmHg	85	%
10661086	34456820	27634911	36.22	°F	85	bpm	12	insp/min	92	mmHg	68	mmHg	73	mmHg	155	mmHg	96	mmHg	111	mmHg	100	%
10662181	37832841	22607104	36.67	°F	61	bpm	18	insp/min	95	mmHg	70	mmHg	75	mmHg							92	%
10663695	39879701	22455973	36.72	°F	64	bpm	11	insp/min	99	mmHg	83	mmHg	88	mmHg	100	mmHg	71	mmHg	330	mmHg	92	%
10665897	34149318	21557561	36.72	°F	81	bpm	17	insp/min	144	mmHg	39	mmHg	63	mmHg							97	%
10667727	33106432	24456689	36.28	°F	65	bpm	15	insp/min	87	mmHg	56	mmHg	63	mmHg	129	mmHg	84	mmHg	101	mmHg	95	%
10667849	34258949	28642859	37	°F	102	bpm	20	insp/min	88	mmHg	46	mmHg	55	mmHg	81	mmHg	41	mmHg	84	mmHg	100	%
10672760	33273368	29544909	36.83	°F	81	bpm	24	insp/min	130	mmHg	106	mmHg	114	mmHg	116	mmHg	44	mmHg	63	mmHg	93	%
10677335	34863527	28534305	36.89	°F	131	bpm	27	insp/min	98	mmHg	44	mmHg	57	mmHg	70	mmHg	59	mmHg	-4	mmHg	94	%
10680402	34014186	27625137	36.78	°F	121	bpm	16	insp/min	91	mmHg	51	mmHg	62	mmHg	147	mmHg	85	mmHg	105	mmHg	97	%
10680821	36433413	23326088	37.44	°F	105	bpm	22	insp/min	196	mmHg	103	mmHg	126	mmHg	124	mmHg	53	mmHg	71	mmHg	98	%
10681061	39109353	28041030	38.39	°F	111	bpm	23	insp/min	224	mmHg	113	mmHg	137	mmHg	99	mmHg	42	mmHg	62	mmHg	80	%
10684044	35227825	20790232	37.11	°F	101	bpm	26	insp/min	134	mmHg	67	mmHg	83	mmHg							83	%
10684286	38089147	27967192	37.17	°F	89	bpm	18	insp/min	99	mmHg	46	mmHg	55	mmHg	199	mmHg	81	mmHg	116	mmHg	95	%
10685870	32652263	24659736	37.17	°F	77	bpm	15	insp/min	140	mmHg	72	mmHg	90	mmHg	86	mmHg	25	mmHg	41	mmHg	100	%
10688510	31618429	28805457	36.33	°F	96	bpm	16	insp/min	87	mmHg	50	mmHg	58	mmHg	109	mmHg	60	mmHg	86	mmHg	93	%
10690044	35644818	21760920	36.83	°F	54	bpm	17	insp/min	126	mmHg	48	mmHg	71	mmHg							98	%
10691024	32702846	29868873	36.44	°F	84	bpm	13	insp/min	115	mmHg	65	mmHg	78	mmHg							96	%
10691194	30731222	25809823	36.72	°F	75	bpm	15	insp/min	141	mmHg	77	mmHg	93	mmHg	143	mmHg	61	mmHg	93	mmHg	100	%
10691738	34085198	29592882	38.56	°F	86	bpm	19	insp/min	131	mmHg	77	mmHg	89	mmHg							94	%
10692447	31123290	23554514	36.83	°F	77	bpm	10	insp/min	112	mmHg	46	mmHg	63	mmHg	87	mmHg	47	mmHg	60	mmHg	94	%
10696644	38467750	26279010	37	°F	83	bpm	17	insp/min	133	mmHg	79	mmHg	93	mmHg	88	mmHg	48	mmHg	6	mmHg	92	%
10698299	31463954	24429289	36.5	°F	72	bpm	17	insp/min	83	mmHg	21	mmHg	38	mmHg	101	mmHg	46	mmHg	60	mmHg	96	%
10698312	32959430	23826411	37.44	°F	97	bpm	48	insp/min	145	mmHg	68	mmHg	83	mmHg							97	%
10704794	34413837	22060152	36.56	°F	105	bpm	24	insp/min	121	mmHg	63	mmHg	75	mmHg							97	%
10706411	31395458	22795641	38.22	°F	106	bpm	24	insp/min	144	mmHg	113	mmHg	122	mmHg	122	mmHg	32	mmHg	360	mmHg	97	%
10708073	33969598	23310234	36.17	°F	162	bpm	12	insp/min	107	mmHg	67	mmHg	77	mmHg	130	mmHg	62	mmHg	86	mmHg	99	%
10708393	32927188	26497591	36.89	°F	76	bpm	20	insp/min	104	mmHg	68	mmHg	80	mmHg	124	mmHg	51	mmHg	76	mmHg	100	%
10710392	33439304	25662925	36.22	°F	75	bpm	27	insp/min	95	mmHg	36	mmHg	48	mmHg					-2	mmHg	89	%
10710573	31105669	29923776	37.28	°F	102	bpm	11	insp/min	113	mmHg	72	mmHg	83	mmHg	116	mmHg	58	mmHg	74	mmHg	100	%
10712203	34565601	23454177	36.72	°F	74	bpm	16	insp/min	119	mmHg	78	mmHg	86	mmHg							100	%
10712217	38908441	21561906	36.89	°F	138	bpm	21	insp/min	109	mmHg	39	mmHg	53	mmHg							100	%
10712271	32264312	23173436	36.67	°F	63	bpm	18	insp/min	113	mmHg	57	mmHg	71	mmHg	133	mmHg	58	mmHg	80	mmHg	100	%
10714454	36266441	27637712	36.89	°F	83	bpm	17	insp/min	126	mmHg	71	mmHg	85	mmHg							82	%
10717732	38753669	29250995	37.44	°F	92	bpm	21	insp/min	166	mmHg	78	mmHg	99	mmHg	170	mmHg	70	mmHg	-21	mmHg	99	%
10717791	31311850	29221831	36.61	°F	68	bpm	15	insp/min	107	mmHg	44	mmHg	63	mmHg							97	%
10718233	39099882	26753091	36.78	°F	75	bpm	20	insp/min	128	mmHg	44	mmHg	68	mmHg							100	%
10721598	36351554	29561037	36.5	°F	88	bpm	16	insp/min	119	mmHg	51	mmHg	68	mmHg	102	mmHg	53	mmHg	72	mmHg	100	%
10723263	34206944	24568459	36.94	°F	122	bpm	23	insp/min	109	mmHg	47	mmHg	59	mmHg	132	mmHg	53	mmHg	96	mmHg	96	%
10726549	32100967	20860751	36.56	°F	90	bpm	23	insp/min	136	mmHg	69	mmHg	82	mmHg							92	%
10731794	37884897	28594773	36.83	°F	90	bpm	18	insp/min	132	mmHg	75	mmHg	91	mmHg	154	mmHg	70	mmHg	103	mmHg	96	%
10734403	36647759	26588273	36.44	°F	128	bpm	24	insp/min	90	mmHg	58	mmHg	66	mmHg	89	mmHg	40	mmHg	-15	mmHg	97	%
10734586	31656929	23667796	36.56	°F	82	bpm	15	insp/min	114	mmHg	51	mmHg	65	mmHg	152	mmHg	76	mmHg	101	mmHg	100	%
10736288	39804658	21816265	37.78	°F	182	bpm	30	insp/min	147	mmHg	109	mmHg	121	mmHg	60	mmHg	45	mmHg	50	mmHg	100	%
10740435	33402160	29862017	35.83	°F	82	bpm	19	insp/min	138	mmHg	61	mmHg	79	mmHg							99	%
10740516	31649316	29055193	36.22	°F	93	bpm	18	insp/min							118	mmHg	45	mmHg	78	mmHg	98	%
10745571	36848739	25514334	38.61	°F	76	bpm	18	insp/min	117	mmHg	46	mmHg	60	mmHg							92	%
10750883	33480278	28855947	37.39	°F	71	bpm	18	insp/min	115	mmHg	43	mmHg	61	mmHg	153	mmHg	63	mmHg	86	mmHg	100	%
10753059	36812601	23122219	37.56	°F	115	bpm	25	insp/min	99	mmHg	81	mmHg	85	mmHg	111	mmHg	55	mmHg	73	mmHg	99	%
10753346	30944822	26813430	37.89	°F	84	bpm	26	insp/min	173	mmHg	77	mmHg	102	mmHg							97	%
10755387	34586180	20746799	34.72	°F	67	bpm	14	insp/min	142	mmHg	121	mmHg	127	mmHg							100	%
10755736	38046850	26138855	36.67	°F	70	bpm	10	insp/min	133	mmHg	79	mmHg	91	mmHg	142	mmHg	71	mmHg	91	mmHg	90	%
10755791	38925671	28108626	37.44	°F	107	bpm	27	insp/min	109	mmHg	90	mmHg	96	mmHg							98	%
10756520	35000735	22592857	37.17	°F	98	bpm	35	insp/min	159	mmHg	86	mmHg	104	mmHg							97	%
10756817	35715637	27988243	36.94	°F	71	bpm	9	insp/min	134	mmHg	60	mmHg	79	mmHg	105	mmHg	50	mmHg	65	mmHg	100	%
10757032	32259498	23591369	37.67	°F	91	bpm	26	insp/min	113	mmHg	56	mmHg	72	mmHg							99	%
10758368	33373605	22655936	37.06	°F	103	bpm	20	insp/min	136	mmHg	70	mmHg	88	mmHg	101	mmHg	61	mmHg	74	mmHg	100	%
10758777	32284012	23334577	37.5	°F	72	bpm	32	insp/min	95	mmHg	40	mmHg	72	mmHg	105	mmHg	40	mmHg	62	mmHg	100	%
10758974	37374181	21950450	36.67	°F	91	bpm	16	insp/min	80	mmHg	53	mmHg	59	mmHg	126	mmHg	67	mmHg	84	mmHg	92	%
10759782	38242798	26079635	36.39	°F	83	bpm	15	insp/min	96	mmHg	64	mmHg	71	mmHg	120	mmHg	67	mmHg	86	mmHg	99	%
10762352	38701720	28184769	36.61	°F	61	bpm	16	insp/min	142	mmHg	75	mmHg	90	mmHg	105	mmHg	52	mmHg	70	mmHg	100	%
10762976	38781322	24206390	38.44	°F	118	bpm	26	insp/min	100	mmHg	52	mmHg	63	mmHg	208	mmHg	91	mmHg	132	mmHg	100	%
10763166	37322694	28019748	36.22	°F	108	bpm	22	insp/min	82	mmHg	63	mmHg	67	mmHg	109	mmHg	61	mmHg	76	mmHg	98	%
10767156	38087895	23105756	36.39	°F	70	bpm	18	insp/min	158	mmHg	64	mmHg	88	mmHg							100	%
10772942	31145789	23525346	36.56	°F	74	bpm	14	insp/min	125	mmHg	70	mmHg	83	mmHg	100	mmHg	45	mmHg	62	mmHg	98	%
10775173	35398538	22715618	36.72	°F	83	bpm	13	insp/min	86	mmHg	55	mmHg	61	mmHg	103	mmHg	50	mmHg	71	mmHg	100	%
10778145	33345883	22283947	36.44	°F	99	bpm	32	insp/min	157	mmHg	75	mmHg	101	mmHg	113	mmHg	54	mmHg	50	mmHg	84	%
10780669	38998748	29118941	36.56	°F	69	bpm	15	insp/min	114	mmHg	75	mmHg	83	mmHg							95	%
10781312	30284873	24474381			90	bpm	30	insp/min	116	mmHg	48	mmHg	65	mmHg	108	mmHg	48	mmHg	-11	mmHg	97	%
10785320	30631908	27836884	36.89	°F	98	bpm	19	insp/min	111	mmHg	67	mmHg	78	mmHg							98	%
10785608	34084478	28290632	36.83	°F	93	bpm	20	insp/min	99	mmHg	54	mmHg	81	mmHg	97	mmHg	66	mmHg	3	mmHg	97	%
10790116	39567041	25114987	36.06	°F	99	bpm	19	insp/min	127	mmHg	70	mmHg	80	mmHg							90	%
10790860	38619454	29350861	35.94	°F	82	bpm	17	insp/min	162	mmHg	63	mmHg	87	mmHg	151	mmHg	57	mmHg	-1	mmHg	99	%
10791772	30172592	26096086	36.83	°F	83	bpm	20	insp/min	149	mmHg	62	mmHg	86	mmHg	103	mmHg	75	mmHg	89	mmHg	95	%
10792661	39710436	26360527	37.22	°F	154	bpm	22	insp/min	140	mmHg	85	mmHg	98	mmHg	174	mmHg	77	mmHg	109	mmHg	91	%
10793703	34156977	20665592	36.5	°F	104	bpm	20	insp/min	122	mmHg	83	mmHg	91	mmHg							100	%
10795434	31427806	22600832	37.39	°F	93	bpm	26	insp/min	81	mmHg	62	mmHg	66	mmHg	119	mmHg	55	mmHg	75	mmHg	100	%
10795507	34561881	25606775	36.78	°F	121	bpm	32	insp/min	107	mmHg	67	mmHg	76	mmHg							91	%
10798490	31830808	26301175	36.44	°F	60	bpm	15	insp/min	133	mmHg	66	mmHg	82	mmHg							93	%
10800948	36730087	22237741	36.5	°F	77	bpm	14	insp/min	119	mmHg	99	mmHg	103	mmHg							100	%
10801908	33185124	26625457	36.78	°F	101	bpm	19	insp/min	126	mmHg	73	mmHg	88	mmHg							100	%
10802070	31860554	27526169	37.11	°F	92	bpm	30	insp/min	129	mmHg	69	mmHg	83	mmHg							94	%
10804133	33907246	25265602	33.33	°F	94	bpm	13	insp/min	130	mmHg	52	mmHg	68	mmHg	104	mmHg	72	mmHg	82	mmHg	50	%
10804661	32583936	22859404	36.44	°F	77	bpm	16	insp/min	118	mmHg	54	mmHg	66	mmHg	74	mmHg	47	mmHg	59	mmHg	100	%
10804747	30735662	23977065	36.39	°F	102	bpm	17	insp/min	78	mmHg	41	mmHg	51	mmHg	133	mmHg	66	mmHg	93	mmHg	94	%
10806352	35137727	26529365	36.72	°F	67	bpm	25	insp/min	118	mmHg	89	mmHg	94	mmHg							100	%
10806849	35025396	26361323	34	°F	82	bpm	28	insp/min	148	mmHg	90	mmHg	99	mmHg							96	%
10808282	39777817	22639282	35.78	°F	94	bpm	18	insp/min	109	mmHg	74	mmHg	81	mmHg							97	%
10809326	38588436	22350919	36.33	°F	90	bpm	14	insp/min	108	mmHg	62	mmHg	74	mmHg	107	mmHg	60	mmHg	296	mmHg	100	%
10812451	33684587	20221800	36.56	°F	129	bpm	39	insp/min	158	mmHg	86	mmHg	104	mmHg	110	mmHg	58	mmHg	10	mmHg	94	%
10812824	32061183	27693546	37	°F	106	bpm	30	insp/min	129	mmHg	48	mmHg	69	mmHg							99	%
10813665	38705147	24659410	36.11	°F	81	bpm	17	insp/min	117	mmHg	74	mmHg	84	mmHg							92	%
10818124	34870714	28737891	36.39	°F	127	bpm	24	insp/min	127	mmHg	82	mmHg	93	mmHg							98	%
10822194	32080620	25491134	36.83	°F	68	bpm	18	insp/min	148	mmHg	74	mmHg	91	mmHg	144	mmHg	69	mmHg	17	mmHg	70	%
10823645	38231860	22236885	36.06	°F	68	bpm	13	insp/min	133	mmHg	61	mmHg	76	mmHg	168	mmHg	70	mmHg	107	mmHg	99	%
10823878	39145559	25032072	36.89	°F	39	bpm	16	insp/min	138	mmHg	54	mmHg	77	mmHg							92	%
10827899	31165865	27281485	36.67	°F	97	bpm	18	insp/min	114	mmHg	55	mmHg	68	mmHg	92	mmHg	38	mmHg	56	mmHg	91	%
10829581	31378939	27844613	38.28	°F	133	bpm	21	insp/min	74	mmHg	57	mmHg	64	mmHg	69	mmHg	-24	mmHg	5	mmHg	92	%
10830719	36328790	28808602	36.44	°F	104	bpm	18	insp/min	93	mmHg	59	mmHg	67	mmHg	104	mmHg	57	mmHg	2	mmHg	94	%
10831977	37675588	21894721	37	°F	120	bpm	23	insp/min	96	mmHg	83	mmHg	90	mmHg	124	mmHg	38	mmHg	0	mmHg	71	%
10832887	39887235	27458244	35.72	°F	89	bpm	27	insp/min	103	mmHg	65	mmHg	75	mmHg	125	mmHg	62	mmHg	293	mmHg	88	%
10834132	33316192	23607054	36.44	°F	121	bpm	16	insp/min	148	mmHg	64	mmHg	80	mmHg							100	%
10834554	36697201	24875226	36.83	°F	97	bpm	22	insp/min	109	mmHg	67	mmHg	77	mmHg	113	mmHg	59	mmHg	77	mmHg	87	%
10835377	33655391	23333271	36.89	°F	69	bpm	24	insp/min	130	mmHg	63	mmHg	81	mmHg	137	mmHg	56	mmHg	87	mmHg	100	%
10836125	36905142	22083261	37.06	°F	96	bpm	13	insp/min	145	mmHg	120	mmHg	129	mmHg	115	mmHg	54	mmHg	75	mmHg	99	%
10837867	33764351	27312376			80	bpm	8	insp/min	117	mmHg	61	mmHg	73	mmHg	117	mmHg	58	mmHg	77	mmHg	100	%
10839034	30776850	29535095	36.83	°F	119	bpm	16	insp/min	104	mmHg	65	mmHg	75	mmHg	142	mmHg	79	mmHg	104	mmHg	100	%
10839115	33330395	22047509	37	°F	118	bpm	22	insp/min	109	mmHg	60	mmHg	70	mmHg							96	%
10839821	32491957	20977127	35.78	°F	118	bpm	24	insp/min	110	mmHg	70	mmHg	79	mmHg	94	mmHg	42	mmHg	60	mmHg	93	%
10840816	33763417	29889994	36.33	°F	97	bpm	25	insp/min	138	mmHg	66	mmHg	84	mmHg	111	mmHg	73	mmHg	80	mmHg	98	%
10842701	30175599	28885025	36	°F	91	bpm	25	insp/min	98	mmHg	48	mmHg	60	mmHg	96	mmHg	51	mmHg	64	mmHg	93	%
10843264	33832185	21138329	37.28	°F	84	bpm	25	insp/min	95	mmHg	51	mmHg	62	mmHg	116	mmHg	54	mmHg	75	mmHg	97	%
10843788	30706447	22294846	36.22	°F	78	bpm	24	insp/min							115	mmHg	35	mmHg	74	mmHg	100	%
10844869	31698532	25409260	36.67	°F	75	bpm	8	insp/min	137	mmHg	71	mmHg	86	mmHg							97	%
10844901	38643244	25204886	29.44	°F	55	bpm	16	insp/min	102	mmHg	56	mmHg	68	mmHg	78	mmHg	48	mmHg	60	mmHg	95	%
10846482	35701212	21062464	36.39	°F	61	bpm	20	insp/min	95	mmHg	55	mmHg	65	mmHg	113	mmHg	49	mmHg	70	mmHg	98	%
10846671	30949248	25457731	35.22	°F	72	bpm	20	insp/min	151	mmHg	43	mmHg	71	mmHg	135	mmHg	41	mmHg	71	mmHg	100	%
10847758	39585600	25306392	36.44	°F	83	bpm	21	insp/min	119	mmHg	49	mmHg	66	mmHg	158	mmHg	71	mmHg	99	mmHg	97	%
10848515	31651307	22960266	36.61	°F	75	bpm	13	insp/min	91	mmHg	65	mmHg	71	mmHg	134	mmHg	79	mmHg	100	mmHg	100	%
10853896	32052866	23383004	37.67	°F	91	bpm	21	insp/min	121	mmHg	45	mmHg	61	mmHg	154	mmHg	56	mmHg	87	mmHg	100	%
10856638	38309881	28627577	36.56	°F	56	bpm	12	insp/min	82	mmHg	46	mmHg	54	mmHg							94	%
10858943	39379492	23401687	36.72	°F	80	bpm	13	insp/min	122	mmHg	70	mmHg	85	mmHg	113	mmHg	57	mmHg	79	mmHg	100	%
10860303	30392126	24751390	36.11	°F	96	bpm	16	insp/min	87	mmHg	46	mmHg	57	mmHg							97	%
10861118	37072257	21690288	37	°F	62	bpm	11	insp/min	180	mmHg	65	mmHg	94	mmHg	153	mmHg	68	mmHg	94	mmHg	100	%
10866298	39690859	25384213	36.83	°F	102	bpm	16	insp/min	123	mmHg	59	mmHg	77	mmHg							100	%
10866370	38853401	21405297	37.22	°F	79	bpm	17	insp/min	151	mmHg	66	mmHg	88	mmHg							99	%
10873131	30144893	26584893	35.56	°F	91	bpm	32	insp/min	114	mmHg	59	mmHg	70	mmHg							100	%
10878613	34096503	21037763	35.61	°F	69	bpm	14	insp/min	166	mmHg	70	mmHg	90	mmHg							99	%
10881690	36726979	25457382	37.17	°F	110	bpm	14	insp/min	130	mmHg	60	mmHg	78	mmHg							91	%
10883766	31165541	29377177	36.33	°F	133	bpm	22	insp/min	101	mmHg	62	mmHg	70	mmHg							95	%
10884708	35456960	25005846	36.61	°F	99	bpm	16	insp/min	89	mmHg	59	mmHg	66	mmHg							97	%
10886362	32241321	20730863	36	°F	97	bpm	14	insp/min	108	mmHg	42	mmHg	57	mmHg	125	mmHg	42	mmHg	63	mmHg	100	%
10887653	30609093	27225287	36.67	°F	76	bpm	25	insp/min	144	mmHg	41	mmHg	67	mmHg							95	%
10887781	33781087	24705850	36.39	°F	80	bpm	25	insp/min	139	mmHg	64	mmHg	84	mmHg							97	%
10887901	32464457	28942534	36.83	°F	100	bpm	24	insp/min	63	mmHg	53	mmHg	58	mmHg							100	%
10888007	34903620	23296210	38.22	°F	101	bpm	25	insp/min	147	mmHg	52	mmHg	72	mmHg	68	mmHg	33	mmHg	298	mmHg	95	%
10888222	35868880	24564154	36.61	°F	98	bpm	13	insp/min	156	mmHg	108	mmHg	117	mmHg	111	mmHg	54	mmHg	71	mmHg	99	%
10888713	38005658	27540934	36.44	°F	143	bpm	18	insp/min	102	mmHg	56	mmHg	61	mmHg	76	mmHg	53	mmHg	63	mmHg	91	%
10889482	38189476	20865854	36.78	°F	97	bpm	16	insp/min	108	mmHg	77	mmHg	87	mmHg							97	%
10897217	36136008	29580923	36.56	°F	106	bpm	18	insp/min	95	mmHg	59	mmHg	66	mmHg							97	%
10898129	30649699	26259218	36.56	°F	74	bpm	22	insp/min	133	mmHg	81	mmHg	98	mmHg	70	mmHg	41	mmHg	52	mmHg	99	%
10902272	39245748	24408996	36.44	°F	61	bpm	19	insp/min	141	mmHg	46	mmHg	71	mmHg	120	mmHg	24	mmHg	58	mmHg	100	%
10902586	39374544	25215925	37.11	°F	80	bpm	20	insp/min	128	mmHg	61	mmHg	74	mmHg	133	mmHg	63	mmHg	81	mmHg	95	%
10903614	39615487	27037495	36.39	°F	116	bpm	37	insp/min	114	mmHg	86	mmHg	93	mmHg							98	%
10903792	30261200	24903719	35.56	°F	76	bpm	17	insp/min	116	mmHg	50	mmHg	65	mmHg	153	mmHg	44	mmHg	79	mmHg	100	%
10904094	32283773	22904140	36.67	°F	63	bpm	25	insp/min	115	mmHg	51	mmHg	68	mmHg							88	%
10907501	38587763	24724109	37.11	°F	84	bpm	11	insp/min	118	mmHg	61	mmHg	75	mmHg	129	mmHg	61	mmHg	84	mmHg	98	%
10909733	30958856	24069749	36.61	°F	87	bpm	14	insp/min	108	mmHg	65	mmHg	76	mmHg							95	%
10911400	36593558	24219983	36.67	°F	87	bpm	20	insp/min	125	mmHg	73	mmHg	85	mmHg	120	mmHg	55	mmHg	75	mmHg	100	%
10912800	36025630	24683894	37	°F	66	bpm	18	insp/min	85	mmHg	41	mmHg	52	mmHg	126	mmHg	58	mmHg	84	mmHg	100	%
10916088	35475146	23379281	36.61	°F	114	bpm	22	insp/min	136	mmHg	97	mmHg	107	mmHg							92	%
10917306	37838640	24096837	36.44	°F	80	bpm	9	insp/min	109	mmHg	56	mmHg	69	mmHg	128	mmHg	57	mmHg	81	mmHg	99	%
10917546	36861892	26473745	36.67	°F	86	bpm	24	insp/min	136	mmHg	54	mmHg	74	mmHg							99	%
10920228	37783060	23466911	37.89	°F	69	bpm	20	insp/min	118	mmHg	54	mmHg	74	mmHg	121	mmHg	56	mmHg	76	mmHg	92	%
10920264	33007632	24806220	36.89	°F	101	bpm	22	insp/min	97	mmHg	57	mmHg	65	mmHg							99	%
10921049	36997459	28188004	36.33	°F	107	bpm	31	insp/min	164	mmHg	82	mmHg	101	mmHg							92	%
10922101	31143461	25722335	37.78	°F	82	bpm	20	insp/min	125	mmHg	79	mmHg	89	mmHg							95	%
10923152	30382119	26619736	36.67	°F	71	bpm	18	insp/min	168	mmHg	80	mmHg	103	mmHg	167	mmHg	74	mmHg	107	mmHg	95	%
10924116	34995731	25421527	36.94	°F	86	bpm	15	insp/min	99	mmHg	47	mmHg	60	mmHg	100	mmHg	60	mmHg	74	mmHg	100	%
10926361	30967209	24504005	36.72	°F	91	bpm	11	insp/min	107	mmHg	61	mmHg	73	mmHg	116	mmHg	58	mmHg	81	mmHg	100	%
10927150	37139535	25702248	36.72	°F	111	bpm	21	insp/min	111	mmHg	59	mmHg	71	mmHg							97	%
10929752	31146800	25192292	36.39	°F	86	bpm	14	insp/min	138	mmHg	108	mmHg	119	mmHg	96	mmHg	42	mmHg	12	mmHg	96	%
10931276	38017506	25586233	36.33	°F	101	bpm	33	insp/min	97	mmHg	50	mmHg	65	mmHg							97	%
10933581	32497604	21403331	36.5	°F	72	bpm	15	insp/min	117	mmHg	52	mmHg	65	mmHg	108	mmHg	58	mmHg	78	mmHg	100	%
10936728	30624172	26378150	39.11	°F	149	bpm	19	insp/min	101	mmHg	68	mmHg	72	mmHg							94	%
10937125	39430690	22425616	36.39	°F	103	bpm	19	insp/min	102	mmHg	81	mmHg	85	mmHg							94	%
10938096	32970582	26498873	36.94	°F	64	bpm	20	insp/min	138	mmHg	62	mmHg	81	mmHg							96	%
10939299	36173365	26422493	36.5	°F	70	bpm	14	insp/min	90	mmHg	72	mmHg	78	mmHg	156	mmHg	96	mmHg	122	mmHg	100	%
10940805	36192786	24688443	36.83	°F	46	bpm	17	insp/min	150	mmHg	43	mmHg	73	mmHg							97	%
10942537	32188573	23159420	38.06	°F	105	bpm	22	insp/min	179	mmHg	148	mmHg	159	mmHg	125	mmHg	103	mmHg	227	mmHg	91	%
10943389	30960300	21804280	37.33	°F	71	bpm	18	insp/min	151	mmHg	53	mmHg	80	mmHg							99	%
10943603	30119186	28542014	36.11	°F	69	bpm	12	insp/min	153	mmHg	55	mmHg	80	mmHg	160	mmHg	50	mmHg	6	mmHg	99	%
10944871	31502451	24966205	36.11	°F	122	bpm	40	insp/min	159	mmHg	91	mmHg	109	mmHg	107	mmHg	42	mmHg	65	mmHg	88	%
10945983	38109740	23036014	35.33	°F	57	bpm	15	insp/min	167	mmHg	58	mmHg	84	mmHg	203	mmHg	78	mmHg	127	mmHg	100	%
10946082	31777308	26567626	37	°F	120	bpm	17	insp/min	107	mmHg	87	mmHg	94	mmHg	115	mmHg	58	mmHg	77	mmHg	92	%
10947173	39605142	27700357	36.39	°F	94	bpm	20	insp/min	110	mmHg	73	mmHg	83	mmHg	135	mmHg	59	mmHg	94	mmHg	99	%
10948957	36109407	23340095	37.94	°F	153	bpm	26	insp/min	121	mmHg	85	mmHg	93	mmHg							96	%
10950843	39369124	23030826	36.89	°F	76	bpm	10	insp/min	105	mmHg	39	mmHg	49	mmHg	117	mmHg	53	mmHg	77	mmHg	95	%
10952156	32705947	26929743	36.11	°F	97	bpm	23	insp/min	116	mmHg	81	mmHg	89	mmHg							92	%
10955706	37414219	21792463	37.17	°F	92	bpm	19	insp/min	100	mmHg	41	mmHg	55	mmHg	90	mmHg	52	mmHg	20	mmHg	96	%
10956035	36344043	22843260	37.11	°F	77	bpm	14	insp/min	169	mmHg	94	mmHg	109	mmHg	143	mmHg	80	mmHg	116	mmHg	97	%
10956924	30830525	29915321	36.56	°F	93	bpm	10	insp/min	149	mmHg	62	mmHg	85	mmHg							95	%
10958187	36112837	21519313	35.56	°F	80	bpm	20	insp/min	128	mmHg	50	mmHg	70	mmHg							98	%
10958454	34247432	23804434	37.5	°F	122	bpm	34	insp/min	96	mmHg	62	mmHg	71	mmHg							98	%
10961036	32931914	20729412	36.67	°F	106	bpm	16	insp/min	92	mmHg	46	mmHg	58	mmHg	119	mmHg	49	mmHg	79	mmHg	100	%
10965894	33853516	23403844	37.06	°F	94	bpm	26	insp/min	124	mmHg	99	mmHg	109	mmHg	156	mmHg	87	mmHg	110	mmHg	98	%
10968810	35957643	21320984	37.28	°F	70	bpm	17	insp/min	111	mmHg	75	mmHg	85	mmHg	149	mmHg	48	mmHg	73	mmHg	99	%
10969074	30483591	24337414	37.61	°F	67	bpm	8	insp/min	126	mmHg	73	mmHg	87	mmHg	98	mmHg	62	mmHg	77	mmHg	100	%
10969205	36288324	24346474	37.94	°F	89	bpm	13	insp/min	117	mmHg	84	mmHg	92	mmHg	80	mmHg	36	mmHg	60	mmHg	96	%
10970150	37517481	21077067	36.44	°F	109	bpm	18	insp/min	96	mmHg	63	mmHg	73	mmHg							91	%
10975446	31235315	27750600	37.11	°F	111	bpm	15	insp/min	155	mmHg	70	mmHg	90	mmHg							99	%
10980113	31642868	21524556	37.11	°F	124	bpm	30	insp/min	183	mmHg	105	mmHg	120	mmHg	65	mmHg	52	mmHg	56	mmHg	100	%
10981637	33590203	25698179	36.28	°F	81	bpm	19	insp/min	81	mmHg	31	mmHg	44	mmHg							100	%
10983327	36986750	21179816	36.5	°F	64	bpm	16	insp/min	126	mmHg	66	mmHg	82	mmHg	140	mmHg	67	mmHg	93	mmHg	100	%
10984108	30243071	28503629	37.61	°F	59	bpm	24	insp/min	127	mmHg	91	mmHg	103	mmHg	115	mmHg	66	mmHg	84	mmHg	94	%
10993119	34667520	29991038	36.67	°F	73	bpm	15	insp/min	151	mmHg	67	mmHg	89	mmHg	153	mmHg	77	mmHg	118	mmHg	99	%
10996711	35330903	29843687	36.61	°F	96	bpm	16	insp/min	121	mmHg	75	mmHg	81	mmHg	172	mmHg	63	mmHg	103	mmHg	90	%
10997436	33085671	22234256	38.83	°F	120	bpm	28	insp/min	120	mmHg	87	mmHg	96	mmHg	61	mmHg	53	mmHg	57	mmHg	94	%
10999395	38103258	22094873	36.89	°F	93	bpm	30	insp/min	62	mmHg	11	mmHg	17	mmHg	106	mmHg	51	mmHg	66	mmHg	99	%
11000879	33971917	27622708	37.22	°F	60	bpm	16	insp/min	114	mmHg	66	mmHg	78	mmHg	121	mmHg	62	mmHg	88	mmHg	100	%
11002435	37246519	23098968	36.56	°F	80	bpm	20	insp/min	131	mmHg	55	mmHg	69	mmHg	153	mmHg	89	mmHg	113	mmHg	90	%
11002607	39110323	28750350	36.39	°F	109	bpm	23	insp/min	146	mmHg	66	mmHg	87	mmHg							99	%
11006621	35041425	27253628	36.94	°F	83	bpm	25	insp/min	94	mmHg	53	mmHg	62	mmHg							100	%
11007473	34442228	29671397	37.33	°F	111	bpm	28	insp/min	100	mmHg	45	mmHg	59	mmHg	150	mmHg	64	mmHg	91	mmHg	93	%
11009816	35911911	27645171	36.44	°F	58	bpm	16	insp/min	87	mmHg	52	mmHg	60	mmHg	99	mmHg	40	mmHg	60	mmHg	95	%
11012243	33751885	21947404	36.28	°F	113	bpm	30	insp/min	95	mmHg	58	mmHg	68	mmHg	116	mmHg	54	mmHg	329	mmHg	95	%
11018073	35965822	21037414	36.83	°F	117	bpm	15	insp/min	127	mmHg	89	mmHg	102	mmHg							91	%
11020202	31621601	27311676	38.39	°F	95	bpm	22	insp/min	127	mmHg	72	mmHg	85	mmHg	122	mmHg	74	mmHg	89	mmHg	91	%
11021643	34772646	26510606	37.28	°F	85	bpm	20	insp/min	186	mmHg	89	mmHg	115	mmHg							90	%
11022245	31599600	29881372	37.17	°F	91	bpm	29	insp/min	135	mmHg	37	mmHg	59	mmHg	167	mmHg	60	mmHg	88	mmHg	99	%
11027339	34949751	29375841	38.06	°F	76	bpm	20	insp/min	119	mmHg	106	mmHg	113	mmHg							100	%
11030142	30184970	20042079	35.11	°F	64	bpm	20	insp/min	151	mmHg	76	mmHg	93	mmHg	110	mmHg	62	mmHg	78	mmHg	100	%
11031774	33504108	24880194	36.72	°F	80	bpm	16	insp/min	101	mmHg	62	mmHg	73	mmHg	96	mmHg	58	mmHg	69	mmHg	100	%
11034210	30380489	23733259	36.61	°F	70	bpm	13	insp/min	105	mmHg	67	mmHg	79	mmHg							100	%
11036075	39573580	27807199	30.83	°F	90	bpm	24	insp/min	79	mmHg	51	mmHg	58	mmHg	93	mmHg	51	mmHg	71	mmHg	95	%
11040832	36718956	22475226			80	bpm	19	insp/min	88	mmHg	58	mmHg	64	mmHg	111	mmHg	63	mmHg	80	mmHg	100	%
11040851	35182052	25641876	37.06	°F	107	bpm	18	insp/min	111	mmHg	54	mmHg	67	mmHg	127	mmHg	55	mmHg	13	mmHg	98	%
11041336	38786416	26502161	36.61	°F	92	bpm	19	insp/min	111	mmHg	48	mmHg	62	mmHg							98	%
11043946	38174875	22685973	36.56	°F	89	bpm	24	insp/min	122	mmHg	58	mmHg	74	mmHg							100	%
11043981	37733385	22690082	36.56	°F	104	bpm	5	insp/min	91	mmHg	59	mmHg	67	mmHg							93	%
11047227	31687317	26571031	36.72	°F	83	bpm	24	insp/min	141	mmHg	56	mmHg	79	mmHg	164	mmHg	81	mmHg	117	mmHg	96	%
11047741	33652366	27025909	36.44	°F	77	bpm	14	insp/min	154	mmHg	79	mmHg	96	mmHg	151	mmHg	63	mmHg	92	mmHg	98	%
11050359	33640350	29779708	35.39	°F	85	bpm	18	insp/min	136	mmHg	83	mmHg	95	mmHg							100	%
11051918	37451122	20680385	35.94	°F	85	bpm	18	insp/min	119	mmHg	60	mmHg	76	mmHg							100	%
11051942	39663616	26447909	37.83	°F	82	bpm	24	insp/min	87	mmHg	47	mmHg	58	mmHg							97	%
11053008	30588504	24753669	36.33	°F	87	bpm	19	insp/min	128	mmHg	82	mmHg	95	mmHg							90	%
11053863	36218686	29679030	38.56	°F	113	bpm	39	insp/min	121	mmHg	88	mmHg	92	mmHg	91	mmHg	61	mmHg	72	mmHg	92	%
11055680	37824216	20982858	35.72	°F	112	bpm	30	insp/min	141	mmHg	61	mmHg	80	mmHg							98	%
11057136	33291610	20849590	36.78	°F	124	bpm	36	insp/min	169	mmHg	94	mmHg	108	mmHg							95	%
11057908	33411210	22681318	36.78	°F	82	bpm	26	insp/min	102	mmHg	75	mmHg	85	mmHg	139	mmHg	70	mmHg	95	mmHg	95	%
11058552	34551005	28453417	36.83	°F	60	bpm	15	insp/min	135	mmHg	97	mmHg	102	mmHg							97	%
11060251	34809083	23208879	36.5	°F	73	bpm	13	insp/min	115	mmHg	91	mmHg	97	mmHg	160	mmHg	69	mmHg	110	mmHg	100	%
11061931	34247071	21093327	36.67	°F	111	bpm	19	insp/min	120	mmHg	58	mmHg	67	mmHg							99	%
11061972	38255606	29528914			73	bpm	18	insp/min	92	mmHg	70	mmHg	74	mmHg	97	mmHg	53	mmHg	74	mmHg	91	%
11062833	35797989	22697035	36.89	°F	70	bpm	12	insp/min	104	mmHg	54	mmHg	65	mmHg							98	%
11062873	31060371	21014248	37.11	°F	71	bpm	23	insp/min	96	mmHg	49	mmHg	57	mmHg							100	%
11063580	31081015	25939957	35.61	°F	64	bpm	17	insp/min	109	mmHg	60	mmHg	72	mmHg							96	%
11065164	30379732	29715671	36.17	°F	53	bpm	24	insp/min	115	mmHg	35	mmHg	55	mmHg	153	mmHg	43	mmHg	251	mmHg	98	%
11066404	33085675	22579982	35.94	°F	67	bpm	14	insp/min	124	mmHg	43	mmHg	57	mmHg							90	%
11067354	38302296	28472903	37.06	°F	93	bpm	10	insp/min	128	mmHg	69	mmHg	85	mmHg	86	mmHg	44	mmHg	67	mmHg	91	%
11068484	36415334	29776604	36.56	°F	70	bpm	28	insp/min	167	mmHg	120	mmHg	132	mmHg							95	%
11069035	37460977	27506075	36.44	°F	104	bpm	17	insp/min	134	mmHg	102	mmHg	110	mmHg							100	%
11069386	32941831	27292368			123	bpm	28	insp/min	153	mmHg	67	mmHg	90	mmHg							92	%
11070185	34577954	24518501	36.89	°F	98	bpm	26	insp/min	163	mmHg	94	mmHg	107	mmHg	186	mmHg	104	mmHg	134	mmHg	96	%
11071537	32334428	23553687	36.72	°F	71	bpm	16	insp/min	138	mmHg	77	mmHg	91	mmHg							98	%
11075615	31496570	24408474	36.78	°F	98	bpm	16	insp/min	116	mmHg	68	mmHg	78	mmHg							100	%
11082391	33206088	22596088	37	°F	81	bpm	20	insp/min	136	mmHg	80	mmHg	94	mmHg							83	%
11083655	38699030	20137177	36.22	°F	85	bpm	20	insp/min	117	mmHg	61	mmHg	75	mmHg							95	%
11087309	32950640	26556890	37.11	°F	73	bpm	15	insp/min	119	mmHg	60	mmHg	73	mmHg	138	mmHg	61	mmHg	82	mmHg	94	%
11087853	38453193	25426433	36.5	°F	70	bpm	13	insp/min	162	mmHg	61	mmHg	86	mmHg							100	%
11088384	37380953	22167318	36.83	°F	83	bpm	29	insp/min	165	mmHg	88	mmHg	106	mmHg	171	mmHg	80	mmHg	111	mmHg	97	%
11089729	37395251	27021321	37	°F	88	bpm	21	insp/min	85	mmHg	45	mmHg	54	mmHg	124	mmHg	55	mmHg	78	mmHg	100	%
11090382	36475001	28678397	36.67	°F	103	bpm	33	insp/min	126	mmHg	61	mmHg	77	mmHg	116	mmHg	55	mmHg	75	mmHg	94	%
11093867	36963268	23365574	36.78	°F	76	bpm	14	insp/min	110	mmHg	74	mmHg	84	mmHg	123	mmHg	68	mmHg	85	mmHg	93	%
11095636	38908376	21937919	36.89	°F	69	bpm	12	insp/min	161	mmHg	63	mmHg	89	mmHg	98	mmHg	42	mmHg	61	mmHg	100	%
11099744	35926799	27441109	35.28	°F	104	bpm	14	insp/min	120	mmHg	55	mmHg	69	mmHg	182	mmHg	86	mmHg	117	mmHg	82	%
11101614	30212938	23299340	36.83	°F	77	bpm	30	insp/min	119	mmHg	70	mmHg	83	mmHg	97	mmHg	39	mmHg	0	mmHg	95	%
11103376	37196072	28135062	36.44	°F	104	bpm	18	insp/min	131	mmHg	58	mmHg	77	mmHg							92	%
11105803	36518934	22550800	37.83	°F	76	bpm	26	insp/min	115	mmHg	62	mmHg	75	mmHg	113	mmHg	50	mmHg	73	mmHg	97	%
11108098	31449537	22698313	36.5	°F	106	bpm	32	insp/min	107	mmHg	54	mmHg	65	mmHg	123	mmHg	44	mmHg	71	mmHg	99	%
11110888	38815212	22941724	36.33	°F	74	bpm	17	insp/min	80	mmHg	66	mmHg	70	mmHg							86	%
11119153	34510736	20788795	37.28	°F	70	bpm	14	insp/min	118	mmHg	45	mmHg	63	mmHg	103	mmHg	52	mmHg	70	mmHg	100	%
11120430	34093113	22800833	36.72	°F	84	bpm	20	insp/min	112	mmHg	65	mmHg	77	mmHg							88	%
11122196	30780049	29171412	36.78	°F	60	bpm	21	insp/min	108	mmHg	31	mmHg	50	mmHg							86	%
11122975	37071987	20098892	36.33	°F	66	bpm	16	insp/min	100	mmHg	70	mmHg	77	mmHg	95	mmHg	36	mmHg	56	mmHg	100	%
11125344	31865493	29087252	36.06	°F	88	bpm	15	insp/min	138	mmHg	72	mmHg	90	mmHg	106	mmHg	55	mmHg	69	mmHg	100	%
11127127	32117398	27797071	36.39	°F	85	bpm	14	insp/min	104	mmHg	65	mmHg	74	mmHg							92	%
11129230	32733181	28836885	36.44	°F	76	bpm	17	insp/min	88	mmHg	54	mmHg	62	mmHg	89	mmHg	41	mmHg	55	mmHg	100	%
11129835	36471889	25447858	36.17	°F	105	bpm	23	insp/min	96	mmHg	82	mmHg	85	mmHg	81	mmHg	71	mmHg	77	mmHg	97	%
11131318	32152372	22805099	37.44	°F	79	bpm	13	insp/min	107	mmHg	46	mmHg	60	mmHg							91	%
11132535	39485928	21336112	37.11	°F	97	bpm	22	insp/min	125	mmHg	98	mmHg	107	mmHg							97	%
11133561	31253236	23302095	37.83	°F	74	bpm	23	insp/min	96	mmHg	40	mmHg	51	mmHg	147	mmHg	58	mmHg	84	mmHg	94	%
11134420	30773864	26320800	36.33	°F	70	bpm	17	insp/min	158	mmHg	65	mmHg	87	mmHg	159	mmHg	54	mmHg	85	mmHg	100	%
11136760	36761647	28384173			63	bpm	14	insp/min	120	mmHg	64	mmHg	77	mmHg	123	mmHg	65	mmHg	89	mmHg	100	%
11140716	39894320	27517858	36.5	°F	66	bpm	22	insp/min	117	mmHg	62	mmHg	72	mmHg							94	%
11144031	39821124	21495589	36.61	°F	83	bpm	12	insp/min	97	mmHg	53	mmHg	63	mmHg	134	mmHg	67	mmHg	90	mmHg	100	%
11145090	38908446	21763988	36.33	°F	88	bpm	15	insp/min	108	mmHg	47	mmHg	62	mmHg	98	mmHg	49	mmHg	66	mmHg	100	%
11146837	34257353	20876636	37	°F	81	bpm	12	insp/min	70	mmHg	38	mmHg	45	mmHg	79	mmHg	49	mmHg	61	mmHg	100	%
11148678	31973347	26451505	37.44	°F	89	bpm	20	insp/min	99	mmHg	56	mmHg	66	mmHg	109	mmHg	47	mmHg	68	mmHg	100	%
11148989	37926038	20600308	37.06	°F	88	bpm	18	insp/min	102	mmHg	59	mmHg	69	mmHg	127	mmHg	66	mmHg	87	mmHg	90	%
11149702	37388511	27254541	36.83	°F	80	bpm	14	insp/min	127	mmHg	69	mmHg	85	mmHg	115	mmHg	56	mmHg	75	mmHg	98	%
11151862	34482643	20072191	36.56	°F	89	bpm	18	insp/min	145	mmHg	73	mmHg	87	mmHg							100	%
11152220	33805499	24147617	37.17	°F	93	bpm	25	insp/min	116	mmHg	39	mmHg	58	mmHg							89	%
11153226	32357329	28907460	37.33	°F	92	bpm	33	insp/min	87	mmHg	56	mmHg	63	mmHg							91	%
11153447	34431011	27687415	36.89	°F	90	bpm	31	insp/min	124	mmHg	39	mmHg	59	mmHg	185	mmHg	55	mmHg	84	mmHg	92	%
11155525	32714013	22067624	37.61	°F	152	bpm	26	insp/min	125	mmHg	87	mmHg	97	mmHg	102	mmHg	64	mmHg	77	mmHg	89	%
11161330	30442777	28726209	37.06	°F	150	bpm	36	insp/min	125	mmHg	75	mmHg	83	mmHg	103	mmHg	54	mmHg	1	mmHg	95	%
11162996	33034232	22465903	37.11	°F	76	bpm	19	insp/min	105	mmHg	71	mmHg	83	mmHg							91	%
11163643	36157087	22331245	35.17	°F	107	bpm	15	insp/min	167	mmHg	114	mmHg	128	mmHg							92	%
11164018	39328295	24415195	35.39	°F	63	bpm	31	insp/min	139	mmHg	58	mmHg	79	mmHg	145	mmHg	62	mmHg	2	mmHg	97	%
11164848	38209073	25671821	36.56	°F	115	bpm	17	insp/min	78	mmHg	58	mmHg	63	mmHg	99	mmHg	50	mmHg	69	mmHg	83	%
11165060	36423523	29991539	37.67	°F	109	bpm	32	insp/min	93	mmHg	58	mmHg	65	mmHg	98	mmHg	50	mmHg	287	mmHg	88	%
11167834	31865868	24480219	38.44	°F	119	bpm	22	insp/min	72	mmHg	39	mmHg	44	mmHg							98	%
11171390	36975364	29792071	37.11	°F	87	bpm	14	insp/min	99	mmHg	58	mmHg	70	mmHg	132	mmHg	59	mmHg	81	mmHg	100	%
11173428	30026250	26586173	35.94	°F	55	bpm	17	insp/min	104	mmHg	55	mmHg	67	mmHg							94	%
11175582	38532300	27042255	36.83	°F	80	bpm	16	insp/min	102	mmHg	52	mmHg	64	mmHg	89	mmHg	45	mmHg	58	mmHg	96	%
11176370	39088277	28863934	36.83	°F	133	bpm	25	insp/min	149	mmHg	124	mmHg	128	mmHg	139	mmHg	95	mmHg	111	mmHg	94	%
11178953	32833251	25880820	37.94	°F	123	bpm	30	insp/min	149	mmHg	123	mmHg	132	mmHg							99	%
11179902	33408788	21375172	36.83	°F	80	bpm	15	insp/min	96	mmHg	56	mmHg	67	mmHg	113	mmHg	68	mmHg	84	mmHg	100	%
11180102	32244151	25731950	36.61	°F	79	bpm	20	insp/min	102	mmHg	56	mmHg	67	mmHg	127	mmHg	46	mmHg	70	mmHg	94	%
11180809	30713595	28385942	37.06	°F	128	bpm	26	insp/min	104	mmHg	86	mmHg	93	mmHg							96	%
11181210	36832182	22776305	35.44	°F	86	bpm	19	insp/min	89	mmHg	33	mmHg	33	mmHg	80	mmHg	50	mmHg	62	mmHg	100	%
11182151	35013417	22537178	37	°F	105	bpm	25	insp/min	93	mmHg	63	mmHg	71	mmHg	87	mmHg	42	mmHg	55	mmHg	98	%
11182822	32744241	22951112	38.83	°F	86	bpm	16	insp/min	113	mmHg	56	mmHg	71	mmHg	122	mmHg	57	mmHg	76	mmHg	88	%
11189964	36861501	26650355	36.67	°F	73	bpm	18	insp/min	156	mmHg	49	mmHg	79	mmHg							98	%
11191438	39793956	20179421	36.67	°F	97	bpm	26	insp/min	134	mmHg	83	mmHg	92	mmHg	117	mmHg	52	mmHg	20	mmHg	98	%
11192169	39467910	26793173	36.89	°F	72	bpm	21	insp/min	106	mmHg	53	mmHg	65	mmHg							96	%
11192873	31135963	25942666	36.78	°F	70	bpm	13	insp/min	110	mmHg	46	mmHg	62	mmHg	119	mmHg	68	mmHg	92	mmHg	100	%
11192888	39314232	25092848	36.89	°F	70	bpm	14	insp/min	119	mmHg	62	mmHg	74	mmHg							100	%
11194776	38848710	24945821	35.17	°F	55	bpm	22	insp/min	109	mmHg	58	mmHg	70	mmHg	131	mmHg	55	mmHg	79	mmHg	100	%
11196689	39682828	23676524	36.67	°F	88	bpm	15	insp/min	98	mmHg	44	mmHg	57	mmHg	94	mmHg	42	mmHg	59	mmHg	100	%
11196801	35824337	24434415	36	°F	137	bpm	16	insp/min	109	mmHg	52	mmHg	68	mmHg	102	mmHg	54	mmHg	71	mmHg	100	%
11198895	33216968	28383961	36.72	°F	96	bpm	18	insp/min	91	mmHg	53	mmHg	59	mmHg							94	%
11200811	39599237	22450456	36.11	°F	109	bpm	31	insp/min	130	mmHg	72	mmHg	91	mmHg							93	%
11203208	35441098	27967352	36.83	°F	50	bpm	11	insp/min	110	mmHg	33	mmHg	50	mmHg	123	mmHg	66	mmHg	94	mmHg	100	%
11205212	36383603	25178486	36.44	°F	90	bpm	14	insp/min	127	mmHg	73	mmHg	86	mmHg	113	mmHg	52	mmHg	-5	mmHg	96	%
11207146	35213901	26571512	36.56	°F	79	bpm	14	insp/min	159	mmHg	61	mmHg	82	mmHg	101	mmHg	36	mmHg	54	mmHg	100	%
11207557	31078824	23784417	36.83	°F	87	bpm	21	insp/min	95	mmHg	65	mmHg	76	mmHg							94	%
11208503	38691951	22525122	36.44	°F	90	bpm	25	insp/min	147	mmHg	48	mmHg	76	mmHg	117	mmHg	38	mmHg	67	mmHg	100	%
11210771	34735447	24383619	36.61	°F	117	bpm	32	insp/min	138	mmHg	49	mmHg	70	mmHg	103	mmHg	47	mmHg	12	mmHg	94	%
11212692	33414874	28948855	37.11	°F	98	bpm	24	insp/min	73	mmHg	53	mmHg	60	mmHg	72	mmHg	53	mmHg	-5	mmHg	92	%
11213546	39873415	25784348			91	bpm	20	insp/min							121	mmHg	58	mmHg	79	mmHg	98	%
11214845	34462481	28522779	36.89	°F	98	bpm	16	insp/min	111	mmHg	52	mmHg	71	mmHg							97	%
11217607	39623655	22485433	36.67	°F	63	bpm	14	insp/min	120	mmHg	67	mmHg	76	mmHg	110	mmHg	56	mmHg	73	mmHg	100	%
11218729	32553925	21827458	36.56	°F	80	bpm	25	insp/min	121	mmHg	77	mmHg	87	mmHg							98	%
11220287	37470919	21049726	35.89	°F	96	bpm	27	insp/min	125	mmHg	71	mmHg	83	mmHg							96	%
11220467	39493523	24883095	37.61	°F	120	bpm	24	insp/min	140	mmHg	77	mmHg	93	mmHg							98	%
11221340	31947763	22361853	36.67	°F	125	bpm	24	insp/min	102	mmHg	58	mmHg	97	mmHg							98	%
11221989	39764632	24641272	36	°F	96	bpm	14	insp/min	110	mmHg	61	mmHg	72	mmHg	113	mmHg	66	mmHg	83	mmHg	95	%
11226194	36319779	24922551	39.33	°F	81	bpm	24	insp/min	94	mmHg	55	mmHg	64	mmHg	126	mmHg	60	mmHg	81	mmHg	100	%
11228986	36088280	28564493	36.72	°F	83	bpm	28	insp/min	95	mmHg	57	mmHg	64	mmHg							90	%
11231966	32176417	22679034	35.44	°F	72	bpm	8	insp/min	106	mmHg	71	mmHg	80	mmHg	109	mmHg	63	mmHg	82	mmHg	99	%
11234238	31347825	29395534	36.56	°F	91	bpm	28	insp/min	142	mmHg	71	mmHg	87	mmHg							96	%
11236474	39450911	23673007	35.33	°F	70	bpm	13	insp/min	126	mmHg	75	mmHg	81	mmHg							100	%
11237063	32481717	22205833	37	°F	82	bpm	18	insp/min	94	mmHg	52	mmHg	62	mmHg							91	%
11237954	30946736	25591200	37	°F	82	bpm	15	insp/min	81	mmHg	47	mmHg	57	mmHg							97	%
11240495	38961723	23030520	36.5	°F	120	bpm	22	insp/min	112	mmHg	45	mmHg	63	mmHg	103	mmHg	49	mmHg	67	mmHg	96	%
11242316	34459548	22076159	36.33	°F	128	bpm	23	insp/min	108	mmHg	77	mmHg	87	mmHg	149	mmHg	85	mmHg	105	mmHg	95	%
11244926	35783644	22759829	36.72	°F	114	bpm	26	insp/min	105	mmHg	65	mmHg	75	mmHg							97	%
11246402	37375441	22850056	36.39	°F	125	bpm	24	insp/min	161	mmHg	76	mmHg	96	mmHg							100	%
11247296	34114064	22104910	37.44	°F	60	bpm	23	insp/min	176	mmHg	71	mmHg	102	mmHg	149	mmHg	51	mmHg	78	mmHg	98	%
11247436	37270178	26290780	37	°F	104	bpm	30	insp/min	96	mmHg	43	mmHg	55	mmHg							97	%
11249261	35891766	20405682	36.89	°F	70	bpm	16	insp/min	143	mmHg	59	mmHg	76	mmHg	137	mmHg	67	mmHg	12	mmHg	98	%
11249860	34300466	29859525	37.61	°F	116	bpm	28	insp/min	133	mmHg	62	mmHg	81	mmHg	94	mmHg	67	mmHg	82	mmHg	97	%
11250079	34352531	28678828	37.44	°F	135	bpm	20	insp/min	127	mmHg	76	mmHg	92	mmHg	116	mmHg	58	mmHg	77	mmHg	97	%
11251419	38041292	22008181	36.83	°F	44	bpm	22	insp/min	147	mmHg	34	mmHg	63	mmHg							98	%
11252741	35810878	22097604	36.67	°F	98	bpm	18	insp/min	151	mmHg	101	mmHg	115	mmHg	139	mmHg	72	mmHg	85	mmHg	95	%
11253126	35597578	26909871	36.78	°F	87	bpm	20	insp/min	140	mmHg	92	mmHg	104	mmHg							100	%
11256275	37391779	23971864	36.22	°F	91	bpm	16	insp/min	127	mmHg	60	mmHg	75	mmHg	124	mmHg	65	mmHg	83	mmHg	100	%
11257115	31236198	20425175	36.89	°F	81	bpm	18	insp/min	125	mmHg	51	mmHg	69	mmHg	96	mmHg	39	mmHg	57	mmHg	100	%
11257841	39361235	24447059	37.72	°F	155	bpm	22	insp/min	139	mmHg	93	mmHg	102	mmHg	90	mmHg	58	mmHg	72	mmHg	100	%
11258377	39048162	28838248	36.72	°F	61	bpm	15	insp/min	128	mmHg	33	mmHg	56	mmHg	124	mmHg	53	mmHg	74	mmHg	97	%
11259141	32272859	25963696	36.89	°F	76	bpm	21	insp/min	125	mmHg	86	mmHg	94	mmHg	110	mmHg	62	mmHg	81	mmHg	100	%
11259465	30166170	20907313	35.83	°F	90	bpm	15	insp/min	96	mmHg	65	mmHg	73	mmHg							97	%
11266689	39748298	23550716	37.28	°F	79	bpm	16	insp/min	103	mmHg	77	mmHg	83	mmHg	120	mmHg	53	mmHg	75	mmHg	96	%
11266938	35918080	27078182	35.33	°F	70	bpm	25	insp/min	97	mmHg	33	mmHg	49	mmHg	84	mmHg	42	mmHg	9	mmHg	99	%
11267045	34897008	29466691	37.39	°F	74	bpm	19	insp/min	83	mmHg	34	mmHg	45	mmHg							93	%
11268371	34779368	28898326	36.67	°F	85	bpm	26	insp/min	115	mmHg	49	mmHg	64	mmHg	149	mmHg	56	mmHg	91	mmHg	99	%
11270948	32505082	27493644	37.06	°F	106	bpm	17	insp/min	91	mmHg	62	mmHg	69	mmHg							99	%
11271927	36369720	21791641	36.78	°F	96	bpm	12	insp/min	94	mmHg	58	mmHg	68	mmHg	125	mmHg	66	mmHg	89	mmHg	100	%
11273115	35113785	24898994	36.44	°F	109	bpm	23	insp/min	138	mmHg	86	mmHg	98	mmHg	126	mmHg	79	mmHg	96	mmHg	100	%
11273854	39648536	20872944	37.39	°F	104	bpm	16	insp/min	127	mmHg	79	mmHg	88	mmHg	91	mmHg	85	mmHg	88	mmHg	89	%
11281127	30635726	29749314	36.33	°F	93	bpm	29	insp/min	86	mmHg	58	mmHg	64	mmHg	91	mmHg	65	mmHg	75	mmHg	96	%
11281603	32249723	25891316	36.89	°F	65	bpm	19	insp/min	109	mmHg	63	mmHg	76	mmHg							99	%
11282384	30592303	29994261	36.61	°F	74	bpm	17	insp/min	136	mmHg	55	mmHg	75	mmHg							80	%
11291230	31850910	22990559	39.22	°F	100	bpm	18	insp/min	136	mmHg	93	mmHg	105	mmHg	87	mmHg	49	mmHg	60	mmHg	97	%
11291823	34007439	21259664	38.44	°F	101	bpm	22	insp/min	112	mmHg	53	mmHg	67	mmHg	125	mmHg	57	mmHg	78	mmHg	99	%
11293517	35436722	21799365	37.06	°F	70	bpm	18	insp/min	103	mmHg	67	mmHg	74	mmHg	113	mmHg	59	mmHg	75	mmHg	97	%
11294021	38603294	24939277	37.33	°F	87	bpm	16	insp/min	123	mmHg	70	mmHg	80	mmHg							100	%
11296318	33868204	26765003	36.17	°F	100	bpm	21	insp/min	115	mmHg	70	mmHg	79	mmHg	128	mmHg	65	mmHg	1	mmHg	96	%
11296766	39928827	24438132	36.22	°F	93	bpm	29	insp/min	114	mmHg	53	mmHg	69	mmHg	122	mmHg	61	mmHg	84	mmHg	99	%
11296936	39409803	21648820	35.39	°F	115	bpm	24	insp/min	135	mmHg	88	mmHg	100	mmHg							95	%
11301400	38376187	28109269	34.44	°F	67	bpm	23	insp/min	98	mmHg	33	mmHg	48	mmHg							98	%
11301742	32453296	23195320	36.5	°F	71	bpm	20	insp/min	109	mmHg	58	mmHg	73	mmHg							97	%
11304253	34543082	23346584	36.72	°F	56	bpm	14	insp/min	164	mmHg	65	mmHg	90	mmHg	149	mmHg	62	mmHg	95	mmHg	100	%
11304959	36159356	27600272	36.5	°F	94	bpm	14	insp/min	92	mmHg	60	mmHg	67	mmHg							98	%
11309053	36858619	23877453	38.33	°F	135	bpm	25	insp/min	116	mmHg	60	mmHg	73	mmHg							86	%
11309915	35507582	25761953	35.94	°F	96	bpm	25	insp/min	92	mmHg	56	mmHg	64	mmHg							88	%
11310901	36662799	22021677	36.61	°F	63	bpm	13	insp/min	114	mmHg	48	mmHg	69	mmHg	146	mmHg	72	mmHg	99	mmHg	93	%
11315296	30708810	24817060	37.17	°F	96	bpm	14	insp/min	134	mmHg	75	mmHg	89	mmHg							100	%
11315982	33345706	28762278	37.67	°F	84	bpm	20	insp/min	103	mmHg	89	mmHg	92	mmHg							100	%
11317570	30355176	29656601	37.22	°F	90	bpm	13	insp/min	127	mmHg	46	mmHg	66	mmHg	106	mmHg	56	mmHg	73	mmHg	99	%
11317871	31013881	27218543	36.61	°F	80	bpm	11	insp/min	110	mmHg	39	mmHg	56	mmHg	109	mmHg	65	mmHg	83	mmHg	100	%
11321046	33625268	24480756	36.22	°F	84	bpm	15	insp/min	88	mmHg	47	mmHg	57	mmHg	135	mmHg	63	mmHg	85	mmHg	100	%
11321257	35860455	21322793	37.44	°F	72	bpm	19	insp/min	107	mmHg	53	mmHg	65	mmHg	138	mmHg	61	mmHg	85	mmHg	98	%
11321986	39333664	24607298	36.67	°F	74	bpm	23	insp/min	153	mmHg	70	mmHg	90	mmHg							93	%
11326098	37507300	26522869	36.94	°F	73	bpm	16	insp/min	127	mmHg	56	mmHg	75	mmHg	97	mmHg	52	mmHg	68	mmHg	96	%
11326206	37079354	23686858	37.89	°F	117	bpm	26	insp/min	137	mmHg	60	mmHg	77	mmHg	132	mmHg	62	mmHg	-1	mmHg	93	%
11328158	30052733	27985960	36.61	°F	163	bpm	29	insp/min	107	mmHg	73	mmHg	80	mmHg							95	%
11328386	30342613	28869489	37.06	°F	98	bpm	23	insp/min	166	mmHg	69	mmHg	93	mmHg							100	%
11332465	36244615	25222212	36.61	°F	103	bpm	19	insp/min	137	mmHg	73	mmHg	89	mmHg							90	%
11332825	36420347	21909820	36.39	°F	132	bpm	23	insp/min	126	mmHg	76	mmHg	89	mmHg	89	mmHg	56	mmHg	68	mmHg	100	%
11337495	39033634	20374655	35.17	°F	89	bpm	16	insp/min	154	mmHg	65	mmHg	106	mmHg	111	mmHg	55	mmHg	75	mmHg	100	%
11339384	32573448	27383384	36.72	°F	125	bpm	21	insp/min	99	mmHg	67	mmHg	72	mmHg							100	%
11340930	35192840	20313589	36.78	°F	93	bpm	17	insp/min	119	mmHg	73	mmHg	85	mmHg							98	%
11343484	39661672	29736871	36.78	°F	87	bpm	17	insp/min	183	mmHg	86	mmHg	110	mmHg	135	mmHg	52	mmHg	41	mmHg	94	%
11343907	35967845	22689342	37.5	°F	96	bpm	13	insp/min	76	mmHg	35	mmHg	44	mmHg							100	%
11344335	38153293	29609275	37	°F	80	bpm	16	insp/min	125	mmHg	57	mmHg	71	mmHg	139	mmHg	56	mmHg	81	mmHg	100	%
11344751	33181285	27728838	36.11	°F	87	bpm	24	insp/min	106	mmHg	50	mmHg	57	mmHg	115	mmHg	62	mmHg	-6	mmHg	94	%
11345933	38271986	22106706	36.5	°F	89	bpm	19	insp/min	102	mmHg	55	mmHg	66	mmHg	104	mmHg	44	mmHg	60	mmHg	99	%
11346699	36125779	27717369	38.83	°F	70	bpm	17	insp/min	113	mmHg	84	mmHg	90	mmHg	109	mmHg	52	mmHg	70	mmHg	98	%
11348907	30016014	24524153	38.11	°F	73	bpm	14	insp/min	116	mmHg	61	mmHg	74	mmHg	128	mmHg	76	mmHg	95	mmHg	95	%
11349432	37310374	24577372	36.11	°F	99	bpm	17	insp/min	153	mmHg	67	mmHg	120	mmHg	101	mmHg	52	mmHg	66	mmHg	92	%
11353832	38396911	25246853	36.5	°F	63	bpm	21	insp/min	118	mmHg	91	mmHg	100	mmHg							100	%
11354922	32621287	27718042	36.28	°F	80	bpm	10	insp/min							105	mmHg	49	mmHg	69	mmHg	96	%
11360891	32354505	22429517	37.56	°F	87	bpm	36	insp/min	92	mmHg	44	mmHg	50	mmHg	107	mmHg	60	mmHg	75	mmHg	90	%
11363157	35392063	20971867	36.5	°F	116	bpm	12	insp/min							106	mmHg	73	mmHg	86	mmHg	93	%
11363936	37298762	28745767	35.5	°F	72	bpm	15	insp/min	116	mmHg	58	mmHg	71	mmHg	133	mmHg	64	mmHg	91	mmHg	99	%
11366148	31290984	28310283	36.78	°F	90	bpm	34	insp/min	148	mmHg	83	mmHg	99	mmHg							100	%
11366422	35802161	25458336	37.83	°F	117	bpm	23	insp/min	131	mmHg	72	mmHg	90	mmHg							93	%
11369587	30218259	28211027	36.61	°F	37	bpm	23	insp/min	138	mmHg	44	mmHg	68	mmHg							100	%
11370994	36837764	22801372	37.17	°F	83	bpm	22	insp/min	97	mmHg	57	mmHg	67	mmHg							100	%
11371466	34482432	21270943	37	°F	79	bpm	20	insp/min	108	mmHg	50	mmHg	64	mmHg	89	mmHg	47	mmHg	63	mmHg	96	%
11372027	30981206	29009535	36.5	°F	59	bpm	13	insp/min	83	mmHg	41	mmHg	133	mmHg	125	mmHg	68	mmHg	88	mmHg	95	%
11373077	32508102	28635328	36.06	°F	83	bpm	15	insp/min	190	mmHg	114	mmHg	132	mmHg							92	%
11374486	35647824	23112869	36.89	°F	77	bpm	25	insp/min	119	mmHg	54	mmHg	69	mmHg	144	mmHg	69	mmHg	93	mmHg	99	%
11374532	39599342	27499142	37.11	°F	95	bpm	32	insp/min	112	mmHg	64	mmHg	77	mmHg							93	%
11374776	34927785	23440405	37.83	°F	91	bpm	22	insp/min	148	mmHg	72	mmHg	89	mmHg	174	mmHg	76	mmHg	10	mmHg	100	%
11376103	32465788	27821276	38.78	°F	120	bpm	33	insp/min	88	mmHg	54	mmHg	60	mmHg	95	mmHg	53	mmHg	66	mmHg	93	%
11378149	31597960	29235017	35.39	°F	147	bpm	27	insp/min	86	mmHg	45	mmHg	52	mmHg	140	mmHg	44	mmHg	59	mmHg	98	%
11378535	32950707	26705155	36.17	°F	69	bpm	17	insp/min	127	mmHg	47	mmHg	62	mmHg	140	mmHg	44	mmHg	76	mmHg	100	%
11378589	37231883	28684313	36.94	°F	96	bpm	14	insp/min	105	mmHg	71	mmHg	78	mmHg							100	%
11380368	30253379	21678815	36.83	°F	94	bpm	22	insp/min	121	mmHg	63	mmHg	76	mmHg							92	%
11381511	38852679	24668341	37	°F	84	bpm	16	insp/min	147	mmHg	78	mmHg	95	mmHg	131	mmHg	56	mmHg	79	mmHg	100	%
11381569	33607734	26192299	35.56	°F	64	bpm	16	insp/min	134	mmHg	60	mmHg	81	mmHg					23	mmHg	100	%
11383018	39452683	25780991	34.67	°F	113	bpm	19	insp/min	112	mmHg	46	mmHg	64	mmHg							98	%
11384521	34926363	20053214	35.72	°F	84	bpm	12	insp/min	126	mmHg	81	mmHg	88	mmHg	84	mmHg	57	mmHg	65	mmHg	87	%
11385992	30668232	23133441	37.39	°F	91	bpm	12	insp/min	99	mmHg	54	mmHg	65	mmHg							99	%
11389801	33132370	28171818	36.28	°F	49	bpm	24	insp/min	104	mmHg	79	mmHg	85	mmHg							100	%
11390104	36666352	20479841	37.11	°F	101	bpm	22	insp/min	134	mmHg	43	mmHg	65	mmHg							99	%
11390252	32716634	21331972	36.44	°F	87	bpm	20	insp/min	79	mmHg	65	mmHg	71	mmHg							92	%
11390506	35493524	27989210	36.78	°F	67	bpm	16	insp/min	141	mmHg	46	mmHg	65	mmHg							97	%
11392990	39980385	21253505	36.67	°F	71	bpm	17	insp/min	148	mmHg	51	mmHg	73	mmHg							97	%
11397722	33871797	20635136	38.5	°F	90	bpm	18	insp/min	108	mmHg	64	mmHg	76	mmHg	108	mmHg	56	mmHg	75	mmHg	97	%
11398829	34031152	26104066	37.06	°F	119	bpm	28	insp/min	151	mmHg	78	mmHg	97	mmHg							95	%
11400494	39351152	25827583	37.83	°F	108	bpm	20	insp/min	154	mmHg	88	mmHg	98	mmHg							95	%
11402910	32560705	23375177	37	°F	75	bpm	26	insp/min	114	mmHg	54	mmHg	69	mmHg	118	mmHg	64	mmHg	81	mmHg	99	%
11403616	33493059	23885084	37.83	°F	89	bpm	12	insp/min	81	mmHg	43	mmHg	52	mmHg	86	mmHg	41	mmHg	55	mmHg	100	%
11404288	36416590	29333255	36.11	°F	64	bpm	14	insp/min	102	mmHg	68	mmHg	80	mmHg	75	mmHg	35	mmHg	49	mmHg	99	%
11407375	34477666	27274808	37.5	°F	91	bpm	23	insp/min	74	mmHg	54	mmHg	62	mmHg							98	%
11408401	33753561	20915702	38.17	°F	92	bpm	22	insp/min	81	mmHg	40	mmHg	51	mmHg							99	%
11408874	33118083	26001001	35.22	°F	73	bpm	23	insp/min	102	mmHg	52	mmHg	81	mmHg							100	%
11409035	39601179	25150183	37.33	°F	94	bpm	26	insp/min	108	mmHg	55	mmHg	69	mmHg							98	%
11409143	33831444	28675941	35.94	°F	92	bpm	17	insp/min	133	mmHg	67	mmHg	84	mmHg	102	mmHg	37	mmHg	63	mmHg	100	%
11410076	30802952	29714083	36.44	°F	61	bpm	16	insp/min	97	mmHg	37	mmHg	52	mmHg	182	mmHg	69	mmHg	107	mmHg	100	%
11410426	39722758	27299736	36.33	°F	60	bpm	17	insp/min	142	mmHg	69	mmHg	88	mmHg	149	mmHg	94	mmHg	106	mmHg	97	%
11411362	37331665	22523526	36.44	°F	101	bpm	22	insp/min	106	mmHg	75	mmHg	81	mmHg	36	mmHg	23	mmHg	29	mmHg	100	%
11412254	36715122	22069290	36.28	°F	88	bpm	22	insp/min	126	mmHg	56	mmHg	73	mmHg							93	%
11413537	38058757	24641041	37.78	°F	73	bpm	24	insp/min	98	mmHg	62	mmHg	74	mmHg							99	%
11415965	33804298	22822957	36.39	°F	87	bpm	16	insp/min	133	mmHg	59	mmHg	79	mmHg							98	%
11418556	32792834	20275492	36.61	°F	108	bpm	21	insp/min	156	mmHg	82	mmHg	103	mmHg							100	%
11425407	39329319	21832823	36.17	°F	112	bpm	20	insp/min	121	mmHg	65	mmHg	76	mmHg	91	mmHg	26	mmHg	49	mmHg	96	%
11426151	37099009	26785908	36.39	°F	62	bpm	11	insp/min	180	mmHg	63	mmHg	97	mmHg	103	mmHg	46	mmHg	64	mmHg	100	%
11429121	34180005	25179006	36.44	°F	69	bpm	12	insp/min	75	mmHg	57	mmHg	63	mmHg							100	%
11429550	34560685	29005196	37.11	°F	101	bpm	14	insp/min	101	mmHg	43	mmHg	56	mmHg	108	mmHg	57	mmHg	69	mmHg	99	%
11432534	30975141	24996793	36.89	°F	84	bpm	13	insp/min	85	mmHg	42	mmHg	53	mmHg	111	mmHg	45	mmHg	64	mmHg	93	%
11437366	31486926	21503098	36.61	°F	66	bpm	17	insp/min	112	mmHg	72	mmHg	80	mmHg							100	%
11438336	37925650	29503954	35.67	°F	81	bpm	17	insp/min	135	mmHg	66	mmHg	83	mmHg							100	%
11438492	32070305	20032916	35.22	°F	89	bpm	16	insp/min	108	mmHg	91	mmHg	126	mmHg							100	%
11438886	37253283	22928595	36.17	°F	71	bpm	12	insp/min	119	mmHg	50	mmHg	55	mmHg							92	%
11440437	37270651	26588747	36.94	°F	60	bpm	25	insp/min	115	mmHg	59	mmHg	73	mmHg							98	%
11441946	36695853	25235003	36.72	°F	84	bpm	20	insp/min	102	mmHg	60	mmHg	70	mmHg	116	mmHg	59	mmHg	79	mmHg	99	%
11447867	32312917	24384913	36.44	°F	88	bpm	14	insp/min	129	mmHg	76	mmHg	89	mmHg	104	mmHg	58	mmHg	74	mmHg	100	%
11448985	33246619	26740424	36.56	°F	77	bpm	23	insp/min	126	mmHg	111	mmHg	115	mmHg	137	mmHg	68	mmHg	49	mmHg	96	%
11449055	36304662	27630732	36.78	°F	106	bpm	26	insp/min	174	mmHg	101	mmHg	119	mmHg							95	%
11450666	36538650	22882899	36.72	°F	86	bpm	16	insp/min	118	mmHg	72	mmHg	82	mmHg	132	mmHg	72	mmHg	90	mmHg	98	%
11452473	39443375	28918725	36.28	°F	69	bpm	23	insp/min	102	mmHg	60	mmHg	86	mmHg							93	%
11452644	35689867	29901909	35.83	°F	88	bpm	40	insp/min	74	mmHg	48	mmHg	54	mmHg	74	mmHg	38	mmHg	52	mmHg	98	%
11455536	37629333	28486795	36.72	°F	69	bpm	14	insp/min	93	mmHg	66	mmHg	71	mmHg	133	mmHg	72	mmHg	92	mmHg	100	%
11457357	34004563	26329726	37.33	°F	77	bpm	21	insp/min	123	mmHg	55	mmHg	69	mmHg	201	mmHg	90	mmHg	11	mmHg	92	%
11457571	37798506	25927964	36.89	°F	86	bpm	16	insp/min	130	mmHg	79	mmHg	90	mmHg	104	mmHg	62	mmHg	79	mmHg	98	%
11458288	35541349	25687779	37.33	°F	83	bpm	18	insp/min	145	mmHg	86	mmHg	100	mmHg	102	mmHg	77	mmHg	85	mmHg	100	%
11458442	32771068	22613935			90	bpm	16	insp/min	98	mmHg	67	mmHg	75	mmHg	106	mmHg	66	mmHg	79	mmHg	100	%
11459120	38281287	24783889	37.83	°F	72	bpm	17	insp/min	90	mmHg	50	mmHg	60	mmHg							95	%
11461422	37265861	23370162	37.28	°F	103	bpm	16	insp/min	121	mmHg	74	mmHg	84	mmHg	160	mmHg	85	mmHg	109	mmHg	95	%
11462863	33765335	22106219	37.22	°F	74	bpm	22	insp/min	114	mmHg	85	mmHg	94	mmHg							96	%
11463165	31172290	27865548	36.44	°F	132	bpm	39	insp/min	125	mmHg	82	mmHg	94	mmHg							89	%
11465184	35592626	29050266	37.22	°F	119	bpm	27	insp/min	126	mmHg	60	mmHg	75	mmHg							94	%
11466749	31832941	20441454	35.94	°F	88	bpm	18	insp/min	92	mmHg	41	mmHg	50	mmHg	111	mmHg	42	mmHg	28	mmHg	98	%
11467523	34220976	21817770	36.56	°F	102	bpm	20	insp/min	108	mmHg	77	mmHg	85	mmHg							100	%
11470198	38995260	27367969	37	°F	102	bpm	22	insp/min	143	mmHg	88	mmHg	101	mmHg							98	%
11470779	31137014	25205869	36.39	°F	79	bpm	17	insp/min							125	mmHg	73	mmHg	94	mmHg	100	%
11472206	36320663	29905361	37.22	°F	67	bpm	17	insp/min	106	mmHg	44	mmHg	60	mmHg							95	%
11474065	32408660	24586639	36.56	°F	81	bpm	14	insp/min	89	mmHg	64	mmHg	67	mmHg	146	mmHg	68	mmHg	95	mmHg	100	%
11474733	31402041	26406008	36.5	°F	76	bpm	19	insp/min	67	mmHg	44	mmHg	49	mmHg	103	mmHg	56	mmHg	73	mmHg	100	%
11475003	36375502	29693612	36.61	°F	89	bpm	14	insp/min	123	mmHg	52	mmHg	67	mmHg							93	%
11477097	38729808	28214804	36.94	°F	70	bpm	18	insp/min	140	mmHg	72	mmHg	92	mmHg	125	mmHg	56	mmHg	78	mmHg	100	%
11477669	36707061	21242036	36.44	°F	78	bpm	14	insp/min	163	mmHg	65	mmHg	89	mmHg							100	%
11479858	34189676	22777545	37.06	°F	87	bpm	25	insp/min	128	mmHg	71	mmHg	111	mmHg	117	mmHg	50	mmHg	76	mmHg	100	%
11481806	30508327	20516028	38.72	°F	112	bpm	22	insp/min	113	mmHg	59	mmHg	73	mmHg	95	mmHg	42	mmHg	59	mmHg	94	%
11482500	38486268	24021148	36.89	°F	42	bpm	15	insp/min	94	mmHg	40	mmHg	53	mmHg							95	%
11486239	36077676	25861822	36.5	°F	128	bpm	34	insp/min	128	mmHg	104	mmHg	110	mmHg							95	%
11486264	38496686	24959908	36.33	°F	80	bpm	21	insp/min	134	mmHg	92	mmHg	103	mmHg							97	%
11491583	34725102	28868643	37.17	°F	58	bpm	18	insp/min	146	mmHg	125	mmHg	133	mmHg	106	mmHg	40	mmHg	52	mmHg	91	%
11492213	39684354	22184277	36.39	°F	86	bpm	18	insp/min	81	mmHg	42	mmHg	52	mmHg	86	mmHg	39	mmHg	54	mmHg	100	%
11495932	35093335	26638278	34.44	°F	60	bpm	13	insp/min	117	mmHg	36	mmHg	57	mmHg	127	mmHg	42	mmHg	71	mmHg	100	%
11496131	35985792	25795006	36.94	°F	80	bpm	16	insp/min	146	mmHg	90	mmHg	103	mmHg							100	%
11500847	37143937	25353725	37	°F	96	bpm	24	insp/min	106	mmHg	74	mmHg	78	mmHg	120	mmHg	57	mmHg	320	mmHg	68	%
11501310	30983281	27305247	37.06	°F	115	bpm	15	insp/min	113	mmHg	98	mmHg	76	mmHg	73	mmHg	63	mmHg	70	mmHg	100	%
11506385	31694173	25971115	36	°F	78	bpm	30	insp/min	123	mmHg	72	mmHg	86	mmHg							86	%
11506963	35227066	25858162	36.06	°F	88	bpm	15	insp/min	107	mmHg	52	mmHg	66	mmHg	113	mmHg	53	mmHg	76	mmHg	97	%
11508679	30062477	20568339	36.89	°F	105	bpm	22	insp/min	111	mmHg	59	mmHg	81	mmHg							99	%
11509670	30532230	24824123	35.39	°F	62	bpm	14	insp/min	84	mmHg	42	mmHg	53	mmHg	131	mmHg	63	mmHg	85	mmHg	100	%
11510549	30187936	21791514	36.89	°F	71	bpm	11	insp/min	139	mmHg	69	mmHg	87	mmHg	146	mmHg	69	mmHg	96	mmHg	92	%
11511458	34227617	20941398	36.44	°F	79	bpm	27	insp/min	110	mmHg	59	mmHg	71	mmHg							97	%
11512097	37721096	24963505	36.83	°F	96	bpm	28	insp/min	100	mmHg	55	mmHg	66	mmHg							90	%
11512653	39359277	24728972	37	°F	93	bpm	15	insp/min	133	mmHg	72	mmHg	87	mmHg	141	mmHg	72	mmHg	96	mmHg	100	%
11516270	37749758	20486917	36.67	°F	109	bpm	18	insp/min	109	mmHg	57	mmHg	68	mmHg	150	mmHg	84	mmHg	111	mmHg	100	%
11521504	34214668	25249620	37.61	°F	91	bpm	29	insp/min	98	mmHg	43	mmHg	56	mmHg	79	mmHg	47	mmHg	59	mmHg	100	%
11522541	33115257	23958905	36.22	°F	87	bpm	24	insp/min	94	mmHg	55	mmHg	64	mmHg	91	mmHg	44	mmHg	59	mmHg	95	%
11523129	31759999	23104107	37.17	°F	92	bpm	32	insp/min	99	mmHg	69	mmHg	74	mmHg							100	%
11529880	35850934	23694167	38	°F	122	bpm	21	insp/min	127	mmHg	95	mmHg	105	mmHg							99	%
11530561	38001373	28530402	37.33	°F	83	bpm	17	insp/min	100	mmHg	56	mmHg	104	mmHg							100	%
11532659	38228702	24114990	36.44	°F	65	bpm	22	insp/min	135	mmHg	60	mmHg	78	mmHg	129	mmHg	36	mmHg	56	mmHg	98	%
11533462	35348908	27328168	36.56	°F	62	bpm	19	insp/min	98	mmHg	51	mmHg	64	mmHg							86	%
11533501	34461298	24430941	36.89	°F	94	bpm	13	insp/min	92	mmHg	55	mmHg	62	mmHg	125	mmHg	70	mmHg	91	mmHg	100	%
11539240	32930821	22141666	36.22	°F	72	bpm	19	insp/min	95	mmHg	40	mmHg	54	mmHg							95	%
11539827	39995735	21192405	36.67	°F	80	bpm	8	insp/min	116	mmHg	84	mmHg	88	mmHg	115	mmHg	61	mmHg	86	mmHg	100	%
11540283	30034749	27307881	36.17	°F	75	bpm	15	insp/min	83	mmHg	65	mmHg	69	mmHg	98	mmHg	61	mmHg	48	mmHg	100	%
11541378	36024728	22900653	36.11	°F	94	bpm	19	insp/min	157	mmHg	108	mmHg	118	mmHg							99	%
11543398	31497701	29228250	37.56	°F	123	bpm	22	insp/min	110	mmHg	62	mmHg	73	mmHg	114	mmHg	49	mmHg	72	mmHg	93	%
11544860	37530970	22429647	36.39	°F	106	bpm	24	insp/min	131	mmHg	72	mmHg	87	mmHg	110	mmHg	46	mmHg	69	mmHg	97	%
11545574	39549810	26125539	37.11	°F	105	bpm	35	insp/min	156	mmHg	65	mmHg	90	mmHg							95	%
11546805	32925349	23531962	35.89	°F	112	bpm	16	insp/min	121	mmHg	63	mmHg	77	mmHg	88	mmHg	47	mmHg	64	mmHg	100	%
11547745	30212189	29837616	37.17	°F	87	bpm	19	insp/min	133	mmHg	67	mmHg	83	mmHg							99	%
11549544	31424551	22200184	37	°F	89	bpm	26	insp/min	106	mmHg	43	mmHg	59	mmHg							98	%
11550765	35586036	23874738	35.67	°F	121	bpm	35	insp/min	129	mmHg	75	mmHg	93	mmHg							100	%
11551024	32748004	26594429	36.78	°F	78	bpm	26	insp/min	91	mmHg	56	mmHg	65	mmHg							96	%
11552552	37057456	21800909	36.61	°F	131	bpm	23	insp/min	130	mmHg	72	mmHg	89	mmHg							96	%
11552741	35839750	24281438	36.67	°F	89	bpm	23	insp/min	143	mmHg	85	mmHg	99	mmHg							85	%
11553398	34130907	27709520	37.22	°F	75	bpm	39	insp/min	155	mmHg	124	mmHg	131	mmHg							98	%
11554445	36346298	28038733	36.5	°F	82	bpm	16	insp/min	125	mmHg	59	mmHg	73	mmHg	132	mmHg	65	mmHg	86	mmHg	100	%
11555243	38304187	25977155	36.5	°F	83	bpm	35	insp/min	135	mmHg	59	mmHg	74	mmHg							96	%
11556093	39699085	24444070	36.72	°F	69	bpm	18	insp/min	160	mmHg	77	mmHg	102	mmHg	106	mmHg	61	mmHg	76	mmHg	96	%
11557186	35469955	22752628	36.72	°F	98	bpm	21	insp/min	104	mmHg	66	mmHg	73	mmHg	98	mmHg	48	mmHg	63	mmHg	98	%
11557836	30962835	20136936	36.78	°F	80	bpm	13	insp/min	98	mmHg	68	mmHg	76	mmHg	90	mmHg	58	mmHg	70	mmHg	100	%
11558942	31255985	24509205	37.33	°F	74	bpm	32	insp/min	124	mmHg	67	mmHg	83	mmHg	105	mmHg	57	mmHg	69	mmHg	93	%
11559478	36759260	25432414	36.94	°F	66	bpm	20	insp/min	116	mmHg	77	mmHg	83	mmHg							94	%
11563006	36026636	23243892	36.28	°F	54	bpm	18	insp/min	108	mmHg	48	mmHg	63	mmHg	126	mmHg	40	mmHg	60	mmHg	94	%
11563634	32131813	27413047	38.17	°F	125	bpm	23	insp/min	155	mmHg	102	mmHg	116	mmHg							100	%
11564146	39924709	29835262	36.72	°F	87	bpm	23	insp/min	120	mmHg	47	mmHg	66	mmHg							98	%
11567529	30980027	21232911	36.61	°F	87	bpm	27	insp/min	120	mmHg	66	mmHg	83	mmHg							92	%
11567955	30784767	23090401	36.72	°F	75	bpm	12	insp/min	86	mmHg	58	mmHg	64	mmHg							98	%
11568882	37178921	22426705	37.67	°F	97	bpm	16	insp/min	113	mmHg	62	mmHg	74	mmHg							97	%
11575713	37004751	20320829	37.11	°F	79	bpm	14	insp/min	153	mmHg	84	mmHg	100	mmHg	135	mmHg	64	mmHg	87	mmHg	85	%
11576897	32367149	29845627	36.67	°F	90	bpm	13	insp/min	119	mmHg	52	mmHg	69	mmHg	144	mmHg	54	mmHg	80	mmHg	97	%
11579351	39633000	20838061	37.39	°F	108	bpm	29	insp/min	112	mmHg	63	mmHg	74	mmHg					8	mmHg	100	%
11579913	36202012	28453882	37.17	°F	107	bpm	31	insp/min	104	mmHg	55	mmHg	67	mmHg	95	mmHg	49	mmHg	69	mmHg	98	%
11580863	30304832	23467473	36	°F	80	bpm	8	insp/min	114	mmHg	51	mmHg	66	mmHg	91	mmHg	47	mmHg	62	mmHg	100	%
11581121	37864610	21253245	37.11	°F	79	bpm	21	insp/min	100	mmHg	53	mmHg	65	mmHg	137	mmHg	72	mmHg	94	mmHg	95	%
11581195	38658392	28782408	36.17	°F	91	bpm	28	insp/min	118	mmHg	72	mmHg	85	mmHg	93	mmHg	56	mmHg	68	mmHg	92	%
11589090	38890592	20512615	36.89	°F	125	bpm	17	insp/min	81	mmHg	46	mmHg	58	mmHg	99	mmHg	46	mmHg	0	mmHg	92	%
11589465	38790981	23838325	36.44	°F	110	bpm	20	insp/min	134	mmHg	66	mmHg	84	mmHg	33	mmHg	3	mmHg	14	mmHg	84	%
11592298	31780966	21758109	36.11	°F	106	bpm	22	insp/min	118	mmHg	78	mmHg	92	mmHg	89	mmHg	56	mmHg	65	mmHg	97	%
11592373	36227721	23933003	36.56	°F	69	bpm	20	insp/min	93	mmHg	55	mmHg	67	mmHg	193	mmHg	74	mmHg	112	mmHg	78	%
11592968	33445309	25912922	37.61	°F	123	bpm	30	insp/min	104	mmHg	73	mmHg	83	mmHg	150	mmHg	0	mmHg	70	mmHg	100	%
11594012	38833788	21210031	35.89	°F	110	bpm	35	insp/min	138	mmHg	63	mmHg	76	mmHg							94	%
11594544	30782638	20431911	36.39	°F	73	bpm	15	insp/min	108	mmHg	60	mmHg	70	mmHg	114	mmHg	54	mmHg	76	mmHg	98	%
11594609	35691097	28992088	36.5	°F	76	bpm	20	insp/min	96	mmHg	50	mmHg	61	mmHg							95	%
11596570	30326687	20840530	37.39	°F	81	bpm	30	insp/min	126	mmHg	62	mmHg	74	mmHg							99	%
11598386	35663457	27953478	36.5	°F	70	bpm	11	insp/min	137	mmHg	78	mmHg	128	mmHg	98	mmHg	44	mmHg	62	mmHg	100	%
11600106	35918303	24964764	36.39	°F	114	bpm	19	insp/min	122	mmHg	103	mmHg	107	mmHg							96	%
11600157	30251890	21942766	39.5	°F	128	bpm	24	insp/min	116	mmHg	47	mmHg	62	mmHg	94	mmHg	34	mmHg	61	mmHg	78	%
11605027	31438123	28735920	38.11	°F	136	bpm	28	insp/min	131	mmHg	76	mmHg	87	mmHg	101	mmHg	66	mmHg	78	mmHg	100	%
11605699	34625482	21703960	36.17	°F	71	bpm	17	insp/min	151	mmHg	65	mmHg	86	mmHg							99	%
11607177	32366337	29208275	36.78	°F	87	bpm	19	insp/min	83	mmHg	46	mmHg	56	mmHg	108	mmHg	69	mmHg	81	mmHg	99	%
11609346	35335334	26472328	37.78	°F	76	bpm	22	insp/min	80	mmHg	43	mmHg	52	mmHg	93	mmHg	45	mmHg	62	mmHg	96	%
11610140	33039123	24093054	36.5	°F	94	bpm	18	insp/min	99	mmHg	54	mmHg	64	mmHg	168	mmHg	93	mmHg	39	mmHg	97	%
11613361	34949920	23826271	36.94	°F	80	bpm	15	insp/min	103	mmHg	51	mmHg	62	mmHg	93	mmHg	57	mmHg	70	mmHg	100	%
11616031	31503787	22076526	36.61	°F	130	bpm	25	insp/min	115	mmHg	66	mmHg	75	mmHg							98	%
11616687	36737788	29397878	37.11	°F	80	bpm	17	insp/min	131	mmHg	69	mmHg	84	mmHg	127	mmHg	75	mmHg	94	mmHg	100	%
11616778	33990136	25531022	38	°F	85	bpm	17	insp/min	124	mmHg	87	mmHg	96	mmHg							97	%
11617629	30946989	27409048	36.5	°F	105	bpm	20	insp/min	75	mmHg	49	mmHg	54	mmHg	83	mmHg	56	mmHg	67	mmHg	94	%
11620095	37091951	25331153	37.11	°F	88	bpm	15	insp/min	132	mmHg	54	mmHg	71	mmHg	115	mmHg	53	mmHg	73	mmHg	100	%
11621360	33526114	24322608	38.22	°F	49	bpm	18	insp/min	152	mmHg	37	mmHg	67	mmHg	177	mmHg	52	mmHg	94	mmHg	98	%
11622280	36713654	28516474	37.44	°F	94	bpm	20	insp/min	157	mmHg	59	mmHg	83	mmHg	95	mmHg	59	mmHg	70	mmHg	97	%
11626035	39006342	22799466	38.44	°F	96	bpm	14	insp/min	137	mmHg	105	mmHg	113	mmHg							100	%
11633230	37460602	20946201	36.56	°F	80	bpm	18	insp/min	112	mmHg	47	mmHg	61	mmHg	141	mmHg	58	mmHg	84	mmHg	95	%
11635995	36282564	23667167	37.56	°F	80	bpm	15	insp/min	99	mmHg	82	mmHg	89	mmHg	112	mmHg	39	mmHg	61	mmHg	82	%
11636652	34134184	20274272	36.33	°F	109	bpm	16	insp/min	114	mmHg	80	mmHg	87	mmHg	108	mmHg	74	mmHg	82	mmHg	87	%
11638303	30019367	25053659	37.36	°F	97	bpm	29	insp/min	93	mmHg	51	mmHg	62	mmHg	118	mmHg	58	mmHg	79	mmHg	97	%
11639347	36453823	24125111	36.56	°F	69	bpm	17	insp/min	110	mmHg	74	mmHg	83	mmHg	79	mmHg	71	mmHg	74	mmHg	95	%
11642460	33913504	29612267	37.06	°F	75	bpm	13	insp/min	108	mmHg	53	mmHg	64	mmHg	90	mmHg	53	mmHg	65	mmHg	95	%
11642809	35967314	26066020	35.44	°F	67	bpm	14	insp/min	132	mmHg	44	mmHg	64	mmHg	118	mmHg	51	mmHg	75	mmHg	100	%
11645509	31718413	24243040	36.39	°F	71	bpm	0	insp/min	65	mmHg	32	mmHg	40	mmHg	132	mmHg	35	mmHg	66	mmHg	93	%
11647150	33610519	25021798	36.89	°F	74	bpm	18	insp/min	116	mmHg	63	mmHg	76	mmHg							100	%
11649378	31206864	25934959	36.89	°F	99	bpm	36	insp/min	112	mmHg	44	mmHg	61	mmHg							92	%
11651571	36915920	26450907	36.72	°F	109	bpm	23	insp/min	89	mmHg	57	mmHg	68	mmHg							90	%
11652381	34922339	23299242	36	°F	63	bpm	13	insp/min	93	mmHg	57	mmHg	65	mmHg	68	mmHg	30	mmHg	43	mmHg	100	%
11654069	37433494	20020317	36	°F	38	bpm	11	insp/min	118	mmHg	38	mmHg	58	mmHg							100	%
11654447	34933915	26145453	36.83	°F	78	bpm	16	insp/min	140	mmHg	40	mmHg	66	mmHg	108	mmHg	29	mmHg	56	mmHg	92	%
11654592	30616217	22290770	36.39	°F	78	bpm	12	insp/min	85	mmHg	53	mmHg	61	mmHg	106	mmHg	60	mmHg	79	mmHg	100	%
11655904	38016420	26830941	35.56	°F	96	bpm	29	insp/min	141	mmHg	72	mmHg	80	mmHg	133	mmHg	58	mmHg	0	mmHg	96	%
11659054	36023087	21553343	36.28	°F	85	bpm	35	insp/min	157	mmHg	109	mmHg	124	mmHg							100	%
11666182	32828694	24173845	35.89	°F	61	bpm	15	insp/min	101	mmHg	59	mmHg	69	mmHg							100	%
11666315	34279325	23911356	36.78	°F	54	bpm	17	insp/min	135	mmHg	44	mmHg	68	mmHg							100	%
11668452	30721263	21400255	36.5	°F	63	bpm	22	insp/min	143	mmHg	37	mmHg	64	mmHg	143	mmHg	41	mmHg	68	mmHg	95	%
11670352	39782622	26307293	36.17	°F	82	bpm	10	insp/min	120	mmHg	59	mmHg	73	mmHg	101	mmHg	34	mmHg	64	mmHg	100	%
11671794	30288245	23899762	36.33	°F	73	bpm	17	insp/min	110	mmHg	56	mmHg	69	mmHg	98	mmHg	69	mmHg	81	mmHg	98	%
11676070	36106457	28802155	36.94	°F	83	bpm	14	insp/min	96	mmHg	60	mmHg	72	mmHg	97	mmHg	63	mmHg	76	mmHg	100	%
11676232	33588812	24542367	37	°F	75	bpm	20	insp/min	88	mmHg	66	mmHg	71	mmHg							93	%
11680360	38725145	24537373	36.22	°F	75	bpm	9	insp/min	126	mmHg	51	mmHg	69	mmHg	149	mmHg	46	mmHg	86	mmHg	94	%
11681010	39279281	23407541	37.44	°F	60	bpm	22	insp/min	86	mmHg	45	mmHg	55	mmHg	97	mmHg	41	mmHg	57	mmHg	91	%
11683110	32690648	26385000	36.83	°F	88	bpm	18	insp/min	111	mmHg	81	mmHg	89	mmHg	123	mmHg	47	mmHg	278	mmHg	97	%
11685620	37150874	24979378	37.17	°F	80	bpm	18	insp/min	99	mmHg	46	mmHg	60	mmHg	105	mmHg	53	mmHg	70	mmHg	100	%
11686629	30927264	26188372	37	°F	62	bpm	14	insp/min	145	mmHg	99	mmHg	108	mmHg							100	%
11688706	33065950	27319681	36.67	°F	77	bpm	13	insp/min	115	mmHg	50	mmHg	65	mmHg	103	mmHg	47	mmHg	67	mmHg	100	%
11689298	39736908	20106183	36.33	°F	86	bpm	12	insp/min	88	mmHg	62	mmHg	67	mmHg	111	mmHg	68	mmHg	83	mmHg	100	%
11692282	30987723	24005826	34.56	°F	60	bpm	17	insp/min	123	mmHg	70	mmHg	81	mmHg							100	%
11693603	31506062	26983924	36.22	°F	109	bpm	18	insp/min	99	mmHg	59	mmHg	69	mmHg	134	mmHg	79	mmHg	12	mmHg	100	%
11695880	31690388	26326357	36.67	°F	86	bpm	19	insp/min	94	mmHg	59	mmHg	68	mmHg							99	%
11696577	33267085	22739413	36.56	°F	129	bpm	23	insp/min	112	mmHg	51	mmHg	66	mmHg	85	mmHg	58	mmHg	67	mmHg	96	%
11696880	35419815	29149362	36.72	°F	112	bpm	21	insp/min	137	mmHg	63	mmHg	79	mmHg							93	%
11700242	31337954	20559558	36.28	°F	110	bpm	20	insp/min	100	mmHg	58	mmHg	68	mmHg	95	mmHg	64	mmHg	77	mmHg	92	%
11703451	32342095	27237979	36.94	°F	92	bpm	18	insp/min	108	mmHg	91	mmHg	96	mmHg	166	mmHg	69	mmHg	97	mmHg	97	%
11710154	36777551	23118722	36.72	°F	59	bpm	18	insp/min	100	mmHg	55	mmHg	65	mmHg							97	%
11711020	36657275	22050846	37.61	°F	105	bpm	35	insp/min	126	mmHg	74	mmHg	88	mmHg							91	%
11713205	35171466	27636368	36.11	°F	70	bpm	23	insp/min	148	mmHg	66	mmHg	80	mmHg	102	mmHg	46	mmHg	65	mmHg	95	%
11713970	34275579	25598069	36.17	°F	68	bpm	14	insp/min	61	mmHg	27	mmHg	36	mmHg	129	mmHg	45	mmHg	78	mmHg	100	%
11717909	38947769	22377259	2.61	°F	129	bpm	14	insp/min	105	mmHg	89	mmHg	92	mmHg	98	mmHg	81	mmHg	88	mmHg	92	%
11719852	33323669	29694624	36.56	°F	73	bpm	33	insp/min	129	mmHg	83	mmHg	89	mmHg							95	%
11720443	39887163	23687711	37.5	°F	93	bpm	21	insp/min	132	mmHg	78	mmHg	93	mmHg							98	%
11722368	33425416	20277982	36.78	°F	74	bpm	17	insp/min	144	mmHg	59	mmHg	82	mmHg	155	mmHg	76	mmHg	102	mmHg	93	%
11723660	31629866	27493057	36.78	°F	46	bpm	32	insp/min	124	mmHg	92	mmHg	103	mmHg							90	%
11724157	37238940	27527386	36.39	°F	76	bpm	14	insp/min	96	mmHg	51	mmHg	61	mmHg	122	mmHg	55	mmHg	78	mmHg	100	%
11725209	30799292	23130948	38.33	°F	116	bpm	15	insp/min	102	mmHg	50	mmHg	62	mmHg	115	mmHg	46	mmHg	66	mmHg	100	%
11729508	30692905	24232717	37.33	°F	103	bpm	19	insp/min	106	mmHg	62	mmHg	68	mmHg							95	%
11730422	35260056	29679593	36.83	°F	103	bpm	25	insp/min	111	mmHg	77	mmHg	85	mmHg							98	%
11735934	37731954	21635610	36.28	°F	94	bpm	20	insp/min	140	mmHg	102	mmHg	111	mmHg							94	%
11737268	34053163	20044900	35.89	°F	137	bpm	30	insp/min	117	mmHg	75	mmHg	85	mmHg	103	mmHg	70	mmHg	81	mmHg	93	%
11740173	39657226	26527736	37.06	°F	103	bpm	29	insp/min	106	mmHg	65	mmHg	75	mmHg							92	%
11742505	37723752	24067631	36.28	°F	94	bpm	31	insp/min	98	mmHg	77	mmHg	85	mmHg							94	%
11743730	35557594	24159911	37.28	°F	116	bpm	9	insp/min	122	mmHg	71	mmHg	83	mmHg	92	mmHg	47	mmHg	63	mmHg	100	%
11744921	36921463	20157596	37.17	°F	100	bpm	20	insp/min	118	mmHg	45	mmHg	66	mmHg							94	%
11745291	38121875	22270906	36.67	°F	79	bpm	37	insp/min	106	mmHg	91	mmHg	94	mmHg	133	mmHg	49	mmHg	75	mmHg	100	%
11746096	31251562	23762829	36	°F	103	bpm	33	insp/min	130	mmHg	77	mmHg	92	mmHg							95	%
11748036	31159323	27197593	37.17	°F	52	bpm	11	insp/min	152	mmHg	50	mmHg	75	mmHg							91	%
11749745	34960130	22185139	37.67	°F	87	bpm	19	insp/min	87	mmHg	38	mmHg	51	mmHg	85	mmHg	38	mmHg	-2	mmHg	100	%
11749991	33701183	20503367	37.33	°F	118	bpm	19	insp/min	174	mmHg	84	mmHg	97	mmHg							95	%
11750652	38196129	26088164	37.22	°F	90	bpm	26	insp/min	109	mmHg	74	mmHg	82	mmHg							96	%
11751250	30455080	27954417			83	bpm	14	insp/min	149	mmHg	69	mmHg	87	mmHg	129	mmHg	64	mmHg	84	mmHg	95	%
11751604	31405563	22228575	36.33	°F	77	bpm	18	insp/min	156	mmHg	86	mmHg	105	mmHg							98	%
11755038	31828751	28415181	36.61	°F	64	bpm	16	insp/min	130	mmHg	42	mmHg	69	mmHg	103	mmHg	42	mmHg	61	mmHg	96	%
11756467	32721770	20763537	36.39	°F	73	bpm	13	insp/min	149	mmHg	70	mmHg	91	mmHg							95	%
11758759	35379890	24271718	37.06	°F	103	bpm	22	insp/min	116	mmHg	78	mmHg	86	mmHg							100	%
11758767	38895487	20892946	36.72	°F	94	bpm	12	insp/min	99	mmHg	86	mmHg	91	mmHg							90	%
11760104	33704129	22651141	36.5	°F	62	bpm	17	insp/min	80	mmHg	40	mmHg	49	mmHg	103	mmHg	35	mmHg	361	mmHg	97	%
11766776	37378627	24041934	36.22	°F	77	bpm	19	insp/min	149	mmHg	71	mmHg	90	mmHg							94	%
11771928	32027486	28233556	36.78	°F	81	bpm	14	insp/min	151	mmHg	86	mmHg	102	mmHg	84	mmHg	48	mmHg	57	mmHg	99	%
11772764	37396212	20164436	37.56	°F	73	bpm	27	insp/min	94	mmHg	64	mmHg	71	mmHg	146	mmHg	51	mmHg	80	mmHg	97	%
11773815	37495373	24708516	36.39	°F	71	bpm	10	insp/min	150	mmHg	64	mmHg	89	mmHg	124	mmHg	49	mmHg	74	mmHg	100	%
11775739	32513771	28052837	36.56	°F	98	bpm	31	insp/min	135	mmHg	66	mmHg	82	mmHg							99	%
11779144	32688420	26842916	37.11	°F	102	bpm	18	insp/min	98	mmHg	59	mmHg	68	mmHg	163	mmHg	66	mmHg	91	mmHg	91	%
11783844	31924319	23699299	38.94	°F	76	bpm	15	insp/min	103	mmHg	42	mmHg	61	mmHg	145	mmHg	38	mmHg	74	mmHg	95	%
11786916	32421453	29721885	36.94	°F	76	bpm	12	insp/min	118	mmHg	74	mmHg	84	mmHg	192	mmHg	95	mmHg	129	mmHg	97	%
11790625	38419757	27303741	36.28	°F	67	bpm	17	insp/min	129	mmHg	65	mmHg	80	mmHg	115	mmHg	53	mmHg	75	mmHg	100	%
11790974	34450827	27152376	36.39	°F	69	bpm	26	insp/min	89	mmHg	64	mmHg	73	mmHg	121	mmHg	66	mmHg	83	mmHg	90	%
11791996	38392221	21896053	35.94	°F	90	bpm	12	insp/min	115	mmHg	64	mmHg	77	mmHg	154	mmHg	62	mmHg	88	mmHg	98	%
11798125	36112143	25722979	36.61	°F	108	bpm	32	insp/min	146	mmHg	86	mmHg	102	mmHg	112	mmHg	65	mmHg	79	mmHg	94	%
11798951	33915658	27442617	36.56	°F	65	bpm	13	insp/min							125	mmHg	54	mmHg	74	mmHg	100	%
11800620	32642587	26343739	37.33	°F	87	bpm	16	insp/min	126	mmHg	82	mmHg	92	mmHg	134	mmHg	90	mmHg	106	mmHg	96	%
11801290	39880553	26914099	37.28	°F	129	bpm	29	insp/min	119	mmHg	66	mmHg	72	mmHg	121	mmHg	64	mmHg	0	mmHg	97	%
11804278	37087219	25818525	37.17	°F	84	bpm	28	insp/min	166	mmHg	63	mmHg	87	mmHg							95	%
11807282	34682025	21088346	36.78	°F	79	bpm	18	insp/min	105	mmHg	77	mmHg	81	mmHg							91	%
11809548	36638286	20495053	36.72	°F	67	bpm	14	insp/min	87	mmHg	39	mmHg	50	mmHg	94	mmHg	40	mmHg	55	mmHg	100	%
11813741	33337588	25362108	36.94	°F	82	bpm	14	insp/min	87	mmHg	59	mmHg	66	mmHg	117	mmHg	74	mmHg	91	mmHg	100	%
11814428	33604891	20298410	36.72	°F	50	bpm	18	insp/min	97	mmHg	39	mmHg	52	mmHg	122	mmHg	44	mmHg	68	mmHg	98	%
11815589	36438264	25170947	35.94	°F	87	bpm	11	insp/min	75	mmHg	58	mmHg	62	mmHg	98	mmHg	63	mmHg	82	mmHg	99	%
11815711	37356974	25286004	36.72	°F	91	bpm	13	insp/min	114	mmHg	45	mmHg	58	mmHg	162	mmHg	69	mmHg	98	mmHg	98	%
11818101	34988733	24650524	36.94	°F	71	bpm	27	insp/min	141	mmHg	60	mmHg	78	mmHg							95	%
11818861	32982767	28171946	36.94	°F	94	bpm	22	insp/min	147	mmHg	57	mmHg	79	mmHg							100	%
11823667	35808399	21859660	36.56	°F	81	bpm	8	insp/min	120	mmHg	72	mmHg	83	mmHg	110	mmHg	57	mmHg	72	mmHg	100	%
11826223	37854016	25318530	36.33	°F	93	bpm	10	insp/min	104	mmHg	73	mmHg	84	mmHg							99	%
11826880	37101251	27658232	36.72	°F	116	bpm	34	insp/min	126	mmHg	101	mmHg	107	mmHg	154	mmHg	101	mmHg	117	mmHg	100	%
11833490	36944842	24250735	36.33	°F	120	bpm	9	insp/min	96	mmHg	60	mmHg	69	mmHg							98	%
11833822	31344543	29407576	36	°F	60	bpm	15	insp/min	139	mmHg	111	mmHg	117	mmHg							94	%
11841264	39325068	28814365	36.67	°F	82	bpm	14	insp/min	112	mmHg	53	mmHg	69	mmHg	106	mmHg	68	mmHg	83	mmHg	100	%
11843475	32821521	29756945	36.44	°F	112	bpm	16	insp/min	138	mmHg	102	mmHg	109	mmHg	104	mmHg	69	mmHg	86	mmHg	99	%
11845306	32010664	20220008	36.78	°F	80	bpm	8	insp/min	90	mmHg	42	mmHg	53	mmHg	122	mmHg	49	mmHg	72	mmHg	100	%
11847456	36341670	20986748	36.56	°F	92	bpm	19	insp/min	132	mmHg	79	mmHg	83	mmHg	94	mmHg	37	mmHg	53	mmHg	98	%
11848123	33113616	22315540	37.94	°F	127	bpm	17	insp/min	139	mmHg	110	mmHg	115	mmHg	118	mmHg	81	mmHg	-17	mmHg	99	%
11848398	33062616	25116378	37.22	°F	89	bpm	21	insp/min	116	mmHg	50	mmHg	64	mmHg							92	%
11848597	31471562	23921396	36.56	°F	72	bpm	12	insp/min	125	mmHg	62	mmHg	77	mmHg	103	mmHg	49	mmHg	66	mmHg	100	%
11848711	35794169	23127704	36.17	°F	103	bpm	21	insp/min	139	mmHg	72	mmHg	88	mmHg							100	%
11851424	37247200	20941740	36.17	°F	82	bpm	11	insp/min	92	mmHg	33	mmHg	47	mmHg	99	mmHg	46	mmHg	63	mmHg	100	%
11853440	39384070	24075090	37.06	°F	80	bpm	20	insp/min	109	mmHg	59	mmHg	71	mmHg	125	mmHg	69	mmHg	90	mmHg	100	%
11854310	37734384	21295160	36.56	°F	135	bpm	29	insp/min	85	mmHg	65	mmHg	70	mmHg	128	mmHg	68	mmHg	82	mmHg	95	%
11855128	37906662	22286177	36.5	°F	68	bpm	12	insp/min	70	mmHg	45	mmHg	49	mmHg							93	%
11855285	38932927	25329326	36.56	°F	70	bpm	19	insp/min	133	mmHg	119	mmHg	125	mmHg	87	mmHg	51	mmHg	3	mmHg	100	%
11855580	34712890	26772968	36.56	°F	65	bpm	27	insp/min	178	mmHg	76	mmHg	101	mmHg							95	%
11857113	37671492	25596807	37.17	°F	118	bpm	19	insp/min	115	mmHg	67	mmHg	80	mmHg							93	%
11857739	39120208	22896266	36.89	°F	108	bpm	30	insp/min	104	mmHg	60	mmHg	69	mmHg							98	%
11858497	36980734	24644178	36.44	°F	76	bpm	20	insp/min	130	mmHg	100	mmHg	109	mmHg							100	%
11860416	38999212	21362041	37	°F	65	bpm	33	insp/min	116	mmHg	91	mmHg	97	mmHg							96	%
11861017	36014877	27162817	35	°F	85	bpm	20	insp/min	169	mmHg	97	mmHg	115	mmHg	147	mmHg	63	mmHg	98	mmHg	100	%
11861582	35689140	27370071	36.5	°F	58	bpm	12	insp/min	82	mmHg	53	mmHg	61	mmHg	119	mmHg	52	mmHg	82	mmHg	100	%
11862609	36431815	24520072	35.33	°F	62	bpm	18	insp/min	79	mmHg	43	mmHg	51	mmHg	116	mmHg	53	mmHg	77	mmHg	94	%
11862758	33825848	26654098			93	bpm	22	insp/min	153	mmHg	103	mmHg	117	mmHg	148	mmHg	94	mmHg	114	mmHg	100	%
11863318	39917784	24018048	30.56	°F	86	bpm	17	insp/min	102	mmHg	48	mmHg	60	mmHg	106	mmHg	44	mmHg	62	mmHg	100	%
11863409	31580087	21905130	37.28	°F	168	bpm	19	insp/min	135	mmHg	58	mmHg	74	mmHg	115	mmHg	60	mmHg	82	mmHg	100	%
11865051	31383849	29848229	37.06	°F	85	bpm	26	insp/min	147	mmHg	86	mmHg	103	mmHg							93	%
11868631	36225323	20901686	35.33	°F	116	bpm	20	insp/min	130	mmHg	77	mmHg	88	mmHg							96	%
11872769	37114610	27910944	37	°F	85	bpm	16	insp/min	116	mmHg	66	mmHg	81	mmHg							100	%
11877319	33032770	26087006	37.17	°F	109	bpm	27	insp/min	144	mmHg	69	mmHg	84	mmHg							95	%
11880433	34276548	28764595	37.5	°F	96	bpm	10	insp/min	135	mmHg	87	mmHg	99	mmHg	147	mmHg	80	mmHg	122	mmHg	99	%
11881943	31685619	29671762	36.89	°F	79	bpm	22	insp/min	75	mmHg	42	mmHg	49	mmHg	123	mmHg	48	mmHg	75	mmHg	100	%
11882307	32098871	27570239	36.61	°F	60	bpm	28	insp/min	97	mmHg	48	mmHg	61	mmHg							99	%
11885709	34233737	23858331	36.94	°F	107	bpm	27	insp/min	118	mmHg	76	mmHg	89	mmHg							99	%
11886174	31350679	25997960	36.22	°F	96	bpm	23	insp/min	110	mmHg	57	mmHg	70	mmHg							100	%
11889804	35001634	20805684			65	bpm	9	insp/min	120	mmHg	57	mmHg	72	mmHg	100	mmHg	53	mmHg	69	mmHg	100	%
11890210	39719143	21770751	37.44	°F	94	bpm	15	insp/min	109	mmHg	41	mmHg	55	mmHg							100	%
11890400	31406980	22137537	36.44	°F	90	bpm	14	insp/min	163	mmHg	86	mmHg	108	mmHg	154	mmHg	75	mmHg	101	mmHg	100	%
11895151	36147922	28452803	36.72	°F	83	bpm	16	insp/min	113	mmHg	60	mmHg	73	mmHg	117	mmHg	64	mmHg	82	mmHg	94	%
11897489	39948700	28241223	39.28	°F	129	bpm	25	insp/min	99	mmHg	39	mmHg	50	mmHg	69	mmHg	41	mmHg	0	mmHg	99	%
11898134	30823916	29097577	37.06	°F	115	bpm	16	insp/min	127	mmHg	96	mmHg	99	mmHg							97	%
11898950	35601688	21308802	38.94	°F	102	bpm	13	insp/min	126	mmHg	71	mmHg	87	mmHg	116	mmHg	67	mmHg	84	mmHg	97	%
11900074	33035558	24138768	37.28	°F	140	bpm	30	insp/min	92	mmHg	72	mmHg	77	mmHg	107	mmHg	74	mmHg	84	mmHg	89	%
11901952	34765614	25514083	37.06	°F	109	bpm	18	insp/min	101	mmHg	59	mmHg	70	mmHg	114	mmHg	62	mmHg	82	mmHg	100	%
11905228	32694491	29825296	36.44	°F	104	bpm	12	insp/min	122	mmHg	65	mmHg	78	mmHg	95	mmHg	51	mmHg	66	mmHg	100	%
11906675	35975788	28311308	36.61	°F	73	bpm	21	insp/min	128	mmHg	68	mmHg	83	mmHg	112	mmHg	46	mmHg	66	mmHg	91	%
11908254	33392501	26454021	37.06	°F	82	bpm	13	insp/min	91	mmHg	62	mmHg	72	mmHg	80	mmHg	51	mmHg	60	mmHg	97	%
11913203	31513908	29758537	37.67	°F	86	bpm	16	insp/min	126	mmHg	89	mmHg	97	mmHg	84	mmHg	57	mmHg	66	mmHg	98	%
11914102	32730147	23174204	36.89	°F	99	bpm	19	insp/min	114	mmHg	58	mmHg	72	mmHg							96	%
11914994	32483786	22339820	36.89	°F	73	bpm	13	insp/min	106	mmHg	38	mmHg	55	mmHg	78	mmHg	29	mmHg	40	mmHg	97	%
11916661	38226531	28256458	37.72	°F	91	bpm	31	insp/min	115	mmHg	60	mmHg	74	mmHg							96	%
11918408	38584152	21400352	37	°F	111	bpm	23	insp/min	137	mmHg	65	mmHg	85	mmHg							98	%
11918851	32003785	26260060	36.89	°F	99	bpm	28	insp/min	116	mmHg	64	mmHg	75	mmHg							100	%
11919347	39156401	28606369	36.67	°F	100	bpm	21	insp/min	121	mmHg	86	mmHg	92	mmHg							100	%
11919942	36211786	25651238	38.17	°F	96	bpm	13	insp/min	115	mmHg	60	mmHg	73	mmHg							98	%
11921391	34511936	21048337	36.56	°F	94	bpm	17	insp/min	119	mmHg	61	mmHg	76	mmHg							96	%
11922236	30139512	27021287	36.56	°F	90	bpm	19	insp/min	145	mmHg	77	mmHg	91	mmHg							100	%
11924230	38269083	25215676	36.72	°F	60	bpm	14	insp/min	106	mmHg	38	mmHg	54	mmHg							100	%
11925673	37886887	25187492	37.5	°F	92	bpm	22	insp/min	94	mmHg	45	mmHg	56	mmHg	119	mmHg	63	mmHg	0	mmHg	96	%
11928413	38709217	23026285	37.78	°F	75	bpm	10	insp/min	92	mmHg	55	mmHg	62	mmHg	134	mmHg	74	mmHg	96	mmHg	100	%
11928692	34070963	22384987	38.56	°F	85	bpm	32	insp/min	56	mmHg	24	mmHg	35	mmHg	145	mmHg	102	mmHg	116	mmHg	96	%
11929015	38306813	20092679	36.78	°F	94	bpm	15	insp/min	138	mmHg	72	mmHg	86	mmHg							100	%
11929342	37667061	20468228	34.33	°F	80	bpm	18	insp/min	100	mmHg	52	mmHg	64	mmHg	162	mmHg	158	mmHg	161	mmHg	99	%
11929374	36323560	26527023	36.67	°F	80	bpm	30	insp/min	118	mmHg	47	mmHg	65	mmHg							98	%
11931055	35733024	23059261	36.44	°F	114	bpm	13	insp/min	177	mmHg	125	mmHg	136	mmHg							99	%
11934114	32660163	21617583	37.33	°F	98	bpm	13	insp/min	105	mmHg	45	mmHg	59	mmHg							100	%
11934244	32775687	21430317	36.72	°F	69	bpm	18	insp/min	136	mmHg	73	mmHg	91	mmHg							99	%
11935767	32127522	20131492	36.5	°F	112	bpm	30	insp/min	119	mmHg	63	mmHg	79	mmHg							91	%
11936095	37766413	22063658	36.83	°F	82	bpm	17	insp/min	117	mmHg	47	mmHg	64	mmHg	119	mmHg	54	mmHg	79	mmHg	99	%
11937809	35589858	22536779	36.67	°F	118	bpm	22	insp/min	140	mmHg	89	mmHg	101	mmHg	107	mmHg	72	mmHg	83	mmHg	99	%
11939591	35983563	27853033	36.72	°F	98	bpm	14	insp/min	120	mmHg	51	mmHg	61	mmHg	115	mmHg	54	mmHg	87	mmHg	100	%
11941242	31986262	20712112	36.28	°F	27	bpm	17	insp/min	179	mmHg	41	mmHg	76	mmHg							98	%
11941849	39280216	23469254	36.44	°F	51	bpm	14	insp/min	113	mmHg	93	mmHg	98	mmHg							96	%
11941997	38153169	20807214	36.67	°F	67	bpm	11	insp/min	104	mmHg	64	mmHg	78	mmHg							96	%
11942193	31707457	21139779	36.44	°F	71	bpm	19	insp/min	127	mmHg	53	mmHg	75	mmHg	113	mmHg	38	mmHg	76	mmHg	99	%
11942901	34082277	24615963	35.67	°F	58	bpm	19	insp/min	76	mmHg	86	mmHg	91	mmHg	91	mmHg	70	mmHg	79	mmHg	100	%
11943609	36177104	28014396	36.39	°F	79	bpm	32	insp/min	96	mmHg	59	mmHg	70	mmHg	97	mmHg	49	mmHg	66	mmHg	93	%
11944882	36397270	20673408	36.56	°F	90	bpm	27	insp/min	90	mmHg	49	mmHg	60	mmHg							100	%
11948874	36784076	21608544	36.89	°F	105	bpm	21	insp/min	119	mmHg	56	mmHg	70	mmHg	103	mmHg	48	mmHg	64	mmHg	100	%
11952155	33908074	20248182	36.94	°F	80	bpm	16	insp/min	133	mmHg	52	mmHg	70	mmHg	136	mmHg	59	mmHg	83	mmHg	100	%
11953725	36865388	24705116	35.72	°F	121	bpm	29	insp/min	120	mmHg	82	mmHg	92	mmHg							98	%
11954120	31711050	26838248	35.94	°F	85	bpm	15	insp/min	134	mmHg	67	mmHg	84	mmHg	182	mmHg	78	mmHg	110	mmHg	100	%
11955908	36967103	25337372	36.22	°F	89	bpm	32	insp/min	130	mmHg	80	mmHg	93	mmHg							95	%
11956852	35097237	21559999	36.89	°F	88	bpm	16	insp/min	160	mmHg	72	mmHg	90	mmHg	120	mmHg	65	mmHg	84	mmHg	100	%
11958726	34483718	24320913	37.33	°F	124	bpm	26	insp/min	159	mmHg	69	mmHg	88	mmHg	128	mmHg	54	mmHg	80	mmHg	92	%
11963916	35803434	20800519	38	°F	104	bpm	31	insp/min	95	mmHg	72	mmHg	81	mmHg	129	mmHg	79	mmHg	22	mmHg	99	%
11968677	31461238	26843103	37.06	°F	63	bpm	17	insp/min	119	mmHg	42	mmHg	62	mmHg							96	%
11968982	31736070	29455708	36.78	°F	71	bpm	18	insp/min	155	mmHg	87	mmHg	102	mmHg							97	%
11972365	32389159	24962721	37.17	°F	83	bpm	26	insp/min	113	mmHg	72	mmHg	86	mmHg							93	%
11973138	36462988	21928200	37.61	°F	80	bpm	16	insp/min	122	mmHg	68	mmHg	78	mmHg	107	mmHg	64	mmHg	78	mmHg	100	%
11973496	37654828	23005180	36.72	°F	55	bpm	18	insp/min	115	mmHg	38	mmHg	56	mmHg							96	%
11974151	31685501	22782098	36.22	°F	68	bpm	22	insp/min	76	mmHg	34	mmHg	43	mmHg							94	%
11974898	39749738	27328245	36.78	°F	88	bpm	17	insp/min	131	mmHg	57	mmHg	73	mmHg	146	mmHg	46	mmHg	-5	mmHg	92	%
11978586	31366537	28914703	36.78	°F	103	bpm	9	insp/min	97	mmHg	56	mmHg	65	mmHg	174	mmHg	70	mmHg	105	mmHg	100	%
11981568	37524325	25657883	36.72	°F	89	bpm	20	insp/min	105	mmHg	59	mmHg	72	mmHg	106	mmHg	55	mmHg	13	mmHg	100	%
11984647	36560987	25146721	36.78	°F	117	bpm	16	insp/min	130	mmHg	76	mmHg	87	mmHg	121	mmHg	56	mmHg	79	mmHg	96	%
11984732	35701049	28130574	36.78	°F	66	bpm	19	insp/min	101	mmHg	80	mmHg	86	mmHg							96	%
11984981	34693433	21232275	37.17	°F	73	bpm	13	insp/min	88	mmHg	53	mmHg	65	mmHg	119	mmHg	67	mmHg	83	mmHg	97	%
11985307	39549022	27901619	37.11	°F	88	bpm	26	insp/min	131	mmHg	80	mmHg	90	mmHg							100	%
11985436	30538065	22717922	36.78	°F	88	bpm	23	insp/min	93	mmHg	41	mmHg	56	mmHg	90	mmHg	35	mmHg	52	mmHg	92	%
11989263	31272108	29644625	37.33	°F	86	bpm	25	insp/min	115	mmHg	74	mmHg	87	mmHg							94	%
11990000	39470947	25805051	36.78	°F	89	bpm	14	insp/min	110	mmHg	45	mmHg	60	mmHg							93	%
11990423	39220558	28358146	36.83	°F	79	bpm	17	insp/min	130	mmHg	40	mmHg	60	mmHg	48	mmHg	35	mmHg	53	mmHg	97	%
11999473	30949577	23601463	36.5	°F	86	bpm	21	insp/min	109	mmHg	45	mmHg	61	mmHg							98	%
11999829	31088270	21550896	34.72	°F	100	bpm	25	insp/min	152	mmHg	70	mmHg	89	mmHg	128	mmHg	64	mmHg	88	mmHg	100	%
12002285	30023732	20686506	37.56	°F	99	bpm	17	insp/min	133	mmHg	105	mmHg	114	mmHg							100	%
12003679	32216303	20269227	36.72	°F	70	bpm	9	insp/min	130	mmHg	50	mmHg	68	mmHg	111	mmHg	40	mmHg	60	mmHg	100	%
12004925	30131457	20834086	36.28	°F	72	bpm	25	insp/min	163	mmHg	103	mmHg	122	mmHg							99	%
12005748	32254249	28946354	36.89	°F	99	bpm	22	insp/min	91	mmHg	58	mmHg	66	mmHg							94	%
12006266	37739261	29395258	39.44	°F	95	bpm	20	insp/min	119	mmHg	51	mmHg	66	mmHg							95	%
12008689	30777833	23536032	36.28	°F	82	bpm	13	insp/min	139	mmHg	56	mmHg	75	mmHg	117	mmHg	58	mmHg	78	mmHg	100	%
12008763	36030807	20975592	37.89	°F	112	bpm	13	insp/min	106	mmHg	58	mmHg	66	mmHg	106	mmHg	67	mmHg	83	mmHg	100	%
12009089	37535507	24580936	38.56	°F	124	bpm	40	insp/min	109	mmHg	75	mmHg	69	mmHg	121	mmHg	60	mmHg	-15	mmHg	92	%
12009262	36173319	27779976	36.61	°F	96	bpm	24	insp/min	98	mmHg	75	mmHg	80	mmHg	100	mmHg	77	mmHg	6	mmHg	95	%
12010510	37955424	22239499	36.44	°F	76	bpm	21	insp/min	109	mmHg	66	mmHg	75	mmHg	103	mmHg	50	mmHg	70	mmHg	100	%
12012037	32755455	27436285	36.83	°F	61	bpm	30	insp/min	191	mmHg	88	mmHg	116	mmHg							100	%
12013634	31889518	29813863	37.06	°F	77	bpm	16	insp/min	120	mmHg	84	mmHg	92	mmHg							99	%
12014968	31929757	20449658	36.56	°F	115	bpm	24	insp/min	117	mmHg	75	mmHg	88	mmHg							94	%
12017899	33969290	21273211	37	°F	62	bpm	20	insp/min	104	mmHg	52	mmHg	62	mmHg	179	mmHg	88	mmHg	139	mmHg	100	%
12018901	33835036	24419715	36.83	°F	94	bpm	20	insp/min	107	mmHg	47	mmHg	61	mmHg							98	%
12019706	32302734	29822163	36.11	°F	133	bpm	23	insp/min	182	mmHg	102	mmHg	127	mmHg	106	mmHg	62	mmHg	77	mmHg	100	%
12019898	36550047	28261248	36.33	°F	70	bpm	10	insp/min	155	mmHg	118	mmHg	126	mmHg							93	%
12023279	37322914	20957205	36.39	°F	88	bpm	12	insp/min	97	mmHg	48	mmHg	60	mmHg	88	mmHg	44	mmHg	61	mmHg	100	%
12024697	39213677	28185460	36	°F	95	bpm	24	insp/min	119	mmHg	53	mmHg	70	mmHg							100	%
12025783	31256032	26978470	37.06	°F	102	bpm	41	insp/min	115	mmHg	45	mmHg	65	mmHg							97	%
12026338	38194201	28548230	37.22	°F	83	bpm	29	insp/min	118	mmHg	63	mmHg	77	mmHg	121	mmHg	81	mmHg	96	mmHg	94	%
12026801	30912185	21494623	36.44	°F	93	bpm	20	insp/min	71	mmHg	25	mmHg	35	mmHg	74	mmHg	45	mmHg	55	mmHg	89	%
12027770	36195420	24910251	36.33	°F	66	bpm	16	insp/min	127	mmHg	44	mmHg	65	mmHg	113	mmHg	40	mmHg	66	mmHg	100	%
12027791	32754293	21266630	37.11	°F	93	bpm	0	insp/min	117	mmHg	79	mmHg	91	mmHg	98	mmHg	44	mmHg	58	mmHg	100	%
12031835	39538450	22353639	36.67	°F	99	bpm	13	insp/min	97	mmHg	62	mmHg	70	mmHg	116	mmHg	57	mmHg	74	mmHg	100	%
12032239	37067338	20787944	35.72	°F	78	bpm	13	insp/min	94	mmHg	43	mmHg	55	mmHg							100	%
12032310	35324289	20460006	37.06	°F	135	bpm	28	insp/min	132	mmHg	76	mmHg	86	mmHg							96	%
12035547	36502040	22949017	37.67	°F	90	bpm	14	insp/min	95	mmHg	56	mmHg	65	mmHg	124	mmHg	76	mmHg	95	mmHg	100	%
12036721	34269559	24443695	38	°F	127	bpm	28	insp/min	138	mmHg	88	mmHg	104	mmHg	86	mmHg	67	mmHg	75	mmHg	97	%
12039815	36131579	28018038	36	°F	72	bpm	16	insp/min	108	mmHg	75	mmHg	81	mmHg							100	%
12041021	35055920	29873530	37.61	°F	86	bpm	23	insp/min	127	mmHg	40	mmHg	61	mmHg							94	%
12042044	36281872	25549760	36.83	°F	94	bpm	25	insp/min	103	mmHg	53	mmHg	63	mmHg							93	%
12046458	33367690	27871535	36.39	°F	76	bpm	17	insp/min	67	mmHg	40	mmHg	46	mmHg	79	mmHg	54	mmHg	65	mmHg	100	%
12048744	34888345	22719243	37.11	°F	113	bpm	13	insp/min	153	mmHg	89	mmHg	105	mmHg							97	%
12051291	37667136	21697602	36.44	°F	63	bpm	24	insp/min	141	mmHg	64	mmHg	78	mmHg	163	mmHg	36	mmHg	73	mmHg	89	%
12051619	34711364	24799933	36.78	°F	83	bpm	14	insp/min	90	mmHg	50	mmHg	60	mmHg	111	mmHg	52	mmHg	68	mmHg	100	%
12052290	32108513	26329505	36.72	°F	110	bpm	22	insp/min	120	mmHg	68	mmHg	84	mmHg							97	%
12052446	33901263	29862793	37.17	°F	74	bpm	17	insp/min							155	mmHg	63	mmHg	96	mmHg	97	%
12053896	30085094	22623077	37.39	°F	101	bpm	18	insp/min	140	mmHg	57	mmHg	76	mmHg							97	%
12059353	39022933	26142813	36.56	°F	119	bpm	19	insp/min	93	mmHg	58	mmHg	67	mmHg							93	%
12062838	30388942	28221111	36.83	°F	94	bpm	5	insp/min	116	mmHg	77	mmHg	84	mmHg	88	mmHg	36	mmHg	51	mmHg	100	%
12063494	33748104	24424749	36.94	°F	110	bpm	22	insp/min	165	mmHg	57	mmHg	80	mmHg							92	%
12065081	33897581	24571829	36.83	°F	111	bpm	20	insp/min	120	mmHg	84	mmHg	93	mmHg	103	mmHg	41	mmHg	76	mmHg	91	%
12065818	33953043	26279042	35.72	°F	79	bpm	11	insp/min	102	mmHg	44	mmHg	56	mmHg	89	mmHg	47	mmHg	63	mmHg	100	%
12067437	32649676	24033717	36.06	°F	99	bpm	25	insp/min	99	mmHg	52	mmHg	62	mmHg	108	mmHg	52	mmHg	1	mmHg	93	%
12069807	34393729	23002597	37.33	°F	73	bpm	15	insp/min	124	mmHg	61	mmHg	75	mmHg	136	mmHg	71	mmHg	92	mmHg	100	%
12072078	30289878	27802190	35.44	°F	68	bpm	12	insp/min	123	mmHg	65	mmHg	76	mmHg							98	%
12074099	34109118	28876759	36.33	°F	80	bpm	21	insp/min	123	mmHg	66	mmHg	78	mmHg	119	mmHg	61	mmHg	78	mmHg	100	%
12078677	39654351	27542125	36.83	°F	78	bpm	16	insp/min	102	mmHg	35	mmHg	52	mmHg	91	mmHg	46	mmHg	64	mmHg	96	%
12078788	31517388	25339027	36.72	°F	95	bpm	13	insp/min	148	mmHg	82	mmHg	102	mmHg	149	mmHg	71	mmHg	103	mmHg	100	%
12082080	34973201	28779424	36.89	°F	80	bpm	19	insp/min	132	mmHg	100	mmHg	109	mmHg	150	mmHg	52	mmHg	-20	mmHg	87	%
12088187	38010446	25762397	37	°F	94	bpm	27	insp/min	85	mmHg	70	mmHg	73	mmHg							100	%
12090944	39180740	25182422	36.44	°F	80	bpm	19	insp/min	124	mmHg	94	mmHg	110	mmHg	139	mmHg	53	mmHg	85	mmHg	94	%
12091055	32791762	23967928	37.22	°F	76	bpm	18	insp/min	153	mmHg	77	mmHg	94	mmHg	171	mmHg	106	mmHg	129	mmHg	100	%
12091229	34971474	25122052	37.22	°F	51	bpm	13	insp/min	132	mmHg	64	mmHg	81	mmHg	151	mmHg	53	mmHg	-15	mmHg	99	%
12092059	31201544	22315785	35.83	°F	80	bpm	14	insp/min	98	mmHg	33	mmHg	49	mmHg	105	mmHg	49	mmHg	68	mmHg	100	%
12093479	37399603	21668352	36.5	°F	117	bpm	26	insp/min	120	mmHg	83	mmHg	95	mmHg							89	%
12095158	36298400	26561933	37.11	°F	80	bpm	13	insp/min	185	mmHg	74	mmHg	97	mmHg	145	mmHg	61	mmHg	75	mmHg	99	%
12097503	34426196	29193088	36.78	°F	84	bpm	16	insp/min	98	mmHg	62	mmHg	70	mmHg	105	mmHg	59	mmHg	76	mmHg	100	%
12098619	37288057	22484747	36.89	°F	105	bpm	20	insp/min	128	mmHg	63	mmHg	80	mmHg							93	%
12098908	38922278	20146975	37.28	°F	68	bpm	16	insp/min	93	mmHg	73	mmHg	77	mmHg	126	mmHg	45	mmHg	70	mmHg	100	%
12100624	35303105	20118208	36	°F	110	bpm	25	insp/min	110	mmHg	55	mmHg	65	mmHg	103	mmHg	71	mmHg	13	mmHg	99	%
12101596	34488264	27563538	36.78	°F	72	bpm	15	insp/min	110	mmHg	51	mmHg	66	mmHg	105	mmHg	53	mmHg	70	mmHg	100	%
12102463	33013986	21730447	33.94	°F	65	bpm	23	insp/min	123	mmHg	49	mmHg	69	mmHg							89	%
12104056	34840365	26262933	37.11	°F	80	bpm	14	insp/min	91	mmHg	52	mmHg	61	mmHg	99	mmHg	56	mmHg	71	mmHg	100	%
12105240	31038811	22431984	36.94	°F	75	bpm	12	insp/min	91	mmHg	36	mmHg	49	mmHg							96	%
12106780	37081503	25661012	36.39	°F	77	bpm	14	insp/min	113	mmHg	59	mmHg	72	mmHg	133	mmHg	35	mmHg	75	mmHg	100	%
12107794	32711341	28768562	36.56	°F	114	bpm	27	insp/min	113	mmHg	67	mmHg	76	mmHg					4	mmHg	99	%
12109423	36569840	22810550	36.39	°F	74	bpm	19	insp/min	120	mmHg	105	mmHg	108	mmHg							99	%
12115766	37168356	29677071	36.5	°F	92	bpm	19	insp/min	127	mmHg	68	mmHg	86	mmHg							99	%
12115786	39343601	25210449	36.28	°F	95	bpm	26	insp/min	125	mmHg	48	mmHg	67	mmHg							82	%
12116228	30958024	20421390	36.33	°F	74	bpm	16	insp/min	92	mmHg	50	mmHg	63	mmHg	67	mmHg	29	mmHg	38	mmHg	96	%
12116468	37466707	29107505	36.56	°F	78	bpm	17	insp/min	154	mmHg	83	mmHg	102	mmHg							97	%
12117555	34247818	25128945	36.89	°F	153	bpm	19	insp/min	178	mmHg	95	mmHg	111	mmHg	141	mmHg	52	mmHg	45	mmHg	100	%
12118394	30340472	24846102	34.56	°F	64	bpm	15	insp/min	114	mmHg	69	mmHg	81	mmHg	117	mmHg	61	mmHg	77	mmHg	90	%
12118886	34525851	23476543	36.61	°F	72	bpm	19	insp/min	94	mmHg	33	mmHg	49	mmHg							98	%
12119271	35601694	27021523	37.22	°F	97	bpm	23	insp/min	146	mmHg	42	mmHg	68	mmHg	123	mmHg	47	mmHg	69	mmHg	94	%
12125068	37101188	27334235	36.39	°F	84	bpm	17	insp/min	126	mmHg	49	mmHg	67	mmHg	123	mmHg	51	mmHg	72	mmHg	100	%
12126153	32025347	25008439	36.5	°F	121	bpm	32	insp/min	136	mmHg	25	mmHg	55	mmHg	153	mmHg	83	mmHg	302	mmHg	100	%
12130785	36423135	23878621	39	°F	127	bpm	22	insp/min	86	mmHg	53	mmHg	61	mmHg							100	%
12133540	34200062	28203970	36.72	°F	128	bpm	22	insp/min	122	mmHg	59	mmHg	75	mmHg	146	mmHg	73	mmHg	92	mmHg	93	%
12133624	32269247	21052892	37.28	°F	108	bpm	25	insp/min	123	mmHg	76	mmHg	87	mmHg							100	%
12134620	31156233	25109179	36.56	°F	122	bpm	31	insp/min	120	mmHg	79	mmHg	91	mmHg							99	%
12135968	30765759	28976865			90	bpm	16	insp/min	107	mmHg	55	mmHg	67	mmHg	116	mmHg	66	mmHg	81	mmHg	100	%
12137011	37556735	26613155	36.78	°F	62	bpm	18	insp/min	131	mmHg	78	mmHg	93	mmHg	105	mmHg	48	mmHg	70	mmHg	97	%
12137322	30928501	23312997	36.78	°F	81	bpm	18	insp/min	99	mmHg	47	mmHg	58	mmHg							94	%
12138413	33986849	20487557	36.78	°F	81	bpm	19	insp/min	141	mmHg	62	mmHg	82	mmHg							92	%
12138569	30407507	26469100	38	°F	97	bpm	24	insp/min	145	mmHg	74	mmHg	88	mmHg	168	mmHg	61	mmHg	64	mmHg	88	%
12138637	31434650	23008526	36.61	°F	60	bpm	21	insp/min	132	mmHg	109	mmHg	114	mmHg							96	%
12141075	38303429	26614604	37.11	°F	107	bpm	26	insp/min	133	mmHg	110	mmHg	119	mmHg							96	%
12142332	30098344	23601345	37.11	°F	99	bpm	20	insp/min	116	mmHg	63	mmHg	75	mmHg							81	%
12146647	37788473	22681945	36.06	°F	82	bpm	20	insp/min	113	mmHg	69	mmHg	77	mmHg	104	mmHg	58	mmHg	72	mmHg	100	%
12146951	30297632	23968046	37.83	°F	147	bpm	30	insp/min	133	mmHg	61	mmHg	75	mmHg	78	mmHg	35	mmHg	47	mmHg	59	%
12148208	39631432	20711803	37.39	°F	75	bpm	27	insp/min	142	mmHg	55	mmHg	76	mmHg							96	%
12148813	31526440	26806636	36.44	°F	68	bpm	16	insp/min	101	mmHg	54	mmHg	66	mmHg							95	%
12149070	30129989	26440183	36.67	°F	60	bpm	24	insp/min	103	mmHg	46	mmHg	59	mmHg	132	mmHg	49	mmHg	73	mmHg	91	%
12155780	30228591	20253357	36.61	°F	122	bpm	14	insp/min	111	mmHg	77	mmHg	85	mmHg	109	mmHg	67	mmHg	81	mmHg	95	%
12162878	39763799	23407307	36.94	°F	80	bpm	9	insp/min	94	mmHg	63	mmHg	74	mmHg	116	mmHg	52	mmHg	70	mmHg	91	%
12165375	37478587	21994000	36.78	°F	85	bpm	22	insp/min	123	mmHg	46	mmHg	60	mmHg							90	%
12165964	36637683	29176015	35.33	°F	83	bpm	21	insp/min	133	mmHg	63	mmHg	75	mmHg							89	%
12167722	35965699	25273366	37.06	°F	114	bpm	19	insp/min	124	mmHg	85	mmHg	94	mmHg	73	mmHg	45	mmHg	55	mmHg	95	%
12168108	31993929	21416886	36.44	°F	80	bpm	14	insp/min	101	mmHg	49	mmHg	61	mmHg	105	mmHg	49	mmHg	69	mmHg	100	%
12168342	33027490	28472337	36.28	°F	112	bpm	23	insp/min	167	mmHg	70	mmHg	93	mmHg							91	%
12168956	31896651	28797758	37.17	°F	112	bpm	17	insp/min	152	mmHg	79	mmHg	100	mmHg	156	mmHg	86	mmHg	116	mmHg	100	%
12171157	33396802	20862342	36.78	°F	105	bpm	21	insp/min	158	mmHg	103	mmHg	120	mmHg	159	mmHg	79	mmHg	100	mmHg	97	%
12171609	30303379	29198517	36.72	°F	88	bpm	14	insp/min	89	mmHg	40	mmHg	49	mmHg	90	mmHg	54	mmHg	63	mmHg	100	%
12173850	35157353	20376084	36.61	°F	102	bpm	22	insp/min	124	mmHg	80	mmHg	92	mmHg							100	%
12174123	39234921	21629599	36.89	°F	87	bpm	26	insp/min	129	mmHg	84	mmHg	93	mmHg							82	%
12175660	33235126	27201770	36.67	°F	95	bpm	14	insp/min	121	mmHg	47	mmHg	65	mmHg	97	mmHg	56	mmHg	74	mmHg	94	%
12176861	34739514	24306529	36.44	°F	84	bpm	22	insp/min	122	mmHg	59	mmHg	75	mmHg							90	%
12179057	33430379	23530529	36.67	°F	86	bpm	15	insp/min	149	mmHg	76	mmHg	92	mmHg							99	%
12179786	35537617	20766427	37.33	°F	93	bpm	22	insp/min	151	mmHg	77	mmHg	96	mmHg							100	%
12180060	31983030	27524688	36.72	°F	67	bpm	29	insp/min	105	mmHg	46	mmHg	60	mmHg							91	%
12182445	33152667	24699051	36.94	°F	89	bpm	29	insp/min	130	mmHg	67	mmHg	83	mmHg							100	%
12183617	30849103	23817758	37.56	°F	98	bpm	36	insp/min	119	mmHg	60	mmHg	75	mmHg							100	%
12190096	30271151	24347835	36.56	°F	66	bpm	23	insp/min	103	mmHg	45	mmHg	60	mmHg	122	mmHg	61	mmHg	85	mmHg	88	%
12191469	30350836	26625297	36.39	°F	68	bpm	12	insp/min	119	mmHg	56	mmHg	71	mmHg	142	mmHg	61	mmHg	86	mmHg	93	%
12192070	34556798	27274196	36.5	°F	80	bpm	14	insp/min	141	mmHg	60	mmHg	83	mmHg	130	mmHg	58	mmHg	82	mmHg	100	%
12195625	32327303	26097535	36	°F	77	bpm	21	insp/min	84	mmHg	61	mmHg	65	mmHg							94	%
12196601	37735936	27605128	37.33	°F	98	bpm	17	insp/min	106	mmHg	66	mmHg	76	mmHg	146	mmHg	76	mmHg	99	mmHg	99	%
12199299	34342355	25432368	37.06	°F	60	bpm	16	insp/min	150	mmHg	98	mmHg	107	mmHg							100	%
12199669	35079078	24103969	36.89	°F	88	bpm	17	insp/min	124	mmHg	46	mmHg	68	mmHg							89	%
12205567	34867699	25044344	36.67	°F	93	bpm	23	insp/min	110	mmHg	50	mmHg	68	mmHg							100	%
12206478	38238798	27511830	36.44	°F	66	bpm	23	insp/min	113	mmHg	58	mmHg	71	mmHg							90	%
12213423	36683831	25793222	37	°F	75	bpm	24	insp/min	119	mmHg	63	mmHg	76	mmHg	192	mmHg	76	mmHg	109	mmHg	95	%
12215883	32622442	20438204	35.61	°F	60	bpm	18	insp/min	192	mmHg	81	mmHg	103	mmHg	120	mmHg	55	mmHg	78	mmHg	99	%
12216053	36081927	27049561	37	°F	93	bpm	16	insp/min	142	mmHg	83	mmHg	90	mmHg	132	mmHg	39	mmHg	-5	mmHg	97	%
12217232	33757772	25600836	36.28	°F	81	bpm	23	insp/min	125	mmHg	54	mmHg	70	mmHg	146	mmHg	48	mmHg	81	mmHg	100	%
12220967	36943264	25320715	36.56	°F	90	bpm	20	insp/min	120	mmHg	87	mmHg	95	mmHg							98	%
12232105	33508981	21709321	37	°F	70	bpm	13	insp/min	88	mmHg	45	mmHg	53	mmHg	100	mmHg	44	mmHg	-1	mmHg	98	%
12232497	30549127	24065727	35.67	°F	112	bpm	27	insp/min	122	mmHg	84	mmHg	91	mmHg	114	mmHg	79	mmHg	89	mmHg	92	%
12237164	35217866	28677881	36.89	°F	62	bpm	18	insp/min	133	mmHg	64	mmHg	82	mmHg							100	%
12237223	39817695	23123534	37.67	°F	115	bpm	27	insp/min	116	mmHg	43	mmHg	61	mmHg	126	mmHg	43	mmHg	70	mmHg	94	%
12240787	35856956	20581436	37.67	°F	86	bpm	19	insp/min	140	mmHg	51	mmHg	73	mmHg							100	%
12245786	35344490	23183502	33	°F	63	bpm	12	insp/min	156	mmHg	123	mmHg	132	mmHg							99	%
12246387	37352046	26489510	37.5	°F	70	bpm	15	insp/min	91	mmHg	73	mmHg	80	mmHg	93	mmHg	65	mmHg	257	mmHg	98	%
12249989	39432943	24817845	36.67	°F	110	bpm	28	insp/min	119	mmHg	84	mmHg	90	mmHg							95	%
12251584	38574564	27251620	36.83	°F	69	bpm	12	insp/min	107	mmHg	65	mmHg	72	mmHg	101	mmHg	58	mmHg	72	mmHg	100	%
12254325	35489747	26264940	36.67	°F	109	bpm	33	insp/min	90	mmHg	65	mmHg	72	mmHg							100	%
12255381	33227956	25132551	36.78	°F	69	bpm	26	insp/min	143	mmHg	105	mmHg	115	mmHg	106	mmHg	43	mmHg	60	mmHg	85	%
12261942	30091074	27833669	36.83	°F	95	bpm	21	insp/min	131	mmHg	63	mmHg	81	mmHg							99	%
12264134	37673110	25257503	36.72	°F	82	bpm	20	insp/min	156	mmHg	71	mmHg	97	mmHg							100	%
12264178	35268786	22944655	36.44	°F	84	bpm	16	insp/min	127	mmHg	81	mmHg	96	mmHg							95	%
12267312	34842620	25913397	36.44	°F	82	bpm	13	insp/min	93	mmHg	57	mmHg	65	mmHg	88	mmHg	68	mmHg	78	mmHg	95	%
12270760	30253983	23606314	36.94	°F	95	bpm	22	insp/min	116	mmHg	81	mmHg	89	mmHg							96	%
12271405	31123892	23208095	36.67	°F	121	bpm	24	insp/min	139	mmHg	57	mmHg	76	mmHg	113	mmHg	49	mmHg	71	mmHg	96	%
12272152	32605963	27744760	36.44	°F	65	bpm	21	insp/min	172	mmHg	64	mmHg	92	mmHg							97	%
12275003	39992247	22562812			80	bpm	16	insp/min	105	mmHg	50	mmHg	64	mmHg	96	mmHg	45	mmHg	60	mmHg	100	%
12279154	37638491	24407095	36.94	°F	78	bpm	17	insp/min	126	mmHg	45	mmHg	63	mmHg	93	mmHg	39	mmHg	58	mmHg	96	%
12279260	37489187	24410156	36.89	°F	122	bpm	19	insp/min	150	mmHg	70	mmHg	89	mmHg							97	%
12279729	39146539	22579957	36.72	°F	123	bpm	15	insp/min	80	mmHg	46	mmHg	56	mmHg	127	mmHg	73	mmHg	91	mmHg	98	%
12281187	38838420	20293184	36.72	°F	67	bpm	26	insp/min	136	mmHg	43	mmHg	68	mmHg	96	mmHg	53	mmHg	68	mmHg	92	%
12282667	35575764	29332207	36.78	°F	144	bpm	14	insp/min	105	mmHg	42	mmHg	58	mmHg	98	mmHg	49	mmHg	66	mmHg	100	%
12283987	30228811	29417806	38.39	°F	98	bpm	18	insp/min	134	mmHg	76	mmHg	90	mmHg							100	%
12284549	30787261	21553565	36.89	°F	88	bpm	13	insp/min	150	mmHg	52	mmHg	76	mmHg	92	mmHg	42	mmHg	60	mmHg	100	%
12284553	37713469	29916605	36.89	°F	80	bpm	12	insp/min	95	mmHg	57	mmHg	65	mmHg	116	mmHg	44	mmHg	65	mmHg	91	%
12284965	32820703	23845863	37.28	°F	60	bpm	11	insp/min	122	mmHg	88	mmHg	95	mmHg	122	mmHg	83	mmHg	99	mmHg	100	%
12287332	38532085	23408562	36.61	°F	67	bpm	17	insp/min	142	mmHg	60	mmHg	80	mmHg	111	mmHg	59	mmHg	81	mmHg	100	%
12288757	39924731	23908773	36.94	°F	95	bpm	14	insp/min	140	mmHg	54	mmHg	67	mmHg	101	mmHg	55	mmHg	69	mmHg	100	%
12288988	31176570	27667597	37.33	°F	80	bpm	15	insp/min	146	mmHg	49	mmHg	70	mmHg	180	mmHg	58	mmHg	93	mmHg	100	%
12289074	31544530	23635485	37	°F	97	bpm	23	insp/min	73	mmHg	48	mmHg	53	mmHg	153	mmHg	69	mmHg	112	mmHg	93	%
12293804	36117858	25033920	35.56	°F	61	bpm	24	insp/min	122	mmHg	55	mmHg	71	mmHg	213	mmHg	26	mmHg	98	mmHg	100	%
12293903	38527092	25422096	36.28	°F	88	bpm	14	insp/min	127	mmHg	54	mmHg	64	mmHg	116	mmHg	51	mmHg	72	mmHg	100	%
12301303	33999771	24600721	36.56	°F	120	bpm	25	insp/min	174	mmHg	99	mmHg	115	mmHg	97	mmHg	57	mmHg	70	mmHg	100	%
12305811	30294009	21796125	36.89	°F	85	bpm	17	insp/min	138	mmHg	71	mmHg	88	mmHg							97	%
12306690	34539052	20473676	37.17	°F	60	bpm	18	insp/min	158	mmHg	67	mmHg	92	mmHg	119	mmHg	56	mmHg	73	mmHg	100	%
12306709	37645980	23148186	36.67	°F	73	bpm	22	insp/min	144	mmHg	36	mmHg	66	mmHg	98	mmHg	30	mmHg	67	mmHg	100	%
12307948	39938054	21770096	39.39	°F	94	bpm	28	insp/min	133	mmHg	50	mmHg	73	mmHg	198	mmHg	49	mmHg	99	mmHg	100	%
12312578	39836312	26132386	36.44	°F	66	bpm	18	insp/min	143	mmHg	73	mmHg	87	mmHg							96	%
12315453	32013112	24388774	36.5	°F	71	bpm	15	insp/min	110	mmHg	31	mmHg	52	mmHg	97	mmHg	46	mmHg	64	mmHg	100	%
12315554	35613530	28388009	37.33	°F	81	bpm	24	insp/min	73	mmHg	50	mmHg	56	mmHg	95	mmHg	55	mmHg	-15	mmHg	94	%
12316990	35178076	22158922	37.28	°F	106	bpm	25	insp/min	84	mmHg	64	mmHg	70	mmHg							100	%
12317110	34995591	20726045	36.94	°F	87	bpm	19	insp/min	117	mmHg	94	mmHg	99	mmHg	125	mmHg	94	mmHg	107	mmHg	96	%
12317948	30093352	27505947	37	°F	63	bpm	23	insp/min	84	mmHg	58	mmHg	64	mmHg	116	mmHg	66	mmHg	86	mmHg	96	%
12323119	33906089	25135506	38.22	°F	107	bpm	33	insp/min	137	mmHg	55	mmHg	74	mmHg	115	mmHg	50	mmHg	69	mmHg	97	%
12323226	31761596	25102119	35.94	°F	72	bpm	11	insp/min	154	mmHg	55	mmHg	80	mmHg	194	mmHg	64	mmHg	106	mmHg	100	%
12323237	37752339	21193747	37.72	°F	122	bpm	17	insp/min	96	mmHg	70	mmHg	75	mmHg	109	mmHg	90	mmHg	100	mmHg	91	%
12323804	33686033	24357701	36.67	°F	82	bpm	23	insp/min	144	mmHg	76	mmHg	91	mmHg	108	mmHg	60	mmHg	80	mmHg	97	%
12323950	32907994	23735700	37.22	°F	81	bpm	16	insp/min	95	mmHg	47	mmHg	58	mmHg	97	mmHg	70	mmHg	76	mmHg	93	%
12325110	31590699	20353206	36.17	°F	89	bpm	20	insp/min	114	mmHg	60	mmHg	73	mmHg							98	%
12327429	37161595	28630214	36.83	°F	102	bpm	27	insp/min	108	mmHg	53	mmHg	66	mmHg							100	%
12327719	30436857	27211898	36.28	°F	72	bpm	16	insp/min							139	mmHg	56	mmHg	87	mmHg	95	%
12327858	34332620	24722783	2.61	°F	98	bpm	22	insp/min	129	mmHg	111	mmHg	115	mmHg	145	mmHg	54	mmHg	85	mmHg	89	%
12327925	39516850	21387685	36.94	°F	102	bpm	16	insp/min	104	mmHg	44	mmHg	60	mmHg	98	mmHg	47	mmHg	63	mmHg	100	%
12330000	31316192	28807718	36.61	°F	103	bpm	16	insp/min	142	mmHg	94	mmHg	103	mmHg							91	%
12336678	30559320	24578993	36.89	°F	138	bpm	39	insp/min	94	mmHg	63	mmHg	71	mmHg							98	%
12336968	34397134	25999795	36.39	°F	70	bpm	16	insp/min	114	mmHg	46	mmHg	59	mmHg	73	mmHg	46	mmHg	57	mmHg	98	%
12339611	32020844	28924038			73	bpm	16	insp/min	119	mmHg	55	mmHg	69	mmHg	107	mmHg	65	mmHg	81	mmHg	100	%
12341414	34792777	23270661	36.72	°F	78	bpm	19	insp/min	58	mmHg	48	mmHg	50	mmHg	70	mmHg	42	mmHg	51	mmHg	87	%
12341427	32398002	26489027	36.44	°F	89	bpm	21	insp/min	102	mmHg	67	mmHg	79	mmHg							96	%
12345974	38426368	20109974	36.72	°F	80	bpm	19	insp/min	144	mmHg	56	mmHg	79	mmHg	84	mmHg	47	mmHg	60	mmHg	100	%
12350108	30417737	24385273	36.83	°F	64	bpm	18	insp/min	91	mmHg	43	mmHg	54	mmHg	93	mmHg	50	mmHg	66	mmHg	100	%
12350277	38775437	24740701	36.39	°F	76	bpm	22	insp/min	116	mmHg	76	mmHg	82	mmHg	76	mmHg	40	mmHg	51	mmHg	84	%
12351481	35768926	26990081	38.39	°F	80	bpm	17	insp/min	144	mmHg	52	mmHg	75	mmHg							99	%
12354123	38244191	21143130	36.78	°F	82	bpm	24	insp/min	85	mmHg	28	mmHg	37	mmHg	103	mmHg	41	mmHg	57	mmHg	97	%
12355261	35918219	22414017	36.83	°F	64	bpm	19	insp/min	105	mmHg	59	mmHg	69	mmHg							96	%
12356016	35186004	23783887	36.72	°F	101	bpm	20	insp/min	132	mmHg	86	mmHg	100	mmHg							92	%
12357296	35799678	23386436	38.44	°F	84	bpm	18	insp/min	150	mmHg	109	mmHg	118	mmHg							100	%
12358492	35027378	28647891	36.89	°F	82	bpm	19	insp/min	134	mmHg	72	mmHg	90	mmHg							94	%
12362110	34602935	21214880	36.22	°F	119	bpm	38	insp/min	138	mmHg	87	mmHg	99	mmHg							100	%
12362492	35185026	27804290	37.44	°F	82	bpm	17	insp/min	119	mmHg	51	mmHg	68	mmHg	106	mmHg	33	mmHg	63	mmHg	99	%
12363907	30488112	23419751	36.67	°F	59	bpm	14	insp/min	111	mmHg	55	mmHg	67	mmHg	131	mmHg	53	mmHg	81	mmHg	100	%
12365954	31130557	23607155	36.61	°F	63	bpm	22	insp/min	130	mmHg	60	mmHg	77	mmHg	153	mmHg	70	mmHg	99	mmHg	97	%
12366309	30591773	28182843	36.44	°F	102	bpm	22	insp/min	96	mmHg	78	mmHg	82	mmHg	95	mmHg	65	mmHg	78	mmHg	99	%
12367301	31341511	20991932	36.56	°F	65	bpm	19	insp/min	101	mmHg	41	mmHg	46	mmHg	118	mmHg	40	mmHg	64	mmHg	94	%
12369221	33125747	20877125	36.06	°F	65	bpm	23	insp/min	102	mmHg	39	mmHg	54	mmHg							92	%
12371641	34200986	28803063	36.61	°F	59	bpm	16	insp/min	82	mmHg	66	mmHg	70	mmHg							100	%
12373301	35771934	26823681	36.83	°F	116	bpm	18	insp/min	139	mmHg	50	mmHg	70	mmHg							97	%
12376118	31871361	23882377	36.78	°F	89	bpm	31	insp/min	99	mmHg	57	mmHg	65	mmHg							100	%
12376697	35978055	21356511	36.61	°F	105	bpm	29	insp/min	147	mmHg	75	mmHg	91	mmHg							97	%
12382393	36200772	21572034	36.33	°F	142	bpm	57	insp/min	115	mmHg	54	mmHg	70	mmHg	124	mmHg	79	mmHg	98	mmHg	69	%
12384056	30079934	21865204	38.56	°F	134	bpm	32	insp/min	82	mmHg	38	mmHg	45	mmHg							97	%
12384428	31616659	27595109	37	°F	70	bpm	25	insp/min	109	mmHg	49	mmHg	62	mmHg	131	mmHg	52	mmHg	71	mmHg	90	%
12387979	35002103	26821292	36.56	°F	81	bpm	11	insp/min	165	mmHg	115	mmHg	127	mmHg							100	%
12388358	36961133	25326700	36.5	°F	92	bpm	23	insp/min	127	mmHg	88	mmHg	100	mmHg							96	%
12388732	30960288	26592796	36.67	°F	63	bpm	25	insp/min	194	mmHg	78	mmHg	109	mmHg	170	mmHg	61	mmHg	96	mmHg	100	%
12389739	38913055	28561509	36.72	°F	80	bpm	11	insp/min	107	mmHg	58	mmHg	70	mmHg	144	mmHg	63	mmHg	86	mmHg	85	%
12391240	30719311	23914509	36.83	°F	116	bpm	34	insp/min	117	mmHg	71	mmHg	81	mmHg	121	mmHg	58	mmHg	82	mmHg	100	%
12391461	30086627	22682947	36.33	°F	88	bpm	19	insp/min	107	mmHg	68	mmHg	72	mmHg							95	%
12394354	39295273	26511191	36.89	°F	103	bpm	13	insp/min	101	mmHg	58	mmHg	66	mmHg	109	mmHg	41	mmHg	60	mmHg	100	%
12394964	38209602	25874218	36.72	°F	98	bpm	28	insp/min	152	mmHg	74	mmHg	93	mmHg							96	%
12395381	32276945	26583115	36.83	°F	62	bpm	12	insp/min	84	mmHg	34	mmHg	45	mmHg							99	%
12397993	38541129	27720138	37.22	°F	128	bpm	19	insp/min	99	mmHg	70	mmHg	76	mmHg	95	mmHg	67	mmHg	79	mmHg	98	%
12400695	37788644	21668402	37.28	°F	99	bpm	20	insp/min	81	mmHg	66	mmHg	70	mmHg	95	mmHg	72	mmHg	80	mmHg	100	%
12406333	35170268	26048147	37.22	°F	80	bpm	25	insp/min	130	mmHg	81	mmHg	92	mmHg	132	mmHg	56	mmHg	83	mmHg	92	%
12406522	39626765	21370244	37.06	°F	96	bpm	18	insp/min	125	mmHg	46	mmHg	63	mmHg	227	mmHg	68	mmHg	110	mmHg	99	%
12407111	34221037	24691841	36.33	°F	70	bpm	19	insp/min	97	mmHg	53	mmHg	63	mmHg	112	mmHg	53	mmHg	69	mmHg	96	%
12412352	30381827	22248040	37.61	°F	81	bpm	16	insp/min	111	mmHg	58	mmHg	69	mmHg	143	mmHg	54	mmHg	81	mmHg	93	%
12412595	30711021	24429945	35.72	°F	82	bpm	10	insp/min	88	mmHg	38	mmHg	51	mmHg	107	mmHg	43	mmHg	62	mmHg	100	%
12413668	38714918	29749194	37.5	°F	76	bpm	15	insp/min	122	mmHg	51	mmHg	67	mmHg							100	%
12420873	33030114	21393839	37.11	°F	137	bpm	35	insp/min	146	mmHg	111	mmHg	119	mmHg							97	%
12424248	32530313	26568325	37.56	°F	64	bpm	12	insp/min	126	mmHg	66	mmHg	79	mmHg	135	mmHg	60	mmHg	84	mmHg	100	%
12426684	35928681	27375368	36.44	°F	70	bpm	12	insp/min	118	mmHg	51	mmHg	67	mmHg	130	mmHg	61	mmHg	82	mmHg	100	%
12426859	38808939	28661870	36	°F	99	bpm	33	insp/min	148	mmHg	55	mmHg	77	mmHg							92	%
12427936	35235615	28035197	36.33	°F	58	bpm	12	insp/min	98	mmHg	69	mmHg	76	mmHg	104	mmHg	59	mmHg	76	mmHg	97	%
12427999	31645452	21549617	36.28	°F	117	bpm	32	insp/min	133	mmHg	109	mmHg	115	mmHg							87	%
12430647	31146615	25808717	37.17	°F	120	bpm	27	insp/min	104	mmHg	57	mmHg	67	mmHg	160	mmHg	106	mmHg	4	mmHg	98	%
12432912	31416584	29383079	36.44	°F	83	bpm	19	insp/min	157	mmHg	69	mmHg	95	mmHg							99	%
12435748	39474246	24996065	33.06	°F	62	bpm	24	insp/min	82	mmHg	60	mmHg	65	mmHg	87	mmHg	53	mmHg	68	mmHg	98	%
12437680	31262924	28617744	36.61	°F	119	bpm	17	insp/min	120	mmHg	107	mmHg	113	mmHg	95	mmHg	74	mmHg	84	mmHg	98	%
12439188	34345167	27857382	37.56	°F	78	bpm	19	insp/min	148	mmHg	49	mmHg	70	mmHg							97	%
12439733	34043429	24739503	37.39	°F	113	bpm	20	insp/min	109	mmHg	87	mmHg	93	mmHg	90	mmHg	66	mmHg	51	mmHg	96	%
12440182	32338401	22775253	37.56	°F	117	bpm	28	insp/min	75	mmHg	59	mmHg	63	mmHg							100	%
12441373	39210235	22878799	35.89	°F	77	bpm	20	insp/min	98	mmHg	57	mmHg	64	mmHg							100	%
12442684	34678414	20791333	36.72	°F	101	bpm	23	insp/min	100	mmHg	74	mmHg	82	mmHg	110	mmHg	83	mmHg	96	mmHg	98	%
12449161	35046095	20129736	38.06	°F	92	bpm	12	insp/min	93	mmHg	49	mmHg	59	mmHg	131	mmHg	85	mmHg	100	mmHg	93	%
12451556	38812621	27487834	36.39	°F	141	bpm	26	insp/min	118	mmHg	84	mmHg	92	mmHg	99	mmHg	47	mmHg	72	mmHg	90	%
12451789	35231819	26650166	36.5	°F	121	bpm	21	insp/min	113	mmHg	78	mmHg	87	mmHg	95	mmHg	51	mmHg	63	mmHg	95	%
12453158	30775991	23019309	39.5	°F	107	bpm	20	insp/min	133	mmHg	82	mmHg	97	mmHg							99	%
12454546	39362482	24540175	35.5	°F	116	bpm	24	insp/min	138	mmHg	63	mmHg	78	mmHg	134	mmHg	59	mmHg	89	mmHg	100	%
12455327	30128862	24654699	36.44	°F	47	bpm	15	insp/min	128	mmHg	61	mmHg	78	mmHg	140	mmHg	40	mmHg	65	mmHg	97	%
12457334	37734821	26505025	35.56	°F	68	bpm	20	insp/min	109	mmHg	35	mmHg	57	mmHg	83	mmHg	34	mmHg	48	mmHg	99	%
12458131	37431057	20353775	37.22	°F	85	bpm	16	insp/min	105	mmHg	44	mmHg	122	mmHg	132	mmHg	45	mmHg	72	mmHg	97	%
12458842	31191522	26788757	36.83	°F	84	bpm	14	insp/min	94	mmHg	63	mmHg	67	mmHg	97	mmHg	58	mmHg	70	mmHg	100	%
12459135	31610804	21143497	36.28	°F	54	bpm	13	insp/min	122	mmHg	64	mmHg	79	mmHg							91	%
12461386	32672921	25988360	36.44	°F	58	bpm	18	insp/min	119	mmHg	61	mmHg	74	mmHg	153	mmHg	68	mmHg	20	mmHg	98	%
12464071	38519468	20103175	36.61	°F	86	bpm	11	insp/min	83	mmHg	42	mmHg	49	mmHg							98	%
12465510	36024337	28621042	36.94	°F	94	bpm	27	insp/min	83	mmHg	46	mmHg	53	mmHg							99	%
12466651	31188550	27970151	36.5	°F	98	bpm	34	insp/min	125	mmHg	84	mmHg	97	mmHg	105	mmHg	61	mmHg	74	mmHg	96	%
12468629	33044568	28035030	37.22	°F	72	bpm	34	insp/min	195	mmHg	55	mmHg	85	mmHg							100	%
12468914	39119590	27091787	34.61	°F	116	bpm	25	insp/min	88	mmHg	60	mmHg	69	mmHg	103	mmHg	73	mmHg	87	mmHg	91	%
12470669	34783134	23761369	36.06	°F	111	bpm	20	insp/min	85	mmHg	64	mmHg	74	mmHg	90	mmHg	41	mmHg	58	mmHg	96	%
12474402	35686350	27211588	36.28	°F	88	bpm	22	insp/min	136	mmHg	99	mmHg	106	mmHg							91	%
12475195	32500877	21538556	36.89	°F	101	bpm	18	insp/min	120	mmHg	71	mmHg	86	mmHg							98	%
12476539	32456894	28961191	36.72	°F	105	bpm	17	insp/min	84	mmHg	52	mmHg	63	mmHg							89	%
12478288	39669500	26408611	36.39	°F	73	bpm	11	insp/min	136	mmHg	57	mmHg	78	mmHg							93	%
12478986	32473497	22363408	36.78	°F	87	bpm	20	insp/min	98	mmHg	62	mmHg	67	mmHg	101	mmHg	49	mmHg	68	mmHg	98	%
12486920	31503786	28817749	36.5	°F	141	bpm	24	insp/min	144	mmHg	49	mmHg	72	mmHg							93	%
12489365	32439842	22439355	36.67	°F	83	bpm	16	insp/min	124	mmHg	65	mmHg	78	mmHg	102	mmHg	35	mmHg	59	mmHg	100	%
12490029	33759728	26495589	36.33	°F	99	bpm	34	insp/min	94	mmHg	54	mmHg	58	mmHg							94	%
12491257	31012809	22429534	37	°F	109	bpm	17	insp/min	112	mmHg	50	mmHg	63	mmHg							100	%
12492737	37934458	27261448	37.33	°F	82	bpm	18	insp/min	97	mmHg	64	mmHg	71	mmHg	114	mmHg	52	mmHg	71	mmHg	62	%
12494849	30538506	23976965	36.5	°F	87	bpm	14	insp/min	104	mmHg	62	mmHg	74	mmHg	99	mmHg	48	mmHg	66	mmHg	99	%
12495837	33244962	20329436	35.83	°F	107	bpm	27	insp/min	103	mmHg	79	mmHg	84	mmHg	105	mmHg	73	mmHg	85	mmHg	96	%
12498929	39889231	24311008	36.5	°F	60	bpm	16	insp/min	100	mmHg	46	mmHg	59	mmHg	136	mmHg	43	mmHg	76	mmHg	100	%
12501221	33052217	23585724	36.28	°F	75	bpm	21	insp/min	117	mmHg	66	mmHg	75	mmHg	124	mmHg	59	mmHg	34	mmHg	94	%
12501269	39730220	26490281	36.17	°F	89	bpm	12	insp/min	189	mmHg	86	mmHg	108	mmHg	182	mmHg	88	mmHg	120	mmHg	100	%
12501281	36930789	26210891	36.44	°F	82	bpm	18	insp/min	111	mmHg	63	mmHg	72	mmHg	104	mmHg	61	mmHg	77	mmHg	100	%
12501907	30080467	25355884	36.28	°F	70	bpm	14	insp/min	112	mmHg	65	mmHg	77	mmHg							98	%
12502220	37565086	21737102	37.39	°F	111	bpm	17	insp/min	144	mmHg	49	mmHg	74	mmHg							96	%
12502618	31896199	21309626	37.89	°F	108	bpm	16	insp/min	88	mmHg	47	mmHg	57	mmHg							97	%
12503812	38910275	24750480	37.33	°F	61	bpm	23	insp/min	86	mmHg	68	mmHg	73	mmHg	122	mmHg	49	mmHg	73	mmHg	96	%
12509458	39881731	27037081	37.22	°F	71	bpm	21	insp/min	126	mmHg	89	mmHg	98	mmHg							97	%
12509843	38133194	25317700	36.61	°F	86	bpm	14	insp/min	132	mmHg	72	mmHg	83	mmHg							95	%
12510515	31777928	23085386	37.44	°F	69	bpm	10	insp/min	109	mmHg	45	mmHg	61	mmHg	102	mmHg	49	mmHg	68	mmHg	100	%
12513827	35216839	20812909	36.56	°F	128	bpm	22	insp/min	89	mmHg	63	mmHg	68	mmHg							82	%
12515381	33358048	28178107	36.83	°F	66	bpm	20	insp/min							93	mmHg	54	mmHg	74	mmHg	92	%
12517472	37578897	25351016	36.56	°F	60	bpm	16	insp/min	96	mmHg	56	mmHg	69	mmHg							96	%
12519699	33321724	28579091	36.78	°F	72	bpm	13	insp/min	97	mmHg	64	mmHg	71	mmHg	126	mmHg	100	mmHg	106	mmHg	92	%
12527525	35176022	21024648	38.67	°F	103	bpm	27	insp/min	146	mmHg	103	mmHg	113	mmHg	104	mmHg	67	mmHg	82	mmHg	95	%
12528229	30179123	21687131	36.67	°F	72	bpm	23	insp/min							137	mmHg	72	mmHg	105	mmHg	100	%
12529216	35757337	28780569	36.67	°F	98	bpm	32	insp/min	120	mmHg	59	mmHg	72	mmHg	140	mmHg	77	mmHg	96	mmHg	98	%
12529718	32779096	21246172	38.22	°F	58	bpm	28	insp/min	102	mmHg	61	mmHg	71	mmHg	117	mmHg	65	mmHg	86	mmHg	97	%
12531837	35143097	26598122	38.78	°F	101	bpm	17	insp/min	108	mmHg	68	mmHg	77	mmHg	111	mmHg	53	mmHg	0	mmHg	93	%
12532356	35842948	26083505	36.78	°F	120	bpm	20	insp/min	135	mmHg	61	mmHg	79	mmHg							93	%
12534701	31571487	26402799	36.72	°F	87	bpm	17	insp/min	132	mmHg	89	mmHg	100	mmHg	119	mmHg	66	mmHg	86	mmHg	96	%
12540572	37506514	28490788	37.67	°F	54	bpm	19	insp/min	114	mmHg	62	mmHg	75	mmHg	115	mmHg	49	mmHg	-39	mmHg	97	%
12544417	37684007	24507287			71	bpm	16	insp/min	91	mmHg	62	mmHg	69	mmHg	95	mmHg	48	mmHg	64	mmHg	97	%
12545126	37481859	28001831	36.5	°F	84	bpm	16	insp/min	125	mmHg	65	mmHg	77	mmHg	124	mmHg	55	mmHg	79	mmHg	100	%
12546139	31445441	25086184	37.44	°F	85	bpm	14	insp/min	88	mmHg	50	mmHg	59	mmHg	141	mmHg	67	mmHg	95	mmHg	100	%
12548159	31436892	27406580	35.61	°F	116	bpm	19	insp/min	91	mmHg	65	mmHg	71	mmHg							89	%
12550948	34596698	21433981	37.28	°F	81	bpm	14	insp/min	172	mmHg	93	mmHg	113	mmHg							97	%
12552963	31686976	27638585	35.61	°F	97	bpm	37	insp/min	151	mmHg	76	mmHg	93	mmHg	132	mmHg	56	mmHg	-9	mmHg	96	%
12553113	33997173	21570112	36.33	°F	75	bpm	8	insp/min	151	mmHg	140	mmHg	146	mmHg	168	mmHg	83	mmHg	120	mmHg	99	%
12553153	32998024	22383013	35.78	°F	58	bpm	14	insp/min	116	mmHg	63	mmHg	74	mmHg	124	mmHg	62	mmHg	84	mmHg	100	%
12554828	32771974	24302523	36.28	°F	80	bpm	13	insp/min	88	mmHg	62	mmHg	68	mmHg	119	mmHg	68	mmHg	85	mmHg	100	%
12558079	38373091	24123902	36.56	°F	85	bpm	17	insp/min	103	mmHg	79	mmHg	79	mmHg							99	%
12562784	39473177	20312200	36.5	°F	82	bpm	34	insp/min	119	mmHg	47	mmHg	63	mmHg	135	mmHg	48	mmHg	74	mmHg	100	%
12563661	34318000	20281267	2.33	°F	70	bpm	14	insp/min	108	mmHg	64	mmHg	72	mmHg	103	mmHg	47	mmHg	66	mmHg	100	%
12570365	36900060	29596358	37.06	°F	90	bpm	21	insp/min	150	mmHg	88	mmHg	107	mmHg							100	%
12570381	35412416	21903132	35.94	°F	71	bpm	24	insp/min	134	mmHg	73	mmHg	88	mmHg							100	%
12574665	30502427	25787348	36.56	°F	88	bpm	20	insp/min	136	mmHg	61	mmHg	78	mmHg							93	%
12575539	35314606	24106190	35.89	°F	76	bpm	21	insp/min	103	mmHg	63	mmHg	74	mmHg					-1	mmHg	100	%
12576264	35650920	28639614	36.5	°F	81	bpm	25	insp/min	153	mmHg	119	mmHg	127	mmHg							95	%
12578079	32764204	20957776	36.17	°F	109	bpm	28	insp/min	134	mmHg	57	mmHg	77	mmHg							95	%
12578742	37257739	26490106	38.28	°F	95	bpm	20	insp/min	99	mmHg	59	mmHg	67	mmHg	77	mmHg	25	mmHg	42	mmHg	98	%
12579469	33173611	20547939	36.5	°F	87	bpm	21	insp/min	121	mmHg	43	mmHg	54	mmHg							94	%
12583923	38267635	24795186	36.94	°F	86	bpm	18	insp/min	127	mmHg	64	mmHg	77	mmHg							90	%
12588040	37319283	23173225	36.89	°F	90	bpm	15	insp/min	98	mmHg	67	mmHg	71	mmHg							94	%
12588901	30552161	29256390			68	bpm	16	insp/min	101	mmHg	44	mmHg	65	mmHg							93	%
12590117	36429336	25059932	37.39	°F	131	bpm	23	insp/min	124	mmHg	105	mmHg	109	mmHg	120	mmHg	90	mmHg	101	mmHg	99	%
12591968	37467441	29980726	36.67	°F	97	bpm	22	insp/min	150	mmHg	81	mmHg	97	mmHg	142	mmHg	53	mmHg	81	mmHg	100	%
12597139	36376536	20033219	36.94	°F	97	bpm	16	insp/min	92	mmHg	57	mmHg	65	mmHg	91	mmHg	53	mmHg	65	mmHg	100	%
12598727	34204437	28376297	36.11	°F	60	bpm	9	insp/min	154	mmHg	109	mmHg	116	mmHg	110	mmHg	68	mmHg	76	mmHg	100	%
12600095	30379671	29010056	38.06	°F	104	bpm	18	insp/min	107	mmHg	69	mmHg	82	mmHg							91	%
12601474	34488757	20931771	35.56	°F	108	bpm	17	insp/min	152	mmHg	80	mmHg	99	mmHg	136	mmHg	39	mmHg	25	mmHg	100	%
12602264	36479787	28818453	36.61	°F	124	bpm	24	insp/min	110	mmHg	96	mmHg	103	mmHg							100	%
12603903	33660196	22292234	39.5	°F	92	bpm	20	insp/min	192	mmHg	120	mmHg	142	mmHg							98	%
12603962	34081091	28821789	36.33	°F	85	bpm	15	insp/min	110	mmHg	49	mmHg	64	mmHg	87	mmHg	49	mmHg	63	mmHg	95	%
12605716	36876883	20381058	37	°F	86	bpm	24	insp/min	81	mmHg	46	mmHg	53	mmHg	104	mmHg	44	mmHg	61	mmHg	96	%
12605824	35532991	28552933	36.22	°F	81	bpm	25	insp/min	86	mmHg	57	mmHg	64	mmHg							98	%
12606407	31075621	20429379	36.11	°F	82	bpm	30	insp/min	93	mmHg	57	mmHg	66	mmHg	116	mmHg	61	mmHg	79	mmHg	96	%
12611824	33856536	22999606	36.94	°F	68	bpm	23	insp/min	103	mmHg	58	mmHg	78	mmHg	106	mmHg	44	mmHg	0	mmHg	100	%
12611869	34877105	25414972	36.5	°F	81	bpm	14	insp/min	101	mmHg	60	mmHg	70	mmHg	102	mmHg	64	mmHg	79	mmHg	100	%
12614351	35200432	25111133	36.89	°F	91	bpm	23	insp/min	137	mmHg	57	mmHg	77	mmHg							93	%
12616907	39996123	21185436	36.5	°F	77	bpm	16	insp/min	100	mmHg	43	mmHg	57	mmHg	152	mmHg	83	mmHg	108	mmHg	94	%
12620320	34798564	26639405	37.94	°F	105	bpm	21	insp/min	112	mmHg	59	mmHg	72	mmHg							94	%
12620822	34292607	23412935	36.67	°F	112	bpm	21	insp/min	115	mmHg	57	mmHg	72	mmHg							97	%
12621660	38610393	22228593	36.94	°F	92	bpm	17	insp/min	156	mmHg	44	mmHg	61	mmHg	81	mmHg	39	mmHg	51	mmHg	97	%
12623620	38927634	25039922	38.44	°F	120	bpm	29	insp/min							91	mmHg	66	mmHg	78	mmHg	93	%
12624383	34377867	28004428	36.56	°F	80	bpm	15	insp/min	99	mmHg	57	mmHg	69	mmHg	78	mmHg	49	mmHg	59	mmHg	81	%
12625430	35529313	24142270	37.28	°F	84	bpm	33	insp/min	142	mmHg	78	mmHg	94	mmHg	104	mmHg	61	mmHg	73	mmHg	100	%
12626136	37245436	20070470	36.39	°F	86	bpm	18	insp/min	124	mmHg	67	mmHg	80	mmHg							93	%
12629682	37351040	29604149	37	°F	76	bpm	11	insp/min	95	mmHg	65	mmHg	72	mmHg							97	%
12631670	32290423	20495031	36.72	°F	70	bpm	13	insp/min	118	mmHg	56	mmHg	69	mmHg	91	mmHg	45	mmHg	60	mmHg	96	%
12634741	34303572	29883191	36.28	°F	81	bpm	21	insp/min	150	mmHg	50	mmHg	73	mmHg							100	%
12634755	36738588	25987676	36.44	°F	81	bpm	12	insp/min	74	mmHg	40	mmHg	47	mmHg	106	mmHg	53	mmHg	70	mmHg	100	%
12634966	39712772	28882890	36.89	°F	80	bpm	12	insp/min	73	mmHg	47	mmHg	52	mmHg	107	mmHg	56	mmHg	71	mmHg	100	%
12636068	37556082	23341511	37.17	°F	120	bpm	9	insp/min	116	mmHg	81	mmHg	91	mmHg	87	mmHg	56	mmHg	69	mmHg	95	%
12639945	39790736	29422845	36.17	°F	61	bpm	15	insp/min	106	mmHg	77	mmHg	75	mmHg							100	%
12640327	32659288	26382914	36.72	°F	75	bpm	20	insp/min	128	mmHg	36	mmHg	53	mmHg	117	mmHg	54	mmHg	77	mmHg	100	%
12641866	34978142	25299854	37	°F	78	bpm	25	insp/min	79	mmHg	41	mmHg	49	mmHg	92	mmHg	41	mmHg	65	mmHg	100	%
12642549	38376767	26070151	36.67	°F	88	bpm	12	insp/min	104	mmHg	72	mmHg	79	mmHg	111	mmHg	58	mmHg	75	mmHg	100	%
12644640	33257984	26796408			97	bpm	18	insp/min	117	mmHg	55	mmHg	73	mmHg	108	mmHg	27	mmHg	62	mmHg	100	%
12646764	32694785	23512477	36.89	°F	81	bpm	11	insp/min	103	mmHg	72	mmHg	83	mmHg	94	mmHg	61	mmHg	70	mmHg	96	%
12648027	39672801	22299865	36.56	°F	60	bpm	29	insp/min	104	mmHg	79	mmHg	85	mmHg	123	mmHg	44	mmHg	71	mmHg	99	%
12648688	33729451	24735638	36.83	°F	90	bpm	13	insp/min	98	mmHg	57	mmHg	66	mmHg	114	mmHg	66	mmHg	83	mmHg	100	%
12651069	31963689	27132336	36.78	°F	53	bpm	16	insp/min	93	mmHg	44	mmHg	56	mmHg	94	mmHg	43	mmHg	57	mmHg	94	%
12654170	32028553	24301961	36.39	°F	86	bpm	26	insp/min	115	mmHg	62	mmHg	75	mmHg	110	mmHg	52	mmHg	86	mmHg	91	%
12654858	38131394	22452405	37.83	°F	80	bpm	16	insp/min	94	mmHg	51	mmHg	61	mmHg	104	mmHg	59	mmHg	76	mmHg	93	%
12655015	30243100	21178830	37.83	°F	95	bpm	25	insp/min	152	mmHg	71	mmHg	89	mmHg							95	%
12656352	37184074	26224034	36.67	°F	86	bpm	19	insp/min	124	mmHg	51	mmHg	71	mmHg							94	%
12660800	36196043	22501115	37.22	°F	82	bpm	19	insp/min	147	mmHg	69	mmHg	88	mmHg	145	mmHg	87	mmHg	121	mmHg	98	%
12662086	34654152	22308049	36.61	°F	82	bpm	29	insp/min	111	mmHg	52	mmHg	65	mmHg							100	%
12663841	36338932	21813536	37.06	°F	61	bpm	29	insp/min	97	mmHg	61	mmHg	73	mmHg							99	%
12663921	33547236	22376273	36.33	°F	122	bpm	19	insp/min	164	mmHg	106	mmHg	111	mmHg	144	mmHg	102	mmHg	118	mmHg	92	%
12669413	35575976	21160206	36.33	°F	60	bpm	17	insp/min	82	mmHg	33	mmHg	45	mmHg	96	mmHg	38	mmHg	58	mmHg	91	%
12671572	36048042	28385702	37.17	°F	80	bpm	12	insp/min	107	mmHg	61	mmHg	71	mmHg	113	mmHg	73	mmHg	87	mmHg	100	%
12671705	35055267	24964983	35.28	°F	72	bpm	18	insp/min	121	mmHg	62	mmHg	77	mmHg							95	%
12673141	39921830	21284928	37	°F	107	bpm	23	insp/min	141	mmHg	63	mmHg	78	mmHg	93	mmHg	76	mmHg	84	mmHg	94	%
12677040	39169498	22283090	39	°F	82	bpm	28	insp/min	111	mmHg	70	mmHg	80	mmHg	93	mmHg	57	mmHg	66	mmHg	99	%
12678659	36547286	23586555	37.89	°F	88	bpm	21	insp/min	152	mmHg	65	mmHg	89	mmHg							100	%
12678882	33027324	27735536	36.33	°F	71	bpm	14	insp/min	128	mmHg	113	mmHg	116	mmHg							100	%
12679486	32699652	24648277	36.83	°F	93	bpm	16	insp/min	145	mmHg	83	mmHg	96	mmHg							92	%
12680771	38553364	21684235	37.22	°F	93	bpm	9	insp/min	97	mmHg	49	mmHg	61	mmHg	105	mmHg	47	mmHg	69	mmHg	100	%
12682844	35449561	28963969	36.5	°F	113	bpm	18	insp/min	153	mmHg	115	mmHg	119	mmHg	159	mmHg	85	mmHg	116	mmHg	85	%
12683197	32225029	23772093	37.72	°F	84	bpm	29	insp/min	82	mmHg	47	mmHg	55	mmHg	146	mmHg	50	mmHg	80	mmHg	98	%
12683611	37711117	29734598	36.22	°F	110	bpm	24	insp/min	99	mmHg	48	mmHg	61	mmHg							93	%
12684652	35512760	23670917	36.83	°F	89	bpm	21	insp/min	150	mmHg	81	mmHg	97	mmHg							98	%
12684822	37924898	28115389	36.67	°F	124	bpm	22	insp/min	122	mmHg	72	mmHg	84	mmHg							100	%
12686139	33358455	23165687	36.56	°F	65	bpm	16	insp/min	127	mmHg	76	mmHg	87	mmHg	145	mmHg	56	mmHg	102	mmHg	93	%
12686318	35410679	25196475	36.72	°F	61	bpm	21	insp/min	135	mmHg	72	mmHg	90	mmHg							99	%
12688666	31263028	21577982	36.5	°F	80	bpm	9	insp/min	78	mmHg	50	mmHg	59	mmHg	137	mmHg	66	mmHg	91	mmHg	100	%
12694700	31421727	27730764	37.11	°F	67	bpm	25	insp/min	143	mmHg	67	mmHg	86	mmHg							97	%
12695096	33550720	20892953	37.06	°F	80	bpm	16	insp/min	106	mmHg	58	mmHg	70	mmHg	114	mmHg	70	mmHg	86	mmHg	100	%
12697277	36596869	24544068	36.39	°F	78	bpm	15	insp/min	137	mmHg	65	mmHg	82	mmHg							88	%
12698729	35835048	28200332	36.39	°F	104	bpm	15	insp/min	113	mmHg	41	mmHg	59	mmHg	128	mmHg	52	mmHg	82	mmHg	97	%
12699927	36084523	22651135	37.44	°F	90	bpm	16	insp/min	92	mmHg	45	mmHg	60	mmHg							96	%
12705048	33393580	22073798	37.11	°F	77	bpm	24	insp/min	95	mmHg	53	mmHg	63	mmHg							98	%
12705112	33771851	23877597	36.94	°F	114	bpm	43	insp/min	109	mmHg	74	mmHg	86	mmHg							87	%
12705612	34103183	24118022	35.56	°F	67	bpm	17	insp/min	93	mmHg	43	mmHg	56	mmHg	98	mmHg	42	mmHg	57	mmHg	99	%
12707214	36495971	22872927	36.44	°F	80	bpm	17	insp/min	148	mmHg	60	mmHg	80	mmHg							97	%
12707710	39096583	23334059	37.44	°F	127	bpm	26	insp/min	104	mmHg	70	mmHg	79	mmHg							99	%
12707756	36226794	25399769	36.72	°F	93	bpm	20	insp/min	96	mmHg	59	mmHg	71	mmHg	98	mmHg	63	mmHg	77	mmHg	97	%
12709418	39612812	24019808	37.61	°F	91	bpm	13	insp/min	74	mmHg	51	mmHg	53	mmHg	133	mmHg	63	mmHg	84	mmHg	99	%
12710627	30370505	23118531	37.33	°F	64	bpm	16	insp/min	122	mmHg	92	mmHg	100	mmHg	98	mmHg	74	mmHg	85	mmHg	100	%
12710966	38426371	28618361	36.67	°F	110	bpm	10	insp/min	94	mmHg	70	mmHg	78	mmHg	120	mmHg	66	mmHg	83	mmHg	99	%
12712015	34877691	29679500	36.72	°F	83	bpm	12	insp/min	116	mmHg	66	mmHg	76	mmHg	117	mmHg	46	mmHg	78	mmHg	95	%
12713061	30500635	21328012	37.06	°F	75	bpm	16	insp/min	94	mmHg	45	mmHg	57	mmHg							96	%
12713791	32818257	21057642	36.56	°F	87	bpm	16	insp/min	111	mmHg	55	mmHg	68	mmHg							100	%
12714119	39569158	28852886	35.83	°F	97	bpm	24	insp/min	143	mmHg	53	mmHg	76	mmHg	162	mmHg	57	mmHg	87	mmHg	94	%
12717101	37330368	24118811	37.22	°F	76	bpm	20	insp/min	132	mmHg	53	mmHg	73	mmHg	124	mmHg	55	mmHg	11	mmHg	98	%
12719159	39989733	23682873	36.67	°F	71	bpm	16	insp/min	139	mmHg	49	mmHg	69	mmHg	107	mmHg	52	mmHg	70	mmHg	100	%
12719524	30094370	20247441	35.83	°F	73	bpm	17	insp/min	94	mmHg	62	mmHg	70	mmHg	129	mmHg	55	mmHg	83	mmHg	96	%
12719657	30828325	28801975	38	°F	70	bpm	24	insp/min	155	mmHg	55	mmHg	81	mmHg	168	mmHg	73	mmHg	107	mmHg	94	%
12723597	36304176	28612481	35.67	°F	100	bpm	24	insp/min	115	mmHg	51	mmHg	69	mmHg	102	mmHg	67	mmHg	81	mmHg	79	%
12723959	34932613	21918671	36.61	°F	71	bpm	19	insp/min	109	mmHg	71	mmHg	81	mmHg	120	mmHg	52	mmHg	313	mmHg	96	%
12725946	32271607	27580248	36.72	°F	93	bpm	25	insp/min	94	mmHg	54	mmHg	64	mmHg							92	%
12729806	32497054	20571804	37.83	°F	81	bpm	21	insp/min	79	mmHg	50	mmHg	61	mmHg							94	%
12730395	33205204	26047064	37.22	°F	113	bpm	24	insp/min	97	mmHg	76	mmHg	81	mmHg							100	%
12731298	38222687	28842526	36	°F	88	bpm	14	insp/min	103	mmHg	53	mmHg	65	mmHg	121	mmHg	60	mmHg	80	mmHg	100	%
12734486	35300342	28158953	36.78	°F	88	bpm	22	insp/min	134	mmHg	106	mmHg	112	mmHg							100	%
12736581	34491523	21926888	36.56	°F	78	bpm	14	insp/min	168	mmHg	92	mmHg	114	mmHg	102	mmHg	65	mmHg	81	mmHg	93	%
12737402	33947679	29656929	37.06	°F	75	bpm	20	insp/min	98	mmHg	47	mmHg	60	mmHg	154	mmHg	68	mmHg	97	mmHg	100	%
12739652	31577045	25978400	36.89	°F	103	bpm	20	insp/min	133	mmHg	74	mmHg	87	mmHg	109	mmHg	64	mmHg	80	mmHg	36	%
12740948	38596980	26052133	36.39	°F	70	bpm	17	insp/min	142	mmHg	59	mmHg	80	mmHg	167	mmHg	74	mmHg	100	mmHg	98	%
12741245	30449688	23410792	36.78	°F	53	bpm	18	insp/min	104	mmHg	71	mmHg	80	mmHg	111	mmHg	46	mmHg	70	mmHg	100	%
12741325	35449267	20860534			86	bpm	19	insp/min	123	mmHg	97	mmHg	102	mmHg	102	mmHg	68	mmHg	82	mmHg	93	%
12744661	34611338	29913731	36	°F	100	bpm	19	insp/min	93	mmHg	69	mmHg	74	mmHg							86	%
12746532	32911554	28922520	37.89	°F	119	bpm	27	insp/min	107	mmHg	52	mmHg	67	mmHg	101	mmHg	67	mmHg	79	mmHg	99	%
12746653	31703996	22921065	36.83	°F	98	bpm	30	insp/min	124	mmHg	61	mmHg	80	mmHg	69	mmHg	41	mmHg	50	mmHg	93	%
12751607	37987126	27373350	36.56	°F	53	bpm	15	insp/min	104	mmHg	74	mmHg	85	mmHg							81	%
12752094	35503043	22741630	36.5	°F	91	bpm	30	insp/min	170	mmHg	112	mmHg	125	mmHg	118	mmHg	59	mmHg	76	mmHg	96	%
12752572	31901798	27674406	36.94	°F	111	bpm	28	insp/min	114	mmHg	79	mmHg	90	mmHg	86	mmHg	64	mmHg	74	mmHg	99	%
12753882	33327592	29849272	36.78	°F	92	bpm	16	insp/min	76	mmHg	15	mmHg	70	mmHg	140	mmHg	69	mmHg	93	mmHg	99	%
12753907	34290467	27484831	36.44	°F	74	bpm	24	insp/min	101	mmHg	59	mmHg	67	mmHg							87	%
12754871	30256612	29291425	37.11	°F	133	bpm	30	insp/min	180	mmHg	78	mmHg	104	mmHg	116	mmHg	56	mmHg	81	mmHg	57	%
12756525	34339688	20172092	36.61	°F	76	bpm	21	insp/min	115	mmHg	67	mmHg	82	mmHg	80	mmHg	63	mmHg	68	mmHg	92	%
12757169	33411710	26989759	37.06	°F	141	bpm	22	insp/min	112	mmHg	71	mmHg	74	mmHg	109	mmHg	38	mmHg	61	mmHg	92	%
12759241	33462738	26279428	37.17	°F	98	bpm	21	insp/min	114	mmHg	51	mmHg	65	mmHg							93	%
12762391	36178749	22395114	36.67	°F	82	bpm	10	insp/min	114	mmHg	57	mmHg	73	mmHg	109	mmHg	57	mmHg	73	mmHg	100	%
12768940	36805192	21618403	38.06	°F	132	bpm	25	insp/min	122	mmHg	78	mmHg	90	mmHg	54	mmHg	36	mmHg	4	mmHg	96	%
12773131	37774419	24669778	35.89	°F	75	bpm	24	insp/min	112	mmHg	57	mmHg	71	mmHg							97	%
12775498	39580384	20678397	39.61	°F	143	bpm	32	insp/min	113	mmHg	69	mmHg	76	mmHg	95	mmHg	46	mmHg	62	mmHg	94	%
12780478	30009505	28468774	37	°F	76	bpm	12	insp/min	139	mmHg	96	mmHg	111	mmHg	115	mmHg	56	mmHg	75	mmHg	98	%
12782295	33708830	28711743	37.44	°F	80	bpm	16	insp/min	109	mmHg	67	mmHg	76	mmHg	113	mmHg	63	mmHg	80	mmHg	100	%
12788091	36066057	27580197	36.72	°F	85	bpm	15	insp/min	137	mmHg	50	mmHg	73	mmHg							100	%
12789053	30389421	22234196	37.06	°F	107	bpm	24	insp/min	125	mmHg	51	mmHg	59	mmHg	94	mmHg	45	mmHg	63	mmHg	95	%
12793001	32136714	24340187	35.94	°F	104	bpm	30	insp/min	137	mmHg	59	mmHg	91	mmHg							92	%
12793258	38613519	20784786	37.11	°F	126	bpm	25	insp/min	72	mmHg	47	mmHg	51	mmHg							86	%
12799029	33067786	25638854	38	°F	67	bpm	21	insp/min	141	mmHg	61	mmHg	86	mmHg							100	%
12799272	39931237	23669294	37.06	°F	60	bpm	13	insp/min	130	mmHg	63	mmHg	79	mmHg	109	mmHg	51	mmHg	68	mmHg	94	%
12805198	37109161	27613078	37.06	°F	58	bpm	14	insp/min	153	mmHg	55	mmHg	78	mmHg	123	mmHg	43	mmHg	-36	mmHg	100	%
12805443	31586876	28711909	37.11	°F	72	bpm	10	insp/min	93	mmHg	57	mmHg	65	mmHg	147	mmHg	68	mmHg	100	mmHg	100	%
12810752	34708203	28492080	36.39	°F	59	bpm	14	insp/min	127	mmHg	78	mmHg	86	mmHg	127	mmHg	64	mmHg	85	mmHg	99	%
12814111	34071736	24560448	36.78	°F	131	bpm	17	insp/min	93	mmHg	64	mmHg	71	mmHg	98	mmHg	59	mmHg	71	mmHg	93	%
12816320	30145276	29484661	37.17	°F	137	bpm	27	insp/min	107	mmHg	49	mmHg	63	mmHg							95	%
12816899	33170440	22567719	35.67	°F	108	bpm	16	insp/min	79	mmHg	53	mmHg	57	mmHg							98	%
12816952	38999166	25833965	35.44	°F	77	bpm	16	insp/min	129	mmHg	75	mmHg	89	mmHg							100	%
12821625	31159916	27848569	36.39	°F	97	bpm	14	insp/min	109	mmHg	53	mmHg	68	mmHg	135	mmHg	75	mmHg	102	mmHg	100	%
12822417	34028253	29370917	36.33	°F	99	bpm	16	insp/min	115	mmHg	71	mmHg	82	mmHg	106	mmHg	71	mmHg	84	mmHg	93	%
12826995	32803587	22389954	36.89	°F	86	bpm	24	insp/min	110	mmHg	81	mmHg	88	mmHg							92	%
12828031	36596177	22875214	36.39	°F	61	bpm	17	insp/min	138	mmHg	56	mmHg	76	mmHg							99	%
12828050	39741900	21589904	36.39	°F	57	bpm	14	insp/min	157	mmHg	55	mmHg	81	mmHg							93	%
12834295	30909545	24254007	35.39	°F	66	bpm	23	insp/min	89	mmHg	42	mmHg	53	mmHg							98	%
12834788	38714211	24092508	39.28	°F	116	bpm	19	insp/min	131	mmHg	77	mmHg	88	mmHg	85	mmHg	49	mmHg	-4	mmHg	96	%
12835204	36742211	29939761	36.5	°F	84	bpm	16	insp/min	124	mmHg	32	mmHg	57	mmHg	68	mmHg	36	mmHg	49	mmHg	87	%
12837356	34162544	27495238	38	°F	80	bpm	20	insp/min	105	mmHg	43	mmHg	59	mmHg	148	mmHg	77	mmHg	2	mmHg	99	%
12837948	34435255	20012163	37.22	°F	87	bpm	28	insp/min	145	mmHg	42	mmHg	69	mmHg							100	%
12839207	33779251	21569644	37.94	°F	98	bpm	25	insp/min	124	mmHg	75	mmHg	88	mmHg							98	%
12840146	33450222	21034212	36.89	°F	118	bpm	18	insp/min	95	mmHg	61	mmHg	68	mmHg							98	%
12840278	37717749	21604617	37.5	°F	130	bpm	24	insp/min	144	mmHg	81	mmHg	93	mmHg							94	%
12842941	35318787	23480053	37	°F	65	bpm	12	insp/min	118	mmHg	67	mmHg	81	mmHg							100	%
12845930	32676856	29988959	37.11	°F	74	bpm	16	insp/min	98	mmHg	61	mmHg	70	mmHg							93	%
12846283	31748510	29628674	36.39	°F	119	bpm	27	insp/min	135	mmHg	79	mmHg	96	mmHg							94	%
12847817	38442730	23048103	36.56	°F	90	bpm	24	insp/min	134	mmHg	78	mmHg	92	mmHg	103	mmHg	58	mmHg	5	mmHg	100	%
12848433	37505032	26161838	35.33	°F	71	bpm	22	insp/min	152	mmHg	73	mmHg	92	mmHg	143	mmHg	63	mmHg	93	mmHg	100	%
12848856	32606321	20987466	37.67	°F	78	bpm	22	insp/min	147	mmHg	53	mmHg	75	mmHg	152	mmHg	48	mmHg	81	mmHg	93	%
12852254	31285867	25857654	37.11	°F	83	bpm	25	insp/min	154	mmHg	79	mmHg	98	mmHg	96	mmHg	48	mmHg	59	mmHg	99	%
12853711	31015337	25849371	36.44	°F	66	bpm	10	insp/min	145	mmHg	58	mmHg	84	mmHg							99	%
12854593	30192099	28763740	36.94	°F	143	bpm	37	insp/min	185	mmHg	107	mmHg	129	mmHg							91	%
12855989	31377399	27950133	36.61	°F	84	bpm	22	insp/min	113	mmHg	40	mmHg	48	mmHg							96	%
12856125	31201080	29403466	36.56	°F	67	bpm	16	insp/min	124	mmHg	80	mmHg	90	mmHg	119	mmHg	48	mmHg	73	mmHg	96	%
12856657	34989182	28365452	36.56	°F	69	bpm	16	insp/min	135	mmHg	74	mmHg	90	mmHg	123	mmHg	62	mmHg	80	mmHg	96	%
12860204	36123826	27198150	35.44	°F	89	bpm	22	insp/min	110	mmHg	79	mmHg	85	mmHg	108	mmHg	56	mmHg	71	mmHg	100	%
12860941	38151958	25544823	37.06	°F	92	bpm	16	insp/min	97	mmHg	47	mmHg	63	mmHg	109	mmHg	49	mmHg	7	mmHg	91	%
12861888	34791606	28995188	36.39	°F	89	bpm	29	insp/min	135	mmHg	57	mmHg	76	mmHg							97	%
12862321	32737479	27343985	36.06	°F	78	bpm	28	insp/min	99	mmHg	67	mmHg	73	mmHg	88	mmHg	54	mmHg	65	mmHg	92	%
12863662	38845954	22930856	36.83	°F	78	bpm	15	insp/min	113	mmHg	54	mmHg	67	mmHg	149	mmHg	74	mmHg	98	mmHg	100	%
12867875	34425810	27831438	36.39	°F	73	bpm	15	insp/min	103	mmHg	57	mmHg	67	mmHg	105	mmHg	43	mmHg	28	mmHg	92	%
12874696	32170779	25528690	36.5	°F	65	bpm	16	insp/min	144	mmHg	74	mmHg	90	mmHg							100	%
12875089	30034142	28590693	36.39	°F	105	bpm	29	insp/min	105	mmHg	57	mmHg	66	mmHg	114	mmHg	69	mmHg	88	mmHg	86	%
12875526	33971148	21247950	37.22	°F	32	bpm	16	insp/min	108	mmHg	44	mmHg	60	mmHg							97	%
12876138	37800727	27443188	36.56	°F	76	bpm	7	insp/min	125	mmHg	47	mmHg	66	mmHg	105	mmHg	53	mmHg	74	mmHg	97	%
12876250	35060852	20920820	36.67	°F	110	bpm	21	insp/min	103	mmHg	49	mmHg	61	mmHg							92	%
12877713	31164400	20721453	37.67	°F	101	bpm	26	insp/min	106	mmHg	54	mmHg	64	mmHg							99	%
12880790	39919388	22331412	37.22	°F	82	bpm	16	insp/min	99	mmHg	59	mmHg	69	mmHg							98	%
12882286	38189753	26133697	36.78	°F	79	bpm	15	insp/min	102	mmHg	55	mmHg	67	mmHg							98	%
12883917	38025120	29575966	36.5	°F	85	bpm	16	insp/min	98	mmHg	39	mmHg	54	mmHg	115	mmHg	55	mmHg	74	mmHg	100	%
12885839	33086444	24454271	37	°F	69	bpm	12	insp/min	126	mmHg	81	mmHg	89	mmHg	85	mmHg	51	mmHg	61	mmHg	100	%
12886804	30242588	20554695	37.11	°F	118	bpm	30	insp/min	61	mmHg	47	mmHg	50	mmHg	74	mmHg	54	mmHg	61	mmHg	95	%
12886813	34388892	28879694	35.5	°F	120	bpm	33	insp/min	147	mmHg	92	mmHg	107	mmHg							99	%
12886834	38124917	29473616	36.5	°F	116	bpm	34	insp/min	126	mmHg	66	mmHg	80	mmHg							98	%
12889151	31877689	28123809	38.5	°F	85	bpm	19	insp/min	88	mmHg	46	mmHg	50	mmHg							94	%
12889874	39766062	27419281	36.72	°F	89	bpm	26	insp/min	96	mmHg	50	mmHg	61	mmHg	139	mmHg	57	mmHg	89	mmHg	100	%
12892230	37026273	23873990	37	°F	58	bpm	21	insp/min							126	mmHg	66	mmHg	88	mmHg	99	%
12896960	32294257	27866798	36.89	°F	105	bpm	19	insp/min	111	mmHg	78	mmHg	89	mmHg							98	%
12897194	33473720	22086492	35.11	°F	65	bpm	24	insp/min	131	mmHg	66	mmHg	78	mmHg	114	mmHg	73	mmHg	89	mmHg	92	%
12902262	32479705	27307774	36.33	°F	60	bpm	17	insp/min	133	mmHg	47	mmHg	67	mmHg							98	%
12903508	38554782	28889493	36.67	°F	77	bpm	14	insp/min	93	mmHg	52	mmHg	63	mmHg	90	mmHg	43	mmHg	59	mmHg	100	%
12904593	37008108	22523148	36.72	°F	97	bpm	25	insp/min	163	mmHg	59	mmHg	85	mmHg	116	mmHg	47	mmHg	70	mmHg	100	%
12905199	36659101	28682209	36.5	°F	102	bpm	22	insp/min	83	mmHg	45	mmHg	56	mmHg	128	mmHg	55	mmHg	0	mmHg	98	%
12909685	37151868	25632086	37	°F	90	bpm	19	insp/min	146	mmHg	61	mmHg	79	mmHg							94	%
12913807	36803120	28189835	36.72	°F	100	bpm	22	insp/min	135	mmHg	64	mmHg	78	mmHg							90	%
12914859	34120793	25157400	36.33	°F	61	bpm	18	insp/min	132	mmHg	43	mmHg	66	mmHg	161	mmHg	54	mmHg	91	mmHg	100	%
12917345	39107382	22725279	36.06	°F	72	bpm	22	insp/min	86	mmHg	55	mmHg	62	mmHg	88	mmHg	52	mmHg	67	mmHg	97	%
12918606	34526707	29522161	36.67	°F	80	bpm	18	insp/min	80	mmHg	42	mmHg	52	mmHg	57	mmHg	27	mmHg	36	mmHg	97	%
12918714	33890341	21827250	36.83	°F	94	bpm	19	insp/min	103	mmHg	44	mmHg	59	mmHg							98	%
12921573	31391132	23383995	37.89	°F	130	bpm	14	insp/min	133	mmHg	84	mmHg	98	mmHg							96	%
12926897	38750362	29181422	37.94	°F	114	bpm	20	insp/min	115	mmHg	23	mmHg	45	mmHg	136	mmHg	52	mmHg	81	mmHg	96	%
12927984	31799674	24281417	37.11	°F	93	bpm	16	insp/min	131	mmHg	45	mmHg	64	mmHg	97	mmHg	46	mmHg	61	mmHg	99	%
12928031	33473149	28293501	36.94	°F	75	bpm	15	insp/min	128	mmHg	56	mmHg	72	mmHg							94	%
12929459	37201080	24467417	36.56	°F	88	bpm	15	insp/min	83	mmHg	43	mmHg	53	mmHg	90	mmHg	57	mmHg	69	mmHg	99	%
12929759	39000847	27934958	36.78	°F	88	bpm	13	insp/min	143	mmHg	83	mmHg	87	mmHg	181	mmHg	65	mmHg	101	mmHg	95	%
12935838	34979576	25150751	37.06	°F	90	bpm	16	insp/min	81	mmHg	54	mmHg	60	mmHg	135	mmHg	75	mmHg	99	mmHg	100	%
12936917	33368925	26172137	37.22	°F	111	bpm	11	insp/min	93	mmHg	54	mmHg	63	mmHg	110	mmHg	68	mmHg	82	mmHg	99	%
12938880	38824473	29282011	36.72	°F	80	bpm	14	insp/min	114	mmHg	61	mmHg	73	mmHg	98	mmHg	52	mmHg	68	mmHg	100	%
12938997	30070238	21107537	36.72	°F	64	bpm	23	insp/min	144	mmHg	111	mmHg	121	mmHg	112	mmHg	62	mmHg	84	mmHg	96	%
12940091	34146857	21915926	36.33	°F	87	bpm	16	insp/min	152	mmHg	62	mmHg	82	mmHg	136	mmHg	57	mmHg	84	mmHg	100	%
12941037	34034497	20533238	36.22	°F	100	bpm	18	insp/min	141	mmHg	64	mmHg	83	mmHg							97	%
12942169	32865019	25134954	36.94	°F	69	bpm	14	insp/min	141	mmHg	81	mmHg	97	mmHg	115	mmHg	39	mmHg	67	mmHg	96	%
12945639	38087113	28006697	36.72	°F	72	bpm	25	insp/min	111	mmHg	58	mmHg	71	mmHg							98	%
12947315	35189954	23860882	35.61	°F	88	bpm	32	insp/min	136	mmHg	80	mmHg	97	mmHg							100	%
12948123	36970572	24478682	37.22	°F	131	bpm	26	insp/min	139	mmHg	87	mmHg	96	mmHg							99	%
12948163	37598224	28696854	34.56	°F	85	bpm	12	insp/min	150	mmHg	75	mmHg	92	mmHg	181	mmHg	89	mmHg	126	mmHg	100	%
12954931	36447271	23046729	36.67	°F	53	bpm	16	insp/min	87	mmHg	59	mmHg	68	mmHg							94	%
12957869	35796444	23498084	37	°F	102	bpm	21	insp/min	99	mmHg	62	mmHg	73	mmHg	117	mmHg	61	mmHg	77	mmHg	95	%
12962409	36897821	23101350	37.17	°F	67	bpm	27	insp/min	149	mmHg	77	mmHg	96	mmHg							97	%
12963490	32016140	29194808	36.67	°F	76	bpm	22	insp/min	104	mmHg	50	mmHg	63	mmHg	98	mmHg	46	mmHg	63	mmHg	100	%
12963926	39026094	27811184	36.72	°F	90	bpm	22	insp/min	121	mmHg	57	mmHg	74	mmHg							95	%
12967466	31046125	29390476	36.89	°F	73	bpm	19	insp/min	87	mmHg	41	mmHg	55	mmHg							99	%
12972444	30239744	26536974	36.78	°F	63	bpm	16	insp/min	71	mmHg	56	mmHg	59	mmHg	123	mmHg	65	mmHg	91	mmHg	99	%
12973949	39814603	25742250	36.11	°F	95	bpm	25	insp/min	196	mmHg	86	mmHg	114	mmHg							89	%
12975244	32826189	20959368	36.72	°F	40	bpm	21	insp/min	97	mmHg	57	mmHg	66	mmHg							100	%
12975635	34634948	22890659	35.78	°F	71	bpm	16	insp/min	109	mmHg	61	mmHg	74	mmHg	88	mmHg	44	mmHg	56	mmHg	97	%
12978544	31453213	21758834	36.56	°F	82	bpm	18	insp/min	111	mmHg	55	mmHg	70	mmHg	166	mmHg	71	mmHg	106	mmHg	88	%
12979369	33018292	24573804	36.28	°F	94	bpm	16	insp/min	108	mmHg	64	mmHg	75	mmHg							99	%
12980603	30045159	29059351	36.56	°F	155	bpm	35	insp/min	142	mmHg	91	mmHg	103	mmHg							90	%
12982096	38461357	23242797	37.61	°F	102	bpm	16	insp/min	90	mmHg	72	mmHg	77	mmHg	122	mmHg	65	mmHg	89	mmHg	94	%
12982786	31778525	28600986	36.39	°F	76	bpm	26	insp/min	86	mmHg	48	mmHg	55	mmHg	127	mmHg	59	mmHg	86	mmHg	100	%
12986731	30157987	24524547	36.67	°F	62	bpm	24	insp/min	86	mmHg	45	mmHg	56	mmHg							99	%
12988392	32003074	25095720	36.94	°F	80	bpm	14	insp/min	141	mmHg	57	mmHg	75	mmHg	130	mmHg	72	mmHg	94	mmHg	99	%
12988872	32478868	25544435	36.61	°F	99	bpm	18	insp/min	85	mmHg	50	mmHg	59	mmHg					121	mmHg	100	%
12989843	34577612	25134429	34.72	°F	69	bpm	12	insp/min	148	mmHg	33	mmHg	64	mmHg	116	mmHg	31	mmHg	49	mmHg	71	%
12990140	34528818	29022270	36.06	°F	109	bpm	27	insp/min	102	mmHg	47	mmHg	69	mmHg	116	mmHg	52	mmHg	327	mmHg	100	%
12993146	32964078	28579208	36.78	°F	68	bpm	27	insp/min	112	mmHg	51	mmHg	69	mmHg	167	mmHg	61	mmHg	-6	mmHg	98	%
12993525	34441168	29019770	36.89	°F	69	bpm	27	insp/min	108	mmHg	75	mmHg	81	mmHg							88	%
12994583	37749734	20034560	37.39	°F	84	bpm	14	insp/min	136	mmHg	68	mmHg	71	mmHg	106	mmHg	64	mmHg	80	mmHg	100	%
12999347	38945490	27196425	36.39	°F	132	bpm	19	insp/min	95	mmHg	50	mmHg	59	mmHg	120	mmHg	68	mmHg	85	mmHg	87	%
13000092	37287859	27136710	37.06	°F	80	bpm	0	insp/min	136	mmHg	62	mmHg	81	mmHg	94	mmHg	52	mmHg	63	mmHg	100	%
13005213	31313221	25902946	37.5	°F	90	bpm	25	insp/min	139	mmHg	89	mmHg	99	mmHg							99	%
13005295	33627276	27238441	36.72	°F	71	bpm	9	insp/min	118	mmHg	63	mmHg	76	mmHg	129	mmHg	77	mmHg	91	mmHg	100	%
13007744	32597621	23394784	36.33	°F	84	bpm	17	insp/min	95	mmHg	51	mmHg	61	mmHg	141	mmHg	79	mmHg	101	mmHg	100	%
13009403	31653401	28855202	37	°F	109	bpm	15	insp/min	124	mmHg	72	mmHg	87	mmHg							93	%
13010075	36556828	22670880	36.39	°F	97	bpm	35	insp/min	118	mmHg	76	mmHg	86	mmHg							92	%
13010423	38367302	26084305	36.72	°F	121	bpm	29	insp/min	148	mmHg	122	mmHg	132	mmHg	107	mmHg	49	mmHg	72	mmHg	95	%
13014714	31707715	27743947	37	°F	87	bpm	12	insp/min							118	mmHg	66	mmHg	84	mmHg	100	%
13014961	36090192	26459640	37.83	°F	83	bpm	14	insp/min	73	mmHg	33	mmHg	43	mmHg	114	mmHg	60	mmHg	79	mmHg	100	%
13014963	36732527	29021422	37.39	°F	107	bpm	14	insp/min	160	mmHg	60	mmHg	87	mmHg	119	mmHg	43	mmHg	70	mmHg	100	%
13017386	37904621	20509990	37.72	°F	86	bpm	14	insp/min	120	mmHg	59	mmHg	74	mmHg	116	mmHg	64	mmHg	83	mmHg	99	%
13017503	32941966	21320306	37.28	°F	107	bpm	27	insp/min	132	mmHg	71	mmHg	81	mmHg							96	%
13018203	32090007	26519584	36.89	°F	79	bpm	16	insp/min	120	mmHg	71	mmHg	87	mmHg							100	%
13019601	38721211	25074807	36.17	°F	106	bpm	20	insp/min	122	mmHg	59	mmHg	73	mmHg							97	%
13021148	34244938	25628893	36.33	°F	73	bpm	19	insp/min	135	mmHg	95	mmHg	103	mmHg	112	mmHg	46	mmHg	68	mmHg	100	%
13021449	32096776	24347414	36.11	°F	46	bpm	14	insp/min	118	mmHg	68	mmHg	79	mmHg	93	mmHg	66	mmHg	76	mmHg	100	%
13021846	30904052	23998396	37	°F	102	bpm	15	insp/min	117	mmHg	49	mmHg	66	mmHg	95	mmHg	40	mmHg	58	mmHg	91	%
13022039	35532406	28555350	36.56	°F	110	bpm	22	insp/min	93	mmHg	63	mmHg	70	mmHg							96	%
13022637	33139563	24172172	37.5	°F	88	bpm	19	insp/min	87	mmHg	49	mmHg	58	mmHg	97	mmHg	58	mmHg	71	mmHg	95	%
13025331	34164956	21458587	37.11	°F	103	bpm	21	insp/min	82	mmHg	42	mmHg	56	mmHg	90	mmHg	46	mmHg	62	mmHg	99	%
13029938	33312436	21446172	36.56	°F	88	bpm	9	insp/min	102	mmHg	40	mmHg	56	mmHg	95	mmHg	46	mmHg	60	mmHg	100	%
13030541	33014693	29372534	36.78	°F	104	bpm	25	insp/min	182	mmHg	85	mmHg	106	mmHg							94	%
13031833	33888235	28357467	36.72	°F	90	bpm	26	insp/min	138	mmHg	56	mmHg	75	mmHg	115	mmHg	66	mmHg	84	mmHg	98	%
13033327	39867250	21093920	36.17	°F	116	bpm	18	insp/min	147	mmHg	81	mmHg	96	mmHg	181	mmHg	88	mmHg	126	mmHg	92	%
13033509	38662455	20649731	37.33	°F	92	bpm	23	insp/min	133	mmHg	74	mmHg	87	mmHg							94	%
13036184	35144051	28963674	36.28	°F	69	bpm	25	insp/min	80	mmHg	44	mmHg	53	mmHg	145	mmHg	51	mmHg	38	mmHg	100	%
13039756	35613774	26791146	36.28	°F	82	bpm	10	insp/min	125	mmHg	52	mmHg	72	mmHg	128	mmHg	77	mmHg	98	mmHg	100	%
13040569	35090925	27844105	37.06	°F	80	bpm	16	insp/min	91	mmHg	56	mmHg	63	mmHg	122	mmHg	71	mmHg	89	mmHg	100	%
13041135	38536103	20476767	36.33	°F	133	bpm	11	insp/min	127	mmHg	80	mmHg	94	mmHg							100	%
13042648	35031845	26157365	36.83	°F	114	bpm	20	insp/min	77	mmHg	31	mmHg	41	mmHg	71	mmHg	47	mmHg	-9	mmHg	73	%
13044086	35033372	24024798	38.28	°F	162	bpm	29	insp/min	171	mmHg	116	mmHg	128	mmHg	160	mmHg	98	mmHg	121	mmHg	90	%
13046240	34987550	29029681	37.11	°F	72	bpm	14	insp/min	130	mmHg	69	mmHg	83	mmHg	138	mmHg	53	mmHg	82	mmHg	94	%
13053623	33220556	21981457	34.5	°F	102	bpm	40	insp/min	150	mmHg	85	mmHg	99	mmHg	86	mmHg	52	mmHg	67	mmHg	72	%
13055950	39768937	28507903	36.44	°F	101	bpm	20	insp/min	121	mmHg	56	mmHg	72	mmHg	133	mmHg	42	mmHg	74	mmHg	94	%
13058554	32919041	22220379	36.56	°F	107	bpm	23	insp/min	116	mmHg	67	mmHg	79	mmHg							96	%
13059012	34047022	22649733	36.78	°F	60	bpm	23	insp/min	118	mmHg	47	mmHg	63	mmHg							100	%
13063859	34708600	23419521	37.5	°F	101	bpm	28	insp/min	117	mmHg	75	mmHg	84	mmHg	200	mmHg	91	mmHg	123	mmHg	93	%
13065656	32708666	25812513	36.33	°F	90	bpm	21	insp/min	114	mmHg	75	mmHg	89	mmHg							97	%
13069434	31611273	26792980	35.06	°F	66	bpm	10	insp/min	104	mmHg	55	mmHg	68	mmHg	123	mmHg	68	mmHg	89	mmHg	100	%
13074311	37878030	26095534	36.94	°F	95	bpm	17	insp/min	109	mmHg	67	mmHg	74	mmHg	101	mmHg	51	mmHg	4	mmHg	98	%
13077571	30689359	29602112	35.78	°F	80	bpm	29	insp/min	122	mmHg	62	mmHg	76	mmHg	121	mmHg	60	mmHg	82	mmHg	96	%
13078497	37888515	26760002	37.5	°F	87	bpm	13	insp/min	111	mmHg	63	mmHg	72	mmHg	108	mmHg	42	mmHg	63	mmHg	86	%
13080111	38011202	24845258	36.67	°F	52	bpm	12	insp/min	107	mmHg	51	mmHg	65	mmHg							99	%
13082436	32551964	28874660	36.56	°F	93	bpm	22	insp/min	106	mmHg	48	mmHg	61	mmHg							100	%
13082930	39178312	28605235	37.28	°F	60	bpm	13	insp/min	83	mmHg	54	mmHg	64	mmHg							97	%
13085252	33911293	27367766	37.83	°F	118	bpm	17	insp/min	97	mmHg	52	mmHg	62	mmHg	97	mmHg	47	mmHg	-2	mmHg	94	%
13085916	36044915	29535117	36.83	°F	155	bpm	27	insp/min	136	mmHg	111	mmHg	117	mmHg	67	mmHg	31	mmHg	-25	mmHg	95	%
13090694	34251119	24900954	36.44	°F	56	bpm	14	insp/min	97	mmHg	58	mmHg	64	mmHg							91	%
13093114	31762339	23724516	39.33	°F	111	bpm	31	insp/min	130	mmHg	58	mmHg	74	mmHg	146	mmHg	42	mmHg	69	mmHg	93	%
13102222	34094273	22865835	36.67	°F	63	bpm	17	insp/min	110	mmHg	37	mmHg	55	mmHg							98	%
13102520	36600930	27126363	36.67	°F	90	bpm	19	insp/min	144	mmHg	39	mmHg	65	mmHg							99	%
13104273	39171010	26363014	36.39	°F	113	bpm	23	insp/min	104	mmHg	50	mmHg	64	mmHg	96	mmHg	44	mmHg	61	mmHg	93	%
13108883	32007747	25372232	36.56	°F	66	bpm	21	insp/min	95	mmHg	57	mmHg	66	mmHg							95	%
13109270	31596132	24754104	37.44	°F	62	bpm	16	insp/min	131	mmHg	48	mmHg	73	mmHg	120	mmHg	42	mmHg	64	mmHg	98	%
13109280	36660763	20548998	36.17	°F	61	bpm	14	insp/min	112	mmHg	58	mmHg	72	mmHg	135	mmHg	58	mmHg	88	mmHg	99	%
13109480	35026327	27583514	37	°F	84	bpm	26	insp/min	136	mmHg	119	mmHg	122	mmHg							95	%
13109589	33882594	27155289	36.56	°F	86	bpm	32	insp/min	119	mmHg	78	mmHg	86	mmHg							97	%
13113830	33884485	23519599	36.44	°F	86	bpm	17	insp/min	157	mmHg	46	mmHg	73	mmHg							97	%
13114575	30941081	24334208	36.11	°F	74	bpm	15	insp/min	106	mmHg	63	mmHg	72	mmHg	103	mmHg	64	mmHg	70	mmHg	100	%
13117363	31760091	26883570	37.33	°F	82	bpm	20	insp/min	103	mmHg	53	mmHg	66	mmHg	111	mmHg	69	mmHg	70	mmHg	99	%
13119714	35545270	26274837	36.22	°F	115	bpm	21	insp/min	88	mmHg	53	mmHg	59	mmHg	80	mmHg	44	mmHg	55	mmHg	94	%
13120648	35257339	29465132	37.67	°F	75	bpm	27	insp/min	120	mmHg	77	mmHg	87	mmHg	87	mmHg	25	mmHg	83	mmHg	96	%
13122104	30809363	26321876	36.56	°F	85	bpm	19	insp/min	88	mmHg	62	mmHg	68	mmHg	105	mmHg	48	mmHg	64	mmHg	97	%
13122881	31137492	20696458	35.61	°F	53	bpm	16	insp/min	149	mmHg	71	mmHg	92	mmHg	132	mmHg	48	mmHg	72	mmHg	100	%
13123020	34721027	26767329	36.89	°F	99	bpm	25	insp/min	140	mmHg	106	mmHg	112	mmHg							97	%
13124745	33434459	20698655	37.5	°F	95	bpm	23	insp/min	97	mmHg	61	mmHg	70	mmHg	113	mmHg	45	mmHg	69	mmHg	100	%
13125051	32749069	25519392	36.78	°F	90	bpm	18	insp/min	114	mmHg	68	mmHg	83	mmHg	87	mmHg	31	mmHg	52	mmHg	100	%
13131924	31174458	20312546	36.89	°F	91	bpm	16	insp/min	152	mmHg	89	mmHg	107	mmHg							92	%
13134081	31228755	27076781	35.44	°F	103	bpm	20	insp/min	95	mmHg	80	mmHg	84	mmHg							99	%
13136201	30557954	25180237	35.72	°F	142	bpm	28	insp/min	61	mmHg	17	mmHg	28	mmHg							94	%
13139405	35267691	27121231	36.72	°F	80	bpm	16	insp/min	159	mmHg	79	mmHg	101	mmHg	114	mmHg	55	mmHg	74	mmHg	94	%
13140343	39571846	27308490	38.33	°F	105	bpm	36	insp/min	93	mmHg	75	mmHg	78	mmHg							99	%
13140465	34871275	29561068	36.67	°F	88	bpm	23	insp/min	101	mmHg	43	mmHg	56	mmHg							94	%
13142540	38128199	26119424	36.06	°F	90	bpm	10	insp/min	65	mmHg	45	mmHg	50	mmHg							100	%
13146404	35334932	21616653	35.78	°F	118	bpm	31	insp/min	190	mmHg	110	mmHg	160	mmHg							98	%
13146871	35998526	22123138	37.72	°F	68	bpm	17	insp/min	95	mmHg	35	mmHg	51	mmHg	182	mmHg	73	mmHg	114	mmHg	100	%
13151599	38124068	28767332	36.72	°F	89	bpm	14	insp/min	145	mmHg	78	mmHg	98	mmHg	97	mmHg	65	mmHg	82	mmHg	95	%
13154176	36444685	22327437	39.44	°F	69	bpm	14	insp/min	101	mmHg	32	mmHg	49	mmHg							92	%
13155224	33571695	21270587	36.44	°F	89	bpm	22	insp/min	104	mmHg	69	mmHg	82	mmHg	92	mmHg	32	mmHg	53	mmHg	90	%
13155358	34743374	26580141	37.22	°F	103	bpm	12	insp/min	126	mmHg	78	mmHg	87	mmHg	154	mmHg	88	mmHg	120	mmHg	81	%
13155984	37460222	20295301	36.61	°F	59	bpm	14	insp/min	81	mmHg	45	mmHg	52	mmHg	135	mmHg	58	mmHg	86	mmHg	100	%
13157094	35311495	20850342	37.44	°F	120	bpm	32	insp/min	115	mmHg	74	mmHg	84	mmHg							99	%
13157308	38871008	24116584	36.06	°F	71	bpm	23	insp/min	90	mmHg	45	mmHg	56	mmHg	145	mmHg	57	mmHg	89	mmHg	99	%
13158454	39221454	26803680	36.44	°F	71	bpm	21	insp/min	123	mmHg	51	mmHg	105	mmHg	221	mmHg	94	mmHg	141	mmHg	100	%
13158794	34102799	20004775	36.61	°F	91	bpm	19	insp/min	104	mmHg	64	mmHg	74	mmHg							93	%
13159402	35442294	22389821	36.61	°F	81	bpm	12	insp/min	114	mmHg	64	mmHg	75	mmHg	125	mmHg	65	mmHg	84	mmHg	100	%
13159617	30219064	23917176	36.89	°F	83	bpm	20	insp/min	114	mmHg	65	mmHg	70	mmHg	112	mmHg	60	mmHg	86	mmHg	100	%
13160555	32427776	21607404	35.67	°F	68	bpm	11	insp/min	114	mmHg	59	mmHg	72	mmHg							98	%
13163293	33838834	25557026	36.94	°F	82	bpm	22	insp/min	129	mmHg	69	mmHg	84	mmHg	110	mmHg	60	mmHg	79	mmHg	100	%
13163873	38604711	20958300	36.83	°F	122	bpm	32	insp/min	154	mmHg	97	mmHg	113	mmHg							93	%
13165300	35374444	26862936	38.11	°F	123	bpm	13	insp/min	152	mmHg	94	mmHg	108	mmHg	165	mmHg	99	mmHg	22	mmHg	97	%
13174926	31325497	29830193	36.61	°F	106	bpm	23	insp/min	95	mmHg	50	mmHg	59	mmHg	94	mmHg	45	mmHg	64	mmHg	99	%
13175443	39783992	25511420	37	°F	118	bpm	24	insp/min	147	mmHg	52	mmHg	77	mmHg							97	%
13176120	32824112	28235217	35.39	°F	88	bpm	16	insp/min	145	mmHg	101	mmHg	112	mmHg							97	%
13176539	32949655	21784423	37.67	°F	118	bpm	28	insp/min	137	mmHg	62	mmHg	76	mmHg	126	mmHg	55	mmHg	82	mmHg	98	%
13176653	32581319	23242884	36.39	°F	69	bpm	24	insp/min	133	mmHg	60	mmHg	81	mmHg							97	%
13181161	34434736	26569434	36.5	°F	83	bpm	16	insp/min	66	mmHg	34	mmHg	42	mmHg	97	mmHg	33	mmHg	63	mmHg	100	%
13181356	31096112	26254050	37.17	°F	100	bpm	31	insp/min	101	mmHg	53	mmHg	68	mmHg							97	%
13181627	33291189	24787003	38.17	°F	123	bpm	13	insp/min	98	mmHg	63	mmHg	70	mmHg	101	mmHg	68	mmHg	79	mmHg	87	%
13182702	39212926	26172646	37.44	°F	65	bpm	17	insp/min	111	mmHg	63	mmHg	75	mmHg							100	%
13183268	34341359	22344073	37.17	°F	88	bpm	14	insp/min	138	mmHg	53	mmHg	75	mmHg	114	mmHg	61	mmHg	81	mmHg	100	%
13185886	38879817	26179940	36.72	°F	70	bpm	20	insp/min	102	mmHg	89	mmHg	95	mmHg	125	mmHg	52	mmHg	77	mmHg	100	%
13187609	37707849	22681948	36.44	°F	93	bpm	25	insp/min	130	mmHg	63	mmHg	84	mmHg							98	%
13188037	38004476	25526264	34.83	°F	77	bpm	18	insp/min	78	mmHg	30	mmHg	43	mmHg							100	%
13188866	37934571	23178063	36.89	°F	88	bpm	27	insp/min	106	mmHg	50	mmHg	65	mmHg							94	%
13190496	38725902	29844431	36.39	°F	96	bpm	21	insp/min	148	mmHg	85	mmHg	96	mmHg							100	%
13192655	33657066	29542181	37.67	°F	110	bpm	23	insp/min	152	mmHg	64	mmHg	85	mmHg							98	%
13193136	34999847	22054269	35.89	°F	81	bpm	15	insp/min	110	mmHg	48	mmHg	63	mmHg	97	mmHg	49	mmHg	64	mmHg	100	%
13194166	39270495	22036580	37.06	°F	81	bpm	19	insp/min	94	mmHg	52	mmHg	61	mmHg	83	mmHg	52	mmHg	62	mmHg	88	%
13194394	32951608	22991415	38.11	°F	88	bpm	17	insp/min	112	mmHg	69	mmHg	82	mmHg	103	mmHg	52	mmHg	87	mmHg	95	%
13196638	37519903	25702185	37.67	°F	105	bpm	29	insp/min	216	mmHg	109	mmHg	136	mmHg							98	%
13200139	34190051	24197685	38.39	°F	81	bpm	32	insp/min							101	mmHg	62	mmHg	82	mmHg	92	%
13200579	37571275	29541068	36.78	°F	76	bpm	22	insp/min	152	mmHg	63	mmHg	86	mmHg	109	mmHg	80	mmHg	97	mmHg	96	%
13201095	39953418	28453791	37	°F	121	bpm	18	insp/min	199	mmHg	56	mmHg	64	mmHg	126	mmHg	55	mmHg	74	mmHg	100	%
13202007	32226600	29333484	36.61	°F	81	bpm	13	insp/min	151	mmHg	93	mmHg	107	mmHg							80	%
13202590	32377341	24004814	36.44	°F	84	bpm	8	insp/min	111	mmHg	60	mmHg	72	mmHg	168	mmHg	88	mmHg	119	mmHg	100	%
13204322	33378345	28219199	36.28	°F	80	bpm	16	insp/min	98	mmHg	54	mmHg	60	mmHg	103	mmHg	41	mmHg	62	mmHg	100	%
13205038	36298131	24285099	36.61	°F	79	bpm	24	insp/min	99	mmHg	73	mmHg	82	mmHg	114	mmHg	67	mmHg	80	mmHg	96	%
13205322	39293799	20527743	37.39	°F	68	bpm	15	insp/min	152	mmHg	108	mmHg	121	mmHg							94	%
13206731	34622544	20819967	36.61	°F	79	bpm	4	insp/min	106	mmHg	57	mmHg	68	mmHg	144	mmHg	72	mmHg	98	mmHg	99	%
13210948	36004811	29163406	36.56	°F	115	bpm	15	insp/min	122	mmHg	67	mmHg	83	mmHg							76	%
13212165	31290668	29081263	36.72	°F	79	bpm	17	insp/min	97	mmHg	53	mmHg	64	mmHg							95	%
13214523	37139047	23133305	37.72	°F	73	bpm	21	insp/min	120	mmHg	65	mmHg	83	mmHg							96	%
13214820	35440594	22022206	37.06	°F	73	bpm	19	insp/min	107	mmHg	53	mmHg	66	mmHg	84	mmHg	41	mmHg	51	mmHg	100	%
13214943	34609940	26626252	36.44	°F	104	bpm	23	insp/min	159	mmHg	59	mmHg	82	mmHg	146	mmHg	56	mmHg	93	mmHg	97	%
13216117	31461567	24435089	37.33	°F	159	bpm	35	insp/min	142	mmHg	87	mmHg	103	mmHg							88	%
13216259	39212836	20347425	37.94	°F	88	bpm	12	insp/min	109	mmHg	40	mmHg	57	mmHg	92	mmHg	24	mmHg	43	mmHg	98	%
13224283	39375310	20995778	37.17	°F	87	bpm	19	insp/min	123	mmHg	65	mmHg	79	mmHg	101	mmHg	39	mmHg	63	mmHg	98	%
13224776	31109060	26914785	37.11	°F	92	bpm	20	insp/min	157	mmHg	83	mmHg	97	mmHg							100	%
13225747	38793885	24511100	36.56	°F	87	bpm	16	insp/min	102	mmHg	56	mmHg	71	mmHg	120	mmHg	68	mmHg	87	mmHg	100	%
13229117	34649270	20252271	33.67	°F	129	bpm	21	insp/min	108	mmHg	59	mmHg	70	mmHg	119	mmHg	70	mmHg	61	mmHg	95	%
13230528	35925778	21324775	37.11	°F	104	bpm	23	insp/min	119	mmHg	71	mmHg	83	mmHg							93	%
13230656	39769412	24159128	37.22	°F	121	bpm	24	insp/min	128	mmHg	88	mmHg	96	mmHg							97	%
13231077	30324975	29915974	36.67	°F	99	bpm	26	insp/min	185	mmHg	95	mmHg	121	mmHg							96	%
13231528	39690695	26933831	38.33	°F	115	bpm	29	insp/min	161	mmHg	62	mmHg	84	mmHg	150	mmHg	47	mmHg	76	mmHg	93	%
13233598	38886021	27398233	36.33	°F	64	bpm	12	insp/min	146	mmHg	89	mmHg	102	mmHg	166	mmHg	89	mmHg	117	mmHg	100	%
13234429	30238352	29725042	36.72	°F	108	bpm	30	insp/min	100	mmHg	46	mmHg	59	mmHg							96	%
13235049	39241408	27859855	36.78	°F	75	bpm	20	insp/min	100	mmHg	51	mmHg	62	mmHg	114	mmHg	53	mmHg	71	mmHg	89	%
13239154	30044641	27262622	36.67	°F	88	bpm	12	insp/min	134	mmHg	72	mmHg	86	mmHg	106	mmHg	56	mmHg	71	mmHg	97	%
13239393	38853473	29442279	35.94	°F	60	bpm	14	insp/min	125	mmHg	53	mmHg	71	mmHg							98	%
13239423	33767970	27074599	36.61	°F	107	bpm	12	insp/min	81	mmHg	52	mmHg	59	mmHg	103	mmHg	63	mmHg	75	mmHg	94	%
13240081	36960535	26273848	36.83	°F	92	bpm	18	insp/min	98	mmHg	45	mmHg	57	mmHg	144	mmHg	52	mmHg	80	mmHg	100	%
13240750	39059780	24396728	36.22	°F	97	bpm	24	insp/min	131	mmHg	68	mmHg	83	mmHg							96	%
13241244	38859069	21892522			80	bpm	13	insp/min	142	mmHg	69	mmHg	83	mmHg	140	mmHg	64	mmHg	86	mmHg	98	%
13242202	36706168	21117284	36.56	°F	69	bpm	15	insp/min	98	mmHg	47	mmHg	60	mmHg	103	mmHg	51	mmHg	69	mmHg	100	%
13245747	35745182	27110653	35.28	°F	71	bpm	20	insp/min	83	mmHg	50	mmHg	57	mmHg	83	mmHg	51	mmHg	-6	mmHg	95	%
13249077	33674311	27613766	35.83	°F	82	bpm	17	insp/min	92	mmHg	80	mmHg	83	mmHg	99	mmHg	55	mmHg	70	mmHg	95	%
13256226	37319976	21659935	37.83	°F	119	bpm	25	insp/min	103	mmHg	73	mmHg	81	mmHg	105	mmHg	63	mmHg	73	mmHg	100	%
13257855	37973496	20514653	36.78	°F	60	bpm	30	insp/min	101	mmHg	58	mmHg	68	mmHg							96	%
13258859	32780928	20303600	37.39	°F	56	bpm	7	insp/min	84	mmHg	59	mmHg	65	mmHg	103	mmHg	73	mmHg	86	mmHg	100	%
13260613	38721147	21062101	36.06	°F	49	bpm	15	insp/min	127	mmHg	77	mmHg	88	mmHg							96	%
13261098	34745614	27217414	36.5	°F	91	bpm	15	insp/min	113	mmHg	54	mmHg	69	mmHg	107	mmHg	49	mmHg	70	mmHg	100	%
13261938	36068084	27618845	36.78	°F	86	bpm	19	insp/min	140	mmHg	104	mmHg	114	mmHg	130	mmHg	91	mmHg	107	mmHg	98	%
13262421	36164523	28116747	37.06	°F	104	bpm	16	insp/min	162	mmHg	84	mmHg	102	mmHg							96	%
13266427	37270063	23945224	35.83	°F	84	bpm	7	insp/min	94	mmHg	52	mmHg	62	mmHg	113	mmHg	61	mmHg	78	mmHg	99	%
13266504	32317963	20510896	36.78	°F	77	bpm	16	insp/min	96	mmHg	58	mmHg	67	mmHg	117	mmHg	70	mmHg	89	mmHg	100	%
13268471	39165303	28324497	37.11	°F	101	bpm	18	insp/min	88	mmHg	54	mmHg	61	mmHg	86	mmHg	46	mmHg	58	mmHg	92	%
13269747	31792549	25584074	36.67	°F	120	bpm	27	insp/min	94	mmHg	67	mmHg	74	mmHg	64	mmHg	51	mmHg	56	mmHg	98	%
13272267	31337941	27763080	37.67	°F	80	bpm	22	insp/min	104	mmHg	53	mmHg	63	mmHg	113	mmHg	43	mmHg	66	mmHg	99	%
13272956	30015142	26022765	37.22	°F	90	bpm	14	insp/min	135	mmHg	58	mmHg	78	mmHg	121	mmHg	60	mmHg	77	mmHg	98	%
13274532	34567131	23146636	37	°F	76	bpm	22	insp/min	90	mmHg	69	mmHg	74	mmHg							94	%
13277770	38238591	24199533	36.33	°F	76	bpm	23	insp/min	100	mmHg	68	mmHg	74	mmHg	93	mmHg	55	mmHg	10	mmHg	94	%
13279382	37472660	26123016	37.89	°F	90	bpm	17	insp/min	93	mmHg	51	mmHg	64	mmHg							97	%
13280145	30352811	25038913	37.5	°F	75	bpm	27	insp/min	119	mmHg	47	mmHg	63	mmHg							89	%
13280718	36043488	29512924	36.67	°F	76	bpm	14	insp/min	60	mmHg	36	mmHg	42	mmHg	106	mmHg	56	mmHg	73	mmHg	100	%
13281341	33629237	25925578	36.44	°F	79	bpm	14	insp/min	133	mmHg	57	mmHg	77	mmHg	134	mmHg	51	mmHg	80	mmHg	100	%
13281743	33739259	21596664	36.72	°F	113	bpm	25	insp/min	134	mmHg	49	mmHg	71	mmHg	114	mmHg	31	mmHg	59	mmHg	98	%
13282007	36866883	22893303	36.39	°F	88	bpm	14	insp/min	115	mmHg	54	mmHg	69	mmHg	96	mmHg	54	mmHg	69	mmHg	100	%
13282748	37265708	28521621	36.11	°F	96	bpm	17	insp/min	119	mmHg	89	mmHg	95	mmHg	120	mmHg	58	mmHg	76	mmHg	96	%
13283399	31973324	25720914	35.11	°F	60	bpm	17	insp/min	123	mmHg	71	mmHg	84	mmHg							99	%
13284221	33162817	26266714	37.33	°F	112	bpm	29	insp/min	108	mmHg	94	mmHg	101	mmHg							97	%
13285177	36598137	24149852	36.83	°F	97	bpm	23	insp/min	108	mmHg	67	mmHg	77	mmHg	88	mmHg	67	mmHg	77	mmHg	93	%
13286316	36944215	23758289	36.22	°F	90	bpm	15	insp/min	122	mmHg	65	mmHg	79	mmHg							96	%
13287489	30399344	25580332	34.78	°F	76	bpm	14	insp/min	119	mmHg	53	mmHg	68	mmHg	166	mmHg	57	mmHg	104	mmHg	100	%
13288063	32197187	29217706	36.72	°F	70	bpm	22	insp/min	139	mmHg	85	mmHg	102	mmHg							100	%
13288288	31142097	23468411	36.78	°F	118	bpm	24	insp/min	104	mmHg	61	mmHg	67	mmHg							87	%
13290209	37375412	23451487	36.5	°F	70	bpm	17	insp/min	120	mmHg	96	mmHg	104	mmHg							92	%
13294307	34461495	27068378	35.61	°F	125	bpm	20	insp/min							103	mmHg	64	mmHg	79	mmHg	94	%
13299143	31793590	21212918	36.94	°F	83	bpm	20	insp/min	76	mmHg	29	mmHg	33	mmHg	108	mmHg	37	mmHg	-1	mmHg	91	%
13299872	33688389	22580364	36.67	°F	83	bpm	21	insp/min	141	mmHg	58	mmHg	78	mmHg							94	%
13300148	39977970	20926953	36.5	°F	72	bpm	18	insp/min	161	mmHg	61	mmHg	84	mmHg							97	%
13302031	35786353	20370659	36.17	°F	96	bpm	28	insp/min	96	mmHg	56	mmHg	62	mmHg	81	mmHg	48	mmHg	52	mmHg	95	%
13303046	39715293	25087405	37.28	°F	59	bpm	16	insp/min	154	mmHg	67	mmHg	87	mmHg							99	%
13305035	33397726	23448375	37.17	°F	92	bpm	20	insp/min	161	mmHg	74	mmHg	110	mmHg							97	%
13307227	37487113	25555836			80	bpm	17	insp/min	103	mmHg	41	mmHg	57	mmHg	107	mmHg	59	mmHg	76	mmHg	100	%
13309508	35724749	26221886	36.72	°F	80	bpm	14	insp/min	113	mmHg	70	mmHg	80	mmHg							97	%
13310935	36041313	26252403	35.44	°F	64	bpm	21	insp/min	103	mmHg	53	mmHg	62	mmHg	109	mmHg	57	mmHg	75	mmHg	88	%
13312240	39570212	21544536	36.33	°F	52	bpm	16	insp/min	88	mmHg	56	mmHg	64	mmHg	117	mmHg	53	mmHg	77	mmHg	96	%
13312252	35212006	29667896	36.33	°F	62	bpm	19	insp/min	115	mmHg	41	mmHg	59	mmHg							100	%
13313150	32595169	20510665	36.33	°F	98	bpm	25	insp/min	140	mmHg	50	mmHg	71	mmHg							99	%
13315170	36436262	20412459	36.89	°F	92	bpm	10	insp/min	134	mmHg	65	mmHg	83	mmHg	122	mmHg	63	mmHg	82	mmHg	100	%
13318093	34404392	24292584	36.61	°F	87	bpm	15	insp/min	116	mmHg	62	mmHg	67	mmHg	132	mmHg	56	mmHg	83	mmHg	97	%
13318171	32813541	22065711	34.89	°F	58	bpm	13	insp/min	92	mmHg	60	mmHg	68	mmHg							100	%
13321890	34369889	23484370	36.22	°F	102	bpm	15	insp/min	133	mmHg	59	mmHg	75	mmHg							95	%
13322583	30914577	28930719	36.61	°F	72	bpm	13	insp/min	121	mmHg	67	mmHg	80	mmHg							100	%
13325368	37112285	29248676	37.11	°F	62	bpm	20	insp/min	93	mmHg	54	mmHg	63	mmHg							99	%
13329216	39059460	29428371	36.83	°F	82	bpm	14	insp/min	123	mmHg	71	mmHg	82	mmHg	111	mmHg	53	mmHg	72	mmHg	100	%
13330490	38593514	27978658	37.22	°F	54	bpm	24	insp/min	115	mmHg	61	mmHg	75	mmHg	146	mmHg	69	mmHg	96	mmHg	100	%
13330541	35945161	21919722	36.28	°F	73	bpm	24	insp/min	130	mmHg	56	mmHg	74	mmHg							96	%
13331522	39178747	20881952	36.5	°F	97	bpm	24	insp/min	157	mmHg	86	mmHg	105	mmHg							97	%
13332177	36675020	24236982	36	°F	102	bpm	19	insp/min	99	mmHg	42	mmHg	56	mmHg							94	%
13332600	37119470	24233473	34.72	°F	64	bpm	14	insp/min	90	mmHg	55	mmHg	62	mmHg	120	mmHg	51	mmHg	74	mmHg	91	%
13333021	39074292	26875217	37.11	°F	87	bpm	23	insp/min	114	mmHg	71	mmHg	83	mmHg							95	%
13333170	37280151	26878822	36.83	°F	80	bpm	18	insp/min	128	mmHg	59	mmHg	80	mmHg							100	%
13333527	35818552	20999229	37.11	°F	69	bpm	19	insp/min	112	mmHg	83	mmHg	91	mmHg							98	%
13333740	31282265	24523834	38.56	°F	123	bpm	26	insp/min	132	mmHg	76	mmHg	87	mmHg							93	%
13334510	37284889	22997385	37.72	°F	68	bpm	23	insp/min	166	mmHg	50	mmHg	84	mmHg							94	%
13335699	31215740	21353208	36.56	°F	88	bpm	14	insp/min	105	mmHg	51	mmHg	62	mmHg	139	mmHg	62	mmHg	89	mmHg	100	%
13336130	34035080	22317515	36.33	°F	79	bpm	24	insp/min	175	mmHg	90	mmHg	117	mmHg							100	%
13338612	39308375	20226477	37	°F	67	bpm	15	insp/min	107	mmHg	64	mmHg	72	mmHg	105	mmHg	46	mmHg	65	mmHg	98	%
13338679	32738702	22699193	36.56	°F	71	bpm	16	insp/min	97	mmHg	51	mmHg	66	mmHg	128	mmHg	55	mmHg	81	mmHg	81	%
13339621	30698281	23406363	35.83	°F	72	bpm	18	insp/min	131	mmHg	53	mmHg	73	mmHg							87	%
13345618	30282529	24839269	36.44	°F	105	bpm	23	insp/min	133	mmHg	97	mmHg	104	mmHg							100	%
13349724	34863707	27567294			154	bpm	17	insp/min													98	%
13350724	33991123	26551913	35.61	°F	83	bpm	19	insp/min	135	mmHg	57	mmHg	73	mmHg							100	%
13352295	34368960	23350373	36.56	°F	79	bpm	21	insp/min	125	mmHg	77	mmHg	88	mmHg							94	%
13352372	32384421	28752421	37.33	°F	125	bpm	35	insp/min	155	mmHg	88	mmHg	106	mmHg	85	mmHg	41	mmHg	55	mmHg	86	%
13354650	38985096	26272513	36.11	°F	70	bpm	18	insp/min	128	mmHg	57	mmHg	74	mmHg	116	mmHg	54	mmHg	76	mmHg	99	%
13356010	30663494	27043220			90	bpm	27	insp/min	110	mmHg	60	mmHg	76	mmHg							99	%
13358245	35533979	24951225	37.17	°F	91	bpm	14	insp/min	103	mmHg	70	mmHg	78	mmHg	109	mmHg	62	mmHg	77	mmHg	100	%
13358539	37923051	26091570	38.67	°F	109	bpm	31	insp/min	85	mmHg	61	mmHg	67	mmHg	122	mmHg	69	mmHg	83	mmHg	98	%
13358833	30867628	27550181	37.28	°F	138	bpm	24	insp/min	100	mmHg	67	mmHg	75	mmHg	138	mmHg	59	mmHg	86	mmHg	100	%
13364910	36443311	29482091	37.11	°F	110	bpm	13	insp/min	136	mmHg	102	mmHg	109	mmHg							98	%
13368060	39748070	25148889	37.22	°F	110	bpm	20	insp/min	153	mmHg	80	mmHg	99	mmHg							97	%
13368367	33262328	25911632	37.06	°F	125	bpm	22	insp/min	130	mmHg	83	mmHg	91	mmHg	123	mmHg	79	mmHg	91	mmHg	91	%
13369451	33134940	22451042	35.61	°F	81	bpm	22	insp/min	170	mmHg	102	mmHg	119	mmHg	162	mmHg	87	mmHg	-2	mmHg	95	%
13375185	30327164	26852109	36.72	°F	128	bpm	24	insp/min	125	mmHg	68	mmHg	85	mmHg							100	%
13380018	39022390	22005810	37.22	°F	76	bpm	16	insp/min	94	mmHg	62	mmHg	73	mmHg							92	%
13381135	38494776	21060863	37	°F	110	bpm	20	insp/min	95	mmHg	57	mmHg	69	mmHg	121	mmHg	52	mmHg	76	mmHg	95	%
13381777	38836511	21032461	36.67	°F	117	bpm	25	insp/min	94	mmHg	62	mmHg	72	mmHg							95	%
13382107	37452686	22636115	36.44	°F	94	bpm	20	insp/min	158	mmHg	71	mmHg	91	mmHg	171	mmHg	88	mmHg	124	mmHg	93	%
13382552	38444495	23701942	37.33	°F	90	bpm	31	insp/min	124	mmHg	65	mmHg	81	mmHg							100	%
13390013	38263010	29300681	36.83	°F	106	bpm	20	insp/min	102	mmHg	72	mmHg	79	mmHg							100	%
13390728	31004416	26350081	37.28	°F	58	bpm	15	insp/min	89	mmHg	54	mmHg	62	mmHg	90	mmHg	51	mmHg	0	mmHg	97	%
13394692	30434920	28720007	36.56	°F	88	bpm	20	insp/min	100	mmHg	52	mmHg	62	mmHg	122	mmHg	77	mmHg	90	mmHg	98	%
13394703	30494066	26688938	36.28	°F	60	bpm	16	insp/min	117	mmHg	51	mmHg	68	mmHg	145	mmHg	66	mmHg	91	mmHg	96	%
13396784	32498449	20886485	35.89	°F	102	bpm	30	insp/min	93	mmHg	61	mmHg	65	mmHg	108	mmHg	54	mmHg	70	mmHg	100	%
13397616	33464434	26746906	36.56	°F	73	bpm	23	insp/min	98	mmHg	35	mmHg	51	mmHg	128	mmHg	49	mmHg	79	mmHg	98	%
13399796	39167908	20020590	38.06	°F	95	bpm	16	insp/min	102	mmHg	50	mmHg	63	mmHg	119	mmHg	66	mmHg	78	mmHg	100	%
13401524	38388393	29986642	36.89	°F	94	bpm	15	insp/min	107	mmHg	71	mmHg	80	mmHg							99	%
13401692	35016211	22985421	37.67	°F	139	bpm	19	insp/min	110	mmHg	78	mmHg	86	mmHg	107	mmHg	54	mmHg	29	mmHg	99	%
13402290	31817350	23123365	35.94	°F	89	bpm	21	insp/min	101	mmHg	65	mmHg	75	mmHg	122	mmHg	73	mmHg	92	mmHg	96	%
13402588	35560897	21694557	36.61	°F	83	bpm	19	insp/min	143	mmHg	76	mmHg	92	mmHg							95	%
13404727	31299804	24493974	36.89	°F	87	bpm	17	insp/min	134	mmHg	84	mmHg	97	mmHg							100	%
13404891	35700773	23733350	36.67	°F	82	bpm	28	insp/min	109	mmHg	31	mmHg	51	mmHg							98	%
13405151	39007601	22336534	36.56	°F	83	bpm	15	insp/min	94	mmHg	46	mmHg	57	mmHg	135	mmHg	66	mmHg	93	mmHg	100	%
13405890	39524420	29681243	36.56	°F	62	bpm	14	insp/min	135	mmHg	96	mmHg	107	mmHg							51	%
13408370	30547595	27107260	37.06	°F	133	bpm	30	insp/min	131	mmHg	78	mmHg	92	mmHg	121	mmHg	65	mmHg	80	mmHg	96	%
13408504	34558468	22228752	37.94	°F	108	bpm	14	insp/min	151	mmHg	84	mmHg	102	mmHg							100	%
13408774	30105012	21453234	35.83	°F	58	bpm	18	insp/min	102	mmHg	80	mmHg	86	mmHg	106	mmHg	45	mmHg	65	mmHg	100	%
13410750	33208101	21600233	35.61	°F	101	bpm	11	insp/min	105	mmHg	43	mmHg	60	mmHg	118	mmHg	70	mmHg	86	mmHg	97	%
13410910	32263948	27648581	36.56	°F	98	bpm	24	insp/min	141	mmHg	84	mmHg	96	mmHg	101	mmHg	56	mmHg	78	mmHg	98	%
13411396	39683516	22726951	36.44	°F	49	bpm	11	insp/min	94	mmHg	51	mmHg	61	mmHg	117	mmHg	48	mmHg	69	mmHg	100	%
13411591	36864067	20551718	37.17	°F	91	bpm	22	insp/min	125	mmHg	68	mmHg	84	mmHg							98	%
13413967	34307494	24499400	37.22	°F	90	bpm	16	insp/min	116	mmHg	76	mmHg	86	mmHg	106	mmHg	63	mmHg	76	mmHg	100	%
13414061	31743280	26376278	36.78	°F	84	bpm	21	insp/min	129	mmHg	81	mmHg	92	mmHg							100	%
13415550	36196913	25548368	36.94	°F	93	bpm	20	insp/min	117	mmHg	57	mmHg	72	mmHg	93	mmHg	46	mmHg	63	mmHg	98	%
13415837	31196635	26231045	37.72	°F	84	bpm	9	insp/min	167	mmHg	53	mmHg	81	mmHg	175	mmHg	93	mmHg	125	mmHg	100	%
13415870	33915296	26084617	34.83	°F	57	bpm	29	insp/min	153	mmHg	56	mmHg	65	mmHg							92	%
13421698	33359225	27621208	37.44	°F	93	bpm	10	insp/min	93	mmHg	64	mmHg	68	mmHg							92	%
13421733	30009753	21677190	37	°F	76	bpm	19	insp/min	126	mmHg	59	mmHg	74	mmHg							100	%
13423238	38352863	28224255	36.67	°F	89	bpm	17	insp/min	110	mmHg	70	mmHg	78	mmHg							94	%
13424885	35342961	24741911	36.78	°F	100	bpm	23	insp/min	137	mmHg	90	mmHg	100	mmHg							100	%
13425424	34431190	29210183	36.5	°F	130	bpm	17	insp/min	127	mmHg	71	mmHg	86	mmHg							98	%
13428588	32596241	23990437	37.28	°F	130	bpm	29	insp/min	101	mmHg	51	mmHg	62	mmHg							98	%
13429528	39250359	28318547	36.67	°F	155	bpm	18	insp/min	119	mmHg	53	mmHg	69	mmHg	84	mmHg	46	mmHg	315	mmHg	99	%
13434840	34561922	24410460	36.44	°F	66	bpm	20	insp/min	144	mmHg	75	mmHg	91	mmHg	150	mmHg	75	mmHg	104	mmHg	100	%
13435698	35097728	29330438	36.67	°F	87	bpm	19	insp/min	105	mmHg	40	mmHg	57	mmHg							100	%
13441205	31851222	22367569	36.17	°F	79	bpm	18	insp/min	137	mmHg	94	mmHg	102	mmHg	112	mmHg	58	mmHg	76	mmHg	97	%
13441630	36847935	27956743	36.94	°F	76	bpm	15	insp/min	140	mmHg	53	mmHg	74	mmHg	154	mmHg	53	mmHg	82	mmHg	100	%
13442558	30311657	22665778	35.44	°F	102	bpm	15	insp/min	146	mmHg	54	mmHg	75	mmHg	103	mmHg	50	mmHg	67	mmHg	100	%
13444096	35477442	25296603	37.28	°F	88	bpm	23	insp/min	111	mmHg	47	mmHg	59	mmHg							96	%
13445589	32777036	20022423	36.5	°F	61	bpm	29	insp/min	105	mmHg	84	mmHg	90	mmHg							92	%
13446842	35055830	25843446	37	°F	122	bpm	14	insp/min	101	mmHg	60	mmHg	70	mmHg	121	mmHg	62	mmHg	78	mmHg	100	%
13448955	33314987	23010698	36.17	°F	45	bpm	16	insp/min	118	mmHg	66	mmHg	83	mmHg	114	mmHg	31	mmHg	58	mmHg	99	%
13450581	37174402	28941209	36.67	°F	123	bpm	27	insp/min	106	mmHg	75	mmHg	80	mmHg							96	%
13450897	34091430	21016810	36.5	°F	82	bpm	15	insp/min	108	mmHg	63	mmHg	74	mmHg	113	mmHg	59	mmHg	79	mmHg	100	%
13452498	34916066	21620259	35.56	°F	104	bpm	12	insp/min	102	mmHg	53	mmHg	63	mmHg	139	mmHg	59	mmHg	317	mmHg	95	%
13453133	39391668	24897717	36.67	°F	79	bpm	21	insp/min	163	mmHg	102	mmHg	117	mmHg							100	%
13456784	38781024	26807276	36.61	°F	96	bpm	20	insp/min	120	mmHg	84	mmHg	92	mmHg	91	mmHg	54	mmHg	76	mmHg	98	%
13461807	37796943	27122933	35.33	°F	60	bpm	28	insp/min	100	mmHg	46	mmHg	58	mmHg	121	mmHg	34	mmHg	62	mmHg	97	%
13466358	35031003	28174301	37.56	°F	153	bpm	25	insp/min	149	mmHg	91	mmHg	105	mmHg							91	%
13466375	34714964	21011631	36.72	°F	103	bpm	29	insp/min	115	mmHg	62	mmHg	73	mmHg	107	mmHg	78	mmHg	91	mmHg	90	%
13467066	38387397	27794492	36.44	°F	77	bpm	13	insp/min	136	mmHg	69	mmHg	89	mmHg	119	mmHg	50	mmHg	0	mmHg	98	%
13471464	34801216	22281600	37.06	°F	67	bpm	14	insp/min	96	mmHg	43	mmHg	53	mmHg	83	mmHg	52	mmHg	64	mmHg	100	%
13471870	31114111	22209346	36.89	°F	73	bpm	15	insp/min	70	mmHg	43	mmHg	48	mmHg	189	mmHg	55	mmHg	104	mmHg	100	%
13472341	30781626	26464322	37.06	°F	122	bpm	24	insp/min	151	mmHg	97	mmHg	110	mmHg							96	%
13473186	33452310	24399345	37.44	°F	85	bpm	15	insp/min	145	mmHg	75	mmHg	92	mmHg	132	mmHg	48	mmHg	71	mmHg	100	%
13474913	30113181	27511998	35.83	°F	59	bpm	18	insp/min	90	mmHg	46	mmHg	55	mmHg							96	%
13476942	34876524	25516569	36.22	°F	55	bpm	17	insp/min	112	mmHg	43	mmHg	61	mmHg	123	mmHg	44	mmHg	70	mmHg	99	%
13480254	35997495	29235164	36.39	°F	70	bpm	19	insp/min	118	mmHg	82	mmHg	90	mmHg	91	mmHg	44	mmHg	56	mmHg	97	%
13483804	39928079	24363664	35.44	°F	106	bpm	21	insp/min	134	mmHg	77	mmHg	84	mmHg							100	%
13483947	36301931	20464621	38.06	°F	93	bpm	19	insp/min	96	mmHg	63	mmHg	69	mmHg							95	%
13485392	35363538	22161587	36.11	°F	74	bpm	20	insp/min	122	mmHg	69	mmHg	78	mmHg	137	mmHg	38	mmHg	61	mmHg	99	%
13489339	38986515	20739476	36.5	°F	88	bpm	30	insp/min	150	mmHg	109	mmHg	118	mmHg							96	%
13490135	34643287	29237032	36.67	°F	69	bpm	20	insp/min	128	mmHg	48	mmHg	69	mmHg	95	mmHg	46	mmHg	63	mmHg	95	%
13492756	39391126	29325178	37.22	°F	79	bpm	12	insp/min	112	mmHg	42	mmHg	59	mmHg	109	mmHg	57	mmHg	75	mmHg	100	%
13495682	31188923	28598367	35.56	°F	83	bpm	30	insp/min	154	mmHg	71	mmHg	92	mmHg							100	%
13495704	39758202	21868679	36.94	°F	80	bpm	9	insp/min	112	mmHg	64	mmHg	75	mmHg	145	mmHg	89	mmHg	110	mmHg	100	%
13496639	34682387	26484716	36.39	°F	68	bpm	26	insp/min	161	mmHg	97	mmHg	114	mmHg	105	mmHg	62	mmHg	77	mmHg	98	%
13499005	31998189	20317279	36.22	°F	121	bpm	20	insp/min	100	mmHg	74	mmHg	80	mmHg							97	%
13500729	37422776	27246915	37.83	°F	66	bpm	18	insp/min	120	mmHg	58	mmHg	73	mmHg	152	mmHg	67	mmHg	97	mmHg	96	%
13505755	37257840	22752582	37.78	°F	95	bpm	24	insp/min	81	mmHg	53	mmHg	60	mmHg	121	mmHg	58	mmHg	77	mmHg	99	%
13505805	33643151	22290741	37.56	°F	84	bpm	23	insp/min	97	mmHg	67	mmHg	75	mmHg							96	%
13506251	33997505	28279742	36.5	°F	75	bpm	22	insp/min	102	mmHg	58	mmHg	69	mmHg	55	mmHg	36	mmHg	44	mmHg	97	%
13509135	38345222	24303903	36.83	°F	70	bpm	19	insp/min	128	mmHg	102	mmHg	108	mmHg	170	mmHg	84	mmHg	120	mmHg	96	%
13511021	35569430	22431215	36.56	°F	102	bpm	18	insp/min	165	mmHg	117	mmHg	130	mmHg							100	%
13512648	34034832	25653583	36.61	°F	105	bpm	24	insp/min	111	mmHg	72	mmHg	82	mmHg							93	%
13513122	33405350	20658061	36.61	°F	116	bpm	24	insp/min	147	mmHg	100	mmHg	111	mmHg							100	%
13513232	37487912	26125721	37.22	°F	90	bpm	18	insp/min	132	mmHg	52	mmHg	70	mmHg	142	mmHg	78	mmHg	98	mmHg	100	%
13514385	36833437	24313616	36.83	°F	77	bpm	20	insp/min	128	mmHg	94	mmHg	103	mmHg							96	%
13515178	31855062	20762918	36.89	°F	73	bpm	10	insp/min	91	mmHg	47	mmHg	62	mmHg	111	mmHg	49	mmHg	68	mmHg	100	%
13515219	32376597	28295102	36.67	°F	102	bpm	36	insp/min	91	mmHg	55	mmHg	67	mmHg	125	mmHg	73	mmHg	92	mmHg	97	%
13517478	33335295	29627399	36.5	°F	106	bpm	40	insp/min	118	mmHg	62	mmHg	75	mmHg							92	%
13517843	31468857	21504832	36.72	°F	84	bpm	20	insp/min	106	mmHg	52	mmHg	70	mmHg							97	%
13533304	32731291	23598679	36.11	°F	96	bpm	21	insp/min	104	mmHg	57	mmHg	69	mmHg							94	%
13536747	38812939	22877472	36.78	°F	80	bpm	13	insp/min	118	mmHg	64	mmHg	77	mmHg	99	mmHg	56	mmHg	72	mmHg	90	%
13537559	33755900	21066640	36.56	°F	118	bpm	13	insp/min	136	mmHg	95	mmHg	107	mmHg	94	mmHg	61	mmHg	72	mmHg	95	%
13538053	31582323	22533821	37.61	°F	80	bpm	13	insp/min	120	mmHg	44	mmHg	61	mmHg	109	mmHg	46	mmHg	64	mmHg	96	%
13542989	32410040	26702255	36.72	°F	86	bpm	22	insp/min	130	mmHg	60	mmHg	79	mmHg							98	%
13549234	32620190	28270702	35.5	°F	62	bpm	10	insp/min	111	mmHg	69	mmHg	79	mmHg							99	%
13550204	32848723	24781723	36.28	°F	88	bpm	18	insp/min	101	mmHg	58	mmHg	66	mmHg	100	mmHg	53	mmHg	67	mmHg	96	%
13552058	35417518	20719304	36.83	°F	82	bpm	19	insp/min	80	mmHg	44	mmHg	53	mmHg							98	%
[truncated: 3,742 more rows]
