# Supplementary material for: Survival prediction for heart failure complicated by sepsis: based on machine learning methods
Source: Front Med (Lausanne). 2024 Oct 3;11:1410702. doi: 10.3389/fmed.2024.1410702 (PMC11484001; doi:10.3389/fmed.2024.1410702)
Supplement: Supplementary file 1 [file Data_Sheet_1.ZIP › 000 MIMIC/04.合并症.csv]

subject_id	stay_id	hadm_id	hypertension	diabetes	hyperlipidemia	copd	pneumonia	ckd	atrialfibrillation
10002013	39060235	23581541	1	1	1
10002155	33685454	23822395	1		1		1	1
10002495	36753294	24982426	1	1	1				1
10002760	31831386	28094813
10003400	32128372	20214994	1					1	1
10004235	34100191	24181354	1				1	1	1
10004401	32773003	29988601							1
10005817	32604416	20626031	1	1					1
10010058	33060379	26359957			1			1	1
10010471	32119961	29842315	1		1	1		1	1
10011938	31532954	29339128			1
10013643	33072499	22009484
10017531	35526828	22580355	1	1
10018081	37293400	21027282	1		1				1
10022620	31953583	27180902	1				1
10023117	30057454	28872262	1		1			1
10026161	39625056	24614671			1
10027445	34499716	26275841	1	1
10029224	37066488	25729446	1					1	1
10032381	34622731	20176432					1
10034553	36618406	26774222	1		1
10037483	37086676	26819958	1	1	1			1
10037861	34531557	24540843	1	1	1			1	1
10038999	39711498	27189241					1
10039708	33281088	28258130	1
10040025	36107367	27996267	1	1	1	1		1	1
10046234	32902460	24608062	1	1	1			1	1
10046679	32852186	28668282	1		1				1
10047994	38822032	25111157	1	1
10048723	36542901	25762910	1					1
10049941	36827644	20663764		1				1	1
10051074	34313758	21350747	1	1	1				1
10052938	39469411	25231169	1	1		1	1
10053854	38775178	22192970	1		1				1
10055344	35736966	29209451	1	1	1			1
10055694	30350084	25049824	1					1	1
10057218	36369483	28236354							1
10058974	34904321	26763452	1	1	1
10060531	36935478	27040798	1		1				1
10061303	31287291	24889301	1	1	1				1
10062617	31642608	24425655	1
10063848	31332266	21345067
10067389	34081592	23577021	1	1	1			1
10070311	37161165	23721596	1						1
10071869	34235968	20895291					1		1
10076263	31003445	25634900	1				1
10078008	37567070	20600818	1		1			1
10078805	30950523	20434240	1	1	1			1
10082014	32988939	20221705	1		1		1
10082560	39703509	23284776	1						1
10082662	34813627	23913187	1					1	1
10089244	33563887	29469323	1	1	1
10091141	37258034	22008683	1	1				1	1
10094679	36938927	28902523	1						1
10094805	34488364	21370539			1		1
10094811	31983721	28336192	1	1	1			1	1
10095570	37685093	28612694	1	1				1
10097659	32530604	22071424	1	1			1	1	1
10098215	31800901	29752040					1	1
10102878	33312557	20265910						1	1
10104308	33661789	27400652	1	1	1			1
10104450	31524085	23157316	1	1	1			1	1
10106899	30008792	22953864	1						1
10109956	37631738	26022059	1	1	1		1	1
10112484	38897817	23965558	1		1				1
10114932	39678298	21177187							1
10115397	36639474	28605901	1				1	1
10119017	31009936	20229125	1	1	1			1
10119872	37065927	22318477	1	1				1
10121453	34189958	21172289	1	1	1				1
10122589	33633382	22117307	1	1			1
10125047	37629882	26680668	1				1
10125876	30696672	22053079	1	1	1
10126957	33209076	21978689	1	1				1	1
10127936	39916050	20688231	1	1	1			1	1
10132217	34001306	23597467							1
10132611	31179345	28996766	1		1	1		1
10133367	32715099	28722095							1
10135376	32058495	24984050		1		1	1	1	1
10135557	32726628	26612112	1	1		1
10135595	38628397	29216481	1	1	1			1
10136619	31093046	23362878	1		1
10138206	33712680	29096936	1	1		1		1	1
10141173	38092675	28722241	1		1	1			1
10144145	39712677	29668384		1
10149959	32464420	21062891						1	1
10150335	33705553	24113307	1		1
10151556	37542315	20815067	1				1	1	1
10152017	32991546	24900647	1	1	1	1		1
10156119	32532366	23624254	1		1	1
10156659	35597440	25149989	1	1		1		1	1
10157454	38216308	27280709	1	1	1	1	1	1	1
10157542	32691391	29832939	1	1	1	1	1
10160622	37309694	28904663	1	1	1			1
10161042	34912691	29090018	1	1				1
10163041	36574609	22909058		1	1		1		1
10164170	37688390	21635159	1		1				1
10165522	30227758	25553910			1	1		1	1
10169328	33780803	24837691	1	1	1			1	1
10169726	35268649	22012406	1	1	1			1	1
10170022	30946357	26174955							1
10172206	33763325	26783176			1
10178581	33296518	22314860	1	1				1
10179383	35437796	20170028	1		1		1		1
10181673	36096029	22753719	1		1
10183019	36253164	23446097		1				1	1
10184327	35263906	28576249	1	1	1			1
10184623	33814001	22810854		1				1
10186442	30447359	26708959	1	1	1			1	1
10186925	34241430	22362747	1	1	1				1
10187935	36408512	29968077	1	1	1		1	1	1
10187951	38484145	27461751					1		1
10188275	34860321	20124676	1		1
10188935	31689161	22289170	1		1			1	1
10190973	35511902	26180856	1	1	1
10192402	30210602	23507439	1	1	1				1
10193065	35158537	23614190	1	1	1			1	1
10196711	35988506	29467075	1	1	1				1
10197095	38422103	29014163	1		1			1	1
10209410	38083515	28866593	1		1	1			1
10212705	38285505	22644952		1					1
10213275	37496349	21304898	1	1			1		1
10213803	33806045	26821904					1		1
10214395	35166659	27615966	1		1
10215345	30509773	22129264	1				1
10217067	34598926	26531964	1		1		1	1
10218191	37335507	29789269	1	1					1
10221321	36056798	29361807	1	1		1
10223372	39703863	29521933		1	1			1	1
10224171	30353595	22869503	1	1	1		1
10225380	35121579	25815808	1						1
10225619	39527567	21605488
10228633	33048696	26805687	1				1	1	1
10229302	30506381	26194242	1	1	1			1
10229642	33083400	23745473	1		1				1
10230936	34698361	20449497	1		1	1	1	1	1
10231100	33616672	22879976	1	1	1
10232096	36769579	27555154	1		1			1
10233597	32580800	27468267	1		1				1
10234596	36436111	26179011	1	1				1
10236326	37307878	22813114	1		1		1	1
10237665	30765788	29914524	1	1	1				1
10240784	30704180	26416971	1	1	1
10241953	35274804	22702536		1	1
10244629	35307109	29363741
10246670	37488447	26812375	1	1
10247228	34836936	23902528					1		1
10253146	33113606	26685114	1		1			1	1
10254249	33474097	22765854	1
10257550	39064261	20105129	1	1	1	1
10257607	37679326	22248897						1	1
10259507	38285086	29639211	1		1		1
10259667	35629197	24389378		1
10259898	31628207	23409326					1		1
10260254	33528731	28861371	1	1	1			1	1
10260297	31598080	27553316	1	1	1
10263098	32118761	29438982	1	1	1			1
10265482	32976412	29476567	1		1		1	1	1
10267709	32344444	22950361	1	1			1
10268465	37580514	26971392		1	1				1
10268877	30109460	25238883	1	1					1
10269234	32323717	24100542	1	1	1
10271227	35759923	20282439	1					1
10272425	34473424	22961529	1	1	1	1	1		1
10274145	36007916	28546638	1	1	1			1
10276569	32640218	26586274	1	1	1				1
10277901	39832218	23194882	1	1				1	1
10280267	32289289	28165613	1	1	1
10281759	31840907	22790694	1		1	1
10286301	36378944	28567609	1		1	1	1
10288279	32716397	27712427	1		1			1	1
10289937	32091208	25495505	1	1	1			1
10289973	30201512	26155040			1				1
10291088	36685020	24270005	1	1	1			1
10292388	35816524	25667560	1		1
10295020	39726152	24995523		1			1
10297774	38456861	26119212	1	1				1	1
10302157	33918239	24530152			1
10303361	30892317	25112963	1		1				1
10304210	37346679	24137224	1	1	1			1
10306412	37766106	25734192	1					1
10307096	32562411	26702175	1
10311900	37996023	29060353		1
10316033	38065034	27529381	1	1	1		1
10316172	33684938	20633807		1	1	1
10318302	31872137	20603801	1	1				1
10320289	35981138	29796943	1		1
10321446	33367754	26487233	1	1	1			1	1
10321569	36369992	24124902	1		1			1
10321613	36398180	29807103	1	1	1	1	1	1	1
10326798	37931604	23870114	1	1	1			1	1
10331854	31132384	21008158		1			1		1
10331939	33807006	24567486
10332328	38240671	24096560	1	1	1
10335293	32283185	23619901	1				1		1
10336412	37156413	24526880	1	1	1		1	1
10336837	31261940	26999400	1	1			1	1
10337896	33920408	23504565	1		1		1
10339317	36320742	26032056	1			1		1
10340850	31210771	27111482
10342123	34158968	23603937					1
10342727	33019239	24641962	1	1	1			1
10343782	36359958	28022848							1
10347400	34242423	29775800	1					1
10350119	34776044	22478414	1				1		1
10350231	36917892	20862731	1	1	1
10350488	36891438	28817955	1	1	1		1		1
10354217	38056861	27934121	1		1
10355856	36975675	29999625	1	1	1		1		1
10356341	36933920	27114971
10357013	36800713	25245127	1	1	1		1		1
10357863	38145046	25031044	1		1				1
10358788	32061991	25497076	1		1		1	1	1
10364180	38328675	29198464	1				1	1
10368327	30946246	29867223	1	1	1			1
10371441	38859514	27030337	1	1				1
10373014	34488224	25329043	1		1	1			1
10377016	31272814	28191223	1		1		1
10378641	38618039	25458469	1		1			1	1
10378991	37980262	29376343	1					1	1
10380034	33464058	28071767	1
10386454	39779998	28877629	1	1	1		1	1	1
10387999	33915555	22195310		1					1
10388400	34033218	23303089	1				1
10390828	33978454	27024453	1		1
10391782	31835980	26794877					1		1
10402810	33031972	23951807			1			1	1
10402903	34317305	22331866	1		1			1	1
10404585	39929091	25051516	1		1				1
10406065	31882541	29031413	1	1				1	1
10408681	35973102	26770052					1
10411160	32060994	29279148		1		1	1	1
10414077	38745769	26626508					1
10414307	37531021	20214648	1		1
10417530	32074914	22574967		1	1				1
10418381	39215891	21285501	1		1			1	1
10422699	39634792	27044055	1		1		1	1
10424906	37269948	25047565	1					1	1
10427288	38726362	27075708		1		1		1	1
10428217	37102485	21917550	1	1				1	1
10428240	35560888	22917399	1	1				1	1
10428745	31801102	20101651	1	1			1	1	1
10438951	31810165	22568401	1					1	1
10439484	32365791	20745629	1	1	1			1
10440642	35143191	29024763	1		1				1
10440899	35395601	26609648	1	1
10441335	36603744	25373904	1			1			1
10441831	34414142	24049550	1	1	1			1
10447606	38873510	21285892	1						1
10448789	30652815	27923676	1		1		1	1
10448831	33461273	21509199	1					1	1
10450519	31945709	25509298	1					1
10451487	38939399	27193816	1		1	1	1		1
10453488	31161420	28720667							1
10454567	39748376	23632536	1	1				1
10456718	35341369	29448358	1						1
10457824	37305179	25280974	1						1
10459606	38074325	23049948	1				1		1
10464977	38762244	23034003	1	1				1	1
10474329	31771936	25966222							1
10476303	35225810	26499546	1	1			1	1
10476869	34993800	27588152	1				1		1
10486056	36655127	26777411	1			1	1		1
10496339	30365893	20178731	1				1
10497657	36577114	25747398	1	1	1			1
10499409	31545966	24602702	1		1	1	1
10504997	35728937	24418220	1
10506912	34489754	24848277	1		1			1	1
10510314	33507416	20255284	1		1	1		1	1
10512025	30053897	27863561			1		1	1	1
10512325	35688562	23868644	1						1
10515013	32168385	23651553	1		1
10517237	31191980	28910434
10517819	34340357	29816598	1				1		1
10520608	33312952	20056344	1	1				1
10522893	30826073	21231285	1		1			1	1
10523831	36692638	29472798	1	1				1
10524755	33912654	21010062					1	1
10525033	39846697	22771210	1	1	1			1	1
10525376	38498358	29961953	1	1	1
10525752	31936111	25863359		1
10529681	31993744	23072077	1	1	1
10531372	31189292	23229082							1
10532466	37204556	26825602	1		1	1		1	1
10532831	37360441	28408840		1			1
10534245	32333965	22320526	1				1	1
10535287	34165912	23433318	1		1				1
10537792	33113748	24639374	1		1				1
10538657	39526699	21742659	1	1				1	1
10538815	35444415	20869303	1	1
10541043	35360521	26321293	1		1				1
10541842	36295227	29372976				1	1
10542486	34982826	29390138	1		1		1		1
10543994	30510626	26560621	1	1				1	1
10545747	34649276	25020409	1		1		1	1	1
10548709	37120291	22117624	1		1		1	1	1
10550799	30244029	29410506	1		1		1
10554696	32131667	24910876	1						1
10557919	36046816	25458395	1	1				1	1
10559377	35359444	28348476
10564151	34394933	27860849	1		1
10565749	33396048	21155931	1						1
10567461	39818820	23901614	1						1
10567490	37883727	23479235
10567974	34582690	23960201	1		1				1
10573634	36012199	25277931	1					1
10573764	39663204	26604206						1
10574143	30649324	24472033	1				1		1
10576063	33540445	21238721	1	1	1				1
10576646	34307010	22924618	1	1			1		1
10581736	34267376	21498420	1	1					1
10584297	39362523	29092643	1		1
10584718	36809832	23485217	1	1				1
10588484	36460480	28838667							1
10590693	35321486	27517673				1
10594674	30631683	21715181	1	1	1			1
10597368	35594086	21458401	1	1	1			1
10597856	36103266	29005304	1						1
10602804	32556198	20624105	1		1			1	1
10606611	30770361	23835483	1	1
10607312	33698690	23653284	1		1			1
10611488	37060968	20192221	1						1
10613188	35754252	20883139
10614428	31958692	22757996	1					1
10616316	39925408	22962066					1
10621049	38936957	25587644	1				1
10623147	38246006	21976100			1
10623490	37620076	24449903	1		1				1
10623685	34786999	23732021	1
10624517	38230755	29826516	1				1		1
10630336	39170501	26938538	1		1		1		1
10631298	37441405	25133681	1		1
10635441	35172144	27536393	1				1		1
10639500	31643878	26565321	1	1				1
10640977	31819017	20252070	1		1		1
10642962	37138685	27698783
10643434	37011708	28055912	1					1
10643827	30589359	29803052			1				1
10644961	37259563	28859642	1				1		1
10645567	38581584	25549659	1	1	1				1
10648758	38638712	25578020	1	1	1				1
10650001	30067410	23782830	1						1
10650522	33686141	25264793	1	1	1			1	1
10651989	31124800	24805766		1	1
10652536	36369973	24696812	1
10652583	32283272	29477663	1	1	1		1		1
10654688	35664845	20751872	1		1		1	1	1
10658486	31959994	26876856
10660558	30924976	24999822	1	1	1		1		1
10661086	34456820	27634911	1				1	1
10662181	37832841	22607104	1	1	1	1	1	1	1
10663695	39879701	22455973			1				1
10665897	34149318	21557561	1	1				1
10667727	33106432	24456689	1	1				1	1
10667849	34258949	28642859	1		1			1
10672760	33273368	29544909	1	1	1			1
10677335	34863527	28534305	1	1
10680402	34014186	27625137
10680821	36433413	23326088							1
10681061	39109353	28041030	1	1					1
10684044	35227825	20790232			1		1		1
10684286	38089147	27967192
10685870	32652263	24659736	1	1				1	1
10688510	31618429	28805457		1
10690044	35644818	21760920	1	1	1		1		1
10691024	32702846	29868873	1	1				1
10691194	30731222	25809823	1	1				1	1
10691738	34085198	29592882	1	1	1				1
10692447	31123290	23554514	1						1
10696644	38467750	26279010	1		1		1
10698299	31463954	24429289							1
10698312	32959430	23826411	1		1	1	1
10704794	34413837	22060152	1		1			1
10706411	31395458	22795641		1	1		1
10708073	33969598	23310234						1
10708393	32927188	26497591						1	1
10710392	33439304	25662925					1		1
10710573	31105669	29923776	1		1
10712203	34565601	23454177	1	1					1
10712217	38908441	21561906	1	1				1	1
10712271	32264312	23173436	1					1	1
10714454	36266441	27637712	1		1
10717732	38753669	29250995	1	1	1			1
10717791	31311850	29221831	1	1		1		1	1
10718233	39099882	26753091						1
10721598	36351554	29561037	1	1	1			1	1
10723263	34206944	24568459	1	1	1
10726549	32100967	20860751	1		1			1	1
10731794	37884897	28594773	1					1
10734403	36647759	26588273					1
10734586	31656929	23667796	1		1	1		1	1
10736288	39804658	21816265					1
10740435	33402160	29862017	1	1				1
10740516	31649316	29055193	1	1				1
10745571	36848739	25514334	1					1	1
10750883	33480278	28855947	1	1	1
10753059	36812601	23122219	1	1
10753346	30944822	26813430	1				1
10755387	34586180	20746799	1		1			1	1
10755736	38046850	26138855	1	1	1
10755791	38925671	28108626					1	1
10756520	35000735	22592857	1	1	1	1
10756817	35715637	27988243		1	1		1	1
10757032	32259498	23591369	1		1		1	1	1
10758368	33373605	22655936		1			1
10758777	32284012	23334577	1	1	1				1
10758974	37374181	21950450					1
10759782	38242798	26079635	1		1			1
10762352	38701720	28184769	1						1
10762976	38781322	24206390					1		1
10763166	37322694	28019748	1	1	1
10767156	38087895	23105756	1	1			1	1
10772942	31145789	23525346		1	1
10775173	35398538	22715618	1		1				1
10778145	33345883	22283947	1	1			1	1
10780669	38998748	29118941	1		1				1
10781312	30284873	24474381	1	1	1			1
10785320	30631908	27836884	1		1				1
10785608	34084478	28290632	1		1				1
10790116	39567041	25114987	1				1
10790860	38619454	29350861	1						1
10791772	30172592	26096086	1						1
10792661	39710436	26360527	1						1
10793703	34156977	20665592	1		1				1
10795434	31427806	22600832	1					1
10795507	34561881	25606775					1	1	1
10798490	31830808	26301175	1	1	1			1	1
10800948	36730087	22237741	1	1	1			1	1
10801908	33185124	26625457	1	1		1	1		1
10802070	31860554	27526169	1	1				1
10804133	33907246	25265602	1		1				1
10804661	32583936	22859404	1	1	1			1	1
10804747	30735662	23977065
10806352	35137727	26529365	1		1		1
10806849	35025396	26361323		1	1
10808282	39777817	22639282	1					1
10809326	38588436	22350919	1
10812451	33684587	20221800	1		1
10812824	32061183	27693546
10813665	38705147	24659410	1		1			1	1
10818124	34870714	28737891	1	1	1		1		1
10822194	32080620	25491134							1
10823645	38231860	22236885	1	1				1	1
10823878	39145559	25032072	1		1			1	1
10827899	31165865	27281485	1	1	1		1
10829581	31378939	27844613	1	1		1		1	1
10830719	36328790	28808602	1	1	1
10831977	37675588	21894721	1					1	1
10832887	39887235	27458244	1	1				1
10834132	33316192	23607054	1	1				1
10834554	36697201	24875226	1	1	1		1
10835377	33655391	23333271	1	1	1			1	1
10836125	36905142	22083261	1		1			1	1
10837867	33764351	27312376			1				1
10839034	30776850	29535095	1	1	1			1	1
10839115	33330395	22047509							1
10839821	32491957	20977127	1		1
10840816	33763417	29889994	1				1		1
10842701	30175599	28885025	1	1	1			1
10843264	33832185	21138329	1				1	1	1
10843788	30706447	22294846	1		1		1
10844869	31698532	25409260	1					1
10844901	38643244	25204886		1				1	1
10846482	35701212	21062464	1	1	1			1	1
10846671	30949248	25457731	1				1	1	1
10847758	39585600	25306392	1	1
10848515	31651307	22960266	1		1				1
10853896	32052866	23383004	1	1	1		1
10856638	38309881	28627577	1		1	1
10858943	39379492	23401687	1		1				1
10860303	30392126	24751390	1		1	1		1
10861118	37072257	21690288	1
10866298	39690859	25384213	1		1	1
10866370	38853401	21405297	1	1
10873131	30144893	26584893	1						1
10878613	34096503	21037763		1				1
10881690	36726979	25457382	1	1	1			1
10883766	31165541	29377177		1
10884708	35456960	25005846
10886362	32241321	20730863	1	1	1		1		1
10887653	30609093	27225287	1	1	1	1		1	1
10887781	33781087	24705850	1		1		1		1
10887901	32464457	28942534	1			1			1
10888007	34903620	23296210	1	1	1			1	1
10888222	35868880	24564154	1	1				1	1
10888713	38005658	27540934	1	1	1				1
10889482	38189476	20865854
10897217	36136008	29580923	1		1			1
10898129	30649699	26259218	1	1	1	1		1	1
10902272	39245748	24408996	1		1
10902586	39374544	25215925	1	1	1
10903614	39615487	27037495	1		1	1	1
10903792	30261200	24903719	1	1				1	1
10904094	32283773	22904140	1			1
10907501	38587763	24724109		1				1
10909733	30958856	24069749
10911400	36593558	24219983	1	1	1			1
10912800	36025630	24683894							1
10916088	35475146	23379281	1						1
10917306	37838640	24096837	1	1	1			1
10917546	36861892	26473745	1	1	1			1
10920228	37783060	23466911			1
10920264	33007632	24806220					1		1
10921049	36997459	28188004	1	1	1		1	1
10922101	31143461	25722335			1		1		1
10923152	30382119	26619736	1	1					1
10924116	34995731	25421527	1		1				1
10926361	30967209	24504005	1			1	1		1
10927150	37139535	25702248
10929752	31146800	25192292				1
10931276	38017506	25586233	1		1	1	1	1
10933581	32497604	21403331			1
10936728	30624172	26378150	1	1	1			1
10937125	39430690	22425616	1		1
10938096	32970582	26498873	1					1	1
10939299	36173365	26422493	1
10940805	36192786	24688443	1					1
10942537	32188573	23159420	1		1	1	1		1
10943389	30960300	21804280		1				1
10943603	30119186	28542014	1	1	1				1
10944871	31502451	24966205	1		1			1	1
10945983	38109740	23036014	1		1				1
10946082	31777308	26567626	1	1	1		1		1
10947173	39605142	27700357	1	1	1
10948957	36109407	23340095
10950843	39369124	23030826	1	1	1		1	1	1
10952156	32705947	26929743	1				1		1
10955706	37414219	21792463	1	1	1	1	1
10956035	36344043	22843260	1		1
10956924	30830525	29915321	1					1	1
10958187	36112837	21519313	1		1				1
10958454	34247432	23804434
10961036	32931914	20729412	1
10965894	33853516	23403844	1	1	1			1	1
10968810	35957643	21320984	1	1				1	1
10969074	30483591	24337414	1		1
10969205	36288324	24346474			1	1	1		1
10970150	37517481	21077067	1		1		1
10975446	31235315	27750600	1	1	1		1
10980113	31642868	21524556	1		1
10981637	33590203	25698179							1
10983327	36986750	21179816	1		1			1	1
10984108	30243071	28503629	1		1	1			1
10993119	34667520	29991038	1	1	1			1	1
10996711	35330903	29843687	1	1	1
10997436	33085671	22234256		1				1	1
10999395	38103258	22094873	1				1		1
11000879	33971917	27622708	1		1				1
11002435	37246519	23098968					1	1	1
11002607	39110323	28750350	1	1	1			1
11006621	35041425	27253628	1		1			1
11007473	34442228	29671397	1	1	1			1
11009816	35911911	27645171							1
11012243	33751885	21947404	1	1	1	1		1	1
11018073	35965822	21037414					1		1
11020202	31621601	27311676			1		1
11021643	34772646	26510606	1	1	1			1
11022245	31599600	29881372	1		1		1
11027339	34949751	29375841						1
11030142	30184970	20042079	1	1	1				1
11031774	33504108	24880194	1		1
11034210	30380489	23733259	1			1			1
11036075	39573580	27807199	1	1	1
11040832	36718956	22475226	1	1	1				1
11040851	35182052	25641876	1		1
11041336	38786416	26502161	1		1
11043946	38174875	22685973	1	1			1
11043981	37733385	22690082	1	1	1		1	1
11047227	31687317	26571031	1	1	1
11047741	33652366	27025909	1	1	1			1
11050359	33640350	29779708	1	1	1			1	1
11051918	37451122	20680385	1						1
11051942	39663616	26447909		1		1	1		1
11053008	30588504	24753669	1		1
11053863	36218686	29679030			1				1
11055680	37824216	20982858	1						1
11057136	33291610	20849590	1		1		1
11057908	33411210	22681318	1				1		1
11058552	34551005	28453417	1	1	1			1
11060251	34809083	23208879	1				1
11061931	34247071	21093327	1				1	1	1
11061972	38255606	29528914	1		1
11062833	35797989	22697035	1	1	1			1
11062873	31060371	21014248		1		1		1	1
11063580	31081015	25939957	1	1	1			1	1
11065164	30379732	29715671	1	1	1			1	1
11066404	33085675	22579982		1
11067354	38302296	28472903	1	1	1			1
11068484	36415334	29776604	1					1	1
11069035	37460977	27506075	1					1
11069386	32941831	27292368	1				1		1
11070185	34577954	24518501	1		1
11071537	32334428	23553687	1	1				1	1
11075615	31496570	24408474
11082391	33206088	22596088		1			1	1
11083655	38699030	20137177	1					1
11087309	32950640	26556890	1
11087853	38453193	25426433	1
11088384	37380953	22167318	1				1	1
11089729	37395251	27021321	1			1		1	1
11090382	36475001	28678397	1						1
11093867	36963268	23365574	1		1
11095636	38908376	21937919	1
11099744	35926799	27441109							1
11101614	30212938	23299340
11103376	37196072	28135062	1	1	1		1		1
11105803	36518934	22550800	1	1	1				1
11108098	31449537	22698313	1	1					1
11110888	38815212	22941724	1	1					1
11119153	34510736	20788795	1	1	1			1	1
11120430	34093113	22800833	1	1				1
11122196	30780049	29171412	1	1	1			1	1
11122975	37071987	20098892	1						1
11125344	31865493	29087252	1		1				1
11127127	32117398	27797071	1	1	1	1		1
11129230	32733181	28836885	1					1	1
11129835	36471889	25447858		1			1
11131318	32152372	22805099					1		1
11132535	39485928	21336112	1	1		1	1	1	1
11133561	31253236	23302095	1				1	1
11134420	30773864	26320800	1				1
11136760	36761647	28384173	1		1				1
11140716	39894320	27517858	1	1	1		1	1	1
11144031	39821124	21495589	1	1	1				1
11145090	38908446	21763988	1						1
11146837	34257353	20876636	1	1	1			1
11148678	31973347	26451505	1		1				1
11148989	37926038	20600308
11149702	37388511	27254541	1		1			1
11151862	34482643	20072191	1	1	1
11152220	33805499	24147617	1	1	1			1	1
11153226	32357329	28907460					1		1
11153447	34431011	27687415	1		1		1	1
11155525	32714013	22067624			1		1		1
11161330	30442777	28726209	1		1
11162996	33034232	22465903					1
11163643	36157087	22331245	1	1	1			1
11164018	39328295	24415195	1	1
11164848	38209073	25671821	1	1			1
11165060	36423523	29991539	1	1	1		1
11167834	31865868	24480219	1				1	1	1
11171390	36975364	29792071	1	1	1			1
11173428	30026250	26586173					1	1
11175582	38532300	27042255	1		1
11176370	39088277	28863934	1	1				1
11178953	32833251	25880820	1	1	1	1			1
11179902	33408788	21375172	1		1				1
11180102	32244151	25731950	1	1			1
11180809	30713595	28385942	1						1
11181210	36832182	22776305	1
11182151	35013417	22537178					1		1
11182822	32744241	22951112	1	1	1
11189964	36861501	26650355	1
11191438	39793956	20179421	1	1		1		1
11192169	39467910	26793173			1				1
11192873	31135963	25942666			1				1
11192888	39314232	25092848	1		1			1	1
11194776	38848710	24945821	1	1	1			1	1
11196689	39682828	23676524	1		1				1
11196801	35824337	24434415	1						1
11198895	33216968	28383961	1				1
11200811	39599237	22450456	1			1			1
11203208	35441098	27967352	1	1				1	1
11205212	36383603	25178486			1			1	1
11207146	35213901	26571512	1	1	1			1
11207557	31078824	23784417	1				1	1	1
11208503	38691951	22525122	1	1		1	1	1
11210771	34735447	24383619	1		1
11212692	33414874	28948855	1		1
11213546	39873415	25784348	1	1	1				1
11214845	34462481	28522779	1	1	1	1
11217607	39623655	22485433							1
11218729	32553925	21827458
11220287	37470919	21049726	1		1
11220467	39493523	24883095	1	1	1				1
11221340	31947763	22361853	1		1			1	1
11221989	39764632	24641272	1		1				1
11226194	36319779	24922551	1				1
11228986	36088280	28564493	1			1	1	1	1
11231966	32176417	22679034					1
11234238	31347825	29395534	1				1
11236474	39450911	23673007	1	1	1
11237063	32481717	22205833		1	1	1	1
11237954	30946736	25591200	1	1		1		1	1
11240495	38961723	23030520	1					1	1
11242316	34459548	22076159	1				1
11244926	35783644	22759829	1	1	1		1
11246402	37375441	22850056	1					1
11247296	34114064	22104910	1				1		1
11247436	37270178	26290780	1		1		1
11249261	35891766	20405682	1
11249860	34300466	29859525
11250079	34352531	28678828
11251419	38041292	22008181	1		1			1
11252741	35810878	22097604	1	1
11253126	35597578	26909871	1	1			1	1
11256275	37391779	23971864	1		1				1
11257115	31236198	20425175	1				1
11257841	39361235	24447059	1	1	1			1
11258377	39048162	28838248	1						1
11259141	32272859	25963696	1				1		1
11259465	30166170	20907313	1	1				1	1
11266689	39748298	23550716
11266938	35918080	27078182	1						1
11267045	34897008	29466691			1				1
11268371	34779368	28898326	1		1			1	1
11270948	32505082	27493644	1		1	1			1
11271927	36369720	21791641
11273115	35113785	24898994	1
11273854	39648536	20872944
11281127	30635726	29749314	1						1
11281603	32249723	25891316	1	1				1	1
11282384	30592303	29994261	1	1	1		1	1
11291230	31850910	22990559	1
11291823	34007439	21259664		1				1	1
11293517	35436722	21799365	1				1		1
11294021	38603294	24939277	1
11296318	33868204	26765003	1	1	1		1		1
11296766	39928827	24438132	1
11296936	39409803	21648820	1	1				1	1
11301400	38376187	28109269	1	1				1	1
11301742	32453296	23195320	1	1		1		1	1
11304253	34543082	23346584	1		1			1	1
11304959	36159356	27600272	1		1				1
11309053	36858619	23877453			1			1
11309915	35507582	25761953	1						1
11310901	36662799	22021677	1		1
11315296	30708810	24817060	1	1	1			1
11315982	33345706	28762278	1					1
11317570	30355176	29656601	1	1	1				1
11317871	31013881	27218543	1				1		1
11321046	33625268	24480756							1
11321257	35860455	21322793	1	1	1		1
11321986	39333664	24607298		1			1
11326098	37507300	26522869	1	1	1			1
11326206	37079354	23686858	1		1
11328158	30052733	27985960	1		1				1
11328386	30342613	28869489	1				1	1
11332465	36244615	25222212	1	1	1	1	1	1
11332825	36420347	21909820	1
11337495	39033634	20374655
11339384	32573448	27383384	1	1	1			1	1
11340930	35192840	20313589	1	1	1			1
11343484	39661672	29736871	1		1				1
11343907	35967845	22689342	1				1	1	1
11344335	38153293	29609275	1	1	1
11344751	33181285	27728838	1	1	1
11345933	38271986	22106706	1	1				1	1
11346699	36125779	27717369
11348907	30016014	24524153	1		1		1
11349432	37310374	24577372	1	1	1
11353832	38396911	25246853				1	1	1	1
11354922	32621287	27718042	1	1				1
11360891	32354505	22429517	1		1		1	1
11363157	35392063	20971867							1
11363936	37298762	28745767	1		1			1	1
11366148	31290984	28310283	1				1	1
11366422	35802161	25458336	1	1	1	1	1
11369587	30218259	28211027	1	1				1	1
11370994	36837764	22801372	1	1	1	1	1	1	1
11371466	34482432	21270943	1	1	1				1
11372027	30981206	29009535	1	1			1	1	1
11373077	32508102	28635328	1	1				1
11374486	35647824	23112869	1	1	1		1
11374532	39599342	27499142	1		1		1	1
11374776	34927785	23440405							1
11376103	32465788	27821276	1		1				1
11378149	31597960	29235017	1	1	1			1	1
11378535	32950707	26705155	1		1			1	1
11378589	37231883	28684313
11380368	30253379	21678815	1				1
11381511	38852679	24668341	1		1				1
11381569	33607734	26192299	1				1	1	1
11383018	39452683	25780991	1						1
11384521	34926363	20053214
11385992	30668232	23133441	1			1	1	1
11389801	33132370	28171818	1		1	1
11390104	36666352	20479841	1	1
11390252	32716634	21331972	1	1	1		1
11390506	35493524	27989210	1		1		1	1
11392990	39980385	21253505	1	1	1			1	1
11397722	33871797	20635136	1				1	1
11398829	34031152	26104066	1	1	1			1	1
11400494	39351152	25827583	1	1	1			1
11402910	32560705	23375177					1
11403616	33493059	23885084	1		1				1
11404288	36416590	29333255	1		1	1		1
11407375	34477666	27274808	1		1		1
11408401	33753561	20915702	1		1			1
11408874	33118083	26001001	1						1
11409035	39601179	25150183	1						1
11409143	33831444	28675941	1		1	1
11410076	30802952	29714083	1	1			1		1
11410426	39722758	27299736	1	1		1	1	1	1
11411362	37331665	22523526		1			1		1
11412254	36715122	22069290	1				1	1
11413537	38058757	24641041	1	1			1	1	1
11415965	33804298	22822957	1						1
11418556	32792834	20275492							1
11425407	39329319	21832823	1	1	1			1	1
11426151	37099009	26785908	1	1				1
11429121	34180005	25179006	1	1	1			1	1
11429550	34560685	29005196							1
11432534	30975141	24996793	1	1				1	1
11437366	31486926	21503098	1	1			1	1	1
11438336	37925650	29503954	1	1				1
11438492	32070305	20032916
11438886	37253283	22928595					1
11440437	37270651	26588747	1				1		1
11441946	36695853	25235003	1	1	1	1
11447867	32312917	24384913			1
11448985	33246619	26740424	1					1	1
11449055	36304662	27630732	1	1		1		1
11450666	36538650	22882899		1	1				1
11452473	39443375	28918725	1		1	1
11452644	35689867	29901909	1	1
11455536	37629333	28486795	1		1
11457357	34004563	26329726	1	1	1		1	1
11457571	37798506	25927964	1	1	1				1
11458288	35541349	25687779					1		1
11458442	32771068	22613935							1
11459120	38281287	24783889	1		1		1
11461422	37265861	23370162	1		1				1
11462863	33765335	22106219	1			1			1
11463165	31172290	27865548	1						1
11465184	35592626	29050266	1	1			1	1
11466749	31832941	20441454	1		1				1
11467523	34220976	21817770	1				1	1
11470198	38995260	27367969	1
11470779	31137014	25205869	1
11472206	36320663	29905361	1	1	1			1	1
11474065	32408660	24586639	1	1	1		1
11474733	31402041	26406008	1		1				1
11475003	36375502	29693612					1	1	1
11477097	38729808	28214804	1	1	1			1
11477669	36707061	21242036	1	1
11479858	34189676	22777545	1
11481806	30508327	20516028			1		1		1
11482500	38486268	24021148							1
11486239	36077676	25861822					1		1
11486264	38496686	24959908	1		1
11491583	34725102	28868643	1	1	1				1
11492213	39684354	22184277	1	1	1			1	1
11495932	35093335	26638278	1	1	1			1	1
11496131	35985792	25795006	1		1		1		1
11500847	37143937	25353725	1	1
11501310	30983281	27305247	1	1					1
11506385	31694173	25971115	1	1		1		1
11506963	35227066	25858162	1	1	1			1	1
11508679	30062477	20568339	1					1
11509670	30532230	24824123		1				1	1
11510549	30187936	21791514	1		1				1
11511458	34227617	20941398	1		1				1
11512097	37721096	24963505
11512653	39359277	24728972	1		1			1	1
11516270	37749758	20486917			1
11521504	34214668	25249620	1	1
11522541	33115257	23958905	1					1
11523129	31759999	23104107	1	1			1	1	1
11529880	35850934	23694167					1
11530561	38001373	28530402	1	1			1	1
11532659	38228702	24114990	1	1	1				1
11533462	35348908	27328168	1					1	1
11533501	34461298	24430941		1	1
11539240	32930821	22141666	1				1	1	1
11539827	39995735	21192405			1		1	1	1
11540283	30034749	27307881	1	1	1
11541378	36024728	22900653	1	1				1
11543398	31497701	29228250	1	1	1			1	1
11544860	37530970	22429647		1				1	1
11545574	39549810	26125539	1	1	1	1	1
11546805	32925349	23531962	1	1	1			1	1
11547745	30212189	29837616	1		1	1			1
11549544	31424551	22200184
11550765	35586036	23874738	1						1
11551024	32748004	26594429	1					1	1
11552552	37057456	21800909	1	1	1		1		1
11552741	35839750	24281438	1				1		1
11553398	34130907	27709520	1		1
11554445	36346298	28038733	1
11555243	38304187	25977155							1
11556093	39699085	24444070	1				1		1
11557186	35469955	22752628					1
11557836	30962835	20136936	1		1			1	1
11558942	31255985	24509205	1		1	1	1	1	1
11559478	36759260	25432414	1	1					1
11563006	36026636	23243892		1			1	1	1
11563634	32131813	27413047					1
11564146	39924709	29835262	1					1	1
11567529	30980027	21232911	1				1		1
11567955	30784767	23090401							1
11568882	37178921	22426705	1	1			1
11575713	37004751	20320829	1		1		1
11576897	32367149	29845627		1				1	1
11579351	39633000	20838061	1
11579913	36202012	28453882	1		1		1	1
11580863	30304832	23467473	1	1	1				1
11581121	37864610	21253245			1	1	1
11581195	38658392	28782408				1			1
11589090	38890592	20512615	1		1	1			1
11589465	38790981	23838325	1						1
11592298	31780966	21758109	1	1	1			1	1
11592373	36227721	23933003	1	1	1			1
11592968	33445309	25912922	1	1	1		1
11594012	38833788	21210031	1	1
11594544	30782638	20431911	1	1	1			1
11594609	35691097	28992088	1		1		1		1
11596570	30326687	20840530
11598386	35663457	27953478		1					1
11600106	35918303	24964764	1		1				1
11600157	30251890	21942766	1		1		1
11605027	31438123	28735920	1	1				1
11605699	34625482	21703960	1	1
11607177	32366337	29208275	1	1	1				1
11609346	35335334	26472328	1	1				1
11610140	33039123	24093054
11613361	34949920	23826271	1	1	1				1
11616031	31503787	22076526	1						1
11616687	36737788	29397878	1	1	1
11616778	33990136	25531022	1	1	1				1
11617629	30946989	27409048	1						1
11620095	37091951	25331153	1						1
11621360	33526114	24322608	1						1
11622280	36713654	28516474	1	1				1	1
11626035	39006342	22799466	1	1			1
11633230	37460602	20946201	1	1	1				1
11635995	36282564	23667167	1		1	1	1	1	1
11636652	34134184	20274272	1
11638303	30019367	25053659							1
11639347	36453823	24125111						1	1
11642460	33913504	29612267	1		1				1
11642809	35967314	26066020	1	1					1
11645509	31718413	24243040	1	1				1	1
11647150	33610519	25021798	1	1	1
11649378	31206864	25934959	1		1		1	1
11651571	36915920	26450907	1		1	1		1
11652381	34922339	23299242	1		1			1
11654069	37433494	20020317	1	1	1			1	1
11654447	34933915	26145453	1	1	1				1
11654592	30616217	22290770	1		1			1
11655904	38016420	26830941
11659054	36023087	21553343			1		1		1
11666182	32828694	24173845	1	1	1			1
11666315	34279325	23911356	1	1					1
11668452	30721263	21400255	1	1					1
11670352	39782622	26307293	1	1				1
11671794	30288245	23899762	1		1		1	1
11676070	36106457	28802155	1		1			1	1
11676232	33588812	24542367	1				1	1	1
11680360	38725145	24537373	1	1			1	1
11681010	39279281	23407541	1	1	1		1	1
11683110	32690648	26385000	1		1			1
11685620	37150874	24979378	1		1				1
11686629	30927264	26188372	1	1	1			1
11688706	33065950	27319681	1						1
11689298	39736908	20106183							1
11692282	30987723	24005826			1
11693603	31506062	26983924	1		1			1	1
11695880	31690388	26326357	1		1				1
11696577	33267085	22739413	1						1
11696880	35419815	29149362	1	1	1		1	1	1
11700242	31337954	20559558	1	1	1				1
11703451	32342095	27237979	1		1				1
11710154	36777551	23118722	1		1				1
11711020	36657275	22050846	1		1				1
11713205	35171466	27636368	1	1				1
11713970	34275579	25598069
11717909	38947769	22377259
11719852	33323669	29694624	1				1
11720443	39887163	23687711	1	1	1		1		1
11722368	33425416	20277982		1				1	1
11723660	31629866	27493057	1					1
11724157	37238940	27527386	1		1
11725209	30799292	23130948	1
11729508	30692905	24232717	1						1
11730422	35260056	29679593	1				1		1
11735934	37731954	21635610	1		1			1	1
11737268	34053163	20044900	1					1	1
11740173	39657226	26527736	1	1		1	1		1
11742505	37723752	24067631		1		1			1
11743730	35557594	24159911			1
11744921	36921463	20157596	1	1
11745291	38121875	22270906	1	1				1
11746096	31251562	23762829	1	1			1
11748036	31159323	27197593	1	1					1
11749745	34960130	22185139
11749991	33701183	20503367	1		1
11750652	38196129	26088164	1		1		1		1
11751250	30455080	27954417	1	1
11751604	31405563	22228575	1					1	1
11755038	31828751	28415181	1	1	1	1		1	1
11756467	32721770	20763537	1	1			1	1
11758759	35379890	24271718					1	1	1
11758767	38895487	20892946	1			1		1	1
11760104	33704129	22651141		1		1
11766776	37378627	24041934	1		1			1	1
11771928	32027486	28233556	1	1				1
11772764	37396212	20164436	1	1	1				1
11773815	37495373	24708516	1		1			1	1
11775739	32513771	28052837	1		1			1
11779144	32688420	26842916				1			1
11783844	31924319	23699299	1		1		1
11786916	32421453	29721885	1		1				1
11790625	38419757	27303741	1		1				1
11790974	34450827	27152376						1
11791996	38392221	21896053	1	1					1
11798125	36112143	25722979	1		1				1
11798951	33915658	27442617		1					1
11800620	32642587	26343739	1				1		1
11801290	39880553	26914099	1	1				1
11804278	37087219	25818525	1			1		1
11807282	34682025	21088346	1				1	1
11809548	36638286	20495053			1				1
11813741	33337588	25362108	1
11814428	33604891	20298410	1						1
11815589	36438264	25170947							1
11815711	37356974	25286004	1	1	1			1
11818101	34988733	24650524	1		1	1	1		1
11818861	32982767	28171946	1	1
11823667	35808399	21859660		1	1
11826223	37854016	25318530	1	1				1
11826880	37101251	27658232	1					1
11833490	36944842	24250735	1	1					1
11833822	31344543	29407576		1				1	1
11841264	39325068	28814365	1		1				1
11843475	32821521	29756945	1	1	1			1
11845306	32010664	20220008	1		1				1
11847456	36341670	20986748		1			1	1	1
11848123	33113616	22315540	1		1		1		1
11848398	33062616	25116378	1		1				1
11848597	31471562	23921396	1	1	1			1
11848711	35794169	23127704	1	1
11851424	37247200	20941740	1		1			1	1
11853440	39384070	24075090	1		1
11854310	37734384	21295160		1		1		1	1
11855128	37906662	22286177	1	1	1			1
11855285	38932927	25329326	1	1				1
11855580	34712890	26772968	1		1
11857113	37671492	25596807	1						1
11857739	39120208	22896266	1	1
11858497	36980734	24644178			1		1
11860416	38999212	21362041	1		1			1
11861017	36014877	27162817	1	1
11861582	35689140	27370071	1	1	1
11862609	36431815	24520072					1		1
11862758	33825848	26654098
11863318	39917784	24018048
11863409	31580087	21905130			1	1
11865051	31383849	29848229	1		1			1	1
11868631	36225323	20901686	1		1				1
11872769	37114610	27910944	1	1				1
11877319	33032770	26087006	1
11880433	34276548	28764595	1		1
11881943	31685619	29671762	1		1			1
11882307	32098871	27570239	1					1	1
11885709	34233737	23858331	1	1	1	1	1	1	1
11886174	31350679	25997960	1		1		1	1
11889804	35001634	20805684	1	1	1
11890210	39719143	21770751	1	1				1
11890400	31406980	22137537	1		1			1
11895151	36147922	28452803			1		1
11897489	39948700	28241223	1	1	1
11898134	30823916	29097577	1			1
11898950	35601688	21308802
11900074	33035558	24138768							1
11901952	34765614	25514083							1
11905228	32694491	29825296		1
11906675	35975788	28311308	1	1	1			1	1
11908254	33392501	26454021	1		1
11913203	31513908	29758537	1		1				1
11914102	32730147	23174204	1				1		1
11914994	32483786	22339820					1
11916661	38226531	28256458	1	1	1				1
11918408	38584152	21400352	1	1	1	1		1
11918851	32003785	26260060		1					1
11919347	39156401	28606369	1		1			1	1
11919942	36211786	25651238		1	1		1
11921391	34511936	21048337	1	1				1
11922236	30139512	27021287	1			1	1		1
11924230	38269083	25215676	1	1	1			1
11925673	37886887	25187492							1
11928413	38709217	23026285	1	1	1		1	1
11928692	34070963	22384987	1	1
11929015	38306813	20092679	1	1			1	1
11929342	37667061	20468228	1		1			1	1
11929374	36323560	26527023	1					1	1
11931055	35733024	23059261							1
11934114	32660163	21617583	1					1
11934244	32775687	21430317	1
11935767	32127522	20131492	1						1
11936095	37766413	22063658	1				1
11937809	35589858	22536779					1
11939591	35983563	27853033	1	1	1		1
11941242	31986262	20712112	1						1
11941849	39280216	23469254	1		1	1		1	1
11941997	38153169	20807214	1	1	1			1	1
11942193	31707457	21139779			1		1		1
11942901	34082277	24615963			1			1	1
11943609	36177104	28014396	1		1	1	1	1	1
11944882	36397270	20673408	1		1			1
11948874	36784076	21608544	1	1	1		1		1
11952155	33908074	20248182	1	1	1			1	1
11953725	36865388	24705116	1	1	1				1
11954120	31711050	26838248	1		1			1	1
11955908	36967103	25337372	1					1
11956852	35097237	21559999	1		1				1
11958726	34483718	24320913	1	1	1				1
11963916	35803434	20800519					1
11968677	31461238	26843103	1		1		1		1
11968982	31736070	29455708	1			1	1
11972365	32389159	24962721	1	1	1			1	1
11973138	36462988	21928200	1	1	1				1
11973496	37654828	23005180	1				1
11974151	31685501	22782098	1	1				1	1
11974898	39749738	27328245
11978586	31366537	28914703		1					1
11981568	37524325	25657883	1	1				1	1
11984647	36560987	25146721	1				1
11984732	35701049	28130574	1		1		1
11984981	34693433	21232275	1	1
11985307	39549022	27901619	1				1
11985436	30538065	22717922	1
11989263	31272108	29644625				1	1
11990000	39470947	25805051	1	1
11990423	39220558	28358146	1		1	1	1	1	1
11999473	30949577	23601463	1	1				1	1
11999829	31088270	21550896			1	1
12002285	30023732	20686506	1				1	1	1
12003679	32216303	20269227	1	1	1			1
12004925	30131457	20834086	1		1			1	1
12005748	32254249	28946354	1		1
12006266	37739261	29395258	1	1					1
12008689	30777833	23536032	1	1
12008763	36030807	20975592	1		1				1
12009089	37535507	24580936							1
12009262	36173319	27779976	1		1				1
12010510	37955424	22239499	1		1				1
12012037	32755455	27436285	1					1
12013634	31889518	29813863	1		1		1		1
12014968	31929757	20449658	1				1	1	1
12017899	33969290	21273211		1
12018901	33835036	24419715	1	1	1			1	1
12019706	32302734	29822163	1	1	1		1	1	1
12019898	36550047	28261248	1		1		1		1
12023279	37322914	20957205	1					1	1
12024697	39213677	28185460	1	1	1		1	1	1
12025783	31256032	26978470	1	1	1
12026338	38194201	28548230
12026801	30912185	21494623	1	1				1	1
12027770	36195420	24910251			1			1	1
12027791	32754293	21266630	1	1	1				1
12031835	39538450	22353639	1	1	1		1		1
12032239	37067338	20787944	1		1			1	1
12032310	35324289	20460006	1	1	1				1
12035547	36502040	22949017			1
12036721	34269559	24443695	1				1	1
12039815	36131579	28018038	1
12041021	35055920	29873530	1		1		1
12042044	36281872	25549760	1		1			1
12046458	33367690	27871535					1		1
12048744	34888345	22719243	1					1
12051291	37667136	21697602	1		1	1	1		1
12051619	34711364	24799933							1
12052290	32108513	26329505	1						1
12052446	33901263	29862793	1						1
12053896	30085094	22623077							1
12059353	39022933	26142813							1
12062838	30388942	28221111	1		1			1	1
12063494	33748104	24424749	1	1	1		1	1
12065081	33897581	24571829	1		1				1
12065818	33953043	26279042	1		1				1
12067437	32649676	24033717					1
12069807	34393729	23002597	1	1	1
12072078	30289878	27802190	1
12074099	34109118	28876759							1
12078677	39654351	27542125
12078788	31517388	25339027	1	1	1	1		1	1
12082080	34973201	28779424	1	1				1
12088187	38010446	25762397	1		1				1
12090944	39180740	25182422	1	1	1			1	1
12091055	32791762	23967928	1	1	1
12091229	34971474	25122052	1	1	1
12092059	31201544	22315785	1	1	1
12093479	37399603	21668352	1		1				1
12095158	36298400	26561933	1					1
12097503	34426196	29193088		1	1				1
12098619	37288057	22484747	1	1					1
12098908	38922278	20146975	1	1	1
12100624	35303105	20118208	1		1				1
12101596	34488264	27563538
12102463	33013986	21730447	1	1				1
12104056	34840365	26262933							1
12105240	31038811	22431984			1				1
12106780	37081503	25661012	1	1	1				1
12107794	32711341	28768562	1		1				1
12109423	36569840	22810550	1
12115766	37168356	29677071	1		1			1
12115786	39343601	25210449	1						1
12116228	30958024	20421390	1		1			1
12116468	37466707	29107505	1
12117555	34247818	25128945	1	1	1		1	1	1
12118394	30340472	24846102		1	1
12118886	34525851	23476543	1	1	1		1
12119271	35601694	27021523	1	1	1			1
12125068	37101188	27334235	1		1			1
12126153	32025347	25008439	1	1					1
12130785	36423135	23878621	1				1
12133540	34200062	28203970	1	1	1		1	1	1
12133624	32269247	21052892
12134620	31156233	25109179	1	1			1		1
12135968	30765759	28976865	1	1	1			1
12137011	37556735	26613155	1		1			1	1
12137322	30928501	23312997						1
12138413	33986849	20487557	1		1				1
12138569	30407507	26469100		1			1
12138637	31434650	23008526	1						1
12141075	38303429	26614604	1	1	1			1	1
12142332	30098344	23601345	1			1	1
12146647	37788473	22681945	1		1			1
12146951	30297632	23968046	1	1	1
12148208	39631432	20711803	1		1			1
12148813	31526440	26806636						1	1
12149070	30129989	26440183	1	1	1			1
12155780	30228591	20253357	1						1
12162878	39763799	23407307	1	1				1
12165375	37478587	21994000	1	1	1		1		1
12165964	36637683	29176015	1	1	1			1	1
12167722	35965699	25273366	1				1		1
12168108	31993929	21416886	1		1				1
12168342	33027490	28472337	1	1					1
12168956	31896651	28797758							1
12171157	33396802	20862342	1		1			1
12171609	30303379	29198517	1		1				1
12173850	35157353	20376084	1	1	1
12174123	39234921	21629599	1
12175660	33235126	27201770	1	1	1
12176861	34739514	24306529	1		1	1	1	1
12179057	33430379	23530529	1				1		1
12179786	35537617	20766427	1	1	1		1	1
12180060	31983030	27524688	1	1	1	1	1	1	1
12182445	33152667	24699051
12183617	30849103	23817758	1	1			1	1	1
12190096	30271151	24347835	1						1
12191469	30350836	26625297	1		1				1
12192070	34556798	27274196	1	1	1		1	1
12195625	32327303	26097535	1	1	1			1	1
12196601	37735936	27605128	1	1		1
12199299	34342355	25432368	1	1	1		1	1
12199669	35079078	24103969	1			1	1
12205567	34867699	25044344	1	1	1			1	1
12206478	38238798	27511830	1		1		1	1	1
12213423	36683831	25793222	1				1	1	1
12215883	32622442	20438204	1		1			1	1
12216053	36081927	27049561	1	1	1			1
12217232	33757772	25600836	1	1	1			1	1
12220967	36943264	25320715		1				1	1
12232105	33508981	21709321			1			1	1
12232497	30549127	24065727		1				1	1
12237164	35217866	28677881	1
12237223	39817695	23123534
12240787	35856956	20581436							1
12245786	35344490	23183502						1	1
12246387	37352046	26489510	1	1	1				1
12249989	39432943	24817845	1	1				1
12251584	38574564	27251620	1	1
12254325	35489747	26264940	1					1	1
12255381	33227956	25132551	1
12261942	30091074	27833669	1				1
12264134	37673110	25257503	1	1	1	1		1	1
12264178	35268786	22944655	1	1	1	1			1
12267312	34842620	25913397	1					1
12270760	30253983	23606314	1	1			1	1	1
12271405	31123892	23208095	1	1	1			1	1
12272152	32605963	27744760	1	1
12275003	39992247	22562812	1	1	1			1	1
12279154	37638491	24407095	1	1	1			1
12279260	37489187	24410156	1	1	1			1	1
12279729	39146539	22579957	1	1	1				1
12281187	38838420	20293184	1		1
12282667	35575764	29332207	1					1	1
12283987	30228811	29417806							1
12284549	30787261	21553565	1	1
12284553	37713469	29916605	1		1		1		1
12284965	32820703	23845863	1		1
12287332	38532085	23408562	1	1	1			1
12288757	39924731	23908773						1	1
12288988	31176570	27667597	1	1				1
12289074	31544530	23635485	1	1	1			1
12293804	36117858	25033920	1	1	1			1
12293903	38527092	25422096	1		1			1	1
12301303	33999771	24600721	1	1	1			1
12305811	30294009	21796125	1				1		1
12306690	34539052	20473676	1
12306709	37645980	23148186	1	1			1	1	1
12307948	39938054	21770096	1	1	1	1		1
12312578	39836312	26132386		1
12315453	32013112	24388774			1				1
12315554	35613530	28388009	1		1				1
12316990	35178076	22158922					1
12317110	34995591	20726045	1
12317948	30093352	27505947					1
12323119	33906089	25135506	1	1	1		1	1
12323226	31761596	25102119	1	1				1
12323237	37752339	21193747	1
12323804	33686033	24357701	1		1				1
12323950	32907994	23735700							1
12325110	31590699	20353206			1			1	1
12327429	37161595	28630214	1	1				1
12327719	30436857	27211898	1	1	1			1
12327858	34332620	24722783	1	1	1			1	1
12327925	39516850	21387685	1
12330000	31316192	28807718	1		1				1
12336678	30559320	24578993	1	1	1
12336968	34397134	25999795							1
12339611	32020844	28924038	1
12341414	34792777	23270661					1
12341427	32398002	26489027					1
12345974	38426368	20109974	1						1
12350108	30417737	24385273	1		1
12350277	38775437	24740701	1	1			1	1	1
12351481	35768926	26990081	1	1	1		1	1
12354123	38244191	21143130	1	1				1	1
12355261	35918219	22414017	1						1
12356016	35186004	23783887	1	1		1		1	1
12357296	35799678	23386436	1	1	1		1		1
12358492	35027378	28647891
12362110	34602935	21214880	1		1
12362492	35185026	27804290	1		1		1		1
12363907	30488112	23419751			1
12365954	31130557	23607155	1		1			1
12366309	30591773	28182843
12367301	31341511	20991932			1				1
12369221	33125747	20877125
12371641	34200986	28803063	1	1				1	1
12373301	35771934	26823681	1		1			1	1
12376118	31871361	23882377	1		1		1		1
12376697	35978055	21356511	1	1	1			1
12382393	36200772	21572034	1					1	1
12384056	30079934	21865204	1				1
12384428	31616659	27595109	1				1	1	1
12387979	35002103	26821292	1		1
12388358	36961133	25326700	1	1	1	1			1
12388732	30960288	26592796	1	1				1
12389739	38913055	28561509	1				1		1
12391240	30719311	23914509	1		1
12391461	30086627	22682947	1				1
12394354	39295273	26511191		1				1	1
12394964	38209602	25874218	1	1		1			1
12395381	32276945	26583115	1	1	1			1
12397993	38541129	27720138							1
12400695	37788644	21668402	1		1				1
12406333	35170268	26048147					1		1
12406522	39626765	21370244	1				1
12407111	34221037	24691841	1		1
12412352	30381827	22248040	1	1	1	1	1	1	1
12412595	30711021	24429945	1		1
12413668	38714918	29749194	1	1					1
12420873	33030114	21393839	1			1	1
12424248	32530313	26568325			1
12426684	35928681	27375368	1	1	1			1	1
12426859	38808939	28661870			1		1
12427936	35235615	28035197	1					1
12427999	31645452	21549617		1			1		1
12430647	31146615	25808717	1	1	1	1		1	1
12432912	31416584	29383079	1	1	1			1	1
12435748	39474246	24996065	1	1	1		1	1
12437680	31262924	28617744	1	1	1	1	1	1	1
12439188	34345167	27857382	1	1	1			1
12439733	34043429	24739503	1						1
12440182	32338401	22775253	1	1		1			1
12441373	39210235	22878799	1				1		1
12442684	34678414	20791333	1	1
12449161	35046095	20129736	1	1	1				1
12451556	38812621	27487834			1
12451789	35231819	26650166	1	1	1		1	1
12453158	30775991	23019309	1	1				1
12454546	39362482	24540175							1
12455327	30128862	24654699	1	1	1	1		1
12457334	37734821	26505025		1					1
12458131	37431057	20353775	1	1				1
12458842	31191522	26788757	1		1				1
12459135	31610804	21143497	1		1		1	1	1
12461386	32672921	25988360	1	1	1	1
12464071	38519468	20103175		1			1
12465510	36024337	28621042	1		1				1
12466651	31188550	27970151	1				1	1	1
12468629	33044568	28035030	1	1	1		1	1
12468914	39119590	27091787							1
12470669	34783134	23761369							1
12474402	35686350	27211588						1
12475195	32500877	21538556	1					1	1
12476539	32456894	28961191	1			1		1
12478288	39669500	26408611	1					1	1
12478986	32473497	22363408		1
12486920	31503786	28817749
12489365	32439842	22439355			1				1
12490029	33759728	26495589	1
12491257	31012809	22429534
12492737	37934458	27261448	1				1		1
12494849	30538506	23976965	1		1				1
12495837	33244962	20329436	1		1		1		1
12498929	39889231	24311008	1		1			1
12501221	33052217	23585724	1	1					1
12501269	39730220	26490281	1	1	1		1	1
12501281	36930789	26210891	1
12501907	30080467	25355884
12502220	37565086	21737102	1		1
12502618	31896199	21309626	1					1
12503812	38910275	24750480	1	1	1				1
12509458	39881731	27037081	1					1	1
12509843	38133194	25317700	1	1					1
12510515	31777928	23085386			1				1
12513827	35216839	20812909		1	1		1	1
12515381	33358048	28178107	1	1	1	1
12517472	37578897	25351016	1	1				1	1
12519699	33321724	28579091	1	1				1
12527525	35176022	21024648	1						1
12528229	30179123	21687131	1		1	1		1
12529216	35757337	28780569							1
12529718	32779096	21246172	1
12531837	35143097	26598122	1					1	1
12532356	35842948	26083505	1	1	1				1
12534701	31571487	26402799	1					1	1
12540572	37506514	28490788	1	1				1	1
12544417	37684007	24507287							1
12545126	37481859	28001831	1		1				1
12546139	31445441	25086184
12548159	31436892	27406580	1		1		1		1
12550948	34596698	21433981	1	1	1				1
12552963	31686976	27638585	1		1			1	1
12553113	33997173	21570112			1	1
12553153	32998024	22383013	1		1			1	1
12554828	32771974	24302523		1	1				1
12558079	38373091	24123902	1				1		1
12562784	39473177	20312200		1	1		1
12563661	34318000	20281267	1	1	1				1
12570365	36900060	29596358	1	1
12570381	35412416	21903132	1		1		1
12574665	30502427	25787348	1				1		1
12575539	35314606	24106190						1
12576264	35650920	28639614	1	1	1	1	1		1
12578079	32764204	20957776	1					1	1
12578742	37257739	26490106						1	1
12579469	33173611	20547939	1					1	1
12583923	38267635	24795186	1		1		1	1
12588040	37319283	23173225	1	1	1	1
12588901	30552161	29256390	1					1
12590117	36429336	25059932							1
12591968	37467441	29980726	1		1			1	1
12597139	36376536	20033219			1				1
12598727	34204437	28376297	1				1	1	1
12600095	30379671	29010056	1		1			1	1
12601474	34488757	20931771	1	1					1
12602264	36479787	28818453	1		1				1
12603903	33660196	22292234	1	1	1			1
12603962	34081091	28821789	1	1				1	1
12605716	36876883	20381058	1	1	1			1	1
12605824	35532991	28552933	1	1	1		1	1
12606407	31075621	20429379						1	1
12611824	33856536	22999606	1	1	1			1	1
12611869	34877105	25414972	1		1			1	1
12614351	35200432	25111133	1					1	1
12616907	39996123	21185436		1					1
12620320	34798564	26639405	1	1
12620822	34292607	23412935	1	1				1	1
12621660	38610393	22228593	1
12623620	38927634	25039922		1			1		1
12624383	34377867	28004428	1	1	1			1	1
12625430	35529313	24142270	1		1		1	1
12626136	37245436	20070470	1	1	1	1		1	1
12629682	37351040	29604149	1		1	1	1
12631670	32290423	20495031	1		1			1	1
12634741	34303572	29883191	1
12634755	36738588	25987676	1		1			1	1
12634966	39712772	28882890	1	1	1
12636068	37556082	23341511	1					1	1
12639945	39790736	29422845	1						1
12640327	32659288	26382914	1		1				1
12641866	34978142	25299854	1					1	1
12642549	38376767	26070151	1	1
12644640	33257984	26796408	1		1				1
12646764	32694785	23512477	1		1				1
12648027	39672801	22299865	1		1		1	1	1
12648688	33729451	24735638		1					1
12651069	31963689	27132336	1	1				1
12654170	32028553	24301961	1	1	1		1	1
12654858	38131394	22452405
12655015	30243100	21178830
12656352	37184074	26224034	1		1		1		1
12660800	36196043	22501115	1	1		1	1
12662086	34654152	22308049	1	1	1			1	1
12663841	36338932	21813536	1						1
12663921	33547236	22376273	1						1
12669413	35575976	21160206	1		1			1	1
12671572	36048042	28385702	1		1
12671705	35055267	24964983	1		1		1
12673141	39921830	21284928	1		1		1
12677040	39169498	22283090	1	1			1	1
12678659	36547286	23586555	1		1				1
12678882	33027324	27735536	1		1			1
12679486	32699652	24648277	1
12680771	38553364	21684235	1	1	1
12682844	35449561	28963969	1		1				1
12683197	32225029	23772093	1
12683611	37711117	29734598	1
12684652	35512760	23670917	1	1				1
12684822	37924898	28115389	1		1		1	1
12686139	33358455	23165687	1	1	1			1	1
12686318	35410679	25196475	1	1				1	1
12688666	31263028	21577982		1					1
12694700	31421727	27730764
12695096	33550720	20892953	1	1	1				1
12697277	36596869	24544068	1	1
12698729	35835048	28200332	1		1	1		1
12699927	36084523	22651135	1			1	1
12705048	33393580	22073798	1	1	1		1		1
12705112	33771851	23877597	1		1	1			1
12705612	34103183	24118022	1	1	1			1	1
12707214	36495971	22872927	1				1	1
12707710	39096583	23334059	1	1	1		1		1
12707756	36226794	25399769					1
12709418	39612812	24019808							1
12710627	30370505	23118531	1				1
12710966	38426371	28618361	1	1	1			1	1
12712015	34877691	29679500
12713061	30500635	21328012					1
12713791	32818257	21057642	1	1	1		1	1
12714119	39569158	28852886			1				1
12717101	37330368	24118811	1		1
12719159	39989733	23682873	1	1	1
12719524	30094370	20247441	1		1				1
12719657	30828325	28801975	1	1	1		1		1
12723597	36304176	28612481	1		1				1
12723959	34932613	21918671			1			1	1
12725946	32271607	27580248					1
12729806	32497054	20571804	1	1	1				1
12730395	33205204	26047064	1						1
12731298	38222687	28842526	1		1				1
12734486	35300342	28158953
12736581	34491523	21926888	1		1		1
12737402	33947679	29656929					1
12739652	31577045	25978400	1				1		1
12740948	38596980	26052133	1	1	1			1	1
12741245	30449688	23410792	1		1			1	1
12741325	35449267	20860534	1		1				1
12744661	34611338	29913731	1
12746532	32911554	28922520						1
12746653	31703996	22921065		1			1	1	1
12751607	37987126	27373350	1		1	1		1	1
12752094	35503043	22741630	1	1			1	1
12752572	31901798	27674406	1
12753882	33327592	29849272	1	1			1
12753907	34290467	27484831	1				1
12754871	30256612	29291425	1	1	1				1
12756525	34339688	20172092	1	1	1			1	1
12757169	33411710	26989759
12759241	33462738	26279428	1	1			1		1
12762391	36178749	22395114
12768940	36805192	21618403		1			1
12773131	37774419	24669778					1	1	1
12775498	39580384	20678397	1	1				1	1
12780478	30009505	28468774	1		1	1			1
12782295	33708830	28711743	1	1	1			1
12788091	36066057	27580197	1	1	1			1	1
12789053	30389421	22234196	1	1
12793001	32136714	24340187							1
12793258	38613519	20784786	1	1					1
12799029	33067786	25638854	1	1	1			1	1
12799272	39931237	23669294	1		1	1	1	1	1
12805198	37109161	27613078	1
12805443	31586876	28711909	1		1
12810752	34708203	28492080	1			1	1		1
12814111	34071736	24560448	1						1
12816320	30145276	29484661	1	1	1				1
12816899	33170440	22567719		1	1				1
12816952	38999166	25833965	1	1				1	1
12821625	31159916	27848569	1	1	1		1
12822417	34028253	29370917		1	1				1
12826995	32803587	22389954	1		1				1
12828031	36596177	22875214	1	1				1	1
12828050	39741900	21589904	1		1		1	1
12834295	30909545	24254007	1		1				1
12834788	38714211	24092508	1				1
12835204	36742211	29939761	1	1	1			1	1
12837356	34162544	27495238		1				1
12837948	34435255	20012163	1	1	1				1
12839207	33779251	21569644	1	1	1		1
12840146	33450222	21034212	1	1	1
12840278	37717749	21604617				1
12842941	35318787	23480053	1		1				1
12845930	32676856	29988959	1	1			1
12846283	31748510	29628674	1		1		1	1
12847817	38442730	23048103
12848433	37505032	26161838	1				1	1	1
12848856	32606321	20987466	1	1			1		1
12852254	31285867	25857654	1		1
12853711	31015337	25849371	1
12854593	30192099	28763740	1	1	1
12855989	31377399	27950133	1	1				1	1
12856125	31201080	29403466							1
12856657	34989182	28365452	1		1				1
12860204	36123826	27198150					1		1
12860941	38151958	25544823	1		1	1	1		1
12861888	34791606	28995188	1		1
12862321	32737479	27343985	1		1		1	1
12863662	38845954	22930856	1	1	1
12867875	34425810	27831438					1
12874696	32170779	25528690	1		1			1
12875089	30034142	28590693	1	1	1			1
12875526	33971148	21247950	1
12876138	37800727	27443188	1	1	1			1
12876250	35060852	20920820			1
12877713	31164400	20721453	1		1		1	1
12880790	39919388	22331412							1
12882286	38189753	26133697	1		1		1		1
12883917	38025120	29575966	1	1
12885839	33086444	24454271	1		1				1
12886804	30242588	20554695	1	1				1
12886813	34388892	28879694	1		1
12886834	38124917	29473616		1					1
12889151	31877689	28123809	1	1	1		1	1
12889874	39766062	27419281	1	1	1			1
12892230	37026273	23873990	1	1	1				1
12896960	32294257	27866798	1		1
12897194	33473720	22086492			1		1	1	1
12902262	32479705	27307774	1		1		1	1	1
12903508	38554782	28889493						1	1
12904593	37008108	22523148	1	1				1
12905199	36659101	28682209		1	1			1	1
12909685	37151868	25632086	1	1
12913807	36803120	28189835	1				1
12914859	34120793	25157400	1	1	1			1
12917345	39107382	22725279	1
12918606	34526707	29522161	1				1		1
12918714	33890341	21827250	1						1
12921573	31391132	23383995		1	1				1
12926897	38750362	29181422					1
12927984	31799674	24281417	1		1	1	1	1	1
12928031	33473149	28293501	1		1				1
12929459	37201080	24467417	1						1
12929759	39000847	27934958	1
12935838	34979576	25150751	1		1			1
12936917	33368925	26172137	1	1	1				1
12938880	38824473	29282011							1
12938997	30070238	21107537	1					1	1
12940091	34146857	21915926	1	1	1				1
12941037	34034497	20533238	1	1	1
12942169	32865019	25134954	1		1	1
12945639	38087113	28006697	1				1
12947315	35189954	23860882	1		1			1
12948123	36970572	24478682	1	1	1			1
12948163	37598224	28696854		1				1
12954931	36447271	23046729		1				1
12957869	35796444	23498084							1
12962409	36897821	23101350					1
12963490	32016140	29194808	1		1		1	1
12963926	39026094	27811184	1	1	1				1
12967466	31046125	29390476						1
12972444	30239744	26536974	1		1		1		1
12973949	39814603	25742250	1	1				1	1
12975244	32826189	20959368	1					1	1
12975635	34634948	22890659	1					1	1
12978544	31453213	21758834	1		1
12979369	33018292	24573804	1		1	1	1
12980603	30045159	29059351	1				1		1
12982096	38461357	23242797						1
12982786	31778525	28600986	1	1				1	1
12986731	30157987	24524547	1	1	1			1
12988392	32003074	25095720	1		1
12988872	32478868	25544435	1	1	1	1
12989843	34577612	25134429	1	1				1	1
12990140	34528818	29022270	1	1			1	1
12993146	32964078	28579208	1	1	1	1	1	1	1
12993525	34441168	29019770	1	1	1
12994583	37749734	20034560	1	1	1				1
12999347	38945490	27196425	1		1			1	1
13000092	37287859	27136710	1	1	1				1
13005213	31313221	25902946	1	1	1		1		1
13005295	33627276	27238441
13007744	32597621	23394784	1		1				1
13009403	31653401	28855202	1	1	1	1			1
13010075	36556828	22670880			1			1	1
13010423	38367302	26084305	1						1
13014714	31707715	27743947							1
13014961	36090192	26459640	1	1	1		1		1
13014963	36732527	29021422	1	1	1	1
13017386	37904621	20509990	1				1
13017503	32941966	21320306	1	1					1
13018203	32090007	26519584	1	1			1	1
13019601	38721211	25074807	1				1		1
13021148	34244938	25628893	1		1			1	1
13021449	32096776	24347414
13021846	30904052	23998396							1
13022039	35532406	28555350			1	1	1		1
13022637	33139563	24172172							1
13025331	34164956	21458587			1		1	1
13029938	33312436	21446172	1		1
13030541	33014693	29372534	1	1
13031833	33888235	28357467				1	1
13033327	39867250	21093920	1	1	1
13033509	38662455	20649731	1	1				1	1
13036184	35144051	28963674	1	1	1			1
13039756	35613774	26791146	1	1	1				1
13040569	35090925	27844105							1
13041135	38536103	20476767	1						1
13042648	35031845	26157365	1				1		1
13044086	35033372	24024798					1	1
13046240	34987550	29029681	1		1				1
13053623	33220556	21981457		1	1				1
13055950	39768937	28507903	1
13058554	32919041	22220379	1
13059012	34047022	22649733	1	1				1
13063859	34708600	23419521	1					1
13065656	32708666	25812513	1	1					1
13069434	31611273	26792980	1					1	1
13074311	37878030	26095534	1		1
13077571	30689359	29602112	1						1
13078497	37888515	26760002	1	1			1	1
13080111	38011202	24845258	1		1			1	1
13082436	32551964	28874660	1						1
13082930	39178312	28605235				1			1
13085252	33911293	27367766	1						1
13085916	36044915	29535117		1					1
13090694	34251119	24900954	1	1	1			1
13093114	31762339	23724516		1			1	1
13102222	34094273	22865835	1	1	1			1	1
13102520	36600930	27126363	1		1		1
13104273	39171010	26363014	1	1	1				1
13108883	32007747	25372232	1	1				1
13109270	31596132	24754104	1	1			1
13109280	36660763	20548998	1				1		1
13109480	35026327	27583514	1		1			1
13109589	33882594	27155289	1	1	1		1
13113830	33884485	23519599	1			1		1	1
13114575	30941081	24334208	1	1
13117363	31760091	26883570	1				1
13119714	35545270	26274837		1				1	1
13120648	35257339	29465132	1		1		1	1
13122104	30809363	26321876	1		1	1			1
13122881	31137492	20696458	1	1				1
13123020	34721027	26767329							1
13124745	33434459	20698655	1						1
13125051	32749069	25519392	1	1				1	1
13131924	31174458	20312546	1		1			1	1
13134081	31228755	27076781	1	1				1
13136201	30557954	25180237	1	1			1	1	1
13139405	35267691	27121231	1		1				1
13140343	39571846	27308490		1	1			1
13140465	34871275	29561068	1		1				1
13142540	38128199	26119424		1			1	1
13146404	35334932	21616653	1				1
13146871	35998526	22123138	1	1			1
13151599	38124068	28767332	1		1			1
13154176	36444685	22327437	1		1			1	1
13155224	33571695	21270587
13155358	34743374	26580141		1	1
13155984	37460222	20295301	1		1			1
13157094	35311495	20850342
13157308	38871008	24116584	1				1		1
13158454	39221454	26803680	1	1				1
13158794	34102799	20004775	1					1
13159402	35442294	22389821	1	1					1
13159617	30219064	23917176	1		1		1	1
13160555	32427776	21607404	1	1	1			1	1
13163293	33838834	25557026							1
13163873	38604711	20958300				1			1
13165300	35374444	26862936	1	1	1
13174926	31325497	29830193		1
13175443	39783992	25511420	1	1	1			1	1
13176120	32824112	28235217	1	1					1
13176539	32949655	21784423	1		1
13176653	32581319	23242884		1	1
13181161	34434736	26569434	1		1		1		1
13181356	31096112	26254050	1		1
13181627	33291189	24787003					1
13182702	39212926	26172646	1	1	1
13183268	34341359	22344073	1	1					1
13185886	38879817	26179940	1		1		1	1	1
13187609	37707849	22681948				1			1
13188037	38004476	25526264	1					1
13188866	37934571	23178063	1	1			1	1
13190496	38725902	29844431	1						1
13192655	33657066	29542181	1	1	1			1
13193136	34999847	22054269	1		1				1
13194166	39270495	22036580	1				1	1
13194394	32951608	22991415	1	1	1		1
13196638	37519903	25702185	1	1				1
13200139	34190051	24197685	1					1
13200579	37571275	29541068	1					1	1
13201095	39953418	28453791	1					1	1
13202007	32226600	29333484	1	1	1		1	1	1
13202590	32377341	24004814	1		1
13204322	33378345	28219199	1	1	1			1
13205038	36298131	24285099	1	1	1			1
13205322	39293799	20527743	1						1
13206731	34622544	20819967
13210948	36004811	29163406				1	1
13212165	31290668	29081263	1	1	1	1	1
13214523	37139047	23133305	1					1	1
13214820	35440594	22022206	1		1			1	1
13214943	34609940	26626252	1	1	1
13216117	31461567	24435089			1		1		1
13216259	39212836	20347425	1		1		1		1
13224283	39375310	20995778	1		1		1
13224776	31109060	26914785	1		1			1	1
13225747	38793885	24511100	1		1				1
13229117	34649270	20252271	1					1
13230528	35925778	21324775	1	1	1	1			1
13230656	39769412	24159128		1			1
13231077	30324975	29915974	1		1
13231528	39690695	26933831	1	1		1		1
13233598	38886021	27398233	1		1			1	1
13234429	30238352	29725042	1		1
13235049	39241408	27859855					1
13239154	30044641	27262622	1		1
13239393	38853473	29442279	1					1
13239423	33767970	27074599	1	1	1				1
13240081	36960535	26273848	1	1	1			1	1
13240750	39059780	24396728	1	1	1			1
13241244	38859069	21892522	1	1	1			1
13242202	36706168	21117284	1						1
13245747	35745182	27110653	1					1	1
13249077	33674311	27613766	1		1	1
13256226	37319976	21659935		1			1	1	1
13257855	37973496	20514653	1	1			1	1	1
13258859	32780928	20303600
13260613	38721147	21062101	1		1			1
13261098	34745614	27217414	1	1					1
13261938	36068084	27618845	1						1
13262421	36164523	28116747	1	1			1	1	1
13266427	37270063	23945224	1					1
13266504	32317963	20510896	1
13268471	39165303	28324497				1			1
13269747	31792549	25584074	1	1	1		1		1
13272267	31337941	27763080		1				1
13272956	30015142	26022765
13274532	34567131	23146636	1		1			1	1
13277770	38238591	24199533	1		1			1	1
13279382	37472660	26123016	1	1			1
13280145	30352811	25038913		1
13280718	36043488	29512924	1	1	1				1
13281341	33629237	25925578	1	1	1			1	1
13281743	33739259	21596664	1	1	1			1	1
13282007	36866883	22893303	1						1
13282748	37265708	28521621	1	1				1	1
13283399	31973324	25720914	1	1	1			1	1
13284221	33162817	26266714	1		1	1		1
13285177	36598137	24149852
13286316	36944215	23758289	1	1				1	1
13287489	30399344	25580332	1		1				1
13288063	32197187	29217706	1		1				1
13288288	31142097	23468411	1	1	1		1		1
13290209	37375412	23451487	1		1	1			1
13294307	34461495	27068378	1						1
13299143	31793590	21212918	1		1		1
13299872	33688389	22580364	1	1	1		1	1
13300148	39977970	20926953	1	1	1				1
13302031	35786353	20370659	1	1					1
13303046	39715293	25087405	1	1	1		1	1
13305035	33397726	23448375	1	1				1	1
13307227	37487113	25555836	1		1
13309508	35724749	26221886	1	1	1
13310935	36041313	26252403	1				1		1
13312240	39570212	21544536	1					1	1
13312252	35212006	29667896	1	1		1		1
13313150	32595169	20510665	1		1			1	1
13315170	36436262	20412459			1				1
13318093	34404392	24292584	1						1
13318171	32813541	22065711	1					1
13321890	34369889	23484370	1	1				1
13322583	30914577	28930719	1	1		1	1		1
13325368	37112285	29248676				1	1
13329216	39059460	29428371	1		1				1
13330490	38593514	27978658	1		1				1
13330541	35945161	21919722	1				1	1	1
13331522	39178747	20881952	1				1	1
13332177	36675020	24236982	1
13332600	37119470	24233473					1	1	1
13333021	39074292	26875217	1
13333170	37280151	26878822	1	1	1
13333527	35818552	20999229	1
13333740	31282265	24523834		1	1				1
13334510	37284889	22997385	1		1	1			1
13335699	31215740	21353208	1	1	1	1	1	1	1
13336130	34035080	22317515	1	1
13338612	39308375	20226477		1	1				1
13338679	32738702	22699193	1						1
13339621	30698281	23406363	1		1			1
13345618	30282529	24839269	1		1				1
13349724	34863707	27567294							1
13350724	33991123	26551913	1
13352295	34368960	23350373
13352372	32384421	28752421	1	1		1	1	1	1
13354650	38985096	26272513	1						1
13356010	30663494	27043220	1				1		1
13358245	35533979	24951225	1	1	1			1	1
13358539	37923051	26091570
13358833	30867628	27550181					1	1	1
13364910	36443311	29482091	1	1	1		1		1
13368060	39748070	25148889	1		1		1		1
13368367	33262328	25911632	1					1	1
13369451	33134940	22451042	1	1			1	1	1
13375185	30327164	26852109	1	1	1	1	1	1
13380018	39022390	22005810	1			1	1		1
13381135	38494776	21060863	1		1	1		1	1
13381777	38836511	21032461				1	1		1
13382107	37452686	22636115	1						1
13382552	38444495	23701942		1		1	1	1	1
13390013	38263010	29300681
13390728	31004416	26350081		1	1	1	1		1
13394692	30434920	28720007		1					1
13394703	30494066	26688938	1	1	1
13396784	32498449	20886485	1	1			1		1
13397616	33464434	26746906	1	1	1			1
13399796	39167908	20020590	1				1		1
13401524	38388393	29986642	1	1	1		1
13401692	35016211	22985421	1						1
13402290	31817350	23123365			1				1
13402588	35560897	21694557	1						1
13404727	31299804	24493974	1		1
13404891	35700773	23733350	1					1	1
13405151	39007601	22336534			1				1
13405890	39524420	29681243	1	1				1
13408370	30547595	27107260
13408504	34558468	22228752
13408774	30105012	21453234	1	1
13410750	33208101	21600233	1					1
13410910	32263948	27648581							1
13411396	39683516	22726951	1	1	1			1	1
13411591	36864067	20551718		1	1
13413967	34307494	24499400	1		1				1
13414061	31743280	26376278	1	1	1
13415550	36196913	25548368					1	1
13415837	31196635	26231045	1		1				1
13415870	33915296	26084617		1			1	1	1
13421698	33359225	27621208	1	1			1	1	1
13421733	30009753	21677190	1	1	1		1
13423238	38352863	28224255	1	1	1		1	1	1
13424885	35342961	24741911	1					1
13425424	34431190	29210183	1	1					1
13428588	32596241	23990437			1		1
13429528	39250359	28318547	1					1
13434840	34561922	24410460	1	1	1
13435698	35097728	29330438		1
13441205	31851222	22367569	1	1				1	1
13441630	36847935	27956743	1
13442558	30311657	22665778	1		1			1
13444096	35477442	25296603			1
13445589	32777036	20022423	1		1			1
13446842	35055830	25843446				1	1		1
13448955	33314987	23010698	1	1				1	1
13450581	37174402	28941209		1
13450897	34091430	21016810	1	1
13452498	34916066	21620259	1	1	1		1
13453133	39391668	24897717	1		1
13456784	38781024	26807276	1	1			1		1
13461807	37796943	27122933	1					1
13466358	35031003	28174301	1		1		1		1
13466375	34714964	21011631	1	1					1
13467066	38387397	27794492	1	1	1	1	1
13471464	34801216	22281600	1						1
13471870	31114111	22209346	1					1
13472341	30781626	26464322	1	1					1
13473186	33452310	24399345	1	1			1
13474913	30113181	27511998		1
13476942	34876524	25516569	1	1				1
13480254	35997495	29235164	1		1				1
13483804	39928079	24363664	1	1	1				1
13483947	36301931	20464621		1	1
13485392	35363538	22161587	1				1	1	1
13489339	38986515	20739476	1	1	1			1
13490135	34643287	29237032	1	1	1			1	1
13492756	39391126	29325178	1	1					1
13495682	31188923	28598367	1	1				1
13495704	39758202	21868679	1
13496639	34682387	26484716		1	1		1	1	1
13499005	31998189	20317279	1	1					1
13500729	37422776	27246915					1
13505755	37257840	22752582			1
13505805	33643151	22290741			1				1
13506251	33997505	28279742	1	1
13509135	38345222	24303903			1				1
13511021	35569430	22431215	1		1	1	1		1
13512648	34034832	25653583
13513122	33405350	20658061	1				1	1
13513232	37487912	26125721	1	1				1
13514385	36833437	24313616			1		1
13515178	31855062	20762918	1	1	1			1
13515219	32376597	28295102	1		1	1	1		1
13517478	33335295	29627399	1			1
13517843	31468857	21504832	1	1	1
13533304	32731291	23598679			1
13536747	38812939	22877472							1
13537559	33755900	21066640				1
13538053	31582323	22533821	1	1	1		1	1	1
13542989	32410040	26702255	1		1			1	1
13549234	32620190	28270702	1	1				1	1
13550204	32848723	24781723		1	1				1
13552058	35417518	20719304	1	1	1		1
[truncated: 3,742 more rows]
