# Supplementary material for: Survival prediction for heart failure complicated by sepsis: based on machine learning methods
Source: Front Med (Lausanne). 2024 Oct 3;11:1410702. doi: 10.3389/fmed.2024.1410702 (PMC11484001; doi:10.3389/fmed.2024.1410702)
Supplement: Supplementary file 1 [file Data_Sheet_1.ZIP › 000 MIMIC/05.给药数据.csv]

subject_id	stay_id	hadm_id	aceiorarb	betablockers	furosemide	spironolactone
10002013	39060235	23581541	1	1	1
10002155	33685454	23822395	1	1	1
10002495	36753294	24982426		1	1
10002760	31831386	28094813		1	1
10003400	32128372	20214994		1	1
10004235	34100191	24181354	1	1
10004401	32773003	29988601	1	1	1	1
10005817	32604416	20626031	1	1	1
10010058	33060379	26359957
10010471	32119961	29842315		1
10011938	31532954	29339128			1
10013643	33072499	22009484			1
10017531	35526828	22580355		1	1
10018081	37293400	21027282			1
10022620	31953583	27180902	1	1	1
10023117	30057454	28872262	1		1	1
10026161	39625056	24614671			1
10027445	34499716	26275841	1		1
10029224	37066488	25729446	1	1
10032381	34622731	20176432		1	1
10034553	36618406	26774222			1
10037483	37086676	26819958	1	1	1
10037861	34531557	24540843		1	1	1
10038999	39711498	27189241			1
10039708	33281088	28258130			1
10040025	36107367	27996267	1	1	1
10046234	32902460	24608062	1	1	1
10046679	32852186	28668282			1
10047994	38822032	25111157	1	1	1
10048723	36542901	25762910	1
10049941	36827644	20663764		1
10051074	34313758	21350747		1	1
10052938	39469411	25231169	1	1
10053854	38775178	22192970	1	1	1
10055344	35736966	29209451
10055694	30350084	25049824			1
10057218	36369483	28236354		1
10058974	34904321	26763452	1	1
10060531	36935478	27040798	1	1	1
10061303	31287291	24889301	1	1	1
10062617	31642608	24425655
10063848	31332266	21345067		1	1
10067389	34081592	23577021		1	1
10070311	37161165	23721596	1	1	1
10071869	34235968	20895291		1	1
10076263	31003445	25634900			1	1
10078008	37567070	20600818	1	1	1
10078805	30950523	20434240
10082014	32988939	20221705	1	1	1
10082560	39703509	23284776		1	1
10082662	34813627	23913187		1	1
10089244	33563887	29469323		1	1
10091141	37258034	22008683	1
10094679	36938927	28902523	1	1	1
10094805	34488364	21370539	1	1	1	1
10094811	31983721	28336192			1
10095570	37685093	28612694		1	1
10097659	32530604	22071424			1
10098215	31800901	29752040		1	1	1
10102878	33312557	20265910		1	1
10104308	33661789	27400652	1	1	1
10104450	31524085	23157316	1	1	1
10106899	30008792	22953864		1	1
10109956	37631738	26022059	1	1	1	1
10112484	38897817	23965558	1	1	1
10114932	39678298	21177187		1	1
10115397	36639474	28605901	1	1	1
10119017	31009936	20229125	1	1	1
10119872	37065927	22318477
10121453	34189958	21172289	1	1
10122589	33633382	22117307		1	1
10125047	37629882	26680668		1	1
10125876	30696672	22053079			1
10126957	33209076	21978689			1
10127936	39916050	20688231		1	1
10132217	34001306	23597467			1
10132611	31179345	28996766		1	1
10133367	32715099	28722095		1	1
10135376	32058495	24984050		1	1
10135557	32726628	26612112	1
10135595	38628397	29216481			1
10136619	31093046	23362878			1
10138206	33712680	29096936		1	1	1
10141173	38092675	28722241		1	1
10144145	39712677	29668384	1	1	1
10149959	32464420	21062891		1	1
10150335	33705553	24113307	1	1	1
10151556	37542315	20815067		1
10152017	32991546	24900647
10156119	32532366	23624254		1
10156659	35597440	25149989	1	1	1
10157454	38216308	27280709			1
10157542	32691391	29832939		1	1
10160622	37309694	28904663	1	1	1	1
10161042	34912691	29090018		1	1
10163041	36574609	22909058		1
10164170	37688390	21635159	1	1	1
10165522	30227758	25553910	1		1	1
10169328	33780803	24837691		1
10169726	35268649	22012406		1	1
10170022	30946357	26174955			1
10172206	33763325	26783176	1	1	1	1
10178581	33296518	22314860			1
10179383	35437796	20170028		1	1
10181673	36096029	22753719		1
10183019	36253164	23446097	1
10184327	35263906	28576249		1
10184623	33814001	22810854		1	1
10186442	30447359	26708959		1	1
10186925	34241430	22362747		1	1
10187935	36408512	29968077		1	1
10187951	38484145	27461751			1
10188275	34860321	20124676			1
10188935	31689161	22289170	1	1	1	1
10190973	35511902	26180856			1
10192402	30210602	23507439		1
10193065	35158537	23614190		1	1
10196711	35988506	29467075	1	1	1
10197095	38422103	29014163		1
10209410	38083515	28866593		1	1
10212705	38285505	22644952		1	1	1
10213275	37496349	21304898	1	1	1
10213803	33806045	26821904	1	1
10214395	35166659	27615966		1	1
10215345	30509773	22129264		1	1
10217067	34598926	26531964		1	1
10218191	37335507	29789269		1	1
10221321	36056798	29361807	1	1	1
10223372	39703863	29521933		1	1
10224171	30353595	22869503		1	1
10225380	35121579	25815808		1	1
10225619	39527567	21605488	1	1	1
10228633	33048696	26805687		1	1
10229302	30506381	26194242	1	1	1
10229642	33083400	23745473		1	1
10230936	34698361	20449497		1	1
10231100	33616672	22879976	1	1	1
10232096	36769579	27555154			1
10233597	32580800	27468267		1	1
10234596	36436111	26179011		1
10236326	37307878	22813114		1
10237665	30765788	29914524		1	1
10240784	30704180	26416971		1	1
10241953	35274804	22702536		1	1
10244629	35307109	29363741		1	1
10246670	37488447	26812375		1	1
10247228	34836936	23902528			1
10253146	33113606	26685114		1	1
10254249	33474097	22765854	1	1	1
10257550	39064261	20105129		1	1
10257607	37679326	22248897			1
10259507	38285086	29639211		1	1
10259667	35629197	24389378	1	1	1
10259898	31628207	23409326	1	1	1
10260254	33528731	28861371		1	1	1
10260297	31598080	27553316		1	1
10263098	32118761	29438982
10265482	32976412	29476567	1	1	1
10267709	32344444	22950361	1	1
10268465	37580514	26971392		1	1
10268877	30109460	25238883		1	1
10269234	32323717	24100542		1	1
10271227	35759923	20282439	1		1
10272425	34473424	22961529				1
10274145	36007916	28546638	1	1	1
10276569	32640218	26586274		1	1
10277901	39832218	23194882	1	1	1
10280267	32289289	28165613	1	1	1
10281759	31840907	22790694			1
10286301	36378944	28567609	1	1	1
10288279	32716397	27712427		1	1
10289937	32091208	25495505		1	1
10289973	30201512	26155040	1	1	1	1
10291088	36685020	24270005		1	1
10292388	35816524	25667560	1	1	1
10295020	39726152	24995523	1	1	1
10297774	38456861	26119212	1	1	1
10302157	33918239	24530152	1	1	1
10303361	30892317	25112963	1
10304210	37346679	24137224
10306412	37766106	25734192		1	1
10307096	32562411	26702175		1	1
10311900	37996023	29060353		1	1
10316033	38065034	27529381			1	1
10316172	33684938	20633807		1	1
10318302	31872137	20603801
10320289	35981138	29796943		1
10321446	33367754	26487233		1	1
10321569	36369992	24124902		1	1
10321613	36398180	29807103		1	1
10326798	37931604	23870114	1	1	1
10331854	31132384	21008158		1	1
10331939	33807006	24567486		1	1
10332328	38240671	24096560		1	1
10335293	32283185	23619901		1	1
10336412	37156413	24526880		1	1
10336837	31261940	26999400	1	1
10337896	33920408	23504565		1	1
10339317	36320742	26032056		1	1
10340850	31210771	27111482
10342123	34158968	23603937		1	1
10342727	33019239	24641962		1
10343782	36359958	28022848	1	1	1
10347400	34242423	29775800			1
10350119	34776044	22478414	1	1	1
10350231	36917892	20862731	1	1	1
10350488	36891438	28817955	1	1	1
10354217	38056861	27934121		1	1	1
10355856	36975675	29999625		1	1
10356341	36933920	27114971		1	1
10357013	36800713	25245127	1	1	1
10357863	38145046	25031044		1	1
10358788	32061991	25497076	1		1
10364180	38328675	29198464		1	1
10368327	30946246	29867223		1	1
10371441	38859514	27030337	1		1
10373014	34488224	25329043		1	1
10377016	31272814	28191223		1
10378641	38618039	25458469		1	1
10378991	37980262	29376343		1	1
10380034	33464058	28071767	1	1	1
10386454	39779998	28877629	1	1	1
10387999	33915555	22195310		1
10388400	34033218	23303089	1	1	1
10390828	33978454	27024453	1	1	1
10391782	31835980	26794877			1
10402810	33031972	23951807		1
10402903	34317305	22331866		1	1
10404585	39929091	25051516		1	1
10406065	31882541	29031413		1	1
10408681	35973102	26770052
10411160	32060994	29279148			1
10414077	38745769	26626508	1	1	1	1
10414307	37531021	20214648		1	1	1
10417530	32074914	22574967		1
10418381	39215891	21285501		1
10422699	39634792	27044055			1
10424906	37269948	25047565	1	1	1
10427288	38726362	27075708	1		1
10428217	37102485	21917550		1
10428240	35560888	22917399		1
10428745	31801102	20101651	1	1	1
10438951	31810165	22568401	1	1	1
10439484	32365791	20745629		1
10440642	35143191	29024763		1	1
10440899	35395601	26609648	1	1	1
10441335	36603744	25373904		1
10441831	34414142	24049550		1
10447606	38873510	21285892		1	1
10448789	30652815	27923676		1	1
10448831	33461273	21509199	1	1
10450519	31945709	25509298		1	1
10451487	38939399	27193816	1	1	1
10453488	31161420	28720667		1	1
10454567	39748376	23632536		1
10456718	35341369	29448358	1	1	1	1
10457824	37305179	25280974		1	1
10459606	38074325	23049948	1	1	1
10464977	38762244	23034003		1	1
10474329	31771936	25966222		1	1
10476303	35225810	26499546		1	1	1
10476869	34993800	27588152	1	1	1
10486056	36655127	26777411		1	1
10496339	30365893	20178731		1
10497657	36577114	25747398	1	1	1	1
10499409	31545966	24602702		1	1	1
10504997	35728937	24418220			1
10506912	34489754	24848277
10510314	33507416	20255284		1
10512025	30053897	27863561			1
10512325	35688562	23868644	1	1	1
10515013	32168385	23651553			1
10517237	31191980	28910434		1	1
10517819	34340357	29816598
10520608	33312952	20056344	1	1	1
10522893	30826073	21231285		1	1
10523831	36692638	29472798	1
10524755	33912654	21010062		1	1
10525033	39846697	22771210		1	1	1
10525376	38498358	29961953		1
10525752	31936111	25863359		1
10529681	31993744	23072077	1	1	1
10531372	31189292	23229082		1	1
10532466	37204556	26825602		1	1
10532831	37360441	28408840		1	1
10534245	32333965	22320526	1	1	1	1
10535287	34165912	23433318	1	1	1
10537792	33113748	24639374		1	1
10538657	39526699	21742659		1	1
10538815	35444415	20869303		1
10541043	35360521	26321293	1	1	1
10541842	36295227	29372976			1
10542486	34982826	29390138		1	1
10543994	30510626	26560621			1
10545747	34649276	25020409		1	1
10548709	37120291	22117624		1	1
10550799	30244029	29410506		1	1
10554696	32131667	24910876	1	1
10557919	36046816	25458395	1	1	1	1
10559377	35359444	28348476		1	1
10564151	34394933	27860849		1	1
10565749	33396048	21155931			1
10567461	39818820	23901614	1	1	1
10567490	37883727	23479235			1
10567974	34582690	23960201		1	1
10573634	36012199	25277931
10573764	39663204	26604206			1
10574143	30649324	24472033		1	1
10576063	33540445	21238721		1
10576646	34307010	22924618	1	1	1
10581736	34267376	21498420		1
10584297	39362523	29092643		1	1
10584718	36809832	23485217		1	1
10588484	36460480	28838667	1	1	1
10590693	35321486	27517673	1	1	1	1
10594674	30631683	21715181			1
10597368	35594086	21458401		1	1
10597856	36103266	29005304			1
10602804	32556198	20624105		1	1	1
10606611	30770361	23835483		1	1
10607312	33698690	23653284		1	1
10611488	37060968	20192221	1	1
10613188	35754252	20883139	1	1	1
10614428	31958692	22757996		1	1
10616316	39925408	22962066	1		1
10621049	38936957	25587644			1
10623147	38246006	21976100		1	1
10623490	37620076	24449903			1
10623685	34786999	23732021		1	1
10624517	38230755	29826516	1	1	1	1
10630336	39170501	26938538	1		1
10631298	37441405	25133681		1	1
10635441	35172144	27536393		1	1
10639500	31643878	26565321	1	1	1
10640977	31819017	20252070
10642962	37138685	27698783		1	1
10643434	37011708	28055912	1
10643827	30589359	29803052		1	1
10644961	37259563	28859642		1	1
10645567	38581584	25549659		1	1
10648758	38638712	25578020	1	1	1
10650001	30067410	23782830		1	1
10650522	33686141	25264793		1	1
10651989	31124800	24805766		1
10652536	36369973	24696812	1	1	1
10652583	32283272	29477663	1	1	1
10654688	35664845	20751872		1
10658486	31959994	26876856		1
10660558	30924976	24999822	1	1	1
10661086	34456820	27634911		1	1
10662181	37832841	22607104		1	1
10663695	39879701	22455973	1	1	1	1
10665897	34149318	21557561		1
10667727	33106432	24456689	1	1	1
10667849	34258949	28642859	1	1	1
10672760	33273368	29544909	1	1	1
10677335	34863527	28534305		1	1
10680402	34014186	27625137		1	1	1
10680821	36433413	23326088	1	1	1
10681061	39109353	28041030		1	1
10684044	35227825	20790232			1
10684286	38089147	27967192		1	1
10685870	32652263	24659736		1
10688510	31618429	28805457	1		1
10690044	35644818	21760920	1	1	1
10691024	32702846	29868873			1
10691194	30731222	25809823		1	1
10691738	34085198	29592882	1	1		1
10692447	31123290	23554514	1	1	1
10696644	38467750	26279010	1	1	1
10698299	31463954	24429289	1	1	1
10698312	32959430	23826411		1	1
10704794	34413837	22060152
10706411	31395458	22795641			1
10708073	33969598	23310234	1	1	1
10708393	32927188	26497591		1	1
10710392	33439304	25662925	1	1	1	1
10710573	31105669	29923776	1	1	1
10712203	34565601	23454177		1
10712217	38908441	21561906		1	1
10712271	32264312	23173436	1	1	1
10714454	36266441	27637712		1	1
10717732	38753669	29250995		1	1
10717791	31311850	29221831		1	1
10718233	39099882	26753091
10721598	36351554	29561037		1	1
10723263	34206944	24568459	1	1	1
10726549	32100967	20860751		1	1
10731794	37884897	28594773		1	1
10734403	36647759	26588273
10734586	31656929	23667796		1	1
10736288	39804658	21816265
10740435	33402160	29862017	1	1	1
10740516	31649316	29055193			1
10745571	36848739	25514334		1	1
10750883	33480278	28855947		1	1
10753059	36812601	23122219		1	1
10753346	30944822	26813430	1	1	1
10755387	34586180	20746799		1	1	1
10755736	38046850	26138855		1	1
10755791	38925671	28108626
10756520	35000735	22592857		1	1
10756817	35715637	27988243	1
10757032	32259498	23591369
10758368	33373605	22655936	1	1	1
10758777	32284012	23334577		1	1
10758974	37374181	21950450		1	1
10759782	38242798	26079635	1		1	1
10762352	38701720	28184769		1	1
10762976	38781322	24206390		1	1
10763166	37322694	28019748	1	1
10767156	38087895	23105756			1
10772942	31145789	23525346		1	1
10775173	35398538	22715618		1	1
10778145	33345883	22283947		1	1
10780669	38998748	29118941		1
10781312	30284873	24474381
10785320	30631908	27836884		1	1	1
10785608	34084478	28290632	1	1	1
10790116	39567041	25114987			1
10790860	38619454	29350861	1	1	1
10791772	30172592	26096086		1
10792661	39710436	26360527		1	1	1
10793703	34156977	20665592		1	1
10795434	31427806	22600832	1
10795507	34561881	25606775		1	1
10798490	31830808	26301175			1
10800948	36730087	22237741
10801908	33185124	26625457		1	1
10802070	31860554	27526169	1	1
10804133	33907246	25265602		1	1	1
10804661	32583936	22859404		1	1
10804747	30735662	23977065		1	1
10806352	35137727	26529365		1	1
10806849	35025396	26361323	1		1
10808282	39777817	22639282	1	1
10809326	38588436	22350919	1	1
10812451	33684587	20221800		1	1
10812824	32061183	27693546	1	1	1
10813665	38705147	24659410		1
10818124	34870714	28737891		1	1
10822194	32080620	25491134		1	1
10823645	38231860	22236885	1	1	1
10823878	39145559	25032072	1	1
10827899	31165865	27281485		1	1
10829581	31378939	27844613		1
10830719	36328790	28808602	1	1
10831977	37675588	21894721		1	1
10832887	39887235	27458244	1		1
10834132	33316192	23607054	1
10834554	36697201	24875226	1	1	1
10835377	33655391	23333271			1
10836125	36905142	22083261		1	1
10837867	33764351	27312376		1	1
10839034	30776850	29535095		1	1
10839115	33330395	22047509		1	1
10839821	32491957	20977127	1	1	1
10840816	33763417	29889994		1	1
10842701	30175599	28885025		1	1
10843264	33832185	21138329		1	1
10843788	30706447	22294846			1
10844869	31698532	25409260			1
10844901	38643244	25204886			1
10846482	35701212	21062464		1	1
10846671	30949248	25457731		1	1
10847758	39585600	25306392			1
10848515	31651307	22960266			1
10853896	32052866	23383004	1	1	1
10856638	38309881	28627577	1		1
10858943	39379492	23401687		1	1
10860303	30392126	24751390		1	1
10861118	37072257	21690288		1
10866298	39690859	25384213	1	1	1
10866370	38853401	21405297	1	1	1
10873131	30144893	26584893		1	1	1
10878613	34096503	21037763			1
10881690	36726979	25457382		1	1
10883766	31165541	29377177		1	1
10884708	35456960	25005846		1
10886362	32241321	20730863	1	1	1
10887653	30609093	27225287			1
10887781	33781087	24705850		1	1
10887901	32464457	28942534		1	1
10888007	34903620	23296210		1	1
10888222	35868880	24564154		1	1
10888713	38005658	27540934			1
10889482	38189476	20865854
10897217	36136008	29580923
10898129	30649699	26259218			1
10902272	39245748	24408996			1
10902586	39374544	25215925	1	1	1
10903614	39615487	27037495		1	1
10903792	30261200	24903719	1		1
10904094	32283773	22904140		1	1
10907501	38587763	24724109		1
10909733	30958856	24069749			1
10911400	36593558	24219983		1	1
10912800	36025630	24683894		1	1
10916088	35475146	23379281		1	1
10917306	37838640	24096837	1	1	1
10917546	36861892	26473745		1	1
10920228	37783060	23466911	1	1	1	1
10920264	33007632	24806220		1	1
10921049	36997459	28188004		1	1
10922101	31143461	25722335		1	1
10923152	30382119	26619736	1	1	1
10924116	34995731	25421527		1	1
10926361	30967209	24504005		1	1	1
10927150	37139535	25702248			1
10929752	31146800	25192292	1			1
10931276	38017506	25586233			1
10933581	32497604	21403331		1	1
10936728	30624172	26378150		1	1
10937125	39430690	22425616	1	1	1
10938096	32970582	26498873		1	1
10939299	36173365	26422493	1	1	1	1
10940805	36192786	24688443		1	1
10942537	32188573	23159420		1	1
10943389	30960300	21804280	1	1
10943603	30119186	28542014		1	1
10944871	31502451	24966205		1	1
10945983	38109740	23036014		1	1
10946082	31777308	26567626			1
10947173	39605142	27700357	1	1	1	1
10948957	36109407	23340095		1	1
10950843	39369124	23030826			1
10952156	32705947	26929743		1	1
10955706	37414219	21792463	1		1
10956035	36344043	22843260		1	1
10956924	30830525	29915321		1
10958187	36112837	21519313
10958454	34247432	23804434			1
10961036	32931914	20729412		1	1
10965894	33853516	23403844		1	1
10968810	35957643	21320984	1	1	1
10969074	30483591	24337414		1	1
10969205	36288324	24346474			1
10970150	37517481	21077067			1
10975446	31235315	27750600		1	1
10980113	31642868	21524556		1	1
10981637	33590203	25698179		1	1
10983327	36986750	21179816		1	1
10984108	30243071	28503629	1	1	1	1
10993119	34667520	29991038		1	1
10996711	35330903	29843687	1		1	1
10997436	33085671	22234256	1	1	1
10999395	38103258	22094873		1
11000879	33971917	27622708	1	1	1
11002435	37246519	23098968		1	1
11002607	39110323	28750350	1	1
11006621	35041425	27253628		1		1
11007473	34442228	29671397		1
11009816	35911911	27645171		1	1	1
11012243	33751885	21947404		1	1
11018073	35965822	21037414		1	1	1
11020202	31621601	27311676			1
11021643	34772646	26510606		1	1	1
11022245	31599600	29881372		1	1
11027339	34949751	29375841			1	1
11030142	30184970	20042079		1	1
11031774	33504108	24880194		1	1
11034210	30380489	23733259			1	1
11036075	39573580	27807199		1	1
11040832	36718956	22475226			1
11040851	35182052	25641876		1	1
11041336	38786416	26502161
11043946	38174875	22685973			1
11043981	37733385	22690082
11047227	31687317	26571031		1	1
11047741	33652366	27025909	1	1	1
11050359	33640350	29779708	1	1
11051918	37451122	20680385		1
11051942	39663616	26447909		1	1
11053008	30588504	24753669			1
11053863	36218686	29679030		1	1
11055680	37824216	20982858		1	1
11057136	33291610	20849590	1		1
11057908	33411210	22681318		1	1	1
11058552	34551005	28453417	1		1	1
11060251	34809083	23208879
11061931	34247071	21093327		1
11061972	38255606	29528914		1
11062833	35797989	22697035		1	1
11062873	31060371	21014248			1
11063580	31081015	25939957		1	1	1
11065164	30379732	29715671			1
11066404	33085675	22579982	1	1
11067354	38302296	28472903	1	1	1
11068484	36415334	29776604			1
11069035	37460977	27506075	1		1
11069386	32941831	27292368		1	1
11070185	34577954	24518501	1	1	1
11071537	32334428	23553687		1
11075615	31496570	24408474		1
11082391	33206088	22596088		1	1
11083655	38699030	20137177
11087309	32950640	26556890		1	1
11087853	38453193	25426433		1	1
11088384	37380953	22167318		1	1
11089729	37395251	27021321		1	1
11090382	36475001	28678397		1	1
11093867	36963268	23365574		1	1
11095636	38908376	21937919	1	1	1
11099744	35926799	27441109	1	1	1
11101614	30212938	23299340		1	1
11103376	37196072	28135062		1	1
11105803	36518934	22550800		1	1
11108098	31449537	22698313
11110888	38815212	22941724		1	1
11119153	34510736	20788795	1	1	1
11120430	34093113	22800833	1	1
11122196	30780049	29171412		1
11122975	37071987	20098892		1	1
11125344	31865493	29087252	1	1	1
11127127	32117398	27797071		1
11129230	32733181	28836885		1	1
11129835	36471889	25447858		1	1
11131318	32152372	22805099			1
11132535	39485928	21336112		1	1
11133561	31253236	23302095		1	1	1
11134420	30773864	26320800	1	1	1
11136760	36761647	28384173			1
11140716	39894320	27517858		1	1
11144031	39821124	21495589		1	1
11145090	38908446	21763988	1	1	1	1
11146837	34257353	20876636	1	1	1
11148678	31973347	26451505		1	1
11148989	37926038	20600308	1	1	1
11149702	37388511	27254541		1	1
11151862	34482643	20072191	1	1	1
11152220	33805499	24147617
11153226	32357329	28907460			1
11153447	34431011	27687415			1
11155525	32714013	22067624	1	1	1
11161330	30442777	28726209			1
11162996	33034232	22465903		1	1
11163643	36157087	22331245	1	1	1
11164018	39328295	24415195		1	1
11164848	38209073	25671821
11165060	36423523	29991539		1	1
11167834	31865868	24480219		1	1
11171390	36975364	29792071		1
11173428	30026250	26586173		1	1
11175582	38532300	27042255	1	1	1
11176370	39088277	28863934	1	1	1	1
11178953	32833251	25880820	1	1	1
11179902	33408788	21375172		1	1
11180102	32244151	25731950	1	1	1
11180809	30713595	28385942	1	1	1
11181210	36832182	22776305			1
11182151	35013417	22537178		1	1
11182822	32744241	22951112	1	1	1
11189964	36861501	26650355			1
11191438	39793956	20179421		1	1
11192169	39467910	26793173		1	1
11192873	31135963	25942666		1	1
11192888	39314232	25092848	1	1
11194776	38848710	24945821		1	1
11196689	39682828	23676524	1	1	1
11196801	35824337	24434415	1	1	1
11198895	33216968	28383961		1
11200811	39599237	22450456		1	1
11203208	35441098	27967352		1
11205212	36383603	25178486		1	1
11207146	35213901	26571512		1	1
11207557	31078824	23784417		1
11208503	38691951	22525122	1	1	1
11210771	34735447	24383619			1
11212692	33414874	28948855		1	1
11213546	39873415	25784348		1	1
11214845	34462481	28522779		1	1
11217607	39623655	22485433		1	1
11218729	32553925	21827458	1	1	1
11220287	37470919	21049726		1	1	1
11220467	39493523	24883095	1	1	1
11221340	31947763	22361853		1	1	1
11221989	39764632	24641272		1	1
11226194	36319779	24922551		1	1
11228986	36088280	28564493		1	1
11231966	32176417	22679034		1	1
11234238	31347825	29395534		1	1
11236474	39450911	23673007
11237063	32481717	22205833			1
11237954	30946736	25591200	1	1	1	1
11240495	38961723	23030520		1	1
11242316	34459548	22076159	1	1	1	1
11244926	35783644	22759829			1
11246402	37375441	22850056	1	1	1
11247296	34114064	22104910		1	1
11247436	37270178	26290780		1	1
11249261	35891766	20405682			1	1
11249860	34300466	29859525	1	1	1	1
11250079	34352531	28678828		1	1
11251419	38041292	22008181			1
11252741	35810878	22097604	1	1	1	1
11253126	35597578	26909871			1
11256275	37391779	23971864	1	1	1
11257115	31236198	20425175	1	1	1
11257841	39361235	24447059	1	1	1
11258377	39048162	28838248		1	1	1
11259141	32272859	25963696		1	1
11259465	30166170	20907313		1	1
11266689	39748298	23550716	1	1	1
11266938	35918080	27078182		1	1
11267045	34897008	29466691		1	1
11268371	34779368	28898326		1	1
11270948	32505082	27493644	1	1	1
11271927	36369720	21791641		1	1
11273115	35113785	24898994	1	1	1
11273854	39648536	20872944	1	1	1
11281127	30635726	29749314		1	1
11281603	32249723	25891316	1	1	1
11282384	30592303	29994261			1
11291230	31850910	22990559	1	1	1
11291823	34007439	21259664		1	1
11293517	35436722	21799365		1	1
11294021	38603294	24939277	1	1	1
11296318	33868204	26765003		1	1
11296766	39928827	24438132	1	1	1
11296936	39409803	21648820	1	1
11301400	38376187	28109269	1	1	1
11301742	32453296	23195320		1	1
11304253	34543082	23346584		1	1
11304959	36159356	27600272		1	1
11309053	36858619	23877453		1	1
11309915	35507582	25761953		1
11310901	36662799	22021677	1	1	1
11315296	30708810	24817060		1	1
11315982	33345706	28762278		1	1
11317570	30355176	29656601	1	1	1
11317871	31013881	27218543		1	1
11321046	33625268	24480756	1	1	1
11321257	35860455	21322793	1	1	1
11321986	39333664	24607298		1	1
11326098	37507300	26522869	1	1		1
11326206	37079354	23686858	1	1	1
11328158	30052733	27985960	1	1	1
11328386	30342613	28869489			1	1
11332465	36244615	25222212		1	1
11332825	36420347	21909820
11337495	39033634	20374655	1	1	1
11339384	32573448	27383384	1	1	1
11340930	35192840	20313589		1
11343484	39661672	29736871		1	1
11343907	35967845	22689342		1	1
11344335	38153293	29609275		1	1
11344751	33181285	27728838		1	1
11345933	38271986	22106706		1	1
11346699	36125779	27717369	1	1	1	1
11348907	30016014	24524153	1	1	1
11349432	37310374	24577372	1
11353832	38396911	25246853			1
11354922	32621287	27718042		1	1
11360891	32354505	22429517		1	1	1
11363157	35392063	20971867		1
11363936	37298762	28745767		1
11366148	31290984	28310283			1
11366422	35802161	25458336	1	1	1
11369587	30218259	28211027	1		1
11370994	36837764	22801372		1
11371466	34482432	21270943		1
11372027	30981206	29009535	1	1
11373077	32508102	28635328		1
11374486	35647824	23112869		1	1
11374532	39599342	27499142		1	1
11374776	34927785	23440405		1	1
11376103	32465788	27821276			1
11378149	31597960	29235017	1	1	1
11378535	32950707	26705155		1	1
11378589	37231883	28684313	1
11380368	30253379	21678815			1
11381511	38852679	24668341	1	1	1
11381569	33607734	26192299		1	1
11383018	39452683	25780991	1	1	1
11384521	34926363	20053214	1		1
11385992	30668232	23133441
11389801	33132370	28171818		1	1
11390104	36666352	20479841		1	1
11390252	32716634	21331972		1	1
11390506	35493524	27989210		1	1
11392990	39980385	21253505		1	1
11397722	33871797	20635136
11398829	34031152	26104066		1	1
11400494	39351152	25827583		1		1
11402910	32560705	23375177		1	1
11403616	33493059	23885084		1	1
11404288	36416590	29333255			1
11407375	34477666	27274808	1	1	1
11408401	33753561	20915702			1	1
11408874	33118083	26001001			1
11409035	39601179	25150183	1	1
11409143	33831444	28675941	1		1
11410076	30802952	29714083		1	1
11410426	39722758	27299736		1	1
11411362	37331665	22523526		1	1
11412254	36715122	22069290		1	1
11413537	38058757	24641041		1
11415965	33804298	22822957
11418556	32792834	20275492			1
11425407	39329319	21832823		1
11426151	37099009	26785908	1		1
11429121	34180005	25179006
11429550	34560685	29005196	1	1	1
11432534	30975141	24996793		1
11437366	31486926	21503098			1
11438336	37925650	29503954	1		1
11438492	32070305	20032916		1	1
11438886	37253283	22928595		1	1
11440437	37270651	26588747	1		1
11441946	36695853	25235003		1	1
11447867	32312917	24384913	1	1	1
11448985	33246619	26740424			1
11449055	36304662	27630732	1
11450666	36538650	22882899	1	1	1
11452473	39443375	28918725	1	1
11452644	35689867	29901909		1	1
11455536	37629333	28486795		1	1
11457357	34004563	26329726		1	1
11457571	37798506	25927964		1	1
11458288	35541349	25687779		1	1
11458442	32771068	22613935		1	1
11459120	38281287	24783889
11461422	37265861	23370162	1	1	1
11462863	33765335	22106219			1
11463165	31172290	27865548		1	1
11465184	35592626	29050266		1	1
11466749	31832941	20441454			1
11467523	34220976	21817770			1
11470198	38995260	27367969		1	1
11470779	31137014	25205869	1	1	1
11472206	36320663	29905361	1	1	1
11474065	32408660	24586639	1	1	1	1
11474733	31402041	26406008		1	1
11475003	36375502	29693612		1
11477097	38729808	28214804		1	1
11477669	36707061	21242036		1	1
11479858	34189676	22777545		1	1	1
11481806	30508327	20516028	1	1	1
11482500	38486268	24021148		1
11486239	36077676	25861822	1	1	1
11486264	38496686	24959908
11491583	34725102	28868643		1	1
11492213	39684354	22184277		1	1
11495932	35093335	26638278	1	1
11496131	35985792	25795006	1	1	1
11500847	37143937	25353725	1	1	1
11501310	30983281	27305247		1	1	1
11506385	31694173	25971115		1	1
11506963	35227066	25858162	1	1	1
11508679	30062477	20568339		1
11509670	30532230	24824123		1	1
11510549	30187936	21791514	1	1	1
11511458	34227617	20941398			1
11512097	37721096	24963505		1	1
11512653	39359277	24728972		1	1
11516270	37749758	20486917			1
11521504	34214668	25249620		1	1
11522541	33115257	23958905		1	1
11523129	31759999	23104107	1	1	1
11529880	35850934	23694167	1	1
11530561	38001373	28530402			1
11532659	38228702	24114990		1	1
11533462	35348908	27328168			1
11533501	34461298	24430941		1	1
11539240	32930821	22141666		1	1
11539827	39995735	21192405	1	1	1
11540283	30034749	27307881	1	1	1
11541378	36024728	22900653
11543398	31497701	29228250		1	1
11544860	37530970	22429647		1	1
11545574	39549810	26125539		1	1	1
11546805	32925349	23531962		1	1
11547745	30212189	29837616		1	1
11549544	31424551	22200184			1
11550765	35586036	23874738		1	1	1
11551024	32748004	26594429	1	1
11552552	37057456	21800909		1	1
11552741	35839750	24281438		1	1
11553398	34130907	27709520		1
11554445	36346298	28038733		1	1
11555243	38304187	25977155	1	1	1
11556093	39699085	24444070		1	1
11557186	35469955	22752628
11557836	30962835	20136936		1	1	1
11558942	31255985	24509205	1	1	1
11559478	36759260	25432414		1
11563006	36026636	23243892		1	1	1
11563634	32131813	27413047			1
11564146	39924709	29835262		1	1
11567529	30980027	21232911		1	1
11567955	30784767	23090401		1
11568882	37178921	22426705	1	1	1
11575713	37004751	20320829	1		1
11576897	32367149	29845627		1	1
11579351	39633000	20838061		1	1
11579913	36202012	28453882	1	1	1
11580863	30304832	23467473	1	1	1
11581121	37864610	21253245		1	1
11581195	38658392	28782408		1	1
11589090	38890592	20512615		1	1
11589465	38790981	23838325
11592298	31780966	21758109	1	1	1
11592373	36227721	23933003		1	1
11592968	33445309	25912922			1
11594012	38833788	21210031			1
11594544	30782638	20431911	1	1	1
11594609	35691097	28992088		1	1
11596570	30326687	20840530		1	1
11598386	35663457	27953478	1	1	1
11600106	35918303	24964764	1	1	1
11600157	30251890	21942766			1
11605027	31438123	28735920		1
11605699	34625482	21703960		1
11607177	32366337	29208275	1			1
11609346	35335334	26472328			1
11610140	33039123	24093054		1	1	1
11613361	34949920	23826271		1	1
11616031	31503787	22076526	1	1	1
11616687	36737788	29397878	1	1	1
11616778	33990136	25531022		1
11617629	30946989	27409048			1
11620095	37091951	25331153		1	1
11621360	33526114	24322608	1	1	1	1
11622280	36713654	28516474		1	1
11626035	39006342	22799466	1	1	1
11633230	37460602	20946201	1	1	1
11635995	36282564	23667167	1		1
11636652	34134184	20274272		1
11638303	30019367	25053659			1
11639347	36453823	24125111	1	1	1
11642460	33913504	29612267	1	1	1
11642809	35967314	26066020	1	1	1
11645509	31718413	24243040
11647150	33610519	25021798		1	1
11649378	31206864	25934959		1	1
11651571	36915920	26450907		1	1
11652381	34922339	23299242	1	1	1
11654069	37433494	20020317		1	1
11654447	34933915	26145453		1	1
11654592	30616217	22290770	1	1	1
11655904	38016420	26830941
11659054	36023087	21553343	1	1	1
11666182	32828694	24173845			1
11666315	34279325	23911356		1
11668452	30721263	21400255		1	1
11670352	39782622	26307293		1	1
11671794	30288245	23899762		1	1
11676070	36106457	28802155	1	1	1	1
11676232	33588812	24542367		1	1
11680360	38725145	24537373	1	1	1
11681010	39279281	23407541	1	1	1
11683110	32690648	26385000			1
11685620	37150874	24979378		1	1
11686629	30927264	26188372	1	1	1
11688706	33065950	27319681		1	1
11689298	39736908	20106183		1	1
11692282	30987723	24005826	1
11693603	31506062	26983924		1	1
11695880	31690388	26326357		1	1
11696577	33267085	22739413	1	1	1
11696880	35419815	29149362	1	1	1
11700242	31337954	20559558	1	1	1
11703451	32342095	27237979		1	1
11710154	36777551	23118722		1
11711020	36657275	22050846		1	1
11713205	35171466	27636368	1	1	1
11713970	34275579	25598069	1	1	1
11717909	38947769	22377259	1		1
11719852	33323669	29694624			1
11720443	39887163	23687711		1	1
11722368	33425416	20277982		1	1
11723660	31629866	27493057			1
11724157	37238940	27527386
11725209	30799292	23130948		1	1
11729508	30692905	24232717	1	1	1
11730422	35260056	29679593		1	1
11735934	37731954	21635610	1	1	1
11737268	34053163	20044900		1	1
11740173	39657226	26527736		1
11742505	37723752	24067631		1	1	1
11743730	35557594	24159911		1	1
11744921	36921463	20157596			1
11745291	38121875	22270906	1	1	1
11746096	31251562	23762829	1	1	1
11748036	31159323	27197593		1	1
11749745	34960130	22185139		1	1	1
11749991	33701183	20503367		1
11750652	38196129	26088164		1	1
11751250	30455080	27954417		1	1	1
11751604	31405563	22228575	1	1
11755038	31828751	28415181		1	1
11756467	32721770	20763537	1	1	1
11758759	35379890	24271718	1	1	1
11758767	38895487	20892946		1	1
11760104	33704129	22651141
11766776	37378627	24041934		1
11771928	32027486	28233556		1	1
11772764	37396212	20164436		1	1
11773815	37495373	24708516		1
11775739	32513771	28052837	1		1
11779144	32688420	26842916		1	1
11783844	31924319	23699299	1	1	1
11786916	32421453	29721885	1	1	1
11790625	38419757	27303741		1	1
11790974	34450827	27152376
11791996	38392221	21896053		1	1
11798125	36112143	25722979		1	1
11798951	33915658	27442617			1
11800620	32642587	26343739	1	1	1
11801290	39880553	26914099		1
11804278	37087219	25818525		1	1
11807282	34682025	21088346			1
11809548	36638286	20495053	1	1
11813741	33337588	25362108		1	1
11814428	33604891	20298410			1
11815589	36438264	25170947		1	1	1
11815711	37356974	25286004		1
11818101	34988733	24650524		1	1
11818861	32982767	28171946	1	1	1
11823667	35808399	21859660		1	1
11826223	37854016	25318530			1
11826880	37101251	27658232		1	1
11833490	36944842	24250735		1
11833822	31344543	29407576			1
11841264	39325068	28814365		1	1
11843475	32821521	29756945	1	1	1
11845306	32010664	20220008	1	1	1
11847456	36341670	20986748		1	1
11848123	33113616	22315540		1
11848398	33062616	25116378	1	1	1
11848597	31471562	23921396		1	1
11848711	35794169	23127704		1
11851424	37247200	20941740	1	1	1
11853440	39384070	24075090	1	1	1
11854310	37734384	21295160		1	1
11855128	37906662	22286177	1	1	1
11855285	38932927	25329326		1	1
11855580	34712890	26772968		1
11857113	37671492	25596807	1		1
11857739	39120208	22896266	1	1	1
11858497	36980734	24644178		1	1
11860416	38999212	21362041	1	1	1
11861017	36014877	27162817		1	1
11861582	35689140	27370071		1	1
11862609	36431815	24520072	1	1	1
11862758	33825848	26654098			1
11863318	39917784	24018048		1	1
11863409	31580087	21905130			1
11865051	31383849	29848229		1
11868631	36225323	20901686		1	1
11872769	37114610	27910944		1
11877319	33032770	26087006	1
11880433	34276548	28764595		1	1
11881943	31685619	29671762		1	1	1
11882307	32098871	27570239			1
11885709	34233737	23858331	1	1
11886174	31350679	25997960		1
11889804	35001634	20805684		1	1
11890210	39719143	21770751
11890400	31406980	22137537	1	1
11895151	36147922	28452803			1
11897489	39948700	28241223		1	1
11898134	30823916	29097577		1	1
11898950	35601688	21308802	1	1
11900074	33035558	24138768	1	1	1
11901952	34765614	25514083		1	1
11905228	32694491	29825296	1	1	1
11906675	35975788	28311308		1	1
11908254	33392501	26454021		1	1
11913203	31513908	29758537		1	1
11914102	32730147	23174204		1	1
11914994	32483786	22339820		1	1
11916661	38226531	28256458		1	1
11918408	38584152	21400352
11918851	32003785	26260060	1	1	1
11919347	39156401	28606369		1	1
11919942	36211786	25651238		1	1
11921391	34511936	21048337	1		1
11922236	30139512	27021287	1	1
11924230	38269083	25215676	1	1	1
11925673	37886887	25187492		1	1
11928413	38709217	23026285	1	1	1	1
11928692	34070963	22384987		1
11929015	38306813	20092679		1	1
11929342	37667061	20468228	1		1
11929374	36323560	26527023		1
11931055	35733024	23059261		1
11934114	32660163	21617583		1	1
11934244	32775687	21430317	1	1
11935767	32127522	20131492		1	1
11936095	37766413	22063658		1	1
11937809	35589858	22536779	1	1	1
11939591	35983563	27853033	1	1	1
11941242	31986262	20712112
11941849	39280216	23469254		1
11941997	38153169	20807214
11942193	31707457	21139779		1	1
11942901	34082277	24615963	1	1	1
11943609	36177104	28014396		1	1
11944882	36397270	20673408	1		1
11948874	36784076	21608544	1	1	1
11952155	33908074	20248182		1	1
11953725	36865388	24705116		1	1
11954120	31711050	26838248		1	1
11955908	36967103	25337372	1	1	1
11956852	35097237	21559999	1	1	1
11958726	34483718	24320913	1	1	1
11963916	35803434	20800519			1
11968677	31461238	26843103		1	1
11968982	31736070	29455708		1	1
11972365	32389159	24962721		1	1
11973138	36462988	21928200		1	1
11973496	37654828	23005180	1	1	1
11974151	31685501	22782098
11974898	39749738	27328245	1	1	1
11978586	31366537	28914703		1	1
11981568	37524325	25657883		1	1
11984647	36560987	25146721	1	1	1	1
11984732	35701049	28130574		1	1
11984981	34693433	21232275		1	1
11985307	39549022	27901619		1	1
11985436	30538065	22717922			1	1
11989263	31272108	29644625			1
11990000	39470947	25805051		1	1
11990423	39220558	28358146		1	1
11999473	30949577	23601463	1	1	1
11999829	31088270	21550896			1
12002285	30023732	20686506			1
12003679	32216303	20269227	1	1	1
12004925	30131457	20834086		1	1
12005748	32254249	28946354		1	1
12006266	37739261	29395258	1	1
12008689	30777833	23536032		1	1
12008763	36030807	20975592	1	1	1
12009089	37535507	24580936		1	1
12009262	36173319	27779976			1
12010510	37955424	22239499	1	1	1
12012037	32755455	27436285		1	1
12013634	31889518	29813863	1	1	1
12014968	31929757	20449658		1	1
12017899	33969290	21273211		1
12018901	33835036	24419715		1
12019706	32302734	29822163		1	1
12019898	36550047	28261248	1	1	1
12023279	37322914	20957205		1	1
12024697	39213677	28185460	1	1	1
12025783	31256032	26978470	1	1
12026338	38194201	28548230
12026801	30912185	21494623	1
12027770	36195420	24910251	1	1	1
12027791	32754293	21266630		1	1
12031835	39538450	22353639	1	1	1	1
12032239	37067338	20787944		1	1
12032310	35324289	20460006		1	1
12035547	36502040	22949017		1	1
12036721	34269559	24443695	1	1	1
12039815	36131579	28018038			1
12041021	35055920	29873530	1		1
12042044	36281872	25549760		1	1
12046458	33367690	27871535			1
12048744	34888345	22719243		1	1
12051291	37667136	21697602	1	1	1	1
12051619	34711364	24799933		1	1
12052290	32108513	26329505		1	1
12052446	33901263	29862793	1	1	1
12053896	30085094	22623077	1	1	1
12059353	39022933	26142813		1	1
12062838	30388942	28221111	1	1	1
12063494	33748104	24424749	1	1	1
12065081	33897581	24571829		1	1
12065818	33953043	26279042		1	1
12067437	32649676	24033717		1	1
12069807	34393729	23002597	1	1	1
12072078	30289878	27802190		1	1	1
12074099	34109118	28876759	1	1	1
12078677	39654351	27542125		1	1
12078788	31517388	25339027	1	1	1
12082080	34973201	28779424		1	1
12088187	38010446	25762397		1	1
12090944	39180740	25182422	1	1
12091055	32791762	23967928	1	1	1
12091229	34971474	25122052		1	1
12092059	31201544	22315785	1	1	1
12093479	37399603	21668352		1	1
12095158	36298400	26561933		1	1
12097503	34426196	29193088	1	1	1
12098619	37288057	22484747			1
12098908	38922278	20146975	1	1	1
12100624	35303105	20118208		1	1
12101596	34488264	27563538	1	1	1
12102463	33013986	21730447			1
12104056	34840365	26262933		1	1
12105240	31038811	22431984
12106780	37081503	25661012		1	1
12107794	32711341	28768562		1	1
12109423	36569840	22810550		1
12115766	37168356	29677071		1	1	1
12115786	39343601	25210449			1
12116228	30958024	20421390
12116468	37466707	29107505			1
12117555	34247818	25128945		1	1
12118394	30340472	24846102		1	1
12118886	34525851	23476543		1	1	1
12119271	35601694	27021523		1	1
12125068	37101188	27334235		1	1
12126153	32025347	25008439	1	1	1
12130785	36423135	23878621			1
12133540	34200062	28203970		1	1
12133624	32269247	21052892
12134620	31156233	25109179	1	1	1
12135968	30765759	28976865	1	1	1
12137011	37556735	26613155	1		1
12137322	30928501	23312997		1
12138413	33986849	20487557	1	1	1
12138569	30407507	26469100		1	1	1
12138637	31434650	23008526	1	1	1
12141075	38303429	26614604			1
12142332	30098344	23601345		1	1
12146647	37788473	22681945			1
12146951	30297632	23968046	1	1	1
12148208	39631432	20711803
12148813	31526440	26806636
12149070	30129989	26440183		1	1
12155780	30228591	20253357		1	1
12162878	39763799	23407307		1	1
12165375	37478587	21994000			1
12165964	36637683	29176015		1	1	1
12167722	35965699	25273366		1	1	1
12168108	31993929	21416886		1	1
12168342	33027490	28472337		1	1
12168956	31896651	28797758		1	1
12171157	33396802	20862342	1	1	1
12171609	30303379	29198517	1	1	1	1
12173850	35157353	20376084			1
12174123	39234921	21629599	1	1	1
12175660	33235126	27201770	1	1	1
12176861	34739514	24306529		1	1
12179057	33430379	23530529		1	1
12179786	35537617	20766427		1
12180060	31983030	27524688
12182445	33152667	24699051		1	1
12183617	30849103	23817758		1	1
12190096	30271151	24347835		1	1
12191469	30350836	26625297	1	1	1
12192070	34556798	27274196		1	1
12195625	32327303	26097535		1	1	1
12196601	37735936	27605128
12199299	34342355	25432368	1	1	1
12199669	35079078	24103969			1
12205567	34867699	25044344
12206478	38238798	27511830			1
12213423	36683831	25793222		1	1
12215883	32622442	20438204	1	1	1
12216053	36081927	27049561	1	1
12217232	33757772	25600836	1	1	1
12220967	36943264	25320715			1
12232105	33508981	21709321		1	1
12232497	30549127	24065727	1	1	1
12237164	35217866	28677881	1	1	1
12237223	39817695	23123534	1	1	1
12240787	35856956	20581436		1	1
12245786	35344490	23183502
12246387	37352046	26489510	1	1	1
12249989	39432943	24817845		1	1
12251584	38574564	27251620		1	1
12254325	35489747	26264940		1	1
12255381	33227956	25132551	1	1	1
12261942	30091074	27833669		1	1
12264134	37673110	25257503		1
12264178	35268786	22944655			1
12267312	34842620	25913397		1	1
12270760	30253983	23606314		1	1
12271405	31123892	23208095	1	1	1
12272152	32605963	27744760	1	1	1
12275003	39992247	22562812	1	1	1
12279154	37638491	24407095	1	1	1
12279260	37489187	24410156		1	1
12279729	39146539	22579957	1	1	1
12281187	38838420	20293184		1	1
12282667	35575764	29332207		1	1
12283987	30228811	29417806			1
12284549	30787261	21553565	1	1	1
12284553	37713469	29916605		1	1
12284965	32820703	23845863		1	1
12287332	38532085	23408562	1	1
12288757	39924731	23908773	1	1	1	1
12288988	31176570	27667597	1	1	1
12289074	31544530	23635485		1	1
12293804	36117858	25033920		1
12293903	38527092	25422096	1	1	1
12301303	33999771	24600721
12305811	30294009	21796125		1	1
12306690	34539052	20473676	1	1
12306709	37645980	23148186		1	1
12307948	39938054	21770096		1	1
12312578	39836312	26132386			1
12315453	32013112	24388774	1	1	1
12315554	35613530	28388009	1	1	1
12316990	35178076	22158922		1	1
12317110	34995591	20726045	1	1	1
12317948	30093352	27505947		1	1
12323119	33906089	25135506		1	1
12323226	31761596	25102119		1	1
12323237	37752339	21193747	1	1	1
12323804	33686033	24357701	1	1	1
12323950	32907994	23735700		1	1
12325110	31590699	20353206		1	1	1
12327429	37161595	28630214		1	1
12327719	30436857	27211898		1
12327858	34332620	24722783		1	1
12327925	39516850	21387685			1
12330000	31316192	28807718		1	1
12336678	30559320	24578993		1	1
12336968	34397134	25999795		1	1
12339611	32020844	28924038		1	1
12341414	34792777	23270661			1
12341427	32398002	26489027
12345974	38426368	20109974		1	1
12350108	30417737	24385273		1	1
12350277	38775437	24740701	1	1	1
12351481	35768926	26990081	1		1
12354123	38244191	21143130		1
12355261	35918219	22414017		1	1
12356016	35186004	23783887		1	1
12357296	35799678	23386436	1	1	1	1
12358492	35027378	28647891		1
12362110	34602935	21214880	1	1
12362492	35185026	27804290		1	1
12363907	30488112	23419751	1	1	1
12365954	31130557	23607155		1	1
12366309	30591773	28182843
12367301	31341511	20991932			1
12369221	33125747	20877125			1
12371641	34200986	28803063		1	1
12373301	35771934	26823681	1	1
12376118	31871361	23882377	1	1	1
12376697	35978055	21356511			1
12382393	36200772	21572034		1	1
12384056	30079934	21865204	1	1	1
12384428	31616659	27595109	1	1	1
12387979	35002103	26821292	1	1	1
12388358	36961133	25326700		1	1
12388732	30960288	26592796		1	1
12389739	38913055	28561509		1	1
12391240	30719311	23914509	1		1
12391461	30086627	22682947	1	1	1
12394354	39295273	26511191		1	1	1
12394964	38209602	25874218	1	1	1
12395381	32276945	26583115		1
12397993	38541129	27720138	1	1	1
12400695	37788644	21668402	1	1	1
12406333	35170268	26048147		1	1
12406522	39626765	21370244		1	1
12407111	34221037	24691841	1	1	1
12412352	30381827	22248040		1	1
12412595	30711021	24429945		1	1
12413668	38714918	29749194		1	1
12420873	33030114	21393839	1	1	1
12424248	32530313	26568325		1	1
12426684	35928681	27375368	1	1	1
12426859	38808939	28661870	1		1	1
12427936	35235615	28035197		1	1
12427999	31645452	21549617		1	1
12430647	31146615	25808717	1	1	1	1
12432912	31416584	29383079			1	1
12435748	39474246	24996065		1	1
12437680	31262924	28617744		1	1
12439188	34345167	27857382		1	1	1
12439733	34043429	24739503		1	1
12440182	32338401	22775253	1	1	1	1
12441373	39210235	22878799	1	1
12442684	34678414	20791333			1	1
12449161	35046095	20129736		1	1
12451556	38812621	27487834			1
12451789	35231819	26650166		1	1
12453158	30775991	23019309	1		1
12454546	39362482	24540175		1	1
12455327	30128862	24654699
12457334	37734821	26505025		1	1
12458131	37431057	20353775		1	1
12458842	31191522	26788757		1	1
12459135	31610804	21143497	1	1	1	1
12461386	32672921	25988360	1	1	1
12464071	38519468	20103175			1	1
12465510	36024337	28621042	1		1
12466651	31188550	27970151		1	1
12468629	33044568	28035030			1
12468914	39119590	27091787
12470669	34783134	23761369		1	1
12474402	35686350	27211588	1	1	1
12475195	32500877	21538556	1		1
12476539	32456894	28961191
12478288	39669500	26408611		1	1
12478986	32473497	22363408
12486920	31503786	28817749		1	1	1
12489365	32439842	22439355		1	1
12490029	33759728	26495589		1	1
12491257	31012809	22429534
12492737	37934458	27261448		1	1
12494849	30538506	23976965	1
12495837	33244962	20329436		1	1
12498929	39889231	24311008
12501221	33052217	23585724		1	1
12501269	39730220	26490281		1
12501281	36930789	26210891	1	1	1
12501907	30080467	25355884	1
12502220	37565086	21737102
12502618	31896199	21309626		1
12503812	38910275	24750480
12509458	39881731	27037081		1	1
12509843	38133194	25317700		1
12510515	31777928	23085386	1	1	1
12513827	35216839	20812909	1		1
12515381	33358048	28178107			1
12517472	37578897	25351016				1
12519699	33321724	28579091	1	1	1
12527525	35176022	21024648		1	1
12528229	30179123	21687131
12529216	35757337	28780569	1	1	1
12529718	32779096	21246172		1	1
12531837	35143097	26598122		1
12532356	35842948	26083505		1	1
12534701	31571487	26402799		1	1
12540572	37506514	28490788			1
12544417	37684007	24507287		1	1
12545126	37481859	28001831		1	1
12546139	31445441	25086184		1	1
12548159	31436892	27406580		1	1
12550948	34596698	21433981	1	1	1
12552963	31686976	27638585	1	1
12553113	33997173	21570112			1
12553153	32998024	22383013	1	1	1
12554828	32771974	24302523		1	1
12558079	38373091	24123902
12562784	39473177	20312200		1	1
12563661	34318000	20281267		1	1
12570365	36900060	29596358
12570381	35412416	21903132		1	1
12574665	30502427	25787348			1
12575539	35314606	24106190
12576264	35650920	28639614			1
12578079	32764204	20957776		1	1
12578742	37257739	26490106		1	1
12579469	33173611	20547939		1
12583923	38267635	24795186		1	1
12588040	37319283	23173225	1	1	1
12588901	30552161	29256390		1	1
12590117	36429336	25059932	1	1	1
12591968	37467441	29980726		1	1	1
12597139	36376536	20033219	1	1	1
12598727	34204437	28376297	1	1	1	1
12600095	30379671	29010056		1	1
12601474	34488757	20931771		1	1
12602264	36479787	28818453		1	1
12603903	33660196	22292234		1
12603962	34081091	28821789		1	1
12605716	36876883	20381058	1	1
12605824	35532991	28552933		1
12606407	31075621	20429379	1	1	1
12611824	33856536	22999606	1
12611869	34877105	25414972	1	1	1
12614351	35200432	25111133			1
12616907	39996123	21185436		1
12620320	34798564	26639405		1	1
12620822	34292607	23412935		1	1
12621660	38610393	22228593	1	1	1
12623620	38927634	25039922			1
12624383	34377867	28004428	1	1	1
12625430	35529313	24142270	1		1
12626136	37245436	20070470		1	1
12629682	37351040	29604149
12631670	32290423	20495031		1	1	1
12634741	34303572	29883191			1
12634755	36738588	25987676		1	1
12634966	39712772	28882890	1	1	1
12636068	37556082	23341511	1	1	1
12639945	39790736	29422845		1	1
12640327	32659288	26382914	1	1	1
12641866	34978142	25299854		1	1
12642549	38376767	26070151		1	1
12644640	33257984	26796408			1
12646764	32694785	23512477	1	1	1
12648027	39672801	22299865		1	1
12648688	33729451	24735638	1	1	1
12651069	31963689	27132336		1	1
12654170	32028553	24301961		1	1
12654858	38131394	22452405	1	1
12655015	30243100	21178830
12656352	37184074	26224034		1	1
12660800	36196043	22501115	1	1	1
12662086	34654152	22308049	1	1	1	1
12663841	36338932	21813536	1
12663921	33547236	22376273		1	1
12669413	35575976	21160206		1	1
12671572	36048042	28385702	1	1	1
12671705	35055267	24964983	1	1
12673141	39921830	21284928	1	1	1
12677040	39169498	22283090		1	1
12678659	36547286	23586555	1	1	1
12678882	33027324	27735536	1	1
12679486	32699652	24648277			1
12680771	38553364	21684235	1	1	1
12682844	35449561	28963969		1
12683197	32225029	23772093	1	1	1
12683611	37711117	29734598	1	1	1
12684652	35512760	23670917		1	1
12684822	37924898	28115389			1
12686139	33358455	23165687		1	1
12686318	35410679	25196475			1
12688666	31263028	21577982
12694700	31421727	27730764			1
12695096	33550720	20892953		1	1
12697277	36596869	24544068		1
12698729	35835048	28200332		1	1
12699927	36084523	22651135
12705048	33393580	22073798		1	1
12705112	33771851	23877597		1	1
12705612	34103183	24118022	1	1	1	1
12707214	36495971	22872927			1
12707710	39096583	23334059	1	1	1
12707756	36226794	25399769		1	1
12709418	39612812	24019808		1	1
12710627	30370505	23118531			1
12710966	38426371	28618361	1	1	1
12712015	34877691	29679500		1	1
12713061	30500635	21328012		1	1	1
12713791	32818257	21057642		1	1
12714119	39569158	28852886	1	1	1
12717101	37330368	24118811		1	1
12719159	39989733	23682873	1	1	1
12719524	30094370	20247441		1	1	1
12719657	30828325	28801975	1	1	1
12723597	36304176	28612481		1	1
12723959	34932613	21918671		1	1
12725946	32271607	27580248
12729806	32497054	20571804	1	1	1
12730395	33205204	26047064		1	1
12731298	38222687	28842526		1	1
12734486	35300342	28158953
12736581	34491523	21926888	1	1	1
12737402	33947679	29656929			1	1
12739652	31577045	25978400
12740948	38596980	26052133		1	1	1
12741245	30449688	23410792		1
12741325	35449267	20860534			1
12744661	34611338	29913731		1
12746532	32911554	28922520	1	1	1
12746653	31703996	22921065		1
12751607	37987126	27373350		1	1
12752094	35503043	22741630	1	1	1
12752572	31901798	27674406	1	1	1
12753882	33327592	29849272		1	1
12753907	34290467	27484831		1	1
12754871	30256612	29291425	1	1	1
12756525	34339688	20172092		1	1
12757169	33411710	26989759
12759241	33462738	26279428	1	1	1
12762391	36178749	22395114		1
12768940	36805192	21618403	1	1	1
12773131	37774419	24669778	1	1	1
12775498	39580384	20678397	1	1	1
12780478	30009505	28468774	1	1	1
12782295	33708830	28711743		1	1
12788091	36066057	27580197			1
12789053	30389421	22234196	1	1	1
12793001	32136714	24340187		1	1
12793258	38613519	20784786	1	1
12799029	33067786	25638854		1	1
12799272	39931237	23669294	1	1	1	1
12805198	37109161	27613078			1
12805443	31586876	28711909		1	1
12810752	34708203	28492080		1	1
12814111	34071736	24560448	1	1	1
12816320	30145276	29484661		1	1
12816899	33170440	22567719		1
12816952	38999166	25833965		1	1	1
12821625	31159916	27848569	1	1	1
12822417	34028253	29370917	1	1	1
12826995	32803587	22389954		1	1
12828031	36596177	22875214			1
12828050	39741900	21589904	1	1
12834295	30909545	24254007	1	1
12834788	38714211	24092508		1	1
12835204	36742211	29939761		1
12837356	34162544	27495238			1
12837948	34435255	20012163	1	1
12839207	33779251	21569644		1	1
12840146	33450222	21034212			1
12840278	37717749	21604617				1
12842941	35318787	23480053		1
12845930	32676856	29988959	1	1	1
12846283	31748510	29628674	1	1
12847817	38442730	23048103		1	1
12848433	37505032	26161838		1	1
12848856	32606321	20987466		1	1
12852254	31285867	25857654
12853711	31015337	25849371	1	1	1
12854593	30192099	28763740		1	1	1
12855989	31377399	27950133			1	1
12856125	31201080	29403466		1		1
12856657	34989182	28365452	1	1	1
12860204	36123826	27198150		1	1
12860941	38151958	25544823		1	1
12861888	34791606	28995188			1
12862321	32737479	27343985	1	1	1
12863662	38845954	22930856		1	1
12867875	34425810	27831438	1	1	1
12874696	32170779	25528690		1
12875089	30034142	28590693		1	1
12875526	33971148	21247950	1	1
12876138	37800727	27443188			1
12876250	35060852	20920820	1	1
12877713	31164400	20721453	1
12880790	39919388	22331412		1	1
12882286	38189753	26133697		1
12883917	38025120	29575966	1	1	1
12885839	33086444	24454271		1	1
12886804	30242588	20554695	1		1
12886813	34388892	28879694	1	1	1
12886834	38124917	29473616
12889151	31877689	28123809	1	1
12889874	39766062	27419281	1	1	1
12892230	37026273	23873990		1	1
12896960	32294257	27866798
12897194	33473720	22086492		1	1
12902262	32479705	27307774			1
12903508	38554782	28889493	1	1	1	1
12904593	37008108	22523148
12905199	36659101	28682209		1
12909685	37151868	25632086	1	1	1
12913807	36803120	28189835			1
12914859	34120793	25157400	1	1	1
12917345	39107382	22725279	1	1	1
12918606	34526707	29522161	1	1	1
12918714	33890341	21827250	1	1	1
12921573	31391132	23383995		1
12926897	38750362	29181422			1
12927984	31799674	24281417	1	1	1
12928031	33473149	28293501		1	1	1
12929459	37201080	24467417		1	1
12929759	39000847	27934958		1	1
12935838	34979576	25150751		1	1
12936917	33368925	26172137	1	1	1
12938880	38824473	29282011		1	1
12938997	30070238	21107537			1
12940091	34146857	21915926		1	1
12941037	34034497	20533238	1		1
12942169	32865019	25134954		1	1
12945639	38087113	28006697		1	1	1
12947315	35189954	23860882			1
12948123	36970572	24478682	1	1	1
12948163	37598224	28696854		1	1
12954931	36447271	23046729
12957869	35796444	23498084
12962409	36897821	23101350			1
12963490	32016140	29194808	1	1	1
12963926	39026094	27811184		1	1
12967466	31046125	29390476
12972444	30239744	26536974	1	1	1
12973949	39814603	25742250	1	1
12975244	32826189	20959368		1	1	1
12975635	34634948	22890659		1	1
12978544	31453213	21758834		1
12979369	33018292	24573804		1
12980603	30045159	29059351		1	1
12982096	38461357	23242797	1	1
12982786	31778525	28600986			1
12986731	30157987	24524547			1
12988392	32003074	25095720	1	1	1
12988872	32478868	25544435
12989843	34577612	25134429		1	1
12990140	34528818	29022270	1	1	1	1
12993146	32964078	28579208		1	1
12993525	34441168	29019770	1	1	1
12994583	37749734	20034560	1	1	1
12999347	38945490	27196425		1	1
13000092	37287859	27136710		1	1
13005213	31313221	25902946		1	1
13005295	33627276	27238441		1	1
13007744	32597621	23394784		1	1
13009403	31653401	28855202		1
13010075	36556828	22670880		1	1
13010423	38367302	26084305	1	1	1
13014714	31707715	27743947		1	1
13014961	36090192	26459640		1	1
13014963	36732527	29021422		1	1
13017386	37904621	20509990	1	1	1
13017503	32941966	21320306		1
13018203	32090007	26519584		1	1
13019601	38721211	25074807		1	1
13021148	34244938	25628893		1
13021449	32096776	24347414	1	1	1	1
13021846	30904052	23998396		1	1
13022039	35532406	28555350
13022637	33139563	24172172		1	1
13025331	34164956	21458587	1	1	1	1
13029938	33312436	21446172		1	1
13030541	33014693	29372534		1
13031833	33888235	28357467		1	1
13033327	39867250	21093920		1	1	1
13033509	38662455	20649731		1	1
13036184	35144051	28963674		1
13039756	35613774	26791146	1	1	1
13040569	35090925	27844105		1	1
13041135	38536103	20476767		1
13042648	35031845	26157365		1	1
13044086	35033372	24024798	1	1	1
13046240	34987550	29029681	1	1	1
13053623	33220556	21981457			1
13055950	39768937	28507903			1	1
13058554	32919041	22220379			1
13059012	34047022	22649733			1
13063859	34708600	23419521		1
13065656	32708666	25812513		1	1
13069434	31611273	26792980		1
13074311	37878030	26095534		1	1
13077571	30689359	29602112		1	1
13078497	37888515	26760002		1	1
13080111	38011202	24845258		1	1
13082436	32551964	28874660		1	1
13082930	39178312	28605235		1	1
13085252	33911293	27367766	1	1	1
13085916	36044915	29535117
13090694	34251119	24900954		1	1
13093114	31762339	23724516
13102222	34094273	22865835		1
13102520	36600930	27126363	1		1
13104273	39171010	26363014	1	1	1
13108883	32007747	25372232		1	1
13109270	31596132	24754104	1	1	1
13109280	36660763	20548998		1	1
13109480	35026327	27583514	1	1	1
13109589	33882594	27155289	1		1
13113830	33884485	23519599		1
13114575	30941081	24334208			1
13117363	31760091	26883570	1		1
13119714	35545270	26274837		1	1
13120648	35257339	29465132	1	1	1
13122104	30809363	26321876	1	1	1
13122881	31137492	20696458	1	1	1
13123020	34721027	26767329		1	1
13124745	33434459	20698655		1	1
13125051	32749069	25519392		1	1
13131924	31174458	20312546	1	1	1
13134081	31228755	27076781	1	1
13136201	30557954	25180237		1	1
13139405	35267691	27121231	1	1	1
13140343	39571846	27308490		1	1
13140465	34871275	29561068		1	1
13142540	38128199	26119424			1
13146404	35334932	21616653	1	1	1
13146871	35998526	22123138	1		1
13151599	38124068	28767332		1	1
13154176	36444685	22327437		1	1
13155224	33571695	21270587
13155358	34743374	26580141	1	1	1
13155984	37460222	20295301		1	1
13157094	35311495	20850342		1	1
13157308	38871008	24116584	1	1
13158454	39221454	26803680		1
13158794	34102799	20004775		1	1
13159402	35442294	22389821		1	1
13159617	30219064	23917176			1
13160555	32427776	21607404	1	1
13163293	33838834	25557026		1	1
13163873	38604711	20958300		1	1
13165300	35374444	26862936	1	1	1
13174926	31325497	29830193		1	1
13175443	39783992	25511420	1	1		1
13176120	32824112	28235217	1		1
13176539	32949655	21784423		1	1
13176653	32581319	23242884		1	1
13181161	34434736	26569434	1	1	1
13181356	31096112	26254050
13181627	33291189	24787003			1
13182702	39212926	26172646			1
13183268	34341359	22344073	1	1	1
13185886	38879817	26179940			1
13187609	37707849	22681948		1	1
13188037	38004476	25526264			1
13188866	37934571	23178063		1
13190496	38725902	29844431		1
13192655	33657066	29542181		1
13193136	34999847	22054269	1	1
13194166	39270495	22036580			1
13194394	32951608	22991415			1
13196638	37519903	25702185		1
13200139	34190051	24197685		1	1
13200579	37571275	29541068		1	1
13201095	39953418	28453791		1	1
13202007	32226600	29333484	1	1	1
13202590	32377341	24004814		1	1
13204322	33378345	28219199		1	1
13205038	36298131	24285099		1	1
13205322	39293799	20527743	1		1
13206731	34622544	20819967		1	1
13210948	36004811	29163406			1
13212165	31290668	29081263	1		1	1
13214523	37139047	23133305			1	1
13214820	35440594	22022206		1	1	1
13214943	34609940	26626252	1		1	1
13216117	31461567	24435089	1	1	1
13216259	39212836	20347425		1	1
13224283	39375310	20995778	1	1	1
13224776	31109060	26914785	1	1
13225747	38793885	24511100	1	1	1
13229117	34649270	20252271		1	1
13230528	35925778	21324775			1
13230656	39769412	24159128	1		1
13231077	30324975	29915974		1	1
13231528	39690695	26933831		1	1
13233598	38886021	27398233	1	1	1
13234429	30238352	29725042	1		1
13235049	39241408	27859855			1
13239154	30044641	27262622	1	1	1	1
13239393	38853473	29442279		1
13239423	33767970	27074599	1	1	1
13240081	36960535	26273848		1	1
13240750	39059780	24396728		1	1
13241244	38859069	21892522		1
13242202	36706168	21117284		1	1
13245747	35745182	27110653		1		1
13249077	33674311	27613766			1	1
13256226	37319976	21659935		1	1
13257855	37973496	20514653	1
13258859	32780928	20303600	1	1	1
13260613	38721147	21062101			1
13261098	34745614	27217414	1	1	1
13261938	36068084	27618845
13262421	36164523	28116747		1	1
13266427	37270063	23945224		1
13266504	32317963	20510896		1	1
13268471	39165303	28324497		1
13269747	31792549	25584074		1	1
13272267	31337941	27763080	1	1
13272956	30015142	26022765		1	1
13274532	34567131	23146636		1
13277770	38238591	24199533	1		1
13279382	37472660	26123016	1	1	1
13280145	30352811	25038913		1	1
13280718	36043488	29512924	1	1	1
13281341	33629237	25925578			1
13281743	33739259	21596664		1	1	1
13282007	36866883	22893303	1	1	1
13282748	37265708	28521621			1	1
13283399	31973324	25720914	1	1	1
13284221	33162817	26266714			1
13285177	36598137	24149852	1	1	1
13286316	36944215	23758289		1
13287489	30399344	25580332	1	1	1
13288063	32197187	29217706		1	1
13288288	31142097	23468411		1
13290209	37375412	23451487		1	1
13294307	34461495	27068378			1
13299143	31793590	21212918			1
13299872	33688389	22580364		1	1
13300148	39977970	20926953	1	1	1
13302031	35786353	20370659		1	1	1
13303046	39715293	25087405	1	1	1
13305035	33397726	23448375		1	1
13307227	37487113	25555836		1	1
13309508	35724749	26221886				1
13310935	36041313	26252403	1	1	1
13312240	39570212	21544536		1	1	1
13312252	35212006	29667896		1
13313150	32595169	20510665			1
13315170	36436262	20412459		1	1
13318093	34404392	24292584		1	1	1
13318171	32813541	22065711	1	1
13321890	34369889	23484370		1	1
13322583	30914577	28930719		1	1
13325368	37112285	29248676		1	1
13329216	39059460	29428371		1	1
13330490	38593514	27978658		1	1
13330541	35945161	21919722		1	1
13331522	39178747	20881952		1	1
13332177	36675020	24236982		1	1
13332600	37119470	24233473	1
13333021	39074292	26875217	1	1	1
13333170	37280151	26878822		1		1
13333527	35818552	20999229			1
13333740	31282265	24523834		1	1
13334510	37284889	22997385	1	1	1
13335699	31215740	21353208		1
13336130	34035080	22317515	1	1	1
13338612	39308375	20226477		1	1
13338679	32738702	22699193	1	1
13339621	30698281	23406363		1	1
13345618	30282529	24839269		1	1
13349724	34863707	27567294			1
13350724	33991123	26551913		1	1
13352295	34368960	23350373			1
13352372	32384421	28752421	1	1	1
13354650	38985096	26272513
13356010	30663494	27043220
13358245	35533979	24951225		1	1
13358539	37923051	26091570			1
13358833	30867628	27550181		1	1
13364910	36443311	29482091		1	1
13368060	39748070	25148889	1	1	1
13368367	33262328	25911632		1	1	1
13369451	33134940	22451042		1	1	1
13375185	30327164	26852109		1	1
13380018	39022390	22005810		1
13381135	38494776	21060863		1	1
13381777	38836511	21032461		1	1
13382107	37452686	22636115		1	1
13382552	38444495	23701942			1
13390013	38263010	29300681
13390728	31004416	26350081		1	1
13394692	30434920	28720007	1	1	1
13394703	30494066	26688938	1	1	1
13396784	32498449	20886485		1	1
13397616	33464434	26746906		1	1
13399796	39167908	20020590		1	1
13401524	38388393	29986642	1	1	1	1
13401692	35016211	22985421		1	1
13402290	31817350	23123365	1	1	1
13402588	35560897	21694557		1	1
13404727	31299804	24493974			1
13404891	35700773	23733350		1	1
13405151	39007601	22336534	1	1	1
13405890	39524420	29681243
13408370	30547595	27107260		1	1
13408504	34558468	22228752	1	1
13408774	30105012	21453234			1
13410750	33208101	21600233	1	1	1
13410910	32263948	27648581		1	1
13411396	39683516	22726951	1	1	1
13411591	36864067	20551718		1	1
13413967	34307494	24499400	1		1
13414061	31743280	26376278	1		1
13415550	36196913	25548368		1	1	1
13415837	31196635	26231045	1	1	1
13415870	33915296	26084617		1	1
13421698	33359225	27621208		1	1	1
13421733	30009753	21677190		1	1
13423238	38352863	28224255		1	1
13424885	35342961	24741911
13425424	34431190	29210183		1
13428588	32596241	23990437			1
13429528	39250359	28318547		1	1
13434840	34561922	24410460		1
13435698	35097728	29330438		1	1
13441205	31851222	22367569		1	1
13441630	36847935	27956743	1	1
13442558	30311657	22665778		1	1
13444096	35477442	25296603			1
13445589	32777036	20022423			1
13446842	35055830	25843446	1	1	1
13448955	33314987	23010698		1
13450581	37174402	28941209
13450897	34091430	21016810		1	1
13452498	34916066	21620259			1
13453133	39391668	24897717			1
13456784	38781024	26807276	1	1	1	1
13461807	37796943	27122933	1	1	1
13466358	35031003	28174301	1	1
13466375	34714964	21011631		1	1
13467066	38387397	27794492	1	1	1
13471464	34801216	22281600		1	1
13471870	31114111	22209346		1	1
13472341	30781626	26464322		1	1
13473186	33452310	24399345	1	1	1
13474913	30113181	27511998	1	1	1	1
13476942	34876524	25516569	1		1
13480254	35997495	29235164		1	1
13483804	39928079	24363664
13483947	36301931	20464621	1	1	1
13485392	35363538	22161587		1	1
13489339	38986515	20739476		1
13490135	34643287	29237032		1	1
13492756	39391126	29325178		1	1
13495682	31188923	28598367		1	1
13495704	39758202	21868679	1	1	1
13496639	34682387	26484716	1	1	1
13499005	31998189	20317279
13500729	37422776	27246915		1	1
13505755	37257840	22752582			1
13505805	33643151	22290741		1	1
13506251	33997505	28279742		1	1
13509135	38345222	24303903		1	1
13511021	35569430	22431215		1	1
13512648	34034832	25653583		1	1
13513122	33405350	20658061	1	1
13513232	37487912	26125721	1	1	1
13514385	36833437	24313616			1
13515178	31855062	20762918	1	1	1
13515219	32376597	28295102		1	1
13517478	33335295	29627399			1
13517843	31468857	21504832	1	1	1
13533304	32731291	23598679
13536747	38812939	22877472		1	1
13537559	33755900	21066640		1	1
13538053	31582323	22533821	1	1	1
13542989	32410040	26702255	1	1	1
13549234	32620190	28270702
13550204	32848723	24781723	1	1	1	1
13552058	35417518	20719304	1	1	1
[truncated: 3,742 more rows]
