# Supplementary material for: Survival prediction for heart failure complicated by sepsis: based on machine learning methods
Source: Front Med (Lausanne). 2024 Oct 3;11:1410702. doi: 10.3389/fmed.2024.1410702 (PMC11484001; doi:10.3389/fmed.2024.1410702)
Supplement: Supplementary file 1 [file Data_Sheet_1.ZIP › 000 MIMIC/06.输液数据.csv]

subject_id	stay_id	hadm_id	dopamine	dopamine_amount	dopamine_uom	dobutamine	dobutamine_amount	dobutamine_uom	epinephrine	epinephrine_amount	epinephrine_uom	norepinephrine	norepinephrine_amount	norepinephrine_uom	phenylephrine	phenylephrine_amount	phenylephrine_uom	milrinone	milrinone_amount	milrinone_uom	furosemide	furosemide_amount	furosemide_uom
10002013	39060235	23581541													1	1.87	mg				1	20	mg
10002155	33685454	23822395																			1	20	mg
10002495	36753294	24982426	1	53.4	mg										1	1.96	mg				1	160	mg
10002760	31831386	28094813							1	1.44	mg				1	103.4	mg
10003400	32128372	20214994										1	31.18	mg	1	294.79	mg				1	200	mg
10004235	34100191	24181354							1	0.28	mg	1	71.19	mg	1	2385.74	mg
10004401	32773003	29988601										1	27.18	mg							1	160	mg
10005817	32604416	20626031													1	1.14	mg				1	100	mg
10010058	33060379	26359957	1	8.16	mg							1	38.71	mg
10010471	32119961	29842315										1	115.09	mg
10011938	31532954	29339128																			1	20	mg
10013643	33072499	22009484	1	1190.29	mg							1	6	mg	1	254.43	mg				1	60	mg
10017531	35526828	22580355													1	1768.09	mg				1	1279.1	mg
10018081	37293400	21027282										1	100.19	mg	1	40.95	mg				1	160	mg
10022620	31953583	27180902				1	682.59	mg				1	0.42	mg							1	922.17	mg
10023117	30057454	28872262	1	44.83	mg	1	852.99	mg				1	8.77	mg				1	33.53	mg	1	1274.05	mg
10026161	39625056	24614671										1	127.47	mg	1	778.2	mg	1	79.94	mg	1	60	mg
10027445	34499716	26275841																			1	80	mg
10029224	37066488	25729446
10032381	34622731	20176432													1	275.9	mg				1	560	mg
10034553	36618406	26774222																			1	20	mg
10037483	37086676	26819958													1	709.85	mg				1	988.01	mg
10037861	34531557	24540843										1	1.96	mg	1	928.37	mg	1	55.44	mg	1	240	mg
10038999	39711498	27189241																			1	388.58	mg
10039708	33281088	28258130				1	394.67	mg				1	264.5	mg							1	1707.5	mg
10040025	36107367	27996267										1	2.8	mg	1	52.04	mg				1	120	mg
10046234	32902460	24608062																			1	160	mg
10046679	32852186	28668282										1	3.62	mg	1	200.55	mg				1	130	mg
10047994	38822032	25111157							1	0.26	mg				1	6.52	mg				1	100	mg
10048723	36542901	25762910
10049941	36827644	20663764
10051074	34313758	21350747										1	1.77	mg							1	80	mg
10052938	39469411	25231169
10053854	38775178	22192970										1	0.32	mg	1	9.37	mg				1	20	mg
10055344	35736966	29209451				1	44.88	mg				1	46.54	mg	1	119.88	mg
10055694	30350084	25049824
10057218	36369483	28236354
10058974	34904321	26763452
10060531	36935478	27040798							1	1.64	mg				1	41.16	mg				1	20	mg
10061303	31287291	24889301													1	1.31	mg				1	10	mg
10062617	31642608	24425655
10063848	31332266	21345067																			1	50	mg
10067389	34081592	23577021										1	0.2	mg							1	600	mg
10070311	37161165	23721596
10071869	34235968	20895291																			1	530	mg
10076263	31003445	25634900
10078008	37567070	20600818
10078805	30950523	20434240										1	41.05	mg	1	11.72	mg
10082014	32988939	20221705										1	1.95	mg							1	20	mg
10082560	39703509	23284776										1	186.01	mg	1	1772.14	mg				1	19	mg
10082662	34813627	23913187										1	71.08	mg							1	120	mg
10089244	33563887	29469323																			1	643.67	mg
10091141	37258034	22008683
10094679	36938927	28902523	1	2834.79	mg																1	1110.38	mg
10094805	34488364	21370539
10094811	31983721	28336192										1	6.78	mg
10095570	37685093	28612694	1	720.07	mg				1	16.03	mg	1	26.65	mg							1	80	mg
10097659	32530604	22071424	1	268.31	mg				1	10.97	mg	1	231.65	mg	1	386.63	mg				1	1809.33	mg
10098215	31800901	29752040																			1	40	mg
10102878	33312557	20265910				1	13.27	mg	1	19.24	mg	1	47.64	mg	1	30.25	mg	1	59.37	mg	1	2166.13	mg
10104308	33661789	27400652													1	186.33	mg				1	411.63	mg
10104450	31524085	23157316
10106899	30008792	22953864										1	2.99	mg	1	120.67	mg				1	1043.48	mg
10109956	37631738	26022059							1	2.39	mg	1	58.39	mg							1	2190.28	mg
10112484	38897817	23965558																			1	40	mg
10114932	39678298	21177187													1	33.41	mg				1	20	mg
10115397	36639474	28605901							1	1.21	mg	1	2.31	mg	1	49.79	mg				1	258.38	mg
10119017	31009936	20229125																			1	200	mg
10119872	37065927	22318477										1	25.56	mg
10121453	34189958	21172289										1	12.74	mg
10122589	33633382	22117307																			1	700	mg
10125047	37629882	26680668										1	4.2	mg	1	1.61	mg				1	165	mg
10125876	30696672	22053079	1	2396.13	mg							1	136.51	mg	1	330.02	mg				1	668.78	mg
10126957	33209076	21978689																			1	320	mg
10127936	39916050	20688231													1	5.37	mg				1	120	mg
10132217	34001306	23597467				1	9.85	mg				1	9.26	mg	1	203.31	mg				1	373.81	mg
10132611	31179345	28996766										1	14.03	mg							1	240	mg
10133367	32715099	28722095													1	76.23	mg
10135376	32058495	24984050										1	14.03	mg							1	848.84	mg
10135557	32726628	26612112										1	52.17	mg
10135595	38628397	29216481							1	11.87	mg	1	19.19	mg							1	420	mg
10136619	31093046	23362878										1	14.59	mg							1	150	mg
10138206	33712680	29096936													1	25.76	mg
10141173	38092675	28722241													1	300.62	mg				1	200	mg
10144145	39712677	29668384				1	184.44	mg													1	10	mg
10149959	32464420	21062891
10150335	33705553	24113307	1	429.85	mg							1	40.21	mg	1	4.78	mg				1	160	mg
10151556	37542315	20815067	1	1500.51	mg
10152017	32991546	24900647
10156119	32532366	23624254													1	16.71	mg
10156659	35597440	25149989	1	731.17	mg							1	7.48	mg	1	1.28	mg				1	200	mg
10157454	38216308	27280709										1	2.57	mg							1	680	mg
10157542	32691391	29832939																			1	100	mg
10160622	37309694	28904663																			1	40	mg
10161042	34912691	29090018																			1	60	mg
10163041	36574609	22909058
10164170	37688390	21635159										1	0.43	mg
10165522	30227758	25553910										1	24.27	mg				1	126.12	mg	1	640	mg
10169328	33780803	24837691
10169726	35268649	22012406										1	2.39	mg							1	20	mg
10170022	30946357	26174955				1	2719.13	mg													1	688.33	mg
10172206	33763325	26783176										1	20.47	mg							1	420	mg
10178581	33296518	22314860																			1	120	mg
10179383	35437796	20170028										1	15.9	mg	1	50.54	mg				1	140	mg
10181673	36096029	22753719													1	0.88	mg
10183019	36253164	23446097
10184327	35263906	28576249
10184623	33814001	22810854																			1	357.36	mg
10186442	30447359	26708959													1	120	mg
10186925	34241430	22362747																			1	1295.55	mg
10187935	36408512	29968077										1	0.19	mg							1	3548.5	mg
10187951	38484145	27461751																			1	200	mg
10188275	34860321	20124676
10188935	31689161	22289170																			1	180	mg
10190973	35511902	26180856										1	8.33	mg							1	220	mg
10192402	30210602	23507439
10193065	35158537	23614190
10196711	35988506	29467075							1	0.37	mg				1	66.11	mg				1	180	mg
10197095	38422103	29014163										1	27.68	mg	1	141.73	mg
10209410	38083515	28866593																			1	180	mg
10212705	38285505	22644952										1	8	mg							1	120	mg
10213275	37496349	21304898
10213803	33806045	26821904
10214395	35166659	27615966
10215345	30509773	22129264
10217067	34598926	26531964
10218191	37335507	29789269													1	503.59	mg				1	40	mg
10221321	36056798	29361807																			1	240	mg
10223372	39703863	29521933							1	5.03	mg				1	1.4	mg				1	389.67	mg
10224171	30353595	22869503							1	0.44	mg				1	31.64	mg				1	100	mg
10225380	35121579	25815808										1	1.81	mg	1	8.32	mg				1	220	mg
10225619	39527567	21605488										1	42.73	mg							1	20	mg
10228633	33048696	26805687																			1	40	mg
10229302	30506381	26194242																			1	40	mg
10229642	33083400	23745473													1	22.76	mg				1	40	mg
10230936	34698361	20449497																			1	20	mg
10231100	33616672	22879976	1	919.6	mg							1	3.45	mg	1	10.87	mg				1	20	mg
10232096	36769579	27555154																			1	120	mg
10233597	32580800	27468267										1	13.98	mg							1	878.17	mg
10234596	36436111	26179011										1	0.35	mg
10236326	37307878	22813114	1	159.52	mg	1	9.2	mg				1	49.95	mg	1	287.13	mg
10237665	30765788	29914524													1	215.34	mg
10240784	30704180	26416971							1	2.22	mg				1	44.12	mg				1	446.33	mg
10241953	35274804	22702536							1	0.27	mg				1	47.7	mg				1	20	mg
10244629	35307109	29363741																			1	160	mg
10246670	37488447	26812375										1	0.93	mg							1	200	mg
10247228	34836936	23902528										1	16.85	mg							1	20	mg
10253146	33113606	26685114
10254249	33474097	22765854																			1	60	mg
10257550	39064261	20105129				1	332.45	mg				1	92.32	mg							1	1608.69	mg
10257607	37679326	22248897										1	81.48	mg							1	263.09	mg
10259507	38285086	29639211										1	0.84	mg							1	140	mg
10259667	35629197	24389378
10259898	31628207	23409326										1	6.03	mg							1	180	mg
10260254	33528731	28861371				1	1050.02	mg				1	0.85	mg							1	2395.3	mg
10260297	31598080	27553316													1	11.54	mg				1	288.33	mg
10263098	32118761	29438982
10265482	32976412	29476567																			1	280	mg
10267709	32344444	22950361
10268465	37580514	26971392																			1	40	mg
10268877	30109460	25238883	1	3804.72	mg							1	19.14	mg	1	39.52	mg				1	2594.36	mg
10269234	32323717	24100542
10271227	35759923	20282439										1	6.91	mg
10272425	34473424	22961529										1	4.56	mg
10274145	36007916	28546638													1	47.59	mg				1	660	mg
10276569	32640218	26586274							1	0.28	mg	1	10.73	mg							1	60	mg
10277901	39832218	23194882																			1	480	mg
10280267	32289289	28165613							1	1.79	mg				1	15.95	mg				1	60	mg
10281759	31840907	22790694																			1	120	mg
10286301	36378944	28567609																			1	180	mg
10288279	32716397	27712427
10289937	32091208	25495505																			1	60	mg
10289973	30201512	26155040	1	2115.36	mg	1	82.25	mg	1	0.85	mg	1	133.47	mg							1	460	mg
10291088	36685020	24270005																			1	40	mg
10292388	35816524	25667560													1	1.38	mg				1	20	mg
10295020	39726152	24995523																			1	400	mg
10297774	38456861	26119212				1	1790.21	mg													1	2661.75	mg
10302157	33918239	24530152										1	17.21	mg							1	150	mg
10303361	30892317	25112963
10304210	37346679	24137224				1	250	mg				1	23.76	mg	1	175.28	mg
10306412	37766106	25734192										1	6.39	mg	1	19.72	mg
10307096	32562411	26702175													1	48.81	mg				1	20	mg
10311900	37996023	29060353													1	12.18	mg				1	60	mg
10316033	38065034	27529381																1	540.49	mg	1	1955.17	mg
10316172	33684938	20633807				1	105.73	mg	1	11.09	mg	1	34.22	mg	1	112.24	mg				1	626	mg
10318302	31872137	20603801										1	6.29	mg
10320289	35981138	29796943
10321446	33367754	26487233	1	35.37	mg										1	85.54	mg				1	1485.54	mg
10321569	36369992	24124902							1	1.51	mg				1	239.23	mg				1	240	mg
10321613	36398180	29807103													1	8.68	mg				1	453.16	mg
10326798	37931604	23870114																			1	260	mg
10331854	31132384	21008158
10331939	33807006	24567486										1	22.49	mg							1	80	mg
10332328	38240671	24096560																			1	20	mg
10335293	32283185	23619901	1	96.76	mg							1	0.4	mg							1	280	mg
10336412	37156413	24526880																			1	80	mg
10336837	31261940	26999400
10337896	33920408	23504565										1	287.91	mg	1	299.98	mg				1	79.2	mg
10339317	36320742	26032056																			1	883.69	mg
10340850	31210771	27111482													1	2.12	mg
10342123	34158968	23603937													1	1866.35	mg				1	380	mg
10342727	33019239	24641962										1	5.33	mg
10343782	36359958	28022848																			1	20	mg
10347400	34242423	29775800													1	118.52	mg
10350119	34776044	22478414										1	17.4	mg	1	171.19	mg				1	760	mg
10350231	36917892	20862731																			1	30	mg
10350488	36891438	28817955													1	193.41	mg				1	398.35	mg
10354217	38056861	27934121										1	1.62	mg							1	295.17	mg
10355856	36975675	29999625																			1	180	mg
10356341	36933920	27114971										1	25.85	mg	1	179.8	mg				1	80	mg
10357013	36800713	25245127																			1	160	mg
10357863	38145046	25031044										1	12.52	mg	1	69.4	mg				1	1644.25	mg
10358788	32061991	25497076																			1	160	mg
10364180	38328675	29198464																			1	200	mg
10368327	30946246	29867223																			1	464.17	mg
10371441	38859514	27030337																			1	766.94	mg
10373014	34488224	25329043													1	14.21	mg				1	370	mg
10377016	31272814	28191223
10378641	38618039	25458469																			1	541.83	mg
10378991	37980262	29376343																			1	80	mg
10380034	33464058	28071767										1	9.45	mg	1	4.07	mg				1	1119.21	mg
10386454	39779998	28877629																1	13.35	mg	1	120	mg
10387999	33915555	22195310
10388400	34033218	23303089										1	7.62	mg							1	30	mg
10390828	33978454	27024453													1	35	mg				1	200	mg
10391782	31835980	26794877										1	11.58	mg							1	100	mg
10402810	33031972	23951807										1	1.37	mg
10402903	34317305	22331866																			1	219.92	mg
10404585	39929091	25051516													1	0.34	mg				1	20	mg
10406065	31882541	29031413																			1	40	mg
10408681	35973102	26770052										1	0.15	mg
10411160	32060994	29279148										1	6.98	mg
10414077	38745769	26626508																			1	160	mg
10414307	37531021	20214648													1	0.83	mg
10417530	32074914	22574967
10418381	39215891	21285501													1	29.13	mg
10422699	39634792	27044055																			1	20	mg
10424906	37269948	25047565																			1	20	mg
10427288	38726362	27075708																			1	80	mg
10428217	37102485	21917550
10428240	35560888	22917399
10428745	31801102	20101651																			1	30	mg
10438951	31810165	22568401													1	55.05	mg				1	8.33	mg
10439484	32365791	20745629
10440642	35143191	29024763										1	8.61	mg
10440899	35395601	26609648																			1	10	mg
10441335	36603744	25373904							1	0.24	mg	1	25.01	mg	1	407.24	mg
10441831	34414142	24049550										1	14.94	mg
10447606	38873510	21285892													1	52.95	mg				1	10	mg
10448789	30652815	27923676										1	18.93	mg							1	20	mg
10448831	33461273	21509199
10450519	31945709	25509298																			1	10	mg
10451487	38939399	27193816													1	170.3	mg				1	160	mg
10453488	31161420	28720667										1	1.18	mg
10454567	39748376	23632536										1	12.09	mg	1	3.87	mg
10456718	35341369	29448358																			1	60	mg
10457824	37305179	25280974																			1	64	mg
10459606	38074325	23049948																			1	160	mg
10464977	38762244	23034003	1	570.93	mg										1	2.48	mg				1	380	mg
10474329	31771936	25966222										1	15.44	mg							1	365.82	mg
10476303	35225810	26499546																			1	1795.97	mg
10476869	34993800	27588152										1	71.56	mg							1	160	mg
10486056	36655127	26777411													1	88.49	mg				1	413.22	mg
10496339	30365893	20178731
10497657	36577114	25747398										1	30.96	mg	1	24.75	mg				1	568.2	mg
10499409	31545966	24602702																			1	443.79	mg
10504997	35728937	24418220																			1	380	mg
10506912	34489754	24848277	1	635.59	mg							1	11.12	mg
10510314	33507416	20255284
10512025	30053897	27863561													1	14.95	mg				1	40	mg
10512325	35688562	23868644										1	2.99	mg							1	20	mg
10515013	32168385	23651553																			1	20	mg
10517237	31191980	28910434										1	16.89	mg	1	55.14	mg				1	505.82	mg
10517819	34340357	29816598													1	1001.29	mg
10520608	33312952	20056344										1	3	mg				1	20	mg	1	80	mg
10522893	30826073	21231285																			1	188.81	mg
10523831	36692638	29472798										1	37.97	mg
10524755	33912654	21010062										1	11.42	mg							1	223.75	mg
10525033	39846697	22771210
10525376	38498358	29961953	1	45.16	mg	1	1469.51	mg				1	73.42	mg
10525752	31936111	25863359										1	11.54	mg
10529681	31993744	23072077										1	0.6	mg	1	117.74	mg				1	60	mg
10531372	31189292	23229082
10532466	37204556	26825602																			1	870	mg
10532831	37360441	28408840										1	3.05	mg	1	37.51	mg				1	100	mg
10534245	32333965	22320526				1	304.56	mg													1	562.96	mg
10535287	34165912	23433318
10537792	33113748	24639374													1	4.17	mg				1	10	mg
10538657	39526699	21742659										1	4.07	mg							1	120	mg
10538815	35444415	20869303													1	49.93	mg
10541043	35360521	26321293													1	6.79	mg				1	40	mg
10541842	36295227	29372976																			1	20	mg
10542486	34982826	29390138																			1	30	mg
10543994	30510626	26560621																			1	573.61	mg
10545747	34649276	25020409				1	22.15	mg	1	0.93	mg	1	140.28	mg				1	16.73	mg	1	700	mg
10548709	37120291	22117624							1	9.3	mg	1	2.42	mg				1	39.74	mg	1	220	mg
10550799	30244029	29410506										1	44.05	mg	1	206.46	mg				1	560	mg
10554696	32131667	24910876
10557919	36046816	25458395				1	832.68	mg				1	86.14	mg	1	102.94	mg				1	225.33	mg
10559377	35359444	28348476	1	4.72	mg							1	207.11	mg	1	318.21	mg				1	387.5	mg
10564151	34394933	27860849
10565749	33396048	21155931										1	2.8	mg
10567461	39818820	23901614							1	1.37	mg				1	28.45	mg
10567490	37883727	23479235																			1	20	mg
10567974	34582690	23960201							1	0.99	mg	1	5.38	mg	1	0.9	mg				1	60	mg
10573634	36012199	25277931										1	83.38	mg
10573764	39663204	26604206	1	14.26	mg				1	49.23	mg	1	81.27	mg							1	100	mg
10574143	30649324	24472033																			1	30	mg
10576063	33540445	21238721										1	2.79	mg
10576646	34307010	22924618
10581736	34267376	21498420
10584297	39362523	29092643										1	15.91	mg				1	4.42	mg	1	120	mg
10584718	36809832	23485217										1	25.15	mg
10588484	36460480	28838667																			1	430	mg
10590693	35321486	27517673										1	9.84	mg
10594674	30631683	21715181
10597368	35594086	21458401																			1	160	mg
10597856	36103266	29005304							1	2.33	mg	1	2.99	mg				1	100.5	mg	1	160	mg
10602804	32556198	20624105							1	0.22	mg				1	43.41	mg	1	25.2	mg	1	160	mg
10606611	30770361	23835483
10607312	33698690	23653284																			1	100	mg
10611488	37060968	20192221										1	6.13	mg
10613188	35754252	20883139																			1	152.16	mg
10614428	31958692	22757996													1	3.06	mg
10616316	39925408	22962066	1	138.32	mg							1	59.33	mg	1	4.96	mg				1	520.33	mg
10621049	38936957	25587644																			1	320	mg
10623147	38246006	21976100													1	11.71	mg				1	200	mg
10623490	37620076	24449903										1	20.02	mg							1	40	mg
10623685	34786999	23732021													1	53.19	mg				1	80	mg
10624517	38230755	29826516	1	159.53	mg	1	457.53	mg				1	0.54	mg	1	36.62	mg				1	466.2	mg
10630336	39170501	26938538
10631298	37441405	25133681
10635441	35172144	27536393	1	5.08	mg																1	60	mg
10639500	31643878	26565321																1	79.6	mg	1	140	mg
10640977	31819017	20252070										1	6.01	mg
10642962	37138685	27698783																			1	40	mg
10643434	37011708	28055912													1	0.5	mg
10643827	30589359	29803052													1	46.2	mg				1	40	mg
10644961	37259563	28859642																			1	40	mg
10645567	38581584	25549659																			1	20	mg
10648758	38638712	25578020							1	0.43	mg	1	4.83	mg	1	1.7	mg				1	120	mg
10650001	30067410	23782830																			1	120	mg
10650522	33686141	25264793																			1	160	mg
10651989	31124800	24805766
10652536	36369973	24696812																			1	840	mg
10652583	32283272	29477663										1	9.37	mg							1	140	mg
10654688	35664845	20751872													1	595.03	mg
10658486	31959994	26876856
10660558	30924976	24999822							1	5.35	mg	1	24.61	mg	1	2.71	mg				1	962.32	mg
10661086	34456820	27634911																1	90.13	mg	1	448.03	mg
10662181	37832841	22607104				1	757.02	mg													1	215.17	mg
10663695	39879701	22455973										1	117.75	mg	1	280.65	mg				1	1019.92	mg
10665897	34149318	21557561
10667727	33106432	24456689	1	21.65	mg	1	5034.43	mg				1	226.41	mg	1	240.42	mg				1	6048.25	mg
10667849	34258949	28642859													1	1.04	mg
10672760	33273368	29544909							1	1.56	mg				1	158.08	mg				1	60	mg
10677335	34863527	28534305										1	1.1	mg	1	58.86	mg
10680402	34014186	27625137							1	11.02	mg	1	40.37	mg	1	19.23	mg				1	100	mg
10680821	36433413	23326088
10681061	39109353	28041030																			1	120	mg
10684044	35227825	20790232																			1	200	mg
10684286	38089147	27967192										1	61.14	mg	1	76.73	mg				1	60	mg
10685870	32652263	24659736
10688510	31618429	28805457	1	4376.95	mg	1	303.59	mg				1	1.62	mg				1	91.07	mg	1	391	mg
10690044	35644818	21760920													1	47.1	mg				1	260	mg
10691024	32702846	29868873																			1	120	mg
10691194	30731222	25809823							1	1.3	mg	1	3.32	mg				1	5.2	mg	1	2055.45	mg
10691738	34085198	29592882
10692447	31123290	23554514							1	1.55	mg	1	16.1	mg				1	69.11	mg	1	160	mg
10696644	38467750	26279010																			1	40	mg
10698299	31463954	24429289																			1	640	mg
10698312	32959430	23826411																			1	40	mg
10704794	34413837	22060152
10706411	31395458	22795641										1	57.65	mg							1	160	mg
10708073	33969598	23310234																			1	619.9	mg
10708393	32927188	26497591										1	14.39	mg	1	547.28	mg				1	80	mg
10710392	33439304	25662925																			1	100	mg
10710573	31105669	29923776							1	1.96	mg				1	1.5	mg				1	20	mg
10712203	34565601	23454177
10712217	38908441	21561906													1	30.04	mg				1	869.69	mg
10712271	32264312	23173436							1	0.81	mg				1	8.92	mg				1	100	mg
10714454	36266441	27637712
10717732	38753669	29250995																			1	300	mg
10717791	31311850	29221831																			1	360	mg
10718233	39099882	26753091
10721598	36351554	29561037	1	1187.72	mg				1	1.48	mg	1	6.4	mg	1	351.39	mg				1	280	mg
10723263	34206944	24568459																			1	140	mg
10726549	32100967	20860751																			1	20	mg
10731794	37884897	28594773										1	0.15	mg							1	110	mg
10734403	36647759	26588273
10734586	31656929	23667796													1	7.21	mg				1	20	mg
10736288	39804658	21816265										1	12.98	mg
10740435	33402160	29862017
10740516	31649316	29055193	1	2266.25	mg							1	9.83	mg	1	3.71	mg				1	746.47	mg
10745571	36848739	25514334										1	3.51	mg
10750883	33480278	28855947													1	2.77	mg				1	320	mg
10753059	36812601	23122219													1	315.53	mg				1	111.13	mg
10753346	30944822	26813430
10755387	34586180	20746799																			1	100	mg
10755736	38046850	26138855
10755791	38925671	28108626
10756520	35000735	22592857																			1	120	mg
10756817	35715637	27988243										1	0.67	mg
10757032	32259498	23591369
10758368	33373605	22655936
10758777	32284012	23334577										1	19.29	mg							1	120	mg
10758974	37374181	21950450	1	5036.44	mg										1	70.73	mg				1	638.03	mg
10759782	38242798	26079635							1	2.78	mg				1	24.02	mg				1	246.92	mg
10762352	38701720	28184769													1	73.79	mg				1	60	mg
10762976	38781322	24206390										1	0.65	mg							1	62.25	mg
10763166	37322694	28019748										1	0.99	mg
10767156	38087895	23105756																			1	320	mg
10772942	31145789	23525346													1	94.32	mg	1	43.75	mg	1	60	mg
10775173	35398538	22715618							1	0.7	mg				1	201.45	mg				1	360	mg
10778145	33345883	22283947
10780669	38998748	29118941
10781312	30284873	24474381							1	0.19	mg	1	30.1	mg	1	104.66	mg
10785320	30631908	27836884
10785608	34084478	28290632										1	25.68	mg	1	1.59	mg				1	633.43	mg
10790116	39567041	25114987																			1	720	mg
10790860	38619454	29350861													1	344.43	mg				1	1340.08	mg
10791772	30172592	26096086
10792661	39710436	26360527													1	53.46	mg				1	250	mg
10793703	34156977	20665592
10795434	31427806	22600832
10795507	34561881	25606775										1	1.59	mg	1	206.19	mg				1	80	mg
10798490	31830808	26301175																			1	280	mg
10800948	36730087	22237741
10801908	33185124	26625457	1	638.56	mg							1	8.35	mg							1	2765.86	mg
10802070	31860554	27526169
10804133	33907246	25265602										1	54.58	mg	1	84.43	mg	1	79.03	mg	1	1069.46	mg
10804661	32583936	22859404													1	3.79	mg				1	357.5	mg
10804747	30735662	23977065													1	84.2	mg				1	225.2	mg
10806352	35137727	26529365																			1	160	mg
10806849	35025396	26361323																			1	120	mg
10808282	39777817	22639282
10809326	38588436	22350919										1	4.85	mg
10812451	33684587	20221800										1	100.65	mg	1	242.53	mg				1	127.92	mg
10812824	32061183	27693546				1	22.8	mg													1	1811.7	mg
10813665	38705147	24659410										1	1.04	mg
10818124	34870714	28737891																			1	20	mg
10822194	32080620	25491134				1	29.51	mg				1	36.91	mg	1	21.02	mg	1	7.9	mg	1	189.12	mg
10823645	38231860	22236885																			1	180	mg
10823878	39145559	25032072
10827899	31165865	27281485										1	48.14	mg	1	24.45	mg				1	157.18	mg
10829581	31378939	27844613										1	77.24	mg	1	357.61	mg
10830719	36328790	28808602
10831977	37675588	21894721				1	768.45	mg				1	19.26	mg	1	11.33	mg				1	1878.74	mg
10832887	39887235	27458244										1	173.35	mg	1	61.02	mg				1	1232.74	mg
10834132	33316192	23607054										1	2.52	mg
10834554	36697201	24875226																			1	429.42	mg
10835377	33655391	23333271										1	60.83	mg	1	98.43	mg				1	1757.64	mg
10836125	36905142	22083261							1	1.28	mg	1	4.57	mg							1	20	mg
10837867	33764351	27312376													1	8.65	mg				1	10	mg
10839034	30776850	29535095										1	1.54	mg							1	20	mg
10839115	33330395	22047509																			1	60	mg
10839821	32491957	20977127	1	316.66	mg
10840816	33763417	29889994													1	27.09	mg				1	620	mg
10842701	30175599	28885025	1	1533.52	mg																1	965.67	mg
10843264	33832185	21138329										1	2.23	mg	1	118.21	mg				1	100	mg
10843788	30706447	22294846	1	4084.51	mg							1	41.97	mg
10844869	31698532	25409260																			1	80	mg
10844901	38643244	25204886										1	50.49	mg	1	1755.6	mg				1	200	mg
10846482	35701212	21062464	1	576.99	mg							1	41.77	mg	1	239.83	mg				1	50	mg
10846671	30949248	25457731										1	0.67	mg	1	182.74	mg				1	153.01	mg
10847758	39585600	25306392																			1	20	mg
10848515	31651307	22960266													1	427.28	mg				1	721.84	mg
10853896	32052866	23383004										1	36.24	mg							1	220	mg
10856638	38309881	28627577
10858943	39379492	23401687							1	0.05	mg				1	2.3	mg				1	20	mg
10860303	30392126	24751390										1	89.78	mg	1	191.59	mg				1	733.8	mg
10861118	37072257	21690288													1	19.28	mg
10866298	39690859	25384213
10866370	38853401	21405297																			1	160	mg
10873131	30144893	26584893										1	30.53	mg							1	982	mg
10878613	34096503	21037763																			1	80	mg
10881690	36726979	25457382										1	14.13	mg							1	180	mg
10883766	31165541	29377177
10884708	35456960	25005846										1	14.92	mg
10886362	32241321	20730863				1	161.65	mg	1	118.93	mg	1	97.24	mg	1	531.74	mg	1	185.98	mg	1	1443.25	mg
10887653	30609093	27225287										1	18.42	mg
10887781	33781087	24705850																			1	230	mg
10887901	32464457	28942534							1	0.9	mg	1	59.28	mg	1	368.56	mg				1	180	mg
10888007	34903620	23296210	1	37.86	mg							1	2.5	mg							1	20	mg
10888222	35868880	24564154													1	14.43	mg
10888713	38005658	27540934				1	2078.26	mg	1	0.29	mg	1	304.38	mg							1	5009.75	mg
10889482	38189476	20865854										1	1.48	mg
10897217	36136008	29580923										1	3.98	mg
10898129	30649699	26259218																			1	818.09	mg
10902272	39245748	24408996
10902586	39374544	25215925							1	2.31	mg				1	4.66	mg				1	20	mg
10903614	39615487	27037495
10903792	30261200	24903719																			1	20	mg
10904094	32283773	22904140																			1	4863.6	mg
10907501	38587763	24724109
10909733	30958856	24069749										1	3.77	mg
10911400	36593558	24219983
10912800	36025630	24683894							1	1.05	mg	1	0.11	mg	1	11.66	mg				1	20	mg
10916088	35475146	23379281																			1	20	mg
10917306	37838640	24096837													1	6.4	mg				1	120	mg
10917546	36861892	26473745
10920228	37783060	23466911										1	60.65	mg							1	753.33	mg
10920264	33007632	24806220																			1	140	mg
10921049	36997459	28188004																			1	100	mg
10922101	31143461	25722335	1	8.1	mg							1	3.47	mg							1	10	mg
10923152	30382119	26619736
10924116	34995731	25421527													1	30.94	mg				1	220	mg
10926361	30967209	24504005													1	348.41	mg				1	360	mg
10927150	37139535	25702248
10929752	31146800	25192292
10931276	38017506	25586233																			1	200	mg
10933581	32497604	21403331													1	1.75	mg				1	50	mg
10936728	30624172	26378150
10937125	39430690	22425616				1	315.62	mg										1	57.28	mg	1	828.5	mg
10938096	32970582	26498873										1	8.92	mg
10939299	36173365	26422493	1	4.96	mg							1	24.74	mg							1	4753.25	mg
10940805	36192786	24688443																			1	80	mg
10942537	32188573	23159420										1	80.73	mg							1	140	mg
10943389	30960300	21804280
10943603	30119186	28542014										1	3.26	mg							1	1447.67	mg
10944871	31502451	24966205													1	35.77	mg				1	400	mg
10945983	38109740	23036014										1	4.06	mg	1	183.04	mg				1	51.16	mg
10946082	31777308	26567626				1	209.82	mg				1	219.76	mg							1	540	mg
10947173	39605142	27700357																			1	80	mg
10948957	36109407	23340095																			1	40	mg
10950843	39369124	23030826	1	858.33	mg							1	65.46	mg	1	0.54	mg				1	682.3	mg
10952156	32705947	26929743													1	515.54	mg
10955706	37414219	21792463										1	44.71	mg	1	152.11	mg				1	139.4	mg
10956035	36344043	22843260
10956924	30830525	29915321
10958187	36112837	21519313										1	2.38	mg
10958454	34247432	23804434
10961036	32931914	20729412							1	0.44	mg				1	59	mg				1	30	mg
10965894	33853516	23403844										1	50.48	mg	1	4.76	mg
10968810	35957643	21320984																			1	160	mg
10969074	30483591	24337414													1	26.74	mg				1	40	mg
10969205	36288324	24346474										1	21.21	mg							1	100	mg
10970150	37517481	21077067																			1	80	mg
10975446	31235315	27750600
10980113	31642868	21524556													1	7.63	mg				1	40	mg
10981637	33590203	25698179										1	2.31	mg							1	160	mg
10983327	36986750	21179816													1	1.63	mg				1	40	mg
10984108	30243071	28503629										1	20.86	mg	1	30.69	mg				1	60	mg
10993119	34667520	29991038										1	0.13	mg							1	800	mg
10996711	35330903	29843687																			1	20	mg
10997436	33085671	22234256							1	0.02	mg	1	1.04	mg	1	101.95	mg				1	120	mg
10999395	38103258	22094873							1	11.77	mg	1	31.76	mg
11000879	33971917	27622708							1	0.5	mg				1	1.24	mg				1	60	mg
11002435	37246519	23098968	1	34.6	mg							1	4.24	mg	1	64.33	mg				1	100	mg
11002607	39110323	28750350
11006621	35041425	27253628
11007473	34442228	29671397										1	59.51	mg
11009816	35911911	27645171
11012243	33751885	21947404										1	47	mg	1	107.52	mg				1	1758.92	mg
11018073	35965822	21037414													1	20.77	mg				1	100	mg
11020202	31621601	27311676				1	4376.33	mg				1	78.59	mg	1	97.06	mg				1	1109.63	mg
11021643	34772646	26510606																			1	520	mg
11022245	31599600	29881372										1	63.7	mg				1	52.63	mg	1	100	mg
11027339	34949751	29375841
11030142	30184970	20042079										1	0.83	mg
11031774	33504108	24880194										1	12.61	mg							1	140	mg
11034210	30380489	23733259
11036075	39573580	27807199							1	3.88	mg	1	35.08	mg							1	712.07	mg
11040832	36718956	22475226							1	0.63	mg				1	12.09	mg
11040851	35182052	25641876										1	0.04	mg	1	128	mg				1	194.07	mg
11041336	38786416	26502161	1	2128.14	mg							1	7.28	mg
11043946	38174875	22685973																			1	40	mg
11043981	37733385	22690082										1	15.35	mg
11047227	31687317	26571031													1	3.04	mg
11047741	33652366	27025909																			1	60	mg
11050359	33640350	29779708										1	2.06	mg
11051918	37451122	20680385
11051942	39663616	26447909										1	55.4	mg							1	400	mg
11053008	30588504	24753669
11053863	36218686	29679030	1	35.21	mg	1	5465.72	mg				1	104.23	mg	1	1309.47	mg	1	341.93	mg	1	2844.13	mg
11055680	37824216	20982858																			1	30	mg
11057136	33291610	20849590
11057908	33411210	22681318										1	21.76	mg
11058552	34551005	28453417																			1	245.42	mg
11060251	34809083	23208879							1	15.06	mg	1	13.1	mg
11061931	34247071	21093327
11061972	38255606	29528914										1	50.75	mg	1	13.94	mg
11062833	35797989	22697035										1	3.2	mg	1	30.2	mg
11062873	31060371	21014248										1	9.96	mg							1	40	mg
11063580	31081015	25939957	1	862.71	mg							1	20.57	mg							1	320	mg
11065164	30379732	29715671																			1	140	mg
11066404	33085675	22579982
11067354	38302296	28472903							1	3.56	mg	1	2.19	mg	1	12.75	mg				1	140	mg
11068484	36415334	29776604
11069035	37460977	27506075	1	5357.57	mg	1	3233.35	mg				1	15.85	mg							1	773.46	mg
11069386	32941831	27292368																			1	40	mg
11070185	34577954	24518501																			1	100	mg
11071537	32334428	23553687
11075615	31496570	24408474										1	0.22	mg
11082391	33206088	22596088																			1	80	mg
11083655	38699030	20137177
11087309	32950640	26556890							1	2.1	mg										1	80	mg
11087853	38453193	25426433
11088384	37380953	22167318																			1	240	mg
11089729	37395251	27021321										1	29.13	mg							1	928.21	mg
11090382	36475001	28678397																			1	40	mg
11093867	36963268	23365574																			1	20	mg
11095636	38908376	21937919										1	0.75	mg	1	9.25	mg				1	328.08	mg
11099744	35926799	27441109							1	1.11	mg				1	0.72	mg	1	59.84	mg	1	40	mg
11101614	30212938	23299340										1	8.12	mg	1	6.84	mg				1	10	mg
11103376	37196072	28135062																			1	200	mg
11105803	36518934	22550800													1	24.72	mg
11108098	31449537	22698313				1	97.25	mg				1	10.57	mg
11110888	38815212	22941724
11119153	34510736	20788795													1	2.6	mg				1	20	mg
11120430	34093113	22800833
11122196	30780049	29171412
11122975	37071987	20098892							1	7.38	mg				1	442.32	mg	1	99.53	mg	1	650	mg
11125344	31865493	29087252																			1	890.25	mg
11127127	32117398	27797071										1	21.65	mg
11129230	32733181	28836885										1	0.15	mg	1	68.76	mg				1	20	mg
11129835	36471889	25447858	1	628.57	mg	1	6016.94	mg				1	227.7	mg	1	187.15	mg				1	260	mg
11131318	32152372	22805099																			1	560	mg
11132535	39485928	21336112										1	18.6	mg							1	120	mg
11133561	31253236	23302095										1	8	mg							1	217.14	mg
11134420	30773864	26320800																			1	20	mg
11136760	36761647	28384173							1	1.35	mg				1	55.89	mg				1	40	mg
11140716	39894320	27517858																			1	380	mg
11144031	39821124	21495589							1	4	mg	1	16.92	mg				1	35.97	mg	1	180	mg
11145090	38908446	21763988							1	1.09	mg				1	17.9	mg				1	80	mg
11146837	34257353	20876636	1	965.03	mg				1	0.37	mg	1	18.06	mg	1	18.94	mg				1	60	mg
11148678	31973347	26451505													1	63.71	mg
11148989	37926038	20600308							1	1.68	mg				1	159.26	mg
11149702	37388511	27254541													1	0.87	mg				1	40	mg
11151862	34482643	20072191
11152220	33805499	24147617										1	9.44	mg
11153226	32357329	28907460																			1	180	mg
11153447	34431011	27687415										1	8.58	mg							1	70	mg
11155525	32714013	22067624																			1	160	mg
11161330	30442777	28726209										1	132.77	mg	1	44.58	mg				1	440	mg
11162996	33034232	22465903																			1	880	mg
11163643	36157087	22331245																			1	40	mg
11164018	39328295	24415195										1	30.62	mg	1	56.71	mg				1	30	mg
11164848	38209073	25671821				1	71.08	mg				1	70.05	mg
11165060	36423523	29991539	1	7892.76	mg							1	2.76	mg							1	1323.28	mg
11167834	31865868	24480219										1	3.49	mg	1	75.27	mg				1	20	mg
11171390	36975364	29792071										1	106.48	mg	1	5.5	mg
11173428	30026250	26586173																			1	10	mg
11175582	38532300	27042255													1	2.44	mg				1	40	mg
11176370	39088277	28863934																			1	3011.7	mg
11178953	32833251	25880820										1	17.12	mg
11179902	33408788	21375172										1	7.29	mg	1	119.67	mg				1	310	mg
11180102	32244151	25731950										1	0.41	mg							1	60	mg
11180809	30713595	28385942										1	5.8	mg	1	4.88	mg
11181210	36832182	22776305										1	4.84	mg							1	10	mg
11182151	35013417	22537178										1	30.08	mg	1	834.09	mg				1	181.33	mg
11182822	32744241	22951112				1	92.14	mg													1	300	mg
11189964	36861501	26650355																			1	30	mg
11191438	39793956	20179421										1	2.06	mg							1	640	mg
11192169	39467910	26793173
11192873	31135963	25942666													1	1.77	mg
11192888	39314232	25092848
11194776	38848710	24945821																			1	80	mg
11196689	39682828	23676524							1	1.42	mg				1	18.8	mg				1	100	mg
11196801	35824337	24434415													1	2.21	mg				1	60	mg
11198895	33216968	28383961										1	40.73	mg	1	270.74	mg
11200811	39599237	22450456																			1	80	mg
11203208	35441098	27967352
11205212	36383603	25178486				1	77.45	mg													1	2204.33	mg
11207146	35213901	26571512													1	1.43	mg				1	40	mg
11207557	31078824	23784417										1	62.23	mg
11208503	38691951	22525122																			1	260	mg
11210771	34735447	24383619	1	73.54	mg							1	14.29	mg							1	190	mg
11212692	33414874	28948855													1	46.59	mg				1	140	mg
11213546	39873415	25784348													1	20.5	mg				1	20	mg
11214845	34462481	28522779
11217607	39623655	22485433																			1	20	mg
11218729	32553925	21827458																			1	40	mg
11220287	37470919	21049726																			1	20	mg
11220467	39493523	24883095										1	1.18	mg	1	497.14	mg				1	650.67	mg
11221340	31947763	22361853																			1	10	mg
11221989	39764632	24641272							1	2.67	mg	1	43.8	mg				1	70.36	mg	1	200	mg
11226194	36319779	24922551																			1	120	mg
11228986	36088280	28564493													1	162.99	mg				1	565.17	mg
11231966	32176417	22679034	1	124.94	mg																1	60	mg
11234238	31347825	29395534
11236474	39450911	23673007
11237063	32481717	22205833
11237954	30946736	25591200										1	17.36	mg
11240495	38961723	23030520							1	3.12	mg	1	23.39	mg							1	1584	mg
11242316	34459548	22076159				1	2404.69	mg				1	49.01	mg							1	1917.67	mg
11244926	35783644	22759829																			1	100	mg
11246402	37375441	22850056				1	58.35	mg				1	2.06	mg							1	180	mg
11247296	34114064	22104910
11247436	37270178	26290780													1	17.02	mg				1	130	mg
11249261	35891766	20405682										1	0.06	mg							1	80	mg
11249860	34300466	29859525																			1	40	mg
11250079	34352531	28678828							1	1.79	mg	1	3.48	mg	1	39.43	mg				1	160	mg
11251419	38041292	22008181																			1	120	mg
11252741	35810878	22097604
11253126	35597578	26909871																			1	80	mg
11256275	37391779	23971864							1	7.98	mg				1	113.87	mg	1	60.37	mg	1	190	mg
11257115	31236198	20425175													1	29.92	mg				1	572.61	mg
11257841	39361235	24447059																			1	80	mg
11258377	39048162	28838248										1	2.01	mg
11259141	32272859	25963696										1	85.22	mg	1	21.76	mg				1	303.5	mg
11259465	30166170	20907313																			1	40	mg
11266689	39748298	23550716													1	7.05	mg				1	140	mg
11266938	35918080	27078182	1	998.31	mg													1	4.09	mg	1	1802	mg
11267045	34897008	29466691										1	10.52	mg							1	60	mg
11268371	34779368	28898326													1	18.95	mg				1	20	mg
11270948	32505082	27493644																			1	120	mg
11271927	36369720	21791641
11273115	35113785	24898994																			1	663.14	mg
11273854	39648536	20872944				1	1052.03	mg	1	0.36	mg	1	17.83	mg	1	79.22	mg				1	460.41	mg
11281127	30635726	29749314										1	64.09	mg							1	2486.41	mg
11281603	32249723	25891316										1	7.07	mg
11282384	30592303	29994261																			1	580	mg
11291230	31850910	22990559	1	153.46	mg				1	1.29	mg				1	161.3	mg				1	70	mg
11291823	34007439	21259664										1	38.93	mg	1	134.3	mg				1	145.5	mg
11293517	35436722	21799365										1	14.81	mg	1	104.61	mg				1	720	mg
11294021	38603294	24939277																			1	85	mg
11296318	33868204	26765003				1	648.68	mg				1	18.78	mg							1	100	mg
11296766	39928827	24438132													1	1.78	mg				1	20	mg
11296936	39409803	21648820
11301400	38376187	28109269																			1	10	mg
11301742	32453296	23195320																			1	100	mg
11304253	34543082	23346584							1	11.14	mg	1	45.79	mg				1	66.27	mg	1	200	mg
11304959	36159356	27600272										1	31.11	mg
11309053	36858619	23877453																			1	60	mg
11309915	35507582	25761953
11310901	36662799	22021677
11315296	30708810	24817060																			1	1804	mg
11315982	33345706	28762278
11317570	30355176	29656601							1	1.39	mg				1	29.19	mg				1	40	mg
11317871	31013881	27218543													1	2.59	mg				1	20	mg
11321046	33625268	24480756				1	1051.16	mg	1	20.79	mg				1	138.13	mg	1	56.38	mg	1	845.9	mg
11321257	35860455	21322793										1	2.48	mg							1	2075.55	mg
11321986	39333664	24607298																			1	140	mg
11326098	37507300	26522869													1	40.85	mg
11326206	37079354	23686858
11328158	30052733	27985960																			1	140	mg
11328386	30342613	28869489																			1	40	mg
11332465	36244615	25222212																			1	36.75	mg
11332825	36420347	21909820	1	179.29	mg				1	3.89	mg	1	79.57	mg	1	422.04	mg
11337495	39033634	20374655	1	10.3	mg							1	45.96	mg	1	43.52	mg				1	412.53	mg
11339384	32573448	27383384																			1	1824.71	mg
11340930	35192840	20313589
11343484	39661672	29736871																			1	610	mg
11343907	35967845	22689342										1	16.14	mg							1	120	mg
11344335	38153293	29609275																			1	124	mg
11344751	33181285	27728838										1	106.88	mg							1	40	mg
11345933	38271986	22106706							1	0.25	mg	1	26.35	mg				1	20.42	mg	1	340	mg
11346699	36125779	27717369										1	5.86	mg							1	328.27	mg
11348907	30016014	24524153
11349432	37310374	24577372
11353832	38396911	25246853																			1	1097.82	mg
11354922	32621287	27718042										1	0.25	mg
11360891	32354505	22429517										1	124.72	mg							1	380	mg
11363157	35392063	20971867										1	0.77	mg	1	24.45	mg
11363936	37298762	28745767
11366148	31290984	28310283										1	1.71	mg							1	340	mg
11366422	35802161	25458336																			1	40	mg
11369587	30218259	28211027																			1	60	mg
11370994	36837764	22801372													1	140.06	mg
11371466	34482432	21270943	1	10.24	mg							1	4.7	mg	1	163.93	mg
11372027	30981206	29009535
11373077	32508102	28635328
11374486	35647824	23112869	1	265.56	mg	1	585.1	mg				1	69.6	mg	1	604.22	mg				1	595.33	mg
11374532	39599342	27499142
11374776	34927785	23440405																			1	20	mg
11376103	32465788	27821276				1	350.64	mg	1	3.46	mg	1	214.49	mg	1	16.49	mg				1	291	mg
11378149	31597960	29235017													1	31.49	mg				1	20	mg
11378535	32950707	26705155																			1	80	mg
11378589	37231883	28684313
11380368	30253379	21678815
11381511	38852679	24668341							1	3.46	mg				1	38.46	mg	1	26.12	mg	1	220	mg
11381569	33607734	26192299										1	41.08	mg	1	577.32	mg				1	540	mg
11383018	39452683	25780991
11384521	34926363	20053214										1	14.93	mg							1	3667.83	mg
11385992	30668232	23133441										1	17.98	mg
11389801	33132370	28171818										1	2.76	mg							1	412.67	mg
11390104	36666352	20479841										1	3.77	mg							1	400.36	mg
11390252	32716634	21331972	1	21.91	mg							1	10.92	mg							1	587.33	mg
11390506	35493524	27989210																			1	80	mg
11392990	39980385	21253505																			1	40	mg
11397722	33871797	20635136										1	11.51	mg
11398829	34031152	26104066																			1	356.33	mg
11400494	39351152	25827583
11402910	32560705	23375177							1	0.25	mg	1	62.04	mg							1	140	mg
11403616	33493059	23885084							1	3.14	mg	1	2.74	mg	1	217.25	mg				1	720	mg
11404288	36416590	29333255													1	119.94	mg				1	140	mg
11407375	34477666	27274808										1	8.05	mg							1	280	mg
11408401	33753561	20915702
11408874	33118083	26001001
11409035	39601179	25150183
11409143	33831444	28675941	1	131.64	mg							1	13.5	mg	1	4.08	mg				1	80	mg
11410076	30802952	29714083																			1	40	mg
11410426	39722758	27299736																			1	560.33	mg
11411362	37331665	22523526										1	115.26	mg	1	19.88	mg				1	450	mg
11412254	36715122	22069290																			1	1020	mg
11413537	38058757	24641041										1	35.27	mg	1	56.04	mg
11415965	33804298	22822957
11418556	32792834	20275492
11425407	39329319	21832823
11426151	37099009	26785908													1	59.57	mg
11429121	34180005	25179006
11429550	34560685	29005196										1	10.91	mg							1	359.75	mg
11432534	30975141	24996793
11437366	31486926	21503098																			1	60	mg
11438336	37925650	29503954																			1	40	mg
11438492	32070305	20032916
11438886	37253283	22928595																			1	30	mg
11440437	37270651	26588747																			1	280	mg
11441946	36695853	25235003							1	10.52	mg	1	100.27	mg	1	23.32	mg	1	237.71	mg	1	2600.08	mg
11447867	32312917	24384913							1	1.92	mg				1	2.51	mg				1	20	mg
11448985	33246619	26740424										1	115.75	mg	1	13.54	mg				1	372.26	mg
11449055	36304662	27630732
11450666	36538650	22882899							1	2.39	mg				1	38.77	mg	1	55.57	mg	1	40	mg
11452473	39443375	28918725										1	2.08	mg
11452644	35689867	29901909	1	255.56	mg							1	105.17	mg
11455536	37629333	28486795							1	2.35	mg				1	5.47	mg
11457357	34004563	26329726																			1	200	mg
11457571	37798506	25927964							1	0.82	mg	1	1.82	mg	1	8.51	mg				1	728.67	mg
11458288	35541349	25687779	1	9.76	mg	1	220.37	mg	1	53.42	mg	1	133.91	mg	1	218.89	mg	1	151.41	mg	1	100	mg
11458442	32771068	22613935							1	0.24	mg				1	47.73	mg				1	20	mg
11459120	38281287	24783889										1	0.87	mg
11461422	37265861	23370162										1	1.44	mg							1	20	mg
11462863	33765335	22106219										1	4.43	mg							1	1087.67	mg
11463165	31172290	27865548																			1	100	mg
11465184	35592626	29050266																			1	20	mg
11466749	31832941	20441454										1	106.69	mg							1	456.24	mg
11467523	34220976	21817770																			1	240	mg
11470198	38995260	27367969																			1	490.83	mg
11470779	31137014	25205869																			1	40	mg
11472206	36320663	29905361																			1	120	mg
11474065	32408660	24586639																			1	239.68	mg
11474733	31402041	26406008							1	5.6	mg	1	12.4	mg	1	58.31	mg				1	180	mg
11475003	36375502	29693612
11477097	38729808	28214804							1	2.26	mg	1	0.93	mg							1	260	mg
11477669	36707061	21242036																			1	160	mg
11479858	34189676	22777545										1	0.68	mg	1	29.16	mg				1	30	mg
11481806	30508327	20516028																			1	150.1	mg
11482500	38486268	24021148
11486239	36077676	25861822	1	620.92	mg							1	11.82	mg				1	95.24	mg	1	712.25	mg
11486264	38496686	24959908										1	0.99	mg
11491583	34725102	28868643										1	9.73	mg							1	4952.93	mg
11492213	39684354	22184277							1	3.83	mg	1	19.68	mg	1	36.72	mg	1	59.43	mg	1	868.67	mg
11495932	35093335	26638278													1	2.55	mg
11496131	35985792	25795006										1	6.95	mg							1	52.51	mg
11500847	37143937	25353725																			1	320	mg
11501310	30983281	27305247				1	28278.34	mg	1	246.6	mg	1	577.78	mg	1	13.33	mg	1	7.72	mg	1	1456.35	mg
11506385	31694173	25971115																			1	160	mg
11506963	35227066	25858162																			1	20	mg
11508679	30062477	20568339	1	284.82	mg
11509670	30532230	24824123																			1	40	mg
11510549	30187936	21791514	1	108.24	mg							1	12.71	mg	1	205.71	mg
11511458	34227617	20941398																			1	20	mg
11512097	37721096	24963505																			1	20	mg
11512653	39359277	24728972										1	4.04	mg							1	160	mg
11516270	37749758	20486917										1	19.19	mg							1	20	mg
11521504	34214668	25249620										1	35.82	mg	1	762.06	mg				1	40	mg
11522541	33115257	23958905	1	1242.62	mg							1	3.46	mg	1	79.8	mg
11523129	31759999	23104107				1	397.94	mg				1	10.33	mg	1	12.54	mg				1	160	mg
11529880	35850934	23694167										1	3.24	mg
11530561	38001373	28530402																			1	240	mg
11532659	38228702	24114990										1	40.96	mg							1	1622.11	mg
11533462	35348908	27328168
11533501	34461298	24430941							1	0.9	mg	1	15.86	mg							1	80	mg
11539240	32930821	22141666																			1	427	mg
11539827	39995735	21192405							1	29.39	mg	1	70.59	mg	1	749.07	mg				1	360	mg
11540283	30034749	27307881							1	1.31	mg	1	0.09	mg	1	34.41	mg	1	82.71	mg	1	340	mg
11541378	36024728	22900653
11543398	31497701	29228250	1	8.7	mg							1	0.19	mg	1	5.19	mg				1	254.87	mg
11544860	37530970	22429647
11545574	39549810	26125539																			1	80	mg
11546805	32925349	23531962													1	126.18	mg	1	82.7	mg	1	370.71	mg
11547745	30212189	29837616										1	5.87	mg							1	60	mg
11549544	31424551	22200184																			1	312.43	mg
11550765	35586036	23874738				1	210.92	mg							1	1.76	mg
11551024	32748004	26594429										1	36.55	mg
11552552	37057456	21800909																			1	120	mg
11552741	35839750	24281438										1	2.19	mg							1	60	mg
11553398	34130907	27709520
11554445	36346298	28038733																			1	256.34	mg
11555243	38304187	25977155																			1	100	mg
11556093	39699085	24444070
11557186	35469955	22752628										1	304.15	mg
11557836	30962835	20136936							1	0.65	mg				1	65.88	mg
11558942	31255985	24509205										1	67.64	mg							1	2558.78	mg
11559478	36759260	25432414
11563006	36026636	23243892																			1	60	mg
11563634	32131813	27413047																			1	317.1	mg
11564146	39924709	29835262																			1	80	mg
11567529	30980027	21232911										1	0.35	mg							1	10	mg
11567955	30784767	23090401
11568882	37178921	22426705																			1	279	mg
11575713	37004751	20320829																			1	1060	mg
11576897	32367149	29845627
11579351	39633000	20838061																			1	40	mg
11579913	36202012	28453882	1	458.69	mg																1	80	mg
11580863	30304832	23467473													1	42.89	mg				1	20	mg
11581121	37864610	21253245																			1	40	mg
11581195	38658392	28782408							1	0.85	mg	1	50.06	mg							1	434.42	mg
11589090	38890592	20512615										1	1.85	mg	1	27.83	mg				1	400	mg
11589465	38790981	23838325				1	9.38	mg	1	128.21	mg	1	126.39	mg	1	172.98	mg	1	111.12	mg
11592298	31780966	21758109				1	606.64	mg													1	2439.25	mg
11592373	36227721	23933003				1	3487.14	mg	1	0.3	mg	1	1.86	mg	1	38.01	mg				1	160	mg
11592968	33445309	25912922				1	1344.6	mg				1	42.2	mg	1	725.25	mg				1	728	mg
11594012	38833788	21210031																			1	120	mg
11594544	30782638	20431911	1	139.48	mg	1	2.79	mg													1	120	mg
11594609	35691097	28992088										1	21.6	mg							1	353.67	mg
11596570	30326687	20840530																			1	404.75	mg
11598386	35663457	27953478													1	10.44	mg				1	20	mg
11600106	35918303	24964764																			1	300	mg
11600157	30251890	21942766													1	55.99	mg				1	20	mg
11605027	31438123	28735920							1	12.69	mg	1	128.76	mg	1	1037.97	mg
11605699	34625482	21703960
11607177	32366337	29208275
11609346	35335334	26472328
11610140	33039123	24093054
11613361	34949920	23826271													1	0.48	mg				1	40	mg
11616031	31503787	22076526
11616687	36737788	29397878							1	1.45	mg				1	23.55	mg				1	360	mg
11616778	33990136	25531022
11617629	30946989	27409048				1	10973.93	mg	1	21.84	mg	1	381.81	mg				1	155.97	mg	1	3821.03	mg
11620095	37091951	25331153							1	0.51	mg				1	2.67	mg				1	40	mg
11621360	33526114	24322608																			1	40	mg
11622280	36713654	28516474							1	1.7	mg				1	28.88	mg	1	40.73	mg	1	972.57	mg
11626035	39006342	22799466																			1	60	mg
11633230	37460602	20946201
11635995	36282564	23667167																			1	700.67	mg
11636652	34134184	20274272										1	11.21	mg
11638303	30019367	25053659										1	62.38	mg							1	1040	mg
11639347	36453823	24125111
11642460	33913504	29612267													1	15.17	mg				1	100	mg
11642809	35967314	26066020													1	59.91	mg				1	40	mg
11645509	31718413	24243040										1	4.85	mg	1	208.57	mg
11647150	33610519	25021798
11649378	31206864	25934959																			1	80	mg
11651571	36915920	26450907													1	500.02	mg
11652381	34922339	23299242	1	124.19	mg							1	18.29	mg
11654069	37433494	20020317
11654447	34933915	26145453							1	3.74	mg	1	19.45	mg	1	71.93	mg				1	4208.79	mg
11654592	30616217	22290770													1	0.9	mg				1	40	mg
11655904	38016420	26830941
11659054	36023087	21553343																			1	80	mg
11666182	32828694	24173845				1	484.37	mg				1	6.77	mg							1	38.25	mg
11666315	34279325	23911356
11668452	30721263	21400255										1	0.7	mg	1	74.07	mg				1	100	mg
11670352	39782622	26307293							1	3.03	mg				1	160.14	mg	1	125.38	mg	1	60	mg
11671794	30288245	23899762													1	6.23	mg
11676070	36106457	28802155							1	2.85	mg				1	52.08	mg				1	20	mg
11676232	33588812	24542367																			1	60	mg
11680360	38725145	24537373																			1	380	mg
11681010	39279281	23407541	1	1124.14	mg	1	67.37	mg							1	1.01	mg				1	507.08	mg
11683110	32690648	26385000													1	1185.28	mg				1	660	mg
11685620	37150874	24979378							1	2	mg				1	92.35	mg				1	100	mg
11686629	30927264	26188372													1	4.13	mg				1	10	mg
11688706	33065950	27319681							1	0.56	mg				1	4.84	mg				1	40	mg
11689298	39736908	20106183													1	266.25	mg				1	20	mg
11692282	30987723	24005826													1	16.16	mg
11693603	31506062	26983924							1	2.26	mg	1	5.43	mg	1	28.38	mg
11695880	31690388	26326357										1	4.12	mg							1	848.32	mg
11696577	33267085	22739413
11696880	35419815	29149362																			1	60	mg
11700242	31337954	20559558
11703451	32342095	27237979																			1	20	mg
11710154	36777551	23118722										1	1.35	mg	1	316.14	mg
11711020	36657275	22050846																			1	599.92	mg
11713205	35171466	27636368													1	3.22	mg				1	349.54	mg
11713970	34275579	25598069	1	153.84	mg							1	1.82	mg	1	3.56	mg				1	80	mg
11717909	38947769	22377259	1	906.97	mg	1	936.7	mg										1	296.99	mg	1	90	mg
11719852	33323669	29694624																			1	20	mg
11720443	39887163	23687711																			1	2000	mg
11722368	33425416	20277982																			1	674.37	mg
11723660	31629866	27493057																			1	60	mg
11724157	37238940	27527386													1	0.72	mg
11725209	30799292	23130948										1	4.77	mg	1	387.21	mg				1	42.67	mg
11729508	30692905	24232717																			1	40	mg
11730422	35260056	29679593																			1	20	mg
11735934	37731954	21635610				1	100.75	mg													1	454.25	mg
11737268	34053163	20044900													1	5.26	mg				1	172.67	mg
11740173	39657226	26527736
11742505	37723752	24067631																			1	1655.13	mg
11743730	35557594	24159911													1	9.18	mg
11744921	36921463	20157596										1	20.02	mg							1	360	mg
11745291	38121875	22270906				1	1496.02	mg				1	192.66	mg							1	104.81	mg
11746096	31251562	23762829																			1	360	mg
11748036	31159323	27197593	1	517.22	mg																1	20	mg
11749745	34960130	22185139	1	55.35	mg							1	16	mg	1	713.04	mg
11749991	33701183	20503367
11750652	38196129	26088164																			1	200	mg
11751250	30455080	27954417							1	13.56	mg	1	141.46	mg	1	710.68	mg	1	351.21	mg	1	4903.82	mg
11751604	31405563	22228575													1	6.4	mg
11755038	31828751	28415181													1	2.92	mg				1	1491.33	mg
11756467	32721770	20763537																			1	80	mg
11758759	35379890	24271718
11758767	38895487	20892946
11760104	33704129	22651141										1	32.96	mg
11766776	37378627	24041934
11771928	32027486	28233556										1	0.22	mg							1	80	mg
11772764	37396212	20164436	1	407.2	mg	1	419.93	mg	1	1.53	mg										1	2078.37	mg
11773815	37495373	24708516							1	5.84	mg	1	15.83	mg
11775739	32513771	28052837																			1	160	mg
11779144	32688420	26842916													1	206.19	mg				1	280	mg
11783844	31924319	23699299
11786916	32421453	29721885													1	6.56	mg				1	85	mg
11790625	38419757	27303741													1	0.87	mg				1	60	mg
11790974	34450827	27152376	1	153.38	mg							1	27.89	mg	1	2.36	mg
11791996	38392221	21896053													1	37.46	mg				1	696.35	mg
11798125	36112143	25722979										1	0.62	mg							1	522.56	mg
11798951	33915658	27442617				1	467.99	mg				1	27.15	mg							1	365	mg
11800620	32642587	26343739																			1	40	mg
11801290	39880553	26914099
11804278	37087219	25818525																			1	340	mg
11807282	34682025	21088346				1	493.25	mg													1	545.87	mg
11809548	36638286	20495053							1	2.37	mg				1	25.31	mg	1	46.82	mg
11813741	33337588	25362108																			1	20	mg
11814428	33604891	20298410	1	152.47	mg										1	4.45	mg	1	42.33	mg	1	1233.75	mg
11815589	36438264	25170947																			1	290	mg
11815711	37356974	25286004							1	0.68	mg	1	14.02	mg	1	9.24	mg
11818101	34988733	24650524																			1	90	mg
11818861	32982767	28171946				1	28.04	mg													1	160	mg
11823667	35808399	21859660							1	0.87	mg				1	48.93	mg				1	80	mg
11826223	37854016	25318530																			1	40	mg
11826880	37101251	27658232													1	93.15	mg				1	60	mg
11833490	36944842	24250735
11833822	31344543	29407576
11841264	39325068	28814365													1	33.22	mg				1	60	mg
11843475	32821521	29756945	1	1885.58	mg	1	2054.16	mg													1	753.17	mg
11845306	32010664	20220008													1	270.11	mg				1	420	mg
11847456	36341670	20986748										1	48.15	mg	1	1665.04	mg				1	380	mg
11848123	33113616	22315540				1	15.48	mg				1	0.25	mg	1	10.65	mg
11848398	33062616	25116378																			1	1299.7	mg
11848597	31471562	23921396										1	6.42	mg							1	120	mg
11848711	35794169	23127704										1	53.7	mg	1	150.36	mg
11851424	37247200	20941740													1	7.46	mg				1	100	mg
11853440	39384070	24075090													1	0.55	mg				1	20	mg
11854310	37734384	21295160										1	18.74	mg	1	1038.5	mg				1	3170.56	mg
11855128	37906662	22286177
11855285	38932927	25329326										1	3.74	mg							1	120	mg
11855580	34712890	26772968
11857113	37671492	25596807										1	6.19	mg
11857739	39120208	22896266							1	0.87	mg	1	43.6	mg							1	60	mg
11858497	36980734	24644178										1	72.91	mg							1	680	mg
11860416	38999212	21362041																			1	271.17	mg
11861017	36014877	27162817										1	55.6	mg	1	39.87	mg				1	280	mg
11861582	35689140	27370071							1	1.6	mg	1	15.52	mg	1	368.71	mg	1	0.67	mg	1	100	mg
11862609	36431815	24520072	1	192.48	mg										1	14.11	mg				1	20	mg
11862758	33825848	26654098				1	58.98	mg	1	9.57	mg	1	55.62	mg	1	10.25	mg				1	220	mg
11863318	39917784	24018048										1	6.64	mg							1	120	mg
11863409	31580087	21905130										1	21.3	mg	1	282.81	mg				1	305.83	mg
11865051	31383849	29848229
11868631	36225323	20901686																			1	60	mg
11872769	37114610	27910944										1	17.58	mg
11877319	33032770	26087006
11880433	34276548	28764595				1	872.48	mg	1	18.02	mg	1	17.16	mg	1	42.13	mg				1	1965.55	mg
11881943	31685619	29671762							1	0.68	mg	1	1.94	mg							1	60	mg
11882307	32098871	27570239				1	9.08	mg				1	28.16	mg							1	120	mg
11885709	34233737	23858331
11886174	31350679	25997960
11889804	35001634	20805684													1	0.77	mg				1	20	mg
11890210	39719143	21770751
11890400	31406980	22137537
11895151	36147922	28452803													1	128.91	mg				1	10	mg
11897489	39948700	28241223										1	83.67	mg	1	100.69	mg				1	160	mg
11898134	30823916	29097577																			1	256.83	mg
11898950	35601688	21308802							1	1.72	mg	1	18.69	mg							1	20	mg
11900074	33035558	24138768										1	15.46	mg							1	60	mg
11901952	34765614	25514083				1	50.41	mg				1	31.53	mg	1	594.34	mg	1	3.91	mg	1	674.75	mg
11905228	32694491	29825296				1	1445.18	mg				1	28.69	mg	1	67.87	mg				1	669	mg
11906675	35975788	28311308																			1	420	mg
11908254	33392501	26454021							1	8.31	mg	1	11.7	mg							1	962.38	mg
11913203	31513908	29758537				1	126.69	mg	1	4.37	mg	1	17.69	mg	1	160.38	mg				1	1249.91	mg
11914102	32730147	23174204													1	10.25	mg
11914994	32483786	22339820										1	13.5	mg	1	96.51	mg				1	20	mg
11916661	38226531	28256458										1	0.06	mg
11918408	38584152	21400352
11918851	32003785	26260060																			1	80	mg
11919347	39156401	28606369																			1	2041.88	mg
11919942	36211786	25651238																			1	60	mg
11921391	34511936	21048337																			1	670.03	mg
11922236	30139512	27021287
11924230	38269083	25215676
11925673	37886887	25187492										1	0.36	mg	1	51.22	mg				1	100	mg
11928413	38709217	23026285										1	8.64	mg							1	80	mg
11928692	34070963	22384987										1	142.55	mg	1	13.59	mg
11929015	38306813	20092679																			1	1991.64	mg
11929342	37667061	20468228													1	2.58	mg				1	120	mg
11929374	36323560	26527023
11931055	35733024	23059261
11934114	32660163	21617583																			1	90	mg
11934244	32775687	21430317
11935767	32127522	20131492
11936095	37766413	22063658										1	4.06	mg
11937809	35589858	22536779										1	0.21	mg				1	33.03	mg	1	20	mg
11939591	35983563	27853033	1	51.86	mg							1	17.13	mg
11941242	31986262	20712112	1	2702.79	mg
11941849	39280216	23469254										1	26.53	mg	1	390.63	mg
11941997	38153169	20807214										1	1.01	mg
11942193	31707457	21139779
11942901	34082277	24615963	1	638.44	mg							1	14.91	mg				1	131.55	mg	1	740.37	mg
11943609	36177104	28014396										1	0.18	mg	1	680.78	mg
11944882	36397270	20673408				1	479.5	mg				1	91.83	mg							1	1432.2	mg
11948874	36784076	21608544										1	1.59	mg							1	80	mg
11952155	33908074	20248182													1	5.62	mg				1	220	mg
11953725	36865388	24705116																			1	80	mg
11954120	31711050	26838248													1	60	mg				1	40	mg
11955908	36967103	25337372																			1	40	mg
11956852	35097237	21559999													1	18.8	mg				1	460	mg
11958726	34483718	24320913										1	51.01	mg	1	203.2	mg				1	160	mg
11963916	35803434	20800519										1	27.66	mg
11968677	31461238	26843103																			1	20	mg
11968982	31736070	29455708																			1	20	mg
11972365	32389159	24962721																			1	1492	mg
11973138	36462988	21928200													1	2.58	mg
11973496	37654828	23005180	1	23.26	mg
11974151	31685501	22782098										1	71.26	mg
11974898	39749738	27328245	1	22.78	mg																1	40	mg
11978586	31366537	28914703							1	0.4	mg				1	93.71	mg				1	60	mg
11981568	37524325	25657883													1	131.92	mg				1	400	mg
11984647	36560987	25146721				1	3608.06	mg	1	13.45	mg	1	8.28	mg	1	0.48	mg	1	1096.19	mg	1	6817.34	mg
11984732	35701049	28130574	1	381.91	mg							1	4.74	mg	1	157.67	mg				1	347.58	mg
11984981	34693433	21232275										1	71.7	mg	1	296.44	mg				1	340	mg
11985307	39549022	27901619																			1	120	mg
11985436	30538065	22717922										1	118.4	mg							1	362.08	mg
11989263	31272108	29644625																			1	40	mg
11990000	39470947	25805051
11990423	39220558	28358146										1	3.21	mg	1	92.19	mg				1	1003.5	mg
11999473	30949577	23601463																			1	40	mg
11999829	31088270	21550896										1	2.65	mg							1	120	mg
12002285	30023732	20686506																			1	1410.55	mg
12003679	32216303	20269227										1	10.69	mg	1	23.33	mg	1	39.16	mg	1	80	mg
12004925	30131457	20834086
12005748	32254249	28946354										1	21.12	mg
12006266	37739261	29395258
12008689	30777833	23536032																			1	100	mg
12008763	36030807	20975592							1	11.54	mg	1	13.38	mg	1	145.83	mg	1	182.71	mg	1	1033.22	mg
12009089	37535507	24580936										1	118.72	mg							1	1567.02	mg
12009262	36173319	27779976										1	0.86	mg							1	200.7	mg
12010510	37955424	22239499													1	17.17	mg				1	40	mg
12012037	32755455	27436285	1	28.75	mg										1	1.81	mg				1	40	mg
12013634	31889518	29813863										1	17.78	mg							1	240	mg
12014968	31929757	20449658																			1	40	mg
12017899	33969290	21273211										1	39.8	mg
12018901	33835036	24419715										1	56.48	mg
12019706	32302734	29822163	1	18.58	mg																1	800	mg
12019898	36550047	28261248										1	0.29	mg							1	160	mg
12023279	37322914	20957205													1	0.23	mg				1	40	mg
12024697	39213677	28185460																			1	1804.04	mg
12025783	31256032	26978470										1	19	mg
12026338	38194201	28548230	1	26.06	mg							1	153.96	mg	1	39.69	mg
12026801	30912185	21494623							1	0.6	mg	1	133.8	mg	1	337.15	mg	1	8.14	mg
12027770	36195420	24910251
12027791	32754293	21266630							1	3.52	mg	1	15.97	mg							1	140	mg
12031835	39538450	22353639							1	3.21	mg	1	23.68	mg				1	61.55	mg	1	40	mg
12032239	37067338	20787944										1	47.83	mg							1	20	mg
12032310	35324289	20460006													1	6.67	mg				1	60	mg
12035547	36502040	22949017													1	65.15	mg				1	20	mg
12036721	34269559	24443695							1	2.42	mg	1	60.48	mg	1	74.91	mg				1	1735.5	mg
12039815	36131579	28018038										1	8	mg
12041021	35055920	29873530																			1	240	mg
12042044	36281872	25549760
12046458	33367690	27871535				1	3230.78	mg				1	8.93	mg	1	637.89	mg				1	80	mg
12048744	34888345	22719243										1	0.25	mg	1	210.29	mg
12051291	37667136	21697602																			1	140	mg
12051619	34711364	24799933							1	0.89	mg				1	47.64	mg				1	60	mg
12052290	32108513	26329505																			1	20	mg
12052446	33901263	29862793																			1	40	mg
12053896	30085094	22623077																			1	160	mg
12059353	39022933	26142813													1	128.82	mg
12062838	30388942	28221111										1	3.26	mg				1	26.34	mg	1	80	mg
12063494	33748104	24424749
12065081	33897581	24571829							1	7.35	mg	1	25.78	mg	1	87.23	mg	1	100.53	mg	1	1363.23	mg
12065818	33953043	26279042							1	0.27	mg				1	1.78	mg				1	20	mg
12067437	32649676	24033717										1	3.56	mg							1	20	mg
12069807	34393729	23002597																			1	10	mg
12072078	30289878	27802190										1	9.45	mg
12074099	34109118	28876759							1	0.21	mg							1	14.37	mg
12078677	39654351	27542125													1	63.56	mg				1	40	mg
12078788	31517388	25339027							1	8.44	mg				1	99.15	mg	1	115.81	mg	1	1152.91	mg
12082080	34973201	28779424																			1	420	mg
12088187	38010446	25762397
12090944	39180740	25182422
12091055	32791762	23967928																			1	335.45	mg
12091229	34971474	25122052																			1	300	mg
12092059	31201544	22315785																			1	80	mg
12093479	37399603	21668352																			1	200	mg
12095158	36298400	26561933
12097503	34426196	29193088							1	5.76	mg				1	72.44	mg				1	200	mg
12098619	37288057	22484747																			1	320	mg
12098908	38922278	20146975							1	1.51	mg				1	79.18	mg
12100624	35303105	20118208										1	68.68	mg	1	934.17	mg				1	1204.43	mg
12101596	34488264	27563538													1	0.27	mg				1	200	mg
12102463	33013986	21730447																			1	860	mg
12104056	34840365	26262933													1	99.96	mg	1	184.29	mg	1	1913.03	mg
12105240	31038811	22431984
12106780	37081503	25661012
12107794	32711341	28768562													1	194.5	mg
12109423	36569840	22810550
12115766	37168356	29677071
12115786	39343601	25210449																			1	187.28	mg
12116228	30958024	20421390	1	7.48	mg				1	9.13	mg	1	76.83	mg	1	790.78	mg
12116468	37466707	29107505
12117555	34247818	25128945
12118394	30340472	24846102				1	362.93	mg				1	10.65	mg							1	980.31	mg
12118886	34525851	23476543										1	26.52	mg
12119271	35601694	27021523																			1	280	mg
12125068	37101188	27334235													1	2.46	mg
12126153	32025347	25008439										1	17.41	mg	1	39.18	mg				1	560	mg
12130785	36423135	23878621																			1	120	mg
12133540	34200062	28203970										1	8.24	mg	1	4.39	mg				1	80	mg
12133624	32269247	21052892
12134620	31156233	25109179										1	10.12	mg							1	1528.5	mg
12135968	30765759	28976865													1	23.5	mg				1	20	mg
12137011	37556735	26613155													1	67.69	mg
12137322	30928501	23312997
12138413	33986849	20487557	1	244.08	mg																1	120	mg
12138569	30407507	26469100										1	17.89	mg	1	44.03	mg				1	738.83	mg
12138637	31434650	23008526																			1	20	mg
12141075	38303429	26614604										1	8.8	mg							1	320	mg
12142332	30098344	23601345																			1	80	mg
12146647	37788473	22681945																			1	148.27	mg
12146951	30297632	23968046										1	33.87	mg	1	235.19	mg				1	333.57	mg
12148208	39631432	20711803
12148813	31526440	26806636
12149070	30129989	26440183										1	160.76	mg	1	26.96	mg				1	1540	mg
12155780	30228591	20253357							1	2.04	mg	1	4.33	mg							1	180	mg
12162878	39763799	23407307							1	2.59	mg	1	4.55	mg	1	1.73	mg	1	36.96	mg	1	263.83	mg
12165375	37478587	21994000																			1	100	mg
12165964	36637683	29176015																			1	40	mg
12167722	35965699	25273366										1	6.34	mg							1	100	mg
12168108	31993929	21416886													1	13.93	mg				1	20	mg
12168342	33027490	28472337
12168956	31896651	28797758
12171157	33396802	20862342													1	2.34	mg				1	60	mg
12171609	30303379	29198517							1	4.27	mg				1	6.35	mg
12173850	35157353	20376084										1	66.13	mg							1	3154.15	mg
12174123	39234921	21629599										1	9	mg							1	20	mg
12175660	33235126	27201770
12176861	34739514	24306529																			1	480	mg
12179057	33430379	23530529																			1	20	mg
12179786	35537617	20766427
12180060	31983030	27524688										1	5.74	mg
12182445	33152667	24699051
12183617	30849103	23817758																			1	1994.86	mg
12190096	30271151	24347835										1	64.25	mg	1	194.21	mg				1	440	mg
12191469	30350836	26625297													1	7.62	mg	1	16.66	mg	1	60	mg
12192070	34556798	27274196													1	2.26	mg				1	340	mg
12195625	32327303	26097535													1	48.82	mg	1	156.16	mg	1	1422.25	mg
12196601	37735936	27605128													1	22.57	mg
12199299	34342355	25432368										1	0.08	mg	1	7.21	mg				1	120	mg
12199669	35079078	24103969																			1	1160	mg
12205567	34867699	25044344										1	20.29	mg
12206478	38238798	27511830				1	27.26	mg				1	47.99	mg							1	240	mg
12213423	36683831	25793222										1	410.06	mg	1	2.42	mg				1	288.74	mg
12215883	32622442	20438204													1	265.65	mg				1	40	mg
12216053	36081927	27049561
12217232	33757772	25600836																			1	405.46	mg
12220967	36943264	25320715										1	53.81	mg							1	160	mg
12232105	33508981	21709321							1	0.1	mg	1	9.76	mg	1	11.58	mg				1	320	mg
12232497	30549127	24065727																			1	360.11	mg
12237164	35217866	28677881																			1	360	mg
12237223	39817695	23123534							1	23.64	mg	1	1.06	mg	1	586.42	mg	1	126.8	mg	1	260	mg
12240787	35856956	20581436
12245786	35344490	23183502
12246387	37352046	26489510										1	11.51	mg							1	1816.1	mg
12249989	39432943	24817845																			1	140	mg
12251584	38574564	27251620													1	1.4	mg				1	20	mg
12254325	35489747	26264940																			1	640	mg
12255381	33227956	25132551										1	15.2	mg							1	20	mg
12261942	30091074	27833669																			1	603.17	mg
12264134	37673110	25257503
12264178	35268786	22944655										1	5.66	mg
12267312	34842620	25913397	1	2947.24	mg																1	5.25	mg
12270760	30253983	23606314										1	31.04	mg							1	1289.04	mg
12271405	31123892	23208095													1	112.99	mg
12272152	32605963	27744760																			1	260.83	mg
12275003	39992247	22562812													1	31.97	mg
12279154	37638491	24407095													1	27.32	mg				1	60	mg
12279260	37489187	24410156																			1	130	mg
12279729	39146539	22579957										1	120.99	mg	1	204.22	mg				1	60	mg
12281187	38838420	20293184										1	225.52	mg	1	141.09	mg				1	437.06	mg
12282667	35575764	29332207										1	0.06	mg	1	522.49	mg				1	256.46	mg
12283987	30228811	29417806													1	2.97	mg				1	360	mg
12284549	30787261	21553565													1	14.16	mg				1	60	mg
12284553	37713469	29916605										1	3.35	mg
12284965	32820703	23845863
12287332	38532085	23408562	1	1582.63	mg							1	1.47	mg
12288757	39924731	23908773							1	1.38	mg	1	5.16	mg				1	31.99	mg	1	560	mg
12288988	31176570	27667597										1	17.14	mg				1	46.71	mg	1	1513.28	mg
12289074	31544530	23635485
12293804	36117858	25033920
12293903	38527092	25422096							1	2.55	mg	1	9.27	mg							1	120	mg
12301303	33999771	24600721				1	5165.99	mg	1	6.4	mg	1	112.3	mg
12305811	30294009	21796125										1	0.38	mg							1	40	mg
12306690	34539052	20473676
12306709	37645980	23148186							1	13.19	mg	1	12.42	mg							1	900.35	mg
12307948	39938054	21770096										1	0.34	mg							1	60	mg
12312578	39836312	26132386																			1	320	mg
12315453	32013112	24388774																1	21.59	mg	1	1896.33	mg
12315554	35613530	28388009
12316990	35178076	22158922	1	5.22	mg	1	2182.64	mg	1	1.06	mg	1	95.46	mg
12317110	34995591	20726045				1	237.38	mg				1	4.07	mg
12317948	30093352	27505947																			1	214.43	mg
12323119	33906089	25135506										1	61.27	mg							1	1547.49	mg
12323226	31761596	25102119																			1	10	mg
12323237	37752339	21193747	1	319.63	mg	1	134.83	mg										1	442.18	mg	1	40	mg
12323804	33686033	24357701													1	63.84	mg				1	40	mg
12323950	32907994	23735700	1	1670.95	mg	1	498.36	mg	1	89.37	mg	1	356.12	mg	1	239.99	mg	1	22.72	mg	1	184.67	mg
12325110	31590699	20353206
12327429	37161595	28630214																			1	480	mg
12327719	30436857	27211898	1	552.81	mg				1	3.7	mg	1	18	mg	1	247.27	mg
12327858	34332620	24722783										1	12.08	mg	1	207.47	mg				1	660	mg
12327925	39516850	21387685													1	179.67	mg
12330000	31316192	28807718										1	2.99	mg							1	60	mg
12336678	30559320	24578993
12336968	34397134	25999795													1	450.38	mg				1	240	mg
12339611	32020844	28924038							1	0.1	mg
12341414	34792777	23270661
12341427	32398002	26489027										1	16.58	mg
12345974	38426368	20109974										1	3.26	mg							1	80	mg
12350108	30417737	24385273													1	53.2	mg				1	240	mg
12350277	38775437	24740701										1	37.2	mg							1	80	mg
12351481	35768926	26990081																			1	100	mg
12354123	38244191	21143130							1	2.65	mg	1	82.9	mg	1	107.33	mg
12355261	35918219	22414017										1	0.83	mg							1	40	mg
12356016	35186004	23783887																			1	180	mg
12357296	35799678	23386436																			1	40	mg
12358492	35027378	28647891
12362110	34602935	21214880										1	0.96	mg	1	21.48	mg
12362492	35185026	27804290													1	29.49	mg				1	80	mg
12363907	30488112	23419751
12365954	31130557	23607155																			1	40	mg
12366309	30591773	28182843	1	409.12	mg	1	2647.28	mg	1	0.2	mg	1	168.21	mg	1	1989.4	mg
12367301	31341511	20991932													1	4.86	mg				1	80	mg
12369221	33125747	20877125
12371641	34200986	28803063										1	27.24	mg	1	25.8	mg				1	406.68	mg
12373301	35771934	26823681
12376118	31871361	23882377										1	10.53	mg	1	422.29	mg				1	244.72	mg
12376697	35978055	21356511										1	2.96	mg							1	100	mg
12382393	36200772	21572034										1	26.55	mg	1	74.44	mg				1	400	mg
12384056	30079934	21865204																			1	200	mg
12384428	31616659	27595109										1	52.61	mg	1	290.89	mg				1	480	mg
12387979	35002103	26821292																			1	50	mg
12388358	36961133	25326700																			1	560	mg
12388732	30960288	26592796
12389739	38913055	28561509										1	3.76	mg	1	96.34	mg				1	80	mg
12391240	30719311	23914509				1	774.1	mg				1	41.51	mg	1	2.68	mg				1	120	mg
12391461	30086627	22682947																			1	140	mg
12394354	39295273	26511191
12394964	38209602	25874218																			1	120	mg
12395381	32276945	26583115	1	1499.11	mg
12397993	38541129	27720138				1	12.14	mg				1	25.13	mg							1	80	mg
12400695	37788644	21668402				1	1302.19	mg				1	2.88	mg							1	120	mg
12406333	35170268	26048147										1	1.47	mg							1	50	mg
12406522	39626765	21370244													1	13.08	mg				1	782.82	mg
12407111	34221037	24691841													1	15.27	mg				1	40	mg
12412352	30381827	22248040													1	467.05	mg				1	1532.85	mg
12412595	30711021	24429945													1	45.13	mg				1	60	mg
12413668	38714918	29749194																			1	45	mg
12420873	33030114	21393839
12424248	32530313	26568325							1	0.81	mg
12426684	35928681	27375368													1	5.78	mg				1	40	mg
12426859	38808939	28661870
12427936	35235615	28035197							1	0.26	mg										1	276.17	mg
12427999	31645452	21549617																			1	120	mg
12430647	31146615	25808717										1	3.71	mg	1	798.74	mg				1	4900.93	mg
12432912	31416584	29383079																			1	100	mg
12435748	39474246	24996065	1	203.88	mg				1	0.18	mg	1	5.31	mg							1	140	mg
12437680	31262924	28617744							1	0.46	mg	1	2.75	mg	1	857.54	mg				1	624.75	mg
12439188	34345167	27857382																			1	500	mg
12439733	34043429	24739503																			1	80	mg
12440182	32338401	22775253				1	320.02	mg	1	0.1	mg	1	16.55	mg							1	2134.33	mg
12441373	39210235	22878799
12442684	34678414	20791333							1	12.01	mg	1	3.54	mg							1	380	mg
12449161	35046095	20129736							1	1.2	mg	1	19.04	mg				1	41.15	mg	1	40	mg
12451556	38812621	27487834	1	1102.2	mg							1	2.79	mg				1	39.21	mg	1	1202.56	mg
12451789	35231819	26650166
12453158	30775991	23019309																			1	40	mg
12454546	39362482	24540175	1	1.23	mg							1	20.67	mg	1	225.14	mg				1	680.3	mg
12455327	30128862	24654699
12457334	37734821	26505025	1	227.56	mg																1	160	mg
12458131	37431057	20353775				1	209.92	mg							1	94.85	mg				1	270	mg
12458842	31191522	26788757													1	59.9	mg	1	20.34	mg	1	60	mg
12459135	31610804	21143497																			1	200	mg
12461386	32672921	25988360																			1	727	mg
12464071	38519468	20103175										1	32.57	mg
12465510	36024337	28621042
12466651	31188550	27970151										1	5	mg	1	389.54	mg				1	2728.39	mg
12468629	33044568	28035030																			1	700	mg
12468914	39119590	27091787										1	62.07	mg	1	314.34	mg
12470669	34783134	23761369																			1	210	mg
12474402	35686350	27211588
12475195	32500877	21538556										1	4.22	mg
12476539	32456894	28961191										1	67.72	mg	1	53.96	mg
12478288	39669500	26408611
12478986	32473497	22363408										1	57.72	mg
12486920	31503786	28817749																			1	40	mg
12489365	32439842	22439355							1	0.64	mg										1	40	mg
12490029	33759728	26495589
12491257	31012809	22429534	1	646.29	mg							1	51.56	mg	1	11.7	mg
12492737	37934458	27261448	1	1934.9	mg	1	6.57	mg				1	70.8	mg	1	2147.68	mg				1	4293.05	mg
12494849	30538506	23976965													1	31.06	mg
12495837	33244962	20329436										1	81.95	mg	1	60	mg				1	203.5	mg
12498929	39889231	24311008	1	48.05	mg										1	422.53	mg
12501221	33052217	23585724																			1	496.87	mg
12501269	39730220	26490281										1	0.24	mg
12501281	36930789	26210891							1	0.44	mg	1	1.24	mg				1	68.85	mg	1	170	mg
12501907	30080467	25355884
12502220	37565086	21737102										1	6.85	mg
12502618	31896199	21309626
12503812	38910275	24750480										1	4.16	mg	1	4.68	mg
12509458	39881731	27037081
12509843	38133194	25317700													1	14.78	mg
12510515	31777928	23085386							1	0.28	mg				1	1.59	mg	1	26.69	mg	1	20	mg
12513827	35216839	20812909	1	60.49	mg
12515381	33358048	28178107	1	20.51	mg	1	737.96	mg				1	21.62	mg							1	5300.88	mg
12517472	37578897	25351016	1	1516.54	mg
12519699	33321724	28579091				1	149.73	mg													1	5114.18	mg
12527525	35176022	21024648										1	20.86	mg
12528229	30179123	21687131										1	38.83	mg	1	52.52	mg
12529216	35757337	28780569																			1	40	mg
12529718	32779096	21246172	1	7420.01	mg										1	5.33	mg				1	20	mg
12531837	35143097	26598122													1	103.53	mg
12532356	35842948	26083505																			1	20	mg
12534701	31571487	26402799
12540572	37506514	28490788	1	6552.23	mg							1	92.23	mg							1	40	mg
12544417	37684007	24507287							1	0.32	mg				1	13.97	mg	1	18.92	mg	1	20	mg
12545126	37481859	28001831													1	1.94	mg				1	40	mg
12546139	31445441	25086184							1	0.4	mg	1	16.73	mg	1	15.88	mg				1	60	mg
12548159	31436892	27406580																			1	100	mg
12550948	34596698	21433981
12552963	31686976	27638585										1	0.46	mg	1	264.11	mg
12553113	33997173	21570112										1	7.66	mg	1	467.04	mg				1	200	mg
12553153	32998024	22383013													1	14	mg				1	160	mg
12554828	32771974	24302523													1	219.03	mg				1	20	mg
12558079	38373091	24123902										1	10.92	mg
12562784	39473177	20312200																			1	303.01	mg
12563661	34318000	20281267							1	0.55	mg				1	29.35	mg
12570365	36900060	29596358
12570381	35412416	21903132	1	2330.02	mg							1	158.94	mg							1	1810	mg
12574665	30502427	25787348										1	17.84	mg							1	100	mg
12575539	35314606	24106190	1	1657.17	mg
12576264	35650920	28639614																			1	120	mg
12578079	32764204	20957776																			1	302.04	mg
12578742	37257739	26490106										1	17.82	mg	1	510.62	mg
12579469	33173611	20547939
12583923	38267635	24795186																			1	23.83	mg
12588040	37319283	23173225										1	0.26	mg							1	20	mg
12588901	30552161	29256390	1	400	mg	1	250	mg
12590117	36429336	25059932							1	19.14	mg	1	22.21	mg	1	317.61	mg	1	25.71	mg	1	120	mg
12591968	37467441	29980726																			1	280	mg
12597139	36376536	20033219													1	288.28	mg				1	80	mg
12598727	34204437	28376297													1	3.6	mg				1	408.96	mg
12600095	30379671	29010056													1	269.33	mg				1	180	mg
12601474	34488757	20931771	1	11.96	mg							1	169.55	mg				1	20.52	mg	1	2220.91	mg
12602264	36479787	28818453
12603903	33660196	22292234
12603962	34081091	28821789										1	6.33	mg
12605716	36876883	20381058													1	61.22	mg
12605824	35532991	28552933										1	4.4	mg
12606407	31075621	20429379																			1	102	mg
12611824	33856536	22999606
12611869	34877105	25414972										1	1.3	mg							1	60	mg
12614351	35200432	25111133
12616907	39996123	21185436
12620320	34798564	26639405
12620822	34292607	23412935																			1	20	mg
12621660	38610393	22228593	1	269.32	mg																1	120	mg
12623620	38927634	25039922				1	654.45	mg				1	204.03	mg	1	544.28	mg				1	702.49	mg
12624383	34377867	28004428							1	0.64	mg				1	42.38	mg				1	1763.1	mg
12625430	35529313	24142270																			1	80	mg
12626136	37245436	20070470													1	198.65	mg				1	160	mg
12629682	37351040	29604149										1	2.96	mg
12631670	32290423	20495031
12634741	34303572	29883191																			1	20	mg
12634755	36738588	25987676													1	68.09	mg	1	130.31	mg	1	70	mg
12634966	39712772	28882890													1	0.88	mg				1	20	mg
12636068	37556082	23341511													1	47.53	mg				1	540	mg
12639945	39790736	29422845																			1	200	mg
12640327	32659288	26382914	1	22.78	mg							1	41.92	mg							1	694.17	mg
12641866	34978142	25299854							1	14.01	mg	1	12.85	mg	1	196.21	mg				1	395.17	mg
12642549	38376767	26070151				1	376.2	mg							1	34.25	mg				1	40	mg
12644640	33257984	26796408				1	215.06	mg	1	86.93	mg	1	253.81	mg	1	1757.88	mg	1	171.11	mg	1	1510.27	mg
12646764	32694785	23512477													1	4.05	mg
12648027	39672801	22299865	1	288.51	mg							1	44.71	mg	1	112.75	mg
12648688	33729451	24735638							1	3.36	mg	1	17.17	mg	1	70.54	mg				1	100	mg
12651069	31963689	27132336	1	400	mg							1	2.76	mg
12654170	32028553	24301961																			1	1305	mg
12654858	38131394	22452405										1	4.96	mg
12655015	30243100	21178830
12656352	37184074	26224034
12660800	36196043	22501115																			1	40	mg
12662086	34654152	22308049																			1	160	mg
12663841	36338932	21813536
12663921	33547236	22376273																			1	440	mg
12669413	35575976	21160206													1	29.61	mg				1	60	mg
12671572	36048042	28385702							1	1.12	mg				1	1.84	mg				1	20	mg
12671705	35055267	24964983
12673141	39921830	21284928	1	1285.13	mg
12677040	39169498	22283090										1	14.84	mg							1	120	mg
12678659	36547286	23586555	1	241.17	mg										1	21.5	mg				1	40	mg
12678882	33027324	27735536
12679486	32699652	24648277																			1	25	mg
12680771	38553364	21684235													1	52.29	mg				1	20	mg
12682844	35449561	28963969
12683197	32225029	23772093										1	40.85	mg	1	289.4	mg				1	75.09	mg
12683611	37711117	29734598										1	2.97	mg							1	50	mg
12684652	35512760	23670917										1	10.17	mg							1	1563.06	mg
12684822	37924898	28115389																			1	190	mg
12686139	33358455	23165687							1	2.1	mg				1	33.52	mg				1	460	mg
12686318	35410679	25196475
12688666	31263028	21577982										1	104.78	mg
12694700	31421727	27730764
12695096	33550720	20892953										1	11.54	mg	1	277.14	mg				1	40	mg
12697277	36596869	24544068										1	1.11	mg
12698729	35835048	28200332													1	297.45	mg				1	320	mg
12699927	36084523	22651135										1	2.3	mg
12705048	33393580	22073798
12705112	33771851	23877597																			1	225	mg
12705612	34103183	24118022	1	992.9	mg																1	180	mg
12707214	36495971	22872927										1	101.43	mg							1	936.33	mg
12707710	39096583	23334059
12707756	36226794	25399769							1	3.09	mg				1	179.83	mg				1	998.27	mg
12709418	39612812	24019808													1	20.26	mg	1	40	mg	1	860.75	mg
12710627	30370505	23118531										1	9.03	mg	1	11.96	mg				1	80	mg
12710966	38426371	28618361	1	3.97	mg	1	1325.72	mg	1	0.12	mg	1	141.08	mg
12712015	34877691	29679500							1	5.01	mg	1	6.29	mg				1	51.35	mg	1	127.32	mg
12713061	30500635	21328012										1	41.14	mg	1	112.19	mg				1	160	mg
12713791	32818257	21057642																			1	160	mg
12714119	39569158	28852886																			1	40	mg
12717101	37330368	24118811																			1	60	mg
12719159	39989733	23682873							1	0.81	mg				1	7.84	mg				1	180	mg
12719524	30094370	20247441	1	213.22	mg										1	2.98	mg				1	100	mg
12719657	30828325	28801975										1	320.27	mg	1	4.81	mg				1	3771.39	mg
12723597	36304176	28612481																			1	20	mg
12723959	34932613	21918671							1	0.99	mg				1	54.96	mg	1	56.41	mg	1	110	mg
12725946	32271607	27580248										1	7.14	mg
12729806	32497054	20571804										1	47.82	mg							1	20	mg
12730395	33205204	26047064										1	11.5	mg	1	689.89	mg
12731298	38222687	28842526							1	1.7	mg				1	175.02	mg
12734486	35300342	28158953
12736581	34491523	21926888													1	158.93	mg				1	460	mg
12737402	33947679	29656929
12739652	31577045	25978400							1	38.31	mg	1	73.05	mg
12740948	38596980	26052133																			1	1606.25	mg
12741245	30449688	23410792										1	15.74	mg	1	82.66	mg
12741325	35449267	20860534				1	2.25	mg				1	96.24	mg	1	60	mg	1	3.65	mg	1	1484.2	mg
12744661	34611338	29913731										1	0.66	mg	1	30.18	mg
12746532	32911554	28922520										1	0.71	mg							1	512.87	mg
12746653	31703996	22921065										1	125.45	mg	1	3013.51	mg
12751607	37987126	27373350
12752094	35503043	22741630																			1	180	mg
12752572	31901798	27674406							1	2.68	mg	1	2.19	mg	1	32.03	mg				1	140	mg
12753882	33327592	29849272										1	14.51	mg							1	10	mg
12753907	34290467	27484831	1	192.75	mg							1	56.05	mg							1	200	mg
12754871	30256612	29291425																			1	20	mg
12756525	34339688	20172092
12757169	33411710	26989759							1	2.07	mg	1	459.81	mg	1	2331.42	mg
12759241	33462738	26279428																			1	240	mg
12762391	36178749	22395114													1	14.26	mg
12768940	36805192	21618403										1	14.26	mg	1	23.57	mg
12773131	37774419	24669778	1	29.4	mg
12775498	39580384	20678397																			1	580	mg
12780478	30009505	28468774							1	8.49	mg	1	1.77	mg	1	39.28	mg	1	192.8	mg	1	1105.39	mg
12782295	33708830	28711743													1	32.65	mg				1	40	mg
12788091	36066057	27580197										1	2.2	mg							1	260	mg
12789053	30389421	22234196										1	29	mg							1	320	mg
12793001	32136714	24340187																			1	130	mg
12793258	38613519	20784786										1	0.08	mg	1	112.71	mg
12799029	33067786	25638854
12799272	39931237	23669294							1	1.07	mg				1	523.48	mg				1	1451.07	mg
12805198	37109161	27613078
12805443	31586876	28711909													1	0.12	mg				1	20	mg
12810752	34708203	28492080										1	4.44	mg	1	48.48	mg				1	50	mg
12814111	34071736	24560448										1	17.03	mg				1	22.8	mg	1	60	mg
12816320	30145276	29484661													1	56.09	mg
12816899	33170440	22567719
12816952	38999166	25833965																			1	320	mg
12821625	31159916	27848569																			1	60	mg
12822417	34028253	29370917	1	3269.48	mg	1	526.62	mg										1	6.89	mg	1	882.39	mg
12826995	32803587	22389954				1	1922.41	mg				1	34.55	mg							1	560	mg
12828031	36596177	22875214																			1	100	mg
12828050	39741900	21589904
12834295	30909545	24254007
12834788	38714211	24092508																			1	360	mg
12835204	36742211	29939761							1	2.06	mg	1	29.71	mg	1	9.68	mg
12837356	34162544	27495238	1	1176.81	mg							1	1.32	mg							1	1778.05	mg
12837948	34435255	20012163
12839207	33779251	21569644										1	0.49	mg
12840146	33450222	21034212
12840278	37717749	21604617										1	62.15	mg	1	44.48	mg
12842941	35318787	23480053													1	60	mg
12845930	32676856	29988959										1	0.9	mg							1	20	mg
12846283	31748510	29628674										1	2.43	mg	1	96.81	mg
12847817	38442730	23048103	1	188.69	mg																1	2184.67	mg
12848433	37505032	26161838													1	102.22	mg				1	200	mg
12848856	32606321	20987466
12852254	31285867	25857654							1	29.3	mg	1	79.51	mg	1	503.47	mg
12853711	31015337	25849371
12854593	30192099	28763740																			1	240	mg
12855989	31377399	27950133										1	0.95	mg							1	80	mg
12856125	31201080	29403466
12856657	34989182	28365452																			1	100	mg
12860204	36123826	27198150				1	55.27	mg							1	19.25	mg				1	208.95	mg
12860941	38151958	25544823										1	75.73	mg
12861888	34791606	28995188										1	0.19	mg
12862321	32737479	27343985										1	28.96	mg							1	612.87	mg
12863662	38845954	22930856													1	2.69	mg				1	240	mg
12867875	34425810	27831438													1	91.4	mg
12874696	32170779	25528690
12875089	30034142	28590693	1	4241.9	mg				1	0.24	mg	1	9.69	mg							1	688.19	mg
12875526	33971148	21247950	1	986.06	mg
12876138	37800727	27443188													1	1.64	mg				1	640	mg
12876250	35060852	20920820
12877713	31164400	20721453
12880790	39919388	22331412										1	8	mg	1	171.82	mg
12882286	38189753	26133697
12883917	38025120	29575966													1	29.17	mg				1	60	mg
12885839	33086444	24454271							1	1.34	mg	1	1.89	mg							1	20	mg
12886804	30242588	20554695							1	32.31	mg	1	265	mg	1	202.31	mg				1	548.33	mg
12886813	34388892	28879694																			1	40	mg
12886834	38124917	29473616
12889151	31877689	28123809										1	19.91	mg
12889874	39766062	27419281																			1	468.5	mg
12892230	37026273	23873990													1	8.65	mg				1	30	mg
12896960	32294257	27866798										1	13.47	mg
12897194	33473720	22086492				1	649.85	mg				1	106.38	mg	1	14.63	mg				1	927.85	mg
12902262	32479705	27307774	1	370.85	mg																1	729.86	mg
12903508	38554782	28889493							1	1.62	mg	1	43.82	mg	1	22.6	mg	1	53.6	mg	1	414.92	mg
12904593	37008108	22523148
12905199	36659101	28682209	1	727.31	mg	1	10.16	mg				1	0.91	mg
12909685	37151868	25632086
12913807	36803120	28189835
12914859	34120793	25157400																			1	40	mg
12917345	39107382	22725279										1	25.99	mg	1	359.84	mg				1	40	mg
12918606	34526707	29522161							1	1.77	mg	1	2.5	mg	1	29.16	mg				1	153.55	mg
12918714	33890341	21827250										1	14.39	mg							1	100	mg
12921573	31391132	23383995
12926897	38750362	29181422										1	33.48	mg	1	269.87	mg				1	10	mg
12927984	31799674	24281417													1	9.36	mg				1	928.58	mg
12928031	33473149	28293501
12929459	37201080	24467417							1	1.25	mg				1	113.31	mg				1	100	mg
12929759	39000847	27934958	1	685.27	mg							1	1.2	mg							1	40	mg
12935838	34979576	25150751							1	1.83	mg	1	24.08	mg	1	62.71	mg	1	33.76	mg	1	751.07	mg
12936917	33368925	26172137													1	32.41	mg				1	60	mg
12938880	38824473	29282011							1	1.27	mg	1	1.31	mg	1	32	mg				1	416.36	mg
12938997	30070238	21107537										1	60.01	mg
12940091	34146857	21915926																			1	150	mg
12941037	34034497	20533238																			1	20	mg
12942169	32865019	25134954																			1	150	mg
12945639	38087113	28006697
12947315	35189954	23860882
12948123	36970572	24478682																			1	80	mg
12948163	37598224	28696854										1	2.32	mg	1	5.9	mg				1	358.65	mg
12954931	36447271	23046729							1	10.35	mg	1	31.8	mg
12957869	35796444	23498084										1	62.02	mg	1	8	mg
12962409	36897821	23101350										1	2.87	mg							1	40	mg
12963490	32016140	29194808													1	4.09	mg
12963926	39026094	27811184										1	22.06	mg	1	1006.32	mg				1	1605.5	mg
12967466	31046125	29390476										1	53.44	mg	1	21.13	mg
12972444	30239744	26536974										1	6.55	mg							1	120	mg
12973949	39814603	25742250
12975244	32826189	20959368	1	633.56	mg																1	672.89	mg
12975635	34634948	22890659																			1	23.33	mg
12978544	31453213	21758834													1	4.28	mg
12979369	33018292	24573804
12980603	30045159	29059351										1	0.5	mg	1	27.52	mg				1	301.42	mg
12982096	38461357	23242797										1	1.28	mg
12982786	31778525	28600986										1	18.34	mg							1	80	mg
12986731	30157987	24524547				1	29.28	mg				1	4.79	mg							1	100	mg
12988392	32003074	25095720													1	1.37	mg				1	20	mg
12988872	32478868	25544435										1	1.98	mg
12989843	34577612	25134429										1	2.14	mg
12990140	34528818	29022270										1	26.96	mg	1	131.38	mg				1	610.66	mg
12993146	32964078	28579208										1	10.92	mg							1	20	mg
12993525	34441168	29019770																1	51.84	mg	1	648.16	mg
12994583	37749734	20034560										1	1.76	mg							1	464.08	mg
12999347	38945490	27196425													1	20.73	mg
13000092	37287859	27136710																			1	1121.12	mg
13005213	31313221	25902946													1	15.02	mg				1	220	mg
13005295	33627276	27238441																			1	10	mg
13007744	32597621	23394784													1	0.23	mg				1	20	mg
13009403	31653401	28855202
13010075	36556828	22670880																			1	619.41	mg
13010423	38367302	26084305
13014714	31707715	27743947																			1	180	mg
13014961	36090192	26459640							1	4.99	mg	1	21.94	mg	1	13.77	mg	1	142.84	mg	1	3711.17	mg
13014963	36732527	29021422										1	9.09	mg							1	60	mg
13017386	37904621	20509990																			1	100	mg
13017503	32941966	21320306
13018203	32090007	26519584																			1	800	mg
13019601	38721211	25074807																			1	40	mg
13021148	34244938	25628893													1	13.97	mg
13021449	32096776	24347414													1	9.57	mg				1	351.05	mg
13021846	30904052	23998396				1	44.99	mg				1	2.5	mg	1	15.1	mg				1	900	mg
13022039	35532406	28555350										1	0.69	mg	1	50	mg
13022637	33139563	24172172
13025331	34164956	21458587	1	8236.25	mg	1	134.21	mg	1	0.25	mg	1	173.43	mg	1	176.97	mg				1	2691.05	mg
13029938	33312436	21446172													1	17.71	mg				1	20	mg
13030541	33014693	29372534
13031833	33888235	28357467							1	4.74	mg	1	16.66	mg				1	6.1	mg	1	614.08	mg
13033327	39867250	21093920										1	0.68	mg	1	132.28	mg				1	326.54	mg
13033509	38662455	20649731																			1	40	mg
13036184	35144051	28963674										1	3.7	mg
13039756	35613774	26791146													1	10.15	mg				1	60	mg
13040569	35090925	27844105							1	1.86	mg	1	1.04	mg							1	80	mg
13041135	38536103	20476767
13042648	35031845	26157365	1	53.95	mg				1	2.24	mg	1	454.15	mg	1	965.03	mg				1	1139.12	mg
13044086	35033372	24024798
13046240	34987550	29029681
13053623	33220556	21981457	1	530.61	mg							1	3.6	mg	1	8.55	mg				1	40	mg
13055950	39768937	28507903
13058554	32919041	22220379
13059012	34047022	22649733																			1	40	mg
13063859	34708600	23419521										1	4.27	mg
13065656	32708666	25812513
13069434	31611273	26792980													1	39.61	mg
13074311	37878030	26095534													1	55.23	mg				1	40	mg
13077571	30689359	29602112										1	15.81	mg	1	259.26	mg				1	2122.85	mg
13078497	37888515	26760002																			1	355.33	mg
13080111	38011202	24845258																			1	70	mg
13082436	32551964	28874660																			1	40	mg
13082930	39178312	28605235				1	1298.92	mg				1	81.27	mg	1	29.16	mg				1	900	mg
13085252	33911293	27367766																			1	80	mg
13085916	36044915	29535117										1	11.08	mg	1	11.3	mg
13090694	34251119	24900954																			1	200	mg
13093114	31762339	23724516							1	5.79	mg	1	15.9	mg	1	117.65	mg
13102222	34094273	22865835
13102520	36600930	27126363																			1	40	mg
13104273	39171010	26363014
13108883	32007747	25372232										1	4.02	mg							1	20	mg
13109270	31596132	24754104	1	67.59	mg																1	720	mg
13109280	36660763	20548998										1	0.14	mg	1	0.38	mg				1	40	mg
13109480	35026327	27583514																			1	100	mg
13109589	33882594	27155289																			1	120	mg
13113830	33884485	23519599
13114575	30941081	24334208										1	5.61	mg							1	40	mg
13117363	31760091	26883570										1	11.81	mg	1	67.9	mg				1	30	mg
13119714	35545270	26274837										1	58.15	mg	1	68.06	mg				1	40	mg
13120648	35257339	29465132
13122104	30809363	26321876	1	112.02	mg										1	16.94	mg				1	80	mg
13122881	31137492	20696458																			1	120	mg
13123020	34721027	26767329																			1	40	mg
13124745	33434459	20698655										1	36.14	mg
13125051	32749069	25519392							1	8.73	mg	1	22.3	mg	1	169.37	mg	1	12.78	mg	1	4272.74	mg
13131924	31174458	20312546
13134081	31228755	27076781
13136201	30557954	25180237																			1	80	mg
13139405	35267691	27121231													1	0.46	mg				1	230.33	mg
13140343	39571846	27308490																			1	40	mg
13140465	34871275	29561068													1	2.21	mg
13142540	38128199	26119424										1	0.5	mg
13146404	35334932	21616653																			1	40	mg
13146871	35998526	22123138																			1	190	mg
13151599	38124068	28767332							1	0.15	mg				1	45.52	mg				1	431.67	mg
13154176	36444685	22327437																			1	110	mg
13155224	33571695	21270587				1	461.44	mg	1	1.16	mg	1	57.79	mg
13155358	34743374	26580141	1	97.49	mg	1	482.63	mg				1	21.9	mg							1	20	mg
13155984	37460222	20295301							1	1.33	mg				1	152.18	mg				1	144	mg
13157094	35311495	20850342																			1	40	mg
13157308	38871008	24116584										1	90.25	mg	1	265.01	mg
13158454	39221454	26803680										1	0.19	mg
13158794	34102799	20004775										1	1.58	mg
13159402	35442294	22389821							1	5.53	mg	1	0.66	mg	1	16.31	mg				1	100	mg
13159617	30219064	23917176				1	4.84	mg				1	21.94	mg							1	1905.65	mg
13160555	32427776	21607404
13163293	33838834	25557026							1	0.95	mg										1	100	mg
13163873	38604711	20958300																			1	340	mg
13165300	35374444	26862936										1	5.67	mg	1	3.81	mg				1	620.68	mg
13174926	31325497	29830193							1	7.6	mg	1	11.4	mg	1	1556.32	mg	1	179.13	mg	1	500	mg
13175443	39783992	25511420
13176120	32824112	28235217
13176539	32949655	21784423													1	0.11	mg
13176653	32581319	23242884																			1	40	mg
13181161	34434736	26569434	1	646.16	mg	1	518.16	mg	1	1.19	mg	1	65.87	mg							1	668.9	mg
13181356	31096112	26254050
13181627	33291189	24787003										1	35.63	mg							1	20	mg
13182702	39212926	26172646																			1	20	mg
13183268	34341359	22344073							1	0.88	mg				1	5.99	mg				1	420	mg
13185886	38879817	26179940										1	15.1	mg	1	2.27	mg				1	200	mg
13187609	37707849	22681948
13188037	38004476	25526264										1	5.65	mg	1	37.44	mg				1	80	mg
13188866	37934571	23178063													1	58.27	mg
13190496	38725902	29844431
13192655	33657066	29542181
13193136	34999847	22054269	1	1197.78	mg										1	23.42	mg
13194166	39270495	22036580				1	246.3	mg	1	2	mg	1	142.43	mg							1	149.75	mg
13194394	32951608	22991415							1	2	mg	1	148.27	mg							1	5199.01	mg
13196638	37519903	25702185
13200139	34190051	24197685	1	510.19	mg				1	2.26	mg										1	813	mg
13200579	37571275	29541068							1	0.03	mg	1	17.66	mg	1	2.25	mg				1	3104.23	mg
13201095	39953418	28453791				1	223.14	mg				1	47.51	mg							1	1675.46	mg
13202007	32226600	29333484													1	466.32	mg
13202590	32377341	24004814																			1	70	mg
13204322	33378345	28219199							1	0.23	mg				1	6.76	mg				1	40	mg
13205038	36298131	24285099				1	3199.12	mg	1	9.17	mg	1	38.52	mg
13205322	39293799	20527743										1	2.6	mg							1	300	mg
13206731	34622544	20819967							1	0.11	mg				1	0.36	mg				1	40	mg
13210948	36004811	29163406										1	0.8	mg
13212165	31290668	29081263																			1	2829.73	mg
13214523	37139047	23133305
13214820	35440594	22022206	1	71.98	mg				1	93.97	mg	1	105.97	mg	1	48.89	mg
13214943	34609940	26626252										1	84.25	mg							1	80	mg
13216117	31461567	24435089																			1	20	mg
13216259	39212836	20347425										1	6.5	mg							1	120	mg
13224283	39375310	20995778	1	781.97	mg										1	40.5	mg				1	200	mg
13224776	31109060	26914785
13225747	38793885	24511100													1	3.02	mg				1	40	mg
13229117	34649270	20252271	1	1137.59	mg																1	20	mg
13230528	35925778	21324775
13230656	39769412	24159128				1	2053.7	mg													1	401.65	mg
13231077	30324975	29915974
13231528	39690695	26933831										1	0.61	mg							1	580	mg
13233598	38886021	27398233							1	0.28	mg	1	3.3	mg							1	20	mg
13234429	30238352	29725042										1	1.78	mg
13235049	39241408	27859855										1	54.8	mg	1	114.22	mg				1	304.74	mg
13239154	30044641	27262622							1	0.9	mg				1	3.15	mg				1	20	mg
13239393	38853473	29442279
13239423	33767970	27074599							1	5.3	mg	1	17.01	mg	1	98.12	mg	1	144.58	mg	1	500	mg
13240081	36960535	26273848	1	1129.05	mg							1	0.27	mg	1	4.93	mg				1	656.3	mg
13240750	39059780	24396728																			1	500	mg
13241244	38859069	21892522							1	1.36	mg	1	3.73	mg
13242202	36706168	21117284													1	78.9	mg				1	180	mg
13245747	35745182	27110653										1	34.4	mg	1	157.98	mg
13249077	33674311	27613766																			1	160	mg
13256226	37319976	21659935										1	103.13	mg							1	562	mg
13257855	37973496	20514653
13258859	32780928	20303600										1	4.17	mg							1	20	mg
13260613	38721147	21062101
13261098	34745614	27217414																			1	20	mg
13261938	36068084	27618845										1	10.13	mg	1	222.81	mg
13262421	36164523	28116747
13266427	37270063	23945224													1	22.18	mg
13266504	32317963	20510896							1	1.3	mg				1	91.94	mg				1	80	mg
13268471	39165303	28324497													1	650.37	mg
13269747	31792549	25584074	1	1776.76	mg							1	867.43	mg	1	488.14	mg				1	4015.51	mg
13272267	31337941	27763080							1	0.43	mg
13272956	30015142	26022765																			1	80	mg
13274532	34567131	23146636
13277770	38238591	24199533	1	52.39	mg																1	140	mg
13279382	37472660	26123016
13280145	30352811	25038913																			1	140	mg
13280718	36043488	29512924													1	10.1	mg				1	140	mg
13281341	33629237	25925578																			1	40	mg
13281743	33739259	21596664
13282007	36866883	22893303													1	10.36	mg				1	40	mg
13282748	37265708	28521621										1	102.85	mg
13283399	31973324	25720914																			1	80	mg
13284221	33162817	26266714																			1	16	mg
13285177	36598137	24149852																			1	1770.28	mg
13286316	36944215	23758289										1	3.86	mg
13287489	30399344	25580332										1	5.52	mg	1	5.43	mg				1	776.15	mg
13288063	32197187	29217706										1	5.92	mg
13288288	31142097	23468411
13290209	37375412	23451487
13294307	34461495	27068378	1	786.12	mg	1	150.83	mg				1	40.21	mg				1	22.38	mg	1	536.85	mg
13299143	31793590	21212918										1	22.59	mg							1	100	mg
13299872	33688389	22580364										1	8.97	mg
13300148	39977970	20926953
13302031	35786353	20370659	1	32.17	mg							1	186.69	mg	1	1096.75	mg				1	2269.93	mg
13303046	39715293	25087405
13305035	33397726	23448375																			1	60	mg
13307227	37487113	25555836													1	9.21	mg				1	20	mg
13309508	35724749	26221886										1	2.44	mg
13310935	36041313	26252403
13312240	39570212	21544536													1	162.4	mg				1	40	mg
13312252	35212006	29667896
13313150	32595169	20510665													1	85.47	mg
13315170	36436262	20412459													1	48.55	mg				1	40	mg
13318093	34404392	24292584
13318171	32813541	22065711
13321890	34369889	23484370
13322583	30914577	28930719																			1	400	mg
13325368	37112285	29248676																			1	60	mg
13329216	39059460	29428371							1	1.25	mg				1	0.52	mg				1	20	mg
13330490	38593514	27978658													1	82.9	mg				1	40	mg
13330541	35945161	21919722																			1	140	mg
13331522	39178747	20881952
13332177	36675020	24236982																			1	40	mg
13332600	37119470	24233473	1	274.8	mg	1	36.9	mg				1	246.53	mg	1	16.65	mg
13333021	39074292	26875217										1	1.03	mg							1	80	mg
13333170	37280151	26878822													1	8.74	mg
13333527	35818552	20999229										1	13.95	mg							1	500	mg
13333740	31282265	24523834
13334510	37284889	22997385																1	37.51	mg	1	80	mg
13335699	31215740	21353208										1	7.87	mg	1	103.47	mg
13336130	34035080	22317515																			1	80	mg
13338612	39308375	20226477							1	0.62	mg	1	0.26	mg
13338679	32738702	22699193										1	0.34	mg
13339621	30698281	23406363																			1	40	mg
13345618	30282529	24839269
13349724	34863707	27567294							1	21.95	mg	1	18.77	mg							1	1012.75	mg
13350724	33991123	26551913
13352295	34368960	23350373										1	6.68	mg
13352372	32384421	28752421										1	12.72	mg							1	1178.67	mg
13354650	38985096	26272513
13356010	30663494	27043220										1	2.94	mg	1	54.29	mg
13358245	35533979	24951225													1	7.45	mg				1	20	mg
13358539	37923051	26091570				1	34.36	mg				1	26.16	mg							1	61.13	mg
13358833	30867628	27550181				1	380.03	mg				1	55.49	mg	1	59.98	mg				1	740	mg
13364910	36443311	29482091	1	847.59	mg							1	5.27	mg							1	20	mg
13368060	39748070	25148889																			1	1524.57	mg
13368367	33262328	25911632																			1	1259.78	mg
13369451	33134940	22451042																			1	440	mg
13375185	30327164	26852109																			1	120	mg
13380018	39022390	22005810
13381135	38494776	21060863				1	403.71	mg				1	4.18	mg	1	53.92	mg				1	1261.15	mg
13381777	38836511	21032461																			1	600	mg
13382107	37452686	22636115																			1	10	mg
13382552	38444495	23701942										1	29.78	mg							1	340	mg
13390013	38263010	29300681
13390728	31004416	26350081										1	141.76	mg	1	22.12	mg				1	1379.5	mg
13394692	30434920	28720007																			1	830.98	mg
13394703	30494066	26688938																			1	60	mg
13396784	32498449	20886485	1	18.76	mg							1	46.6	mg	1	144.48	mg				1	10	mg
13397616	33464434	26746906													1	142.38	mg				1	45	mg
13399796	39167908	20020590										1	31.83	mg	1	490.85	mg	1	17.27	mg	1	346.33	mg
13401524	38388393	29986642																			1	464.44	mg
13401692	35016211	22985421										1	137.61	mg	1	341.93	mg				1	838.12	mg
13402290	31817350	23123365
13402588	35560897	21694557
13404727	31299804	24493974
13404891	35700773	23733350										1	65.9	mg							1	1949.34	mg
13405151	39007601	22336534													1	137.87	mg				1	240	mg
13405890	39524420	29681243										1	4.26	mg
13408370	30547595	27107260	1	13320.75	mg							1	17.96	mg							1	1640.21	mg
13408504	34558468	22228752
13408774	30105012	21453234										1	56.12	mg							1	582.29	mg
13410750	33208101	21600233							1	1.94	mg	1	4.26	mg	1	4.33	mg	1	36.86	mg	1	80	mg
13410910	32263948	27648581	1	457.36	mg				1	1.08	mg	1	2.89	mg	1	0.62	mg	1	128.57	mg	1	1221.55	mg
13411396	39683516	22726951													1	4.62	mg
13411591	36864067	20551718										1	2.73	mg							1	40	mg
13413967	34307494	24499400										1	0.81	mg
13414061	31743280	26376278										1	0.6	mg							1	280	mg
13415550	36196913	25548368							1	2	mg				1	107.88	mg				1	312.35	mg
13415837	31196635	26231045													1	0.92	mg				1	80	mg
13415870	33915296	26084617
13421698	33359225	27621208										1	28.59	mg	1	4.31	mg				1	40	mg
13421733	30009753	21677190										1	1.2	mg	1	41.68	mg
13423238	38352863	28224255										1	1.82	mg							1	80	mg
13424885	35342961	24741911
13425424	34431190	29210183
13428588	32596241	23990437																			1	30	mg
13429528	39250359	28318547													1	111.88	mg				1	200	mg
13434840	34561922	24410460	1	11.27	mg
13435698	35097728	29330438																			1	250	mg
13441205	31851222	22367569										1	1.63	mg							1	160	mg
13441630	36847935	27956743
13442558	30311657	22665778													1	81.75	mg				1	200	mg
13444096	35477442	25296603										1	8	mg							1	160	mg
13445589	32777036	20022423	1	1972.02	mg							1	9.16	mg							1	60	mg
13446842	35055830	25843446													1	101.24	mg				1	20	mg
13448955	33314987	23010698													1	6.71	mg
13450581	37174402	28941209										1	3.42	mg
13450897	34091430	21016810													1	0.44	mg				1	10	mg
13452498	34916066	21620259										1	6.86	mg							1	430.26	mg
13453133	39391668	24897717
13456784	38781024	26807276										1	23.24	mg							1	2055.5	mg
13461807	37796943	27122933	1	1732.47	mg							1	131.86	mg	1	499.1	mg
13466358	35031003	28174301
13466375	34714964	21011631							1	22.48	mg	1	44.24	mg				1	83.02	mg	1	1142.25	mg
13467066	38387397	27794492
13471464	34801216	22281600							1	0.69	mg				1	98.32	mg				1	120	mg
13471870	31114111	22209346													1	5.33	mg
13472341	30781626	26464322
13473186	33452310	24399345
13474913	30113181	27511998																			1	117.17	mg
13476942	34876524	25516569																			1	1011.73	mg
13480254	35997495	29235164							1	1.72	mg	1	7.8	mg							1	140	mg
13483804	39928079	24363664										1	43.54	mg
13483947	36301931	20464621	1	1004.07	mg																1	40	mg
13485392	35363538	22161587										1	7.13	mg							1	2440	mg
13489339	38986515	20739476
13490135	34643287	29237032	1	70.81	mg				1	3.9	mg				1	1333.41	mg	1	49.59	mg	1	1802.11	mg
13492756	39391126	29325178													1	60	mg				1	30	mg
13495682	31188923	28598367																			1	1898.86	mg
13495704	39758202	21868679										1	0.69	mg
13496639	34682387	26484716										1	30.58	mg							1	73.1	mg
13499005	31998189	20317279										1	26.03	mg	1	60	mg
13500729	37422776	27246915																			1	20	mg
13505755	37257840	22752582										1	52.02	mg	1	101.14	mg				1	2344.09	mg
13505805	33643151	22290741										1	4.08	mg							1	20	mg
13506251	33997505	28279742	1	956.84	mg							1	64.62	mg	1	355.43	mg	1	0.75	mg	1	370.17	mg
13509135	38345222	24303903																			1	20	mg
13511021	35569430	22431215
13512648	34034832	25653583										1	0.36	mg							1	120	mg
13513122	33405350	20658061
13513232	37487912	26125721																			1	602.17	mg
13514385	36833437	24313616																			1	140	mg
13515178	31855062	20762918							1	1.05	mg	1	1.84	mg	1	121.06	mg				1	3920.76	mg
13515219	32376597	28295102										1	8.71	mg
13517478	33335295	29627399
13517843	31468857	21504832																			1	2150.5	mg
13533304	32731291	23598679										1	10.16	mg
13536747	38812939	22877472							1	0.89	mg				1	7.11	mg				1	140	mg
13537559	33755900	21066640										1	79.77	mg							1	961.6	mg
13538053	31582323	22533821							1	54.39	mg	1	108.64	mg	1	448.58	mg	1	189.99	mg	1	772.2	mg
13542989	32410040	26702255																			1	120	mg
13549234	32620190	28270702
13550204	32848723	24781723				1	69.85	mg							1	253.98	mg	1	49.9	mg	1	338.21	mg
13552058	35417518	20719304																			1	60	mg
[truncated: 3,742 more rows]
