# Supplementary material for: Survival prediction for heart failure complicated by sepsis: based on machine learning methods
Source: Front Med (Lausanne). 2024 Oct 3;11:1410702. doi: 10.3389/fmed.2024.1410702 (PMC11484001; doi:10.3389/fmed.2024.1410702)
Supplement: Supplementary file 1 [file Data_Sheet_1.ZIP › 000 MIMIC/07.预后指标.csv]

subject_id	stay_id	hadm_id	admit_time	icu_intime	disch_time	icu_outtime	hosp_day	icu_day	is_dead	dead_time	is_hosp_dead	is_icu_dead	hosp_survival_day	icu_survival_day
10002013	39060235	23581541	18/5/2160 07:45:00	18/5/2160 10:00:53	23/5/2160 13:30:00	19/5/2160 17:33:33	5.24	1.31			0	0
10002155	33685454	23822395	4/8/2129 12:44:00	4/8/2129 12:45:00	18/8/2129 16:53:00	10/8/2129 17:02:38	14.17	6.18	1	10/3/2131	0	0	582.47	582.47
10002495	36753294	24982426	22/5/2141 20:17:00	22/5/2141 20:18:01	29/5/2141 17:41:00	27/5/2141 22:24:02	6.89	5.09			0	0
10002760	31831386	28094813	20/4/2141 07:15:00	20/4/2141 13:20:46	24/4/2141 13:31:00	21/4/2141 14:26:49	4.26	1.05			0	0
10003400	32128372	20214994	24/2/2137 10:00:00	25/2/2137 23:37:19	19/3/2137 15:45:00	10/3/2137 21:29:36	23.24	12.91	1	2/9/2137	0	0	189.58	188.02
10004235	34100191	24181354	24/2/2196 14:38:00	24/2/2196 17:07:00	4/3/2196 14:02:00	29/2/2196 15:58:02	8.98	4.95			0	0
10004401	32773003	29988601	23/1/2144 07:58:00	26/1/2144 22:28:04	6/2/2144 11:45:00	6/2/2144 13:44:15	14.16	10.64	1	18/6/2144	0	0	146.67	143.06
10005817	32604416	20626031	12/12/2132 01:43:00	15/12/2132 09:29:01	20/12/2132 15:04:00	17/12/2132 18:06:07	8.56	2.36	1	19/1/2135	0	0	767.93	764.6
10010058	33060379	26359957	18/11/2147 02:34:00	18/11/2147 03:19:00	19/11/2147 04:00:00	19/11/2147 08:53:33	1.06	1.23	1	19/11/2147	1	1	0.89	0.86
10010471	32119961	29842315	2/12/2155 19:36:00	2/12/2155 20:33:00	7/12/2155 15:30:00	7/12/2155 18:19:18	4.83	4.91	1	7/12/2155	1	1	4.18	4.14
10011938	31532954	29339128	4/5/2127 23:33:00	5/5/2127 03:30:07	14/5/2127 13:15:00	7/5/2127 15:37:19	9.57	2.51			0	0
10013643	33072499	22009484	30/9/2200 14:00:00	1/10/2200 08:42:08	9/10/2200 14:05:00	5/10/2200 18:16:16	9	4.4			0	0
10017531	35526828	22580355	22/9/2159 19:30:00	22/9/2159 19:30:55	24/10/2159 13:40:00	24/10/2159 14:57:16	31.76	31.81			0	0
10018081	37293400	21027282	18/12/2133 16:58:00	18/12/2133 17:10:00	12/1/2134 11:00:00	1/1/2134 14:44:53	24.75	13.9	1	28/10/2134	0	0	313.29	313.28
10022620	31953583	27180902	1/1/2174 18:51:00	1/1/2174 18:52:05	9/1/2174 13:52:00	7/1/2174 05:26:37	7.79	5.44			0	0
10023117	30057454	28872262	7/11/2171 21:37:00	14/11/2171 10:06:41	22/11/2171 15:30:00	18/11/2171 20:49:43	14.75	4.45	1	20/7/2175	0	0	1350.1	1343.58
10026161	39625056	24614671	11/11/2133 07:15:00	11/11/2133 12:46:18	15/11/2133 18:05:00	15/11/2133 20:13:04	4.45	4.31	1	15/11/2133	1	1	3.7	3.47
10027445	34499716	26275841	31/7/2142 00:32:00	31/7/2142 01:41:00	9/8/2142 17:30:00	3/8/2142 21:05:58	9.71	3.81	1	9/2/2146	0	0	1288.98	1288.93
10029224	37066488	25729446	24/9/2182 19:05:00	24/9/2182 19:05:49	30/9/2182 19:20:00	25/9/2182 21:32:50	6.01	1.1			0	0
10032381	34622731	20176432	27/6/2115 13:38:00	6/7/2115 00:40:02	17/8/2115 13:30:00	17/8/2115 16:15:45	50.99	42.65			0	0
10034553	36618406	26774222	23/6/2110 19:28:00	23/6/2110 19:32:11	28/6/2110 13:15:00	25/6/2110 15:05:04	4.74	1.81			0	0
10037483	37086676	26819958	2/8/2161 14:00:00	3/8/2161 10:33:00	15/8/2161 14:38:00	11/8/2161 23:30:32	13.03	8.54			0	0
10037861	34531557	24540843	14/3/2117 16:34:00	14/3/2117 16:34:58	24/3/2117 00:01:00	25/3/2117 02:35:08	9.31	10.42	1	24/3/2117	1	1	9.31	9.31
10038999	39711498	27189241	22/5/2131 21:49:00	22/5/2131 21:50:33	4/6/2131 13:43:00	31/5/2131 17:55:04	12.66	8.84			0	0
10039708	33281088	28258130	23/1/2140 16:19:00	23/1/2140 18:08:00	26/2/2140 18:15:00	8/2/2140 22:28:20	34.08	16.18			0	0
10040025	36107367	27996267	23/1/2148 12:18:00	24/1/2148 04:50:17	4/2/2148 20:51:00	30/1/2148 17:45:09	12.36	6.54	1	7/2/2148	0	0	14.49	13.8
10046234	32902460	24608062	26/4/2166 19:02:00	26/4/2166 19:06:21	14/5/2166 15:20:00	8/5/2166 13:14:50	17.85	11.76			0	0
10046679	32852186	28668282	14/1/2172 02:27:00	14/1/2172 05:16:00	24/1/2172 20:50:00	24/1/2172 22:56:59	10.77	10.74	1	24/1/2172	1	1	9.9	9.78
10047994	38822032	25111157	26/12/2119 10:15:00	26/12/2119 09:29:24	1/1/2120 11:39:00	29/12/2119 16:23:44	6.06	3.29			0	0
10048723	36542901	25762910	10/6/2185 21:56:00	11/6/2185 00:26:41	15/6/2185 15:10:00	13/6/2185 20:38:58	4.72	2.84	1	28/8/2185	0	0	78.09	77.98
10049941	36827644	20663764	10/6/2143 16:11:00	10/6/2143 16:12:54	11/6/2143 17:45:00	11/6/2143 18:30:36	1.07	1.1	1	11/11/2143	0	0	153.33	153.32
10051074	34313758	21350747	8/2/2180 09:25:00	8/2/2180 11:29:00	14/2/2180 12:40:00	9/2/2180 21:59:42	6.14	1.44	1	14/1/2181	0	0	340.61	340.52
10052938	39469411	25231169	2/5/2189 23:43:00	3/5/2189 05:27:18	7/5/2189 17:06:00	4/5/2189 10:54:37	4.72	1.23			0	0
10053854	38775178	22192970	23/10/2120 10:30:00	24/10/2120 10:11:27	28/10/2120 17:39:00	25/10/2120 16:49:28	5.3	1.28			0	0
10055344	35736966	29209451	31/10/2171 19:37:00	31/10/2171 19:38:25	2/11/2171 17:05:00	2/11/2171 19:46:41	1.89	2.01	1	2/11/2171	1	1	1.18	1.18
10055694	30350084	25049824	21/7/2118 12:33:00	21/7/2118 16:13:48	27/7/2118 17:58:00	25/7/2118 16:04:51	6.23	3.99	1	4/5/2122	0	0	1382.48	1382.32
10057218	36369483	28236354	30/12/2151 19:39:00	30/12/2151 19:56:51	5/1/2152 16:51:00	1/1/2152 00:03:03	5.88	1.17			0	0
10058974	34904321	26763452	9/8/2189 17:40:00	9/8/2189 17:41:32	15/8/2189 14:20:00	10/8/2189 22:31:23	5.86	1.2	1	26/2/2190	0	0	200.26	200.26
10060531	36935478	27040798	11/5/2153 12:29:00	15/5/2153 11:31:58	28/5/2153 17:00:00	16/5/2153 15:59:10	17.19	1.19	1	2/7/2161	0	0	2973.48	2969.52
10061303	31287291	24889301	5/8/2152 03:55:00	5/8/2152 09:31:23	10/8/2152 16:47:00	6/8/2152 13:07:56	5.54	1.15			0	0
10062617	31642608	24425655	13/8/2121 18:08:00	13/8/2121 19:22:00	17/8/2121 17:57:00	15/8/2121 15:12:44	3.99	1.83	1	1/9/2124	0	0	1114.24	1114.19
10063848	31332266	21345067	25/7/2177 04:29:00	27/7/2177 18:24:10	6/8/2177 13:20:00	30/7/2177 10:41:48	12.37	2.68			0	0
10067389	34081592	23577021	10/2/2116 22:32:00	10/2/2116 23:55:00	23/2/2116 00:00:00	24/2/2116 04:49:08	12.06	13.2	1	23/2/2116	0	1	12.06	12
10070311	37161165	23721596	23/11/2160 10:47:00	23/11/2160 11:27:00	28/11/2160 18:35:00	24/11/2160 20:56:20	5.33	1.4			0	0
10071869	34235968	20895291	31/12/2110 21:17:00	31/12/2110 23:22:00	12/1/2111 00:15:00	12/1/2111 01:28:43	11.12	11.09	1	12/1/2111	1	1	11.11	11.03
10076263	31003445	25634900	29/5/2196 03:55:00	29/5/2196 05:59:00	29/6/2196 16:35:00	31/5/2196 18:15:50	31.53	2.51			0	0
10078008	37567070	20600818	22/1/2167 21:16:00	22/1/2167 23:16:00	26/1/2167 13:56:00	23/1/2167 23:34:35	3.69	1.01	1	29/12/2167	0	0	340.11	340.03
10078805	30950523	20434240	21/7/2178 04:04:00	21/7/2178 07:47:00	22/7/2178 16:44:00	22/7/2178 17:18:24	1.53	1.4	1	22/7/2178	1	1	0.83	0.68
10082014	32988939	20221705	7/8/2185 20:43:00	7/8/2185 21:30:00	15/8/2185 13:15:00	10/8/2185 00:10:08	7.69	2.11			0	0
10082560	39703509	23284776	24/4/2180 02:55:00	26/4/2180 17:39:51	6/5/2180 20:21:00	6/5/2180 21:30:56	12.73	10.16	1	6/5/2180	1	1	11.88	9.26
10082662	34813627	23913187	29/7/2148 19:53:00	29/7/2148 21:44:00	3/8/2148 00:00:00	4/8/2148 00:08:42	4.17	5.1	1	3/8/2148	0	1	4.17	4.09
10089244	33563887	29469323	9/2/2128 21:50:00	10/2/2128 02:19:27	21/2/2128 18:35:00	19/2/2128 13:55:54	11.86	9.48	1	21/2/2128	1	0	11.09	10.9
10091141	37258034	22008683	19/3/2123 20:33:00	19/3/2123 21:59:00	3/4/2123 17:53:00	24/3/2123 21:38:02	14.89	4.99	1	14/4/2123	0	0	25.14	25.08
10094679	36938927	28902523	28/3/2138 11:33:00	28/3/2138 11:35:27	14/4/2138 17:53:00	12/4/2138 19:50:30	17.26	15.34			0	0
10094805	34488364	21370539	23/4/2182 19:14:00	23/4/2182 19:15:11	9/5/2182 13:20:00	29/4/2182 16:59:03	15.75	5.91	1	9/5/2182	1	0	15.2	15.2
10094811	31983721	28336192	19/1/2118 12:55:00	20/1/2118 00:05:00	27/1/2118 18:34:00	23/1/2118 15:51:01	8.24	3.66	1	24/12/2118	0	0	338.46	338
10095570	37685093	28612694	26/9/2148 03:38:00	26/9/2148 04:37:00	29/9/2148 10:50:00	29/9/2148 15:15:32	3.3	3.44	1	29/9/2148	1	1	2.85	2.81
10097659	32530604	22071424	9/1/2152 18:00:00	9/1/2152 18:17:46	13/1/2152 14:19:00	13/1/2152 17:34:53	3.85	3.97	1	13/1/2152	1	1	3.25	3.24
10098215	31800901	29752040	25/10/2117 20:40:00	25/10/2117 22:18:00	3/11/2117 16:30:00	31/10/2117 17:57:48	8.83	5.82	1	19/9/2118	0	0	328.14	328.07
10102878	33312557	20265910	21/3/2172 01:41:00	21/3/2172 01:41:43	4/4/2172 16:43:00	30/3/2172 15:12:05	14.63	9.56			0	0
10104308	33661789	27400652	28/8/2159 01:11:00	28/8/2159 18:08:38	18/9/2159 14:28:00	11/9/2159 21:39:45	21.55	14.15			0	0
10104450	31524085	23157316	9/10/2137 16:55:00	10/10/2137 07:46:25	13/10/2137 00:01:00	11/10/2137 09:20:16	3.3	1.07	1	13/10/2137	1	0	3.3	2.68
10106899	30008792	22953864	24/7/2178 12:43:00	24/7/2178 14:56:00	29/7/2178 22:41:00	30/7/2178 06:57:54	5.42	5.67	1	29/7/2178	1	1	4.47	4.38
10109956	37631738	26022059	5/5/2184 00:00:00	9/5/2184 14:57:38	4/6/2184 14:12:00	23/5/2184 22:23:29	30.59	14.31			0	0
10112484	38897817	23965558	30/5/2124 08:55:00	30/5/2124 10:18:00	12/6/2124 17:58:00	31/5/2124 18:23:30	13.38	1.34			0	0
10114932	39678298	21177187	9/5/2182 10:30:00	10/5/2182 10:38:03	14/5/2182 15:10:00	11/5/2182 18:13:12	5.19	1.32			0	0
10115397	36639474	28605901	21/12/2132 14:17:00	2/1/2133 10:10:49	30/1/2133 14:25:00	6/1/2133 17:18:47	40.01	4.3	1	12/2/2133	0	0	52.4	40.58
10119017	31009936	20229125	10/8/2159 23:55:00	10/8/2159 23:57:59	20/8/2159 21:40:00	19/8/2159 21:09:43	9.91	8.88	1	20/8/2159	1	0	9	9
10119872	37065927	22318477	25/4/2160 02:16:00	25/4/2160 03:48:00	28/4/2160 19:30:00	28/4/2160 19:30:50	3.72	3.65	1	7/5/2160	0	0	11.91	11.84
10121453	34189958	21172289	28/6/2159 18:54:00	28/6/2159 21:46:07	8/7/2159 14:15:00	30/6/2159 15:15:08	9.81	1.73			0	0
10122589	33633382	22117307	16/4/2178 08:56:00	16/4/2178 09:32:00	29/4/2178 15:20:00	29/4/2178 15:43:43	13.27	13.26	1	10/9/2180	0	0	877.63	877.6
10125047	37629882	26680668	18/1/2180 23:15:00	18/1/2180 23:16:32	1/2/2180 13:30:00	1/2/2180 13:55:59	13.59	13.61			0	0
10125876	30696672	22053079	16/2/2168 17:50:00	16/2/2168 17:51:21	22/2/2168 19:55:00	23/2/2168 09:42:43	6.09	6.66	1	22/2/2168	1	1	5.26	5.26
10126957	33209076	21978689	6/12/2163 18:37:00	6/12/2163 18:37:58	20/12/2163 18:37:00	8/12/2163 16:27:52	14	1.91			0	0
10127936	39916050	20688231	6/10/2165 20:25:00	10/10/2165 09:07:56	14/10/2165 17:40:00	13/10/2165 14:44:28	7.89	3.23			0	0
10132217	34001306	23597467	2/10/2143 04:24:00	2/10/2143 05:05:00	4/10/2143 19:22:00	4/10/2143 20:55:09	2.62	2.66	1	4/10/2143	1	1	1.82	1.79
10132611	31179345	28996766	22/2/2168 03:06:00	22/2/2168 05:05:00	2/3/2168 17:15:00	24/2/2168 16:36:01	9.59	2.48	1	2/3/2168	1	0	8.87	8.79
10133367	32715099	28722095	9/10/2167 11:00:00	9/10/2167 10:17:22	15/10/2167 15:05:00	10/10/2167 16:53:34	6.17	1.28			0	0
10135376	32058495	24984050	8/8/2179 17:33:00	11/8/2179 18:18:10	19/8/2179 17:58:00	19/8/2179 19:21:58	11.02	8.04	1	19/8/2179	1	1	10.27	7.24
10135557	32726628	26612112	25/3/2141 18:05:00	25/3/2141 20:37:00	31/3/2141 09:26:00	27/3/2141 23:21:34	5.64	2.11	1	14/10/2141	0	0	202.25	202.14
10135595	38628397	29216481	1/4/2122 10:45:00	1/4/2122 12:13:19	13/4/2122 13:00:00	10/4/2122 23:13:08	12.09	9.46			0	0
10136619	31093046	23362878	16/1/2141 16:18:00	16/1/2141 18:09:00	29/1/2141 11:00:00	29/1/2141 13:47:01	12.78	12.82	1	29/1/2141	1	1	12.32	12.24
10138206	33712680	29096936	9/11/2156 18:10:00	17/11/2156 07:43:22	30/11/2156 16:09:00	23/11/2156 20:48:01	20.92	6.54	1	18/3/2157	0	0	128.24	120.68
10141173	38092675	28722241	19/9/2112 11:05:00	20/9/2112 10:09:24	27/9/2112 17:05:00	25/9/2112 16:17:53	8.25	5.26			0	0
10144145	39712677	29668384	2/1/2115 20:41:00	2/1/2115 20:41:16	3/4/2115 04:30:00	17/1/2115 18:31:29	90.33	14.91	1	3/4/2115	1	0	90.14	90.14
10149959	32464420	21062891	21/5/2151 23:22:00	22/5/2151 01:33:03	11/6/2151 14:30:00	23/5/2151 17:06:10	20.63	1.65	1	30/7/2151	0	0	69.03	68.94
10150335	33705553	24113307	9/9/2144 20:15:00	9/9/2144 20:17:02	17/9/2144 18:30:00	17/9/2144 22:00:31	7.93	8.07	1	17/9/2144	1	1	7.16	7.15
10151556	37542315	20815067	7/2/2184 23:34:00	8/2/2184 00:59:02	31/3/2184 19:00:00	10/2/2184 12:42:19	52.81	2.49	1	5/4/2184	0	0	57.02	56.96
10152017	32991546	24900647	11/2/2146 00:48:00	11/2/2146 03:03:00	15/2/2146 15:38:00	12/2/2146 22:37:45	4.62	1.82	1	24/12/2146	0	0	315.97	315.87
10156119	32532366	23624254	25/3/2138 15:58:00	25/3/2138 15:58:53	2/4/2138 13:05:00	30/3/2138 19:08:54	7.88	5.13			0	0
10156659	35597440	25149989	11/1/2166 18:57:00	13/1/2166 15:08:10	26/1/2166 17:00:00	20/1/2166 00:36:49	14.92	6.39			0	0
10157454	38216308	27280709	5/5/2182 05:47:00	5/5/2182 07:57:00	30/5/2182 18:30:00	8/5/2182 18:27:30	25.53	3.44			0	0
10157542	32691391	29832939	5/5/2164 08:37:00	7/5/2164 22:22:35	24/5/2164 19:57:00	9/5/2164 20:34:04	19.47	1.92	1	31/5/2164	0	0	25.64	23.07
10160622	37309694	28904663	5/1/2176 21:38:00	6/1/2176 19:00:12	19/1/2176 14:23:00	8/1/2176 16:42:33	13.7	1.9	1	27/3/2181	0	0	1907.1	1906.21
10161042	34912691	29090018	14/8/2177 20:03:00	14/8/2177 21:41:00	20/8/2177 11:00:00	20/8/2177 12:01:47	5.62	5.6	1	8/7/2178	0	0	327.16	327.1
10163041	36574609	22909058	17/9/2171 00:54:00	17/9/2171 01:22:54	20/9/2171 16:30:00	20/9/2171 16:46:00	3.65	3.64	1	8/11/2171	0	0	51.96	51.94
10164170	37688390	21635159	1/6/2163 03:27:00	7/6/2163 03:00:36	12/6/2163 16:00:00	8/6/2163 21:19:25	11.52	1.76	1	12/6/2163	1	0	10.86	4.87
10165522	30227758	25553910	29/7/2154 15:24:00	9/8/2154 10:29:20	23/8/2154 19:14:00	13/8/2154 14:50:16	25.16	4.18			0	0
10169328	33780803	24837691	14/6/2194 17:44:00	14/6/2194 17:45:27	25/6/2194 11:30:00	17/6/2194 18:44:32	10.74	3.04	1	3/12/2194	0	0	171.26	171.26
10169726	35268649	22012406	13/8/2160 14:45:00	18/8/2160 10:36:09	26/8/2160 16:30:00	19/8/2160 18:27:18	13.07	1.33			0	0
10170022	30946357	26174955	21/1/2166 14:59:00	21/1/2166 15:00:28	2/2/2166 16:44:00	27/1/2166 19:40:46	12.07	6.19			0	0
10172206	33763325	26783176	7/5/2185 04:27:00	7/5/2185 07:08:00	25/5/2185 18:30:00	20/5/2185 09:44:10	18.59	13.11			0	0
10178581	33296518	22314860	13/5/2158 11:38:00	13/5/2158 11:38:41	18/5/2158 13:50:00	16/5/2158 21:42:01	5.09	3.42	1	2/5/2160	0	0	719.52	719.51
10179383	35437796	20170028	9/8/2183 19:37:00	9/8/2183 20:20:00	18/8/2183 19:00:00	18/8/2183 15:48:47	8.97	8.81	1	18/8/2183	1	1	8.18	8.15
10181673	36096029	22753719	9/12/2185 20:01:00	10/12/2185 11:28:30	13/12/2185 13:35:00	11/12/2185 18:37:09	3.73	1.3			0	0
10183019	36253164	23446097	25/10/2189 10:29:00	25/10/2189 12:11:46	30/10/2189 19:13:00	27/10/2189 20:35:34	5.36	2.35			0	0
10184327	35263906	28576249	4/1/2132 10:09:00	4/1/2132 11:29:00	7/1/2132 16:30:00	5/1/2132 19:45:48	3.26	1.35	1	1/11/2138	0	0	2492.58	2492.52
10184623	33814001	22810854	28/9/2117 18:42:00	28/9/2117 23:08:47	30/9/2117 14:30:00	30/9/2117 14:30:38	1.83	1.64	1	4/10/2117	0	0	5.22	5.04
10186442	30447359	26708959	29/11/2167 00:27:00	29/11/2167 02:13:00	14/12/2167 15:39:00	1/12/2167 18:39:25	15.63	2.69	1	16/2/2168	0	0	78.98	78.91
10186925	34241430	22362747	17/5/2189 20:07:00	26/5/2189 18:57:57	13/6/2189 17:15:00	9/6/2189 16:36:09	26.88	13.9	1	18/3/2194	0	0	1765.16	1756.21
10187935	36408512	29968077	12/9/2159 06:20:00	12/9/2159 07:45:00	5/10/2159 15:41:00	18/9/2159 16:55:37	23.39	6.38	1	3/11/2159	0	0	51.74	51.68
10187951	38484145	27461751	26/7/2116 23:46:00	26/7/2116 23:46:45	3/8/2116 17:24:00	30/7/2116 21:29:33	7.73	3.9			0	0
10188275	34860321	20124676	23/10/2144 08:00:00	23/10/2144 16:19:43	29/10/2144 16:30:00	25/10/2144 17:45:54	6.35	2.06			0	0
10188935	31689161	22289170	28/4/2164 13:51:00	28/4/2164 13:54:26	7/5/2164 17:20:00	2/5/2164 14:03:16	9.15	4.01			0	0
10190973	35511902	26180856	25/12/2144 16:24:00	25/12/2144 17:23:00	5/1/2145 21:50:00	5/1/2145 22:38:44	11.23	11.22	1	5/1/2145	1	1	10.32	10.28
10192402	30210602	23507439	13/3/2184 07:58:00	13/3/2184 09:23:00	20/3/2184 13:25:00	17/3/2184 18:26:11	7.23	4.38	1	18/9/2184	0	0	188.67	188.61
10193065	35158537	23614190	27/12/2128 16:19:00	27/12/2128 17:18:00	1/1/2129 17:15:00	30/12/2128 02:47:12	5.04	2.4			0	0
10196711	35988506	29467075	6/3/2166 07:45:00	6/3/2166 11:29:37	11/3/2166 18:00:00	9/3/2166 11:23:01	5.43	3			0	0
10197095	38422103	29014163	13/8/2144 17:40:00	15/8/2144 10:52:06	25/8/2144 03:15:00	24/8/2144 17:09:48	11.4	9.26	1	25/8/2144	1	0	11.26	9.55
10209410	38083515	28866593	13/11/2166 16:00:00	13/11/2166 21:47:50	22/11/2166 17:00:00	15/11/2166 13:20:53	9.04	1.65			0	0
10212705	38285505	22644952	16/10/2157 21:24:00	16/10/2157 21:25:18	18/10/2157 18:50:00	18/10/2157 21:37:25	1.89	2.01	1	18/10/2157	1	1	1.11	1.11
10213275	37496349	21304898	15/3/2117 20:55:00	17/3/2117 21:22:11	31/3/2117 17:28:00	19/3/2117 15:57:43	15.86	1.77	1	26/5/2117	0	0	71.13	69.11
10213803	33806045	26821904	4/7/2189 16:08:00	4/7/2189 22:33:58	10/7/2189 13:45:00	8/7/2189 18:33:37	5.9	3.83			0	0
10214395	35166659	27615966	10/7/2180 07:15:00	10/7/2180 16:40:46	31/7/2180 17:09:00	15/7/2180 18:16:56	21.41	5.07			0	0
10215345	30509773	22129264	25/1/2135 17:25:00	25/1/2135 17:32:00	7/2/2135 05:30:00	31/1/2135 14:39:05	12.5	5.88	1	7/2/2135	1	0	12.27	12.27
10217067	34598926	26531964	16/7/2132 16:29:00	16/7/2132 17:52:00	24/7/2132 16:00:00	19/7/2132 14:39:21	7.98	2.87	1	7/8/2132	0	0	21.31	21.26
10218191	37335507	29789269	27/11/2132 23:04:00	28/11/2132 00:12:00	1/12/2132 23:29:00	1/12/2132 17:33:38	4.02	3.72	1	1/12/2132	1	1	3.04	2.99
10221321	36056798	29361807	11/9/2126 21:38:00	11/9/2126 23:18:00	17/9/2126 16:00:00	13/9/2126 02:06:29	5.77	1.12			0	0
10223372	39703863	29521933	5/12/2164 16:20:00	7/12/2164 04:41:16	20/12/2164 18:09:00	18/12/2164 22:50:44	15.08	11.76			0	0
10224171	30353595	22869503	16/2/2189 19:38:00	24/2/2189 09:41:14	3/3/2189 15:40:00	27/2/2189 20:49:31	14.83	3.46	1	1/7/2190	0	0	499.18	491.6
10225380	35121579	25815808	12/6/2131 17:26:00	12/6/2131 17:27:03	28/6/2131 17:55:00	19/6/2131 22:18:35	16.02	7.2	1	22/7/2131	0	0	39.27	39.27
10225619	39527567	21605488	9/5/2129 07:47:00	9/5/2129 07:49:07	17/5/2129 19:20:00	13/5/2129 18:47:35	8.48	4.46			0	0
10228633	33048696	26805687	27/6/2139 15:14:00	27/6/2139 17:40:03	1/7/2139 13:30:00	1/7/2139 14:18:09	3.93	3.86	1	16/8/2139	0	0	49.37	49.26
10229302	30506381	26194242	8/9/2132 23:35:00	8/9/2132 23:42:01	20/9/2132 18:58:00	13/9/2132 12:18:36	11.81	4.53	1	25/9/2132	0	0	16.02	16.01
10229642	33083400	23745473	4/7/2133 07:15:00	4/7/2133 08:37:37	9/7/2133 15:45:00	6/7/2133 14:06:28	5.35	2.23			0	0
10230936	34698361	20449497	4/8/2111 21:36:00	4/8/2111 22:01:00	12/8/2111 16:32:00	6/8/2111 22:36:11	7.79	2.02	1	19/8/2111	0	0	14.1	14.08
10231100	33616672	22879976	6/7/2139 15:59:00	6/7/2139 15:59:40	14/7/2139 16:32:00	11/7/2139 21:31:06	8.02	5.23			0	0
10232096	36769579	27555154	1/1/2127 14:00:00	2/1/2127 10:32:24	7/1/2127 17:30:00	4/1/2127 15:17:12	6.15	2.2			0	0
10233597	32580800	27468267	13/12/2187 14:13:00	13/12/2187 14:13:34	11/1/2188 13:15:00	26/12/2187 02:47:39	28.96	12.52			0	0
10234596	36436111	26179011	20/7/2120 21:00:00	20/7/2120 22:22:47	12/8/2120 17:45:00	23/7/2120 21:21:18	22.86	2.96			0	0
10236326	37307878	22813114	12/9/2122 06:05:00	12/9/2122 06:06:16	17/10/2122 12:15:00	17/10/2122 12:46:08	35.26	35.28			0	0
10237665	30765788	29914524	2/10/2179 14:25:00	5/10/2179 06:31:28	9/10/2179 01:30:00	9/10/2179 01:49:13	6.46	3.8	1	13/10/2179	0	0	10.4	7.73
10240784	30704180	26416971	11/11/2185 19:08:00	18/11/2185 11:16:26	25/11/2185 13:50:00	20/11/2185 21:22:33	13.78	2.42			0	0
10241953	35274804	22702536	20/9/2164 12:38:00	20/9/2164 12:38:26	25/9/2164 16:50:00	22/9/2164 17:54:08	5.18	2.22			0	0
10244629	35307109	29363741	14/10/2178 23:27:00	14/10/2178 23:28:24	28/10/2178 18:27:00	17/10/2178 18:56:37	13.79	2.81			0	0
10246670	37488447	26812375	25/8/2114 20:34:00	25/8/2114 21:30:00	10/9/2114 12:00:00	10/9/2114 12:16:02	15.64	15.62	1	1/3/2115	0	0	187.14	187.1
10247228	34836936	23902528	9/10/2149 11:49:00	9/10/2149 11:50:06	25/10/2149 16:36:00	12/10/2149 20:46:13	16.2	3.37	1	10/12/2149	0	0	61.51	61.51
10253146	33113606	26685114	9/5/2183 21:53:00	9/5/2183 23:41:00	18/5/2183 14:10:00	14/5/2183 17:29:34	8.68	4.74	1	3/5/2184	0	0	359.09	359.01
10254249	33474097	22765854	1/6/2181 00:00:00	1/6/2181 21:19:22	12/6/2181 14:35:00	4/6/2181 20:31:11	11.61	2.97			0	0
10257550	39064261	20105129	25/6/2115 22:13:00	25/6/2115 22:54:00	7/7/2115 18:21:00	2/7/2115 19:07:51	11.84	6.84	1	31/10/2115	0	0	127.07	127.05
10257607	37679326	22248897	27/11/2161 14:52:00	27/11/2161 15:49:00	10/12/2161 12:30:00	10/12/2161 12:55:43	12.9	12.88	1	13/12/2161	0	0	15.38	15.34
10259507	38285086	29639211	22/4/2157 00:51:00	22/4/2157 03:13:46	30/4/2157 15:31:00	25/4/2157 18:39:11	8.61	3.64			0	0
10259667	35629197	24389378	18/4/2171 12:35:00	18/4/2171 18:00:17	23/4/2171 12:55:00	21/4/2171 21:24:07	5.01	3.14	1	29/9/2180	0	0	3451.48	3451.25
10259898	31628207	23409326	8/1/2169 08:02:00	8/1/2169 09:48:00	14/1/2169 19:00:00	9/1/2169 22:44:36	6.46	1.54	1	10/2/2169	0	0	32.67	32.59
10260254	33528731	28861371	4/12/2147 21:03:00	4/12/2147 21:05:35	15/12/2147 18:10:00	11/12/2147 15:17:04	10.88	6.76			0	0
10260297	31598080	27553316	20/12/2138 00:09:00	23/12/2138 10:05:48	27/12/2138 17:02:00	25/12/2138 18:11:52	7.7	2.34			0	0
10263098	32118761	29438982	17/9/2154 16:32:00	17/9/2154 18:42:00	22/9/2154 15:56:00	19/9/2154 01:40:08	4.98	1.29	1	22/1/2155	0	0	126.31	126.22
10265482	32976412	29476567	28/3/2129 17:14:00	3/4/2129 18:23:05	15/4/2129 17:07:00	8/4/2129 18:04:14	18	4.99			0	0
10267709	32344444	22950361	9/3/2184 20:21:00	9/3/2184 21:45:45	13/3/2184 17:24:00	13/3/2184 17:24:20	3.88	3.82	1	27/7/2186	0	0	869.15	869.09
10268465	37580514	26971392	14/10/2149 23:27:00	14/10/2149 23:28:21	8/11/2149 15:30:00	17/10/2149 08:59:31	24.67	2.4			0	0
10268877	30109460	25238883	28/2/2181 22:53:00	28/2/2181 22:54:04	3/4/2181 16:35:00	3/4/2181 16:45:46	33.74	33.74	1	5/5/2181	0	0	65.05	65.05
10269234	32323717	24100542	3/6/2151 13:12:00	3/6/2151 13:16:20	7/6/2151 23:30:00	8/6/2151 02:37:15	4.43	4.56	1	7/6/2151	1	1	3.45	3.45
10271227	35759923	20282439	24/6/2133 11:55:00	24/6/2133 13:02:00	28/6/2133 19:35:00	26/6/2133 16:54:50	4.32	2.16			0	0
10272425	34473424	22961529	1/10/2141 12:36:00	1/10/2141 15:50:00	8/10/2141 13:00:00	3/10/2141 16:49:54	7.02	2.04	1	9/1/2142	0	0	99.48	99.34
10274145	36007916	28546638	28/11/2172 15:43:00	1/12/2172 10:23:54	14/12/2172 14:30:00	12/12/2172 13:00:49	15.95	11.11			0	0
10276569	32640218	26586274	29/9/2139 11:49:00	29/9/2139 13:13:19	10/10/2139 16:28:00	4/10/2139 15:06:39	11.19	5.08			0	0
10277901	39832218	23194882	12/11/2136 20:52:00	12/11/2136 20:53:01	24/11/2136 17:37:00	17/11/2136 17:56:14	11.86	4.88	1	14/6/2137	0	0	213.13	213.13
10280267	32289289	28165613	7/3/2152 18:10:00	13/3/2152 10:33:08	18/3/2152 16:00:00	15/3/2152 19:00:12	10.91	2.35			0	0
10281759	31840907	22790694	8/4/2178 23:07:00	9/4/2178 00:23:00	13/4/2178 16:00:00	10/4/2178 00:54:22	4.7	1.02	1	8/6/2178	0	0	60.04	59.98
10286301	36378944	28567609	24/5/2140 04:30:00	24/5/2140 06:38:00	3/6/2140 19:41:00	31/5/2140 18:59:23	10.63	7.51			0	0
10288279	32716397	27712427	2/11/2113 20:12:00	2/11/2113 22:44:00	7/11/2113 18:53:00	4/11/2113 22:23:38	4.95	1.99	1	15/9/2114	0	0	316.16	316.05
10289937	32091208	25495505	14/4/2118 20:22:00	14/4/2118 23:10:00	19/4/2118 18:05:00	17/4/2118 16:16:49	4.9	2.71	1	25/5/2118	0	0	40.15	40.03
10289973	30201512	26155040	12/7/2120 14:33:00	12/7/2120 14:34:24	30/7/2120 17:15:00	30/7/2120 18:18:01	18.11	18.16			0	0
10291088	36685020	24270005	10/5/2128 02:03:00	10/5/2128 04:13:00	14/5/2128 12:03:00	11/5/2128 18:26:25	4.42	1.59	1	20/5/2129	0	0	374.91	374.82
10292388	35816524	25667560	3/1/2136 14:00:00	4/1/2136 09:38:44	9/1/2136 15:17:00	5/1/2136 16:47:57	6.05	1.3			0	0
10295020	39726152	24995523	8/6/2147 21:04:00	8/6/2147 22:01:00	16/6/2147 16:56:00	15/6/2147 16:09:03	7.83	6.76	1	20/7/2147	0	0	41.12	41.08
10297774	38456861	26119212	23/11/2192 20:41:00	24/11/2192 20:38:16	15/12/2192 18:04:00	1/12/2192 18:25:19	21.89	6.91	1	4/11/2196	0	0	1441.14	1440.14
10302157	33918239	24530152	17/3/2189 13:05:00	17/3/2189 14:33:00	12/5/2189 20:54:00	5/4/2189 02:52:52	56.33	18.51	1	3/11/2189	0	0	230.45	230.39
10303361	30892317	25112963	16/3/2187 21:05:00	18/3/2187 03:37:30	23/3/2187 13:00:00	19/3/2187 22:49:16	6.66	1.8			0	0
10304210	37346679	24137224	2/6/2128 10:34:00	4/6/2128 17:53:54	6/6/2128 04:30:00	6/6/2128 08:48:28	3.75	1.62	1	6/6/2128	1	1	3.56	1.25
10306412	37766106	25734192	22/9/2173 17:00:00	25/9/2173 02:58:54	30/9/2173 14:10:00	27/9/2173 07:58:34	7.88	2.21			0	0
10307096	32562411	26702175	28/5/2186 15:08:00	29/5/2186 09:12:18	3/6/2186 13:20:00	30/5/2186 15:07:46	5.93	1.25			0	0
10311900	37996023	29060353	28/2/2164 17:01:00	1/3/2164 19:59:15	8/3/2164 13:51:00	4/3/2164 14:33:09	8.87	2.77			0	0
10316033	38065034	27529381	5/1/2158 16:14:00	18/1/2158 10:39:42	12/2/2158 17:35:00	26/1/2158 22:44:40	38.06	8.5	1	12/2/2158	1	0	37.32	24.56
10316172	33684938	20633807	10/11/2122 23:40:00	10/11/2122 23:40:50	12/11/2122 09:10:00	12/11/2122 10:51:57	1.4	1.47	1	12/11/2122	1	1	1.01	1.01
10318302	31872137	20603801	3/6/2156 14:18:00	3/6/2156 15:38:00	14/6/2156 15:00:00	6/6/2156 17:35:18	11.03	3.08	1	25/8/2156	0	0	82.4	82.35
10320289	35981138	29796943	2/5/2161 20:03:00	2/5/2161 20:04:20	21/5/2161 13:24:00	6/5/2161 23:52:46	18.72	4.16			0	0
10321446	33367754	26487233	26/7/2179 22:25:00	27/7/2179 00:34:00	14/8/2179 15:23:00	3/8/2179 10:14:45	18.71	7.4			0	0
10321569	36369992	24124902	12/12/2143 13:36:00	12/12/2143 13:37:10	31/12/2143 19:00:00	23/12/2143 22:02:45	19.23	11.35			0	0
10321613	36398180	29807103	30/10/2158 19:32:00	30/10/2158 19:33:33	25/11/2158 14:49:00	7/11/2158 20:52:36	25.8	8.05	1	21/1/2160	0	0	447.19	447.19
10326798	37931604	23870114	14/7/2165 01:36:00	14/7/2165 01:38:04	23/7/2165 16:00:00	17/7/2165 21:53:47	9.6	3.84			0	0
10331854	31132384	21008158	4/8/2161 13:31:00	4/8/2161 15:01:00	8/8/2161 16:00:00	5/8/2161 15:17:50	4.1	1.01	1	10/8/2161	0	0	5.44	5.37
10331939	33807006	24567486	21/12/2185 21:41:00	21/12/2185 23:13:00	28/12/2185 18:12:00	24/12/2185 18:35:47	6.85	2.81			0	0
10332328	38240671	24096560	16/9/2190 21:47:00	16/9/2190 23:58:00	19/9/2190 16:49:00	18/9/2190 22:57:22	2.79	1.96			0	0
10335293	32283185	23619901	16/12/2201 18:44:00	16/12/2201 21:07:00	25/12/2201 15:22:00	18/12/2201 21:53:04	8.86	2.03	1	3/10/2204	0	0	1021.22	1021.12
10336412	37156413	24526880	30/1/2195 21:22:00	31/1/2195 02:14:47	6/2/2195 15:58:00	2/2/2195 14:02:29	6.78	2.49	1	23/2/2195	0	0	23.11	22.91
10336837	31261940	26999400	3/6/2123 04:44:00	3/6/2123 04:46:12	9/6/2123 17:54:00	5/6/2123 19:19:10	6.55	2.61			0	0
10337896	33920408	23504565	26/6/2184 01:24:00	26/6/2184 04:10:00	17/7/2184 13:35:00	17/7/2184 13:38:59	21.51	21.4	1	19/9/2185	0	0	449.94	449.83
10339317	36320742	26032056	26/9/2174 13:54:00	26/9/2174 15:55:00	16/10/2174 16:04:00	29/9/2174 22:37:51	20.09	3.28	1	25/12/2174	0	0	89.42	89.34
10340850	31210771	27111482	16/1/2194 23:08:00	17/1/2194 11:28:45	25/1/2194 12:20:00	19/1/2194 10:50:44	8.55	1.97			0	0
10342123	34158968	23603937	12/10/2163 12:51:00	12/10/2163 12:51:50	30/10/2163 14:52:00	30/10/2163 17:11:03	18.08	18.18	1	30/10/2163	1	1	17.46	17.46
10342727	33019239	24641962	3/9/2165 14:55:00	5/9/2165 10:24:25	20/9/2165 12:28:00	9/9/2165 09:05:54	16.9	3.95			0	0
10343782	36359958	28022848	4/7/2177 07:15:00	4/7/2177 12:20:39	13/7/2177 12:28:00	5/7/2177 15:38:49	9.22	1.14			0	0
10347400	34242423	29775800	16/5/2161 16:15:00	19/5/2161 16:46:06	4/6/2161 14:00:00	24/5/2161 13:03:37	18.91	4.85	1	13/6/2168	0	0	2584.32	2581.3
10350119	34776044	22478414	11/12/2140 18:34:00	11/12/2140 19:50:00	9/1/2141 17:25:00	26/12/2140 15:37:48	28.95	14.82	1	25/10/2142	0	0	682.23	682.17
10350231	36917892	20862731	31/12/2153 23:43:00	1/1/2154 01:09:31	6/1/2154 14:11:00	2/1/2154 18:55:22	5.6	1.74			0	0
10350488	36891438	28817955	7/5/2142 18:52:00	7/5/2142 19:55:00	26/5/2142 19:22:00	13/5/2142 21:33:40	19.02	6.07			0	0
10354217	38056861	27934121	19/6/2159 20:24:00	19/6/2159 21:31:00	9/7/2159 16:30:00	24/6/2159 12:29:03	19.84	4.62			0	0
10355856	36975675	29999625	7/11/2157 11:18:00	7/11/2157 11:51:00	22/12/2157 20:45:00	29/11/2157 15:00:36	45.39	22.13			0	0
10356341	36933920	27114971	22/11/2174 22:38:00	22/11/2174 23:25:00	26/11/2174 16:40:00	26/11/2174 18:33:49	3.75	3.8	1	26/11/2174	1	1	3.06	3.02
10357013	36800713	25245127	30/3/2176 10:55:00	30/3/2176 11:45:00	4/4/2176 16:28:00	2/4/2176 15:50:07	5.23	3.17			0	0
10357863	38145046	25031044	4/3/2118 00:00:00	4/3/2118 15:54:25	14/4/2118 16:50:00	30/3/2118 21:51:13	41.7	26.25	1	14/4/2118	1	0	41	40.34
10358788	32061991	25497076	6/5/2142 05:58:00	6/5/2142 07:43:48	14/5/2142 16:48:00	10/5/2142 15:08:44	8.45	4.31	1	21/6/2142	0	0	45.75	45.68
10364180	38328675	29198464	19/11/2172 06:33:00	19/11/2172 08:37:00	27/11/2172 15:00:00	20/11/2172 18:29:39	8.35	1.41	1	21/9/2173	0	0	305.73	305.64
10368327	30946246	29867223	18/2/2151 13:16:00	18/2/2151 18:22:37	24/2/2151 19:00:00	23/2/2151 20:53:45	6.24	5.1	1	10/10/2152	0	0	599.45	599.23
10371441	38859514	27030337	29/5/2187 06:51:00	29/5/2187 09:14:00	23/6/2187 14:37:00	8/6/2187 19:00:50	25.32	10.41			0	0
10373014	34488224	25329043	15/1/2154 22:37:00	15/1/2154 23:47:00	19/1/2154 10:10:00	18/1/2154 23:14:31	3.48	2.98	1	19/1/2154	1	0	3.06	3.01
10377016	31272814	28191223	5/5/2150 12:41:00	5/5/2150 14:17:00	12/5/2150 10:00:00	6/5/2150 18:06:07	6.89	1.16			0	0
10378641	38618039	25458469	20/4/2195 17:09:00	20/4/2195 18:53:00	27/4/2195 21:00:00	27/4/2195 22:49:03	7.16	7.16	1	27/4/2195	1	1	6.29	6.21
10378991	37980262	29376343	8/10/2175 22:19:00	8/10/2175 22:20:08	23/10/2175 10:30:00	17/10/2175 12:07:42	14.51	8.57	1	23/10/2175	1	0	14.07	14.07
10380034	33464058	28071767	5/9/2119 21:07:00	5/9/2119 21:07:36	15/9/2119 16:52:00	14/9/2119 15:30:12	9.82	8.77			0	0
10386454	39779998	28877629	4/1/2172 16:33:00	8/1/2172 10:48:45	13/1/2172 17:10:00	11/1/2172 12:46:07	9.03	3.08			0	0
10387999	33915555	22195310	22/8/2167 12:19:00	22/8/2167 12:19:58	27/8/2167 12:35:00	27/8/2167 12:41:30	5.01	5.01			0	0
10388400	34033218	23303089	21/6/2137 00:27:00	21/6/2137 01:23:01	11/8/2137 18:37:00	24/6/2137 23:12:55	51.76	3.91			0	0
10390828	33978454	27024453	7/8/2181 03:24:00	7/8/2181 05:33:00	15/8/2181 14:08:00	11/8/2181 18:30:39	8.45	4.54	1	6/12/2181	0	0	120.86	120.77
10391782	31835980	26794877	15/1/2158 23:17:00	15/1/2158 23:17:55	20/1/2158 08:30:00	20/1/2158 13:21:01	4.38	4.59	1	20/1/2158	1	1	4.03	4.03
10402810	33031972	23951807	29/8/2142 00:35:00	29/8/2142 03:02:00	3/9/2142 18:21:00	1/9/2142 19:47:33	5.74	3.7	1	22/10/2142	0	0	53.98	53.87
10402903	34317305	22331866	4/7/2148 00:25:00	4/7/2148 00:26:26	11/7/2148 16:56:00	6/7/2148 21:10:16	7.69	2.86			0	0
10404585	39929091	25051516	18/10/2170 14:00:00	18/10/2170 15:21:13	26/10/2170 18:00:00	20/10/2170 09:50:10	8.17	1.77			0	0
10406065	31882541	29031413	23/9/2139 18:00:00	4/10/2139 09:52:14	24/10/2139 13:47:00	7/10/2139 14:22:12	30.82	3.19	1	24/10/2139	1	0	30.25	19.59
10408681	35973102	26770052	31/3/2126 10:56:00	31/3/2126 12:01:00	4/4/2126 18:54:00	4/4/2126 18:54:24	4.33	4.29	1	6/4/2126	0	0	5.54	5.5
10411160	32060994	29279148	23/9/2162 12:38:00	29/9/2162 12:29:44	11/10/2162 15:59:00	2/10/2162 17:35:20	18.14	3.21	1	26/7/2164	0	0	671.47	665.48
10414077	38745769	26626508	13/4/2189 10:59:00	13/4/2189 16:13:00	25/4/2189 18:40:00	16/4/2189 12:17:52	12.32	2.84			0	0
10414307	37531021	20214648	12/10/2122 06:59:00	12/10/2122 08:42:00	15/10/2122 17:20:00	13/10/2122 19:44:37	3.43	1.46	1	26/11/2122	0	0	44.71	44.64
10417530	32074914	22574967	26/12/2133 23:48:00	27/12/2133 00:49:00	22/1/2134 17:45:00	5/1/2134 12:03:01	26.75	9.47			0	0
10418381	39215891	21285501	17/9/2173 15:45:00	17/9/2173 19:02:49	20/9/2173 13:50:00	18/9/2173 21:39:03	2.92	1.11			0	0
10422699	39634792	27044055	11/10/2143 16:42:00	11/10/2143 21:48:28	18/10/2143 15:30:00	15/10/2143 11:30:21	6.95	3.57	1	25/2/2147	0	0	1232.3	1232.09
10424906	37269948	25047565	27/3/2140 13:38:00	27/3/2140 15:30:00	3/4/2140 15:00:00	1/4/2140 23:05:20	7.06	5.32	1	17/6/2141	0	0	446.43	446.35
10427288	38726362	27075708	28/4/2179 23:07:00	2/5/2179 16:51:47	10/5/2179 17:40:00	4/5/2179 22:24:30	11.77	2.23			0	0
10428217	37102485	21917550	16/2/2152 16:49:00	16/2/2152 16:50:15	4/3/2152 18:40:00	17/2/2152 17:45:49	17.08	1.04	1	11/4/2152	0	0	54.3	54.3
10428240	35560888	22917399	10/4/2158 01:15:00	10/4/2158 01:15:50	21/4/2158 17:29:00	18/4/2158 21:02:34	11.68	8.82	1	21/2/2159	0	0	316.95	316.95
10428745	31801102	20101651	3/2/2138 13:32:00	3/2/2138 14:15:10	8/2/2138 13:45:00	5/2/2138 11:36:36	5.01	1.89	1	23/12/2138	0	0	322.44	322.41
10438951	31810165	22568401	14/8/2185 22:15:00	27/8/2185 20:58:44	11/9/2185 17:25:00	7/9/2185 17:28:07	27.8	10.85			0	0
10439484	32365791	20745629	14/5/2197 11:56:00	14/5/2197 13:22:36	20/5/2197 16:56:00	16/5/2197 19:52:31	6.21	2.27	1	22/3/2201	0	0	1406.5	1406.44
10440642	35143191	29024763	22/9/2167 09:14:00	22/9/2167 10:50:00	1/10/2167 16:25:00	25/9/2167 21:34:28	9.3	3.45	1	11/10/2169	0	0	749.62	749.55
10440899	35395601	26609648	17/3/2145 22:13:00	18/3/2145 00:40:00	28/5/2145 14:00:00	25/3/2145 17:34:34	71.66	7.7	1	15/6/2145	0	0	89.07	88.97
10441335	36603744	25373904	4/5/2115 14:01:00	4/5/2115 14:02:35	5/5/2115 14:55:00	5/5/2115 17:11:59	1.04	1.13	1	5/5/2115	1	1	0.42	0.41
10441831	34414142	24049550	24/10/2189 23:58:00	25/10/2189 02:20:00	23/11/2189 15:55:00	30/10/2189 23:18:55	29.66	5.87			0	0
10447606	38873510	21285892	10/1/2182 12:23:00	10/1/2182 12:47:00	19/1/2182 00:45:00	19/1/2182 03:20:53	8.52	8.61	1	19/1/2182	1	1	8.48	8.47
10448789	30652815	27923676	17/11/2136 03:02:00	17/11/2136 04:44:00	26/11/2136 18:10:00	20/11/2136 21:51:23	9.63	3.71	1	28/11/2136	0	0	10.87	10.8
10448831	33461273	21509199	4/5/2156 16:08:00	4/5/2156 16:09:18	8/5/2156 17:30:00	7/5/2156 01:06:32	4.06	2.37	1	12/9/2157	0	0	495.33	495.33
10450519	31945709	25509298	22/7/2155 18:08:00	22/7/2155 20:02:00	25/7/2155 15:00:00	23/7/2155 20:23:28	2.87	1.01			0	0
10451487	38939399	27193816	4/10/2136 00:00:00	4/10/2136 22:07:16	10/10/2136 12:10:00	10/10/2136 13:20:26	6.51	5.63			0	0
10453488	31161420	28720667	19/8/2150 17:57:00	19/8/2150 19:48:23	26/8/2150 16:10:00	22/8/2150 01:15:50	6.93	2.23			0	0
10454567	39748376	23632536	14/2/2153 14:20:00	14/2/2153 14:53:00	2/3/2153 04:30:00	25/2/2153 18:00:18	15.59	11.13	1	2/3/2153	1	0	15.4	15.38
10456718	35341369	29448358	31/10/2127 19:32:00	31/10/2127 19:32:17	9/11/2127 15:30:00	7/11/2127 14:57:02	8.83	6.81	1	27/2/2134	0	0	2310.19	2310.19
10457824	37305179	25280974	5/9/2150 14:17:00	5/9/2150 14:19:46	16/9/2150 16:37:00	9/9/2150 20:20:56	11.1	4.25			0	0
10459606	38074325	23049948	28/10/2135 18:20:00	28/10/2135 18:21:16	5/11/2135 15:37:00	31/10/2135 17:51:10	7.89	2.98	1	13/3/2136	0	0	136.24	136.24
10464977	38762244	23034003	2/11/2140 23:18:00	2/11/2140 23:19:20	13/11/2140 15:00:00	11/11/2140 12:22:50	10.65	8.54			0	0
10474329	31771936	25966222	15/6/2139 07:27:00	15/6/2139 07:28:35	28/6/2139 14:02:00	23/6/2139 15:05:17	13.27	8.32			0	0
10476303	35225810	26499546	26/11/2180 20:41:00	26/11/2180 20:42:22	19/12/2180 17:30:00	19/12/2180 17:30:56	22.87	22.87	1	20/1/2184	0	0	1149.14	1149.14
10476869	34993800	27588152	30/12/2138 16:52:00	27/1/2139 16:55:30	2/2/2139 03:44:00	3/2/2139 03:44:32	33.45	6.45	1	2/2/2139	1	1	33.3	5.29
10486056	36655127	26777411	24/6/2173 23:22:00	25/6/2173 00:48:00	12/8/2173 16:50:00	9/7/2173 18:38:52	48.73	14.74			0	0
10496339	30365893	20178731	27/11/2137 10:44:00	27/11/2137 13:30:00	3/12/2137 10:18:00	29/11/2137 16:10:48	5.98	2.11			0	0
10497657	36577114	25747398	4/5/2176 21:09:00	6/5/2176 18:38:43	7/7/2176 15:39:00	18/5/2176 20:48:31	63.77	12.09			0	0
10499409	31545966	24602702	26/6/2172 01:10:00	26/6/2172 01:11:51	6/7/2172 15:02:00	30/6/2172 09:33:05	10.58	4.35			0	0
10504997	35728937	24418220	27/10/2184 06:17:00	27/10/2184 08:16:00	10/11/2184 13:13:00	3/11/2184 10:22:04	14.29	7.09	1	26/12/2184	0	0	59.74	59.66
10506912	34489754	24848277	10/12/2131 16:19:00	10/12/2131 17:21:00	11/12/2131 20:25:00	11/12/2131 21:58:54	1.17	1.19	1	11/12/2131	1	1	0.32	0.28
10510314	33507416	20255284	31/5/2201 22:48:00	3/6/2201 17:09:55	8/6/2201 17:55:00	5/6/2201 17:08:43	7.8	2	1	17/9/2201	0	0	108.05	105.28
10512025	30053897	27863561	26/9/2142 17:20:00	27/9/2142 09:37:32	15/10/2142 15:00:00	28/9/2142 20:42:00	18.9	1.46	1	9/12/2142	0	0	73.28	72.6
10512325	35688562	23868644	7/2/2140 20:52:00	7/2/2140 20:55:19	17/2/2140 12:00:00	14/2/2140 20:39:52	9.63	6.99	1	12/7/2141	0	0	520.13	520.13
10515013	32168385	23651553	26/12/2144 14:33:00	26/12/2144 14:33:27	29/12/2144 17:37:00	27/12/2144 18:38:58	3.13	1.17	1	7/3/2145	0	0	70.39	70.39
10517237	31191980	28910434	8/4/2112 21:55:00	20/4/2112 15:42:13	3/5/2112 13:43:00	28/4/2112 15:16:57	24.66	7.98			0	0
10517819	34340357	29816598	22/8/2180 15:02:00	22/8/2180 16:02:31	2/9/2180 19:30:00	2/9/2180 21:44:09	11.19	11.24	1	2/9/2180	1	1	10.37	10.33
10520608	33312952	20056344	3/12/2177 20:34:00	9/12/2177 15:10:38	14/12/2177 17:05:00	12/12/2177 17:08:04	10.85	3.08			0	0
10522893	30826073	21231285	29/3/2161 16:38:00	29/3/2161 16:39:42	3/4/2161 18:07:00	3/4/2161 20:15:00	5.06	5.15	1	3/4/2161	1	1	4.31	4.31
10523831	36692638	29472798	20/12/2190 12:47:00	20/12/2190 23:26:00	28/12/2190 17:57:00	23/12/2190 23:34:36	8.22	3.01			0	0
10524755	33912654	21010062	1/9/2137 18:09:00	1/9/2137 19:21:00	11/9/2137 06:00:00	11/9/2137 09:53:35	9.49	9.61	1	11/9/2137	1	1	9.24	9.19
10525033	39846697	22771210	17/10/2111 16:17:00	17/10/2111 17:41:00	27/10/2111 18:52:00	23/10/2111 12:03:34	10.11	5.77	1	29/8/2112	0	0	316.32	316.26
10525376	38498358	29961953	9/10/2182 11:18:00	9/10/2182 11:19:03	12/10/2182 12:50:00	12/10/2182 14:25:20	3.06	3.13	1	12/10/2182	1	1	2.53	2.53
10525752	31936111	25863359	4/6/2146 01:56:00	4/6/2146 04:28:00	15/6/2146 17:10:00	6/6/2146 11:10:11	11.63	2.28			0	0
10529681	31993744	23072077	2/11/2111 13:03:00	5/11/2111 10:36:06	13/11/2111 14:44:00	9/11/2111 22:07:44	11.07	4.48			0	0
10531372	31189292	23229082	4/11/2114 21:02:00	4/11/2114 23:00:00	17/11/2114 17:10:00	11/11/2114 22:20:48	12.84	6.97	1	8/10/2115	0	0	337.12	337.04
10532466	37204556	26825602	11/3/2181 17:47:00	11/3/2181 19:25:00	15/3/2181 11:50:00	15/3/2181 12:10:04	3.75	3.7	1	16/3/2181	0	0	4.26	4.19
10532831	37360441	28408840	22/6/2129 18:12:00	23/6/2129 09:38:15	29/6/2129 17:15:00	27/6/2129 18:23:16	6.96	4.36	1	29/9/2129	0	0	98.24	97.6
10534245	32333965	22320526	6/12/2155 00:35:00	6/12/2155 02:32:00	6/2/2156 17:05:00	15/12/2155 14:33:03	62.69	9.5	1	22/2/2156	0	0	77.98	77.89
10535287	34165912	23433318	30/9/2155 10:30:00	1/10/2155 08:42:23	9/10/2155 14:30:00	4/10/2155 10:26:57	9.17	3.07			0	0
10537792	33113748	24639374	20/9/2114 13:00:00	21/9/2114 10:16:28	27/9/2114 13:50:00	22/9/2114 11:45:00	7.03	1.06			0	0
10538657	39526699	21742659	26/8/2145 20:37:00	26/8/2145 21:21:00	31/8/2145 16:15:00	30/8/2145 18:03:36	4.82	3.86	1	16/1/2150	0	0	1603.14	1603.11
10538815	35444415	20869303	29/1/2175 18:27:00	29/1/2175 18:27:50	1/2/2175 12:34:00	1/2/2175 12:34:43	2.75	2.75	1	27/9/2175	0	0	240.23	240.23
10541043	35360521	26321293	5/4/2119 22:43:00	11/4/2119 10:15:22	19/4/2119 14:30:00	12/4/2119 21:22:19	13.66	1.46			0	0
10541842	36295227	29372976	4/2/2112 22:32:00	4/2/2112 23:49:51	15/2/2112 13:30:00	6/2/2112 18:28:19	10.62	1.78			0	0
10542486	34982826	29390138	7/11/2172 15:18:00	7/11/2172 16:18:00	16/11/2172 14:30:00	16/11/2172 15:14:03	8.97	8.96	1	23/11/2172	0	0	15.36	15.32
10543994	30510626	26560621	4/8/2188 20:28:00	8/8/2188 03:10:33	17/8/2188 16:30:00	17/8/2188 17:49:08	12.83	9.61	1	19/8/2188	0	0	14.15	10.87
10545747	34649276	25020409	17/9/2152 23:47:00	17/9/2152 23:48:26	27/9/2152 15:55:00	27/9/2152 17:46:13	9.67	9.75	1	27/9/2152	1	1	9.01	9.01
10548709	37120291	22117624	22/7/2115 14:52:00	3/8/2115 12:29:18	13/8/2115 14:35:00	8/8/2115 18:32:32	21.99	5.25			0	0
10550799	30244029	29410506	15/4/2161 19:10:00	23/4/2161 06:50:41	1/5/2161 20:00:00	1/5/2161 20:03:02	16.03	8.55	1	1/5/2161	1	1	15.2	7.71
10554696	32131667	24910876	9/12/2136 08:38:00	9/12/2136 10:00:00	15/12/2136 13:03:00	11/12/2136 18:04:08	6.18	2.34	1	8/4/2138	0	0	484.64	484.58
10557919	36046816	25458395	30/10/2181 20:00:00	6/12/2181 19:08:36	10/12/2181 09:20:00	10/12/2181 12:43:17	40.56	3.73	1	10/12/2181	1	1	40.17	3.2
10559377	35359444	28348476	6/2/2158 01:22:00	6/2/2158 03:43:00	26/3/2158 16:18:00	26/3/2158 16:38:08	48.62	48.54	1	10/4/2158	0	0	62.94	62.85
10564151	34394933	27860849	3/9/2162 18:20:00	3/9/2162 22:58:00	28/9/2162 12:21:00	6/9/2162 18:57:13	24.75	2.83	1	9/4/2163	0	0	217.24	217.04
10565749	33396048	21155931	2/3/2161 16:14:00	2/3/2161 16:15:16	7/3/2161 17:00:00	7/3/2161 18:41:28	5.03	5.1	1	12/3/2161	0	0	9.32	9.32
10567461	39818820	23901614	11/6/2187 14:00:00	12/6/2187 10:59:31	16/6/2187 13:00:00	13/6/2187 13:15:44	4.96	1.09			0	0
10567490	37883727	23479235	20/3/2146 18:46:00	20/3/2146 18:47:07	31/3/2146 17:03:00	24/3/2146 22:57:16	10.93	4.17			0	0
10567974	34582690	23960201	3/12/2134 07:15:00	3/12/2134 08:45:02	10/12/2134 16:26:00	5/12/2134 18:30:39	7.38	2.41			0	0
10573634	36012199	25277931	11/6/2185 11:24:00	11/6/2185 12:54:00	16/6/2185 17:15:00	16/6/2185 17:53:17	5.24	5.21	1	7/6/2186	0	0	360.53	360.46
10573764	39663204	26604206	21/7/2128 21:44:00	21/7/2128 22:58:00	25/7/2128 10:45:00	25/7/2128 14:20:50	3.54	3.64	1	25/7/2128	1	1	3.09	3.04
10574143	30649324	24472033	27/2/2146 15:26:00	27/2/2146 16:51:00	8/3/2146 15:15:00	4/3/2146 16:22:54	8.99	4.98	1	4/3/2147	0	0	369.36	369.3
10576063	33540445	21238721	25/3/2170 22:20:00	25/3/2170 22:56:51	29/3/2170 17:16:00	28/3/2170 20:39:26	3.79	2.9	1	5/11/2172	0	0	955.07	955.04
10576646	34307010	22924618	10/11/2173 17:21:00	10/11/2173 19:22:00	15/11/2173 14:05:00	12/11/2173 23:41:42	4.86	2.18			0	0
10581736	34267376	21498420	23/4/2141 00:19:00	23/4/2141 01:40:00	7/5/2141 18:15:00	24/4/2141 20:26:57	14.75	1.78	1	17/3/2143	0	0	692.99	692.93
10584297	39362523	29092643	13/1/2125 15:39:00	14/1/2125 11:27:53	17/1/2125 00:00:00	17/1/2125 04:07:07	3.35	2.69	1	17/1/2125	0	1	3.35	2.52
10584718	36809832	23485217	12/2/2165 15:41:00	27/2/2165 21:41:10	6/3/2165 08:20:00	6/3/2165 11:09:58	21.69	6.56	1	6/3/2165	1	1	21.35	6.1
10588484	36460480	28838667	3/3/2182 22:36:00	9/3/2182 12:42:16	24/3/2182 15:50:00	17/3/2182 15:34:10	20.72	8.12	1	30/3/2182	0	0	26.06	20.47
10590693	35321486	27517673	28/5/2112 18:48:00	28/5/2112 18:49:52	5/6/2112 17:40:00	31/5/2112 18:08:37	7.95	2.97			0	0
10594674	30631683	21715181	13/8/2203 22:30:00	17/8/2203 18:44:02	7/9/2203 18:34:00	19/8/2203 20:32:55	24.84	2.08			0	0
10597368	35594086	21458401	8/12/2186 14:28:00	8/12/2186 15:53:00	15/12/2186 16:03:00	11/12/2186 16:38:56	7.07	3.03			0	0
10597856	36103266	29005304	27/10/2132 07:15:00	27/10/2132 14:41:49	5/11/2132 14:48:00	3/11/2132 15:48:00	9.31	7.05			0	0
10602804	32556198	20624105	26/3/2142 13:43:00	27/3/2142 09:52:56	31/3/2142 13:45:00	29/3/2142 21:07:13	5	2.47			0	0
10606611	30770361	23835483	2/5/2162 21:01:00	3/5/2162 21:49:03	10/6/2162 12:14:00	5/5/2162 04:33:29	38.63	1.28			0	0
10607312	33698690	23653284	26/2/2144 17:25:00	26/2/2144 17:26:06	6/3/2144 17:15:00	1/3/2144 09:09:21	8.99	3.66			0	0
10611488	37060968	20192221	29/9/2168 02:32:00	29/9/2168 04:31:00	7/10/2168 19:44:00	1/10/2168 18:46:57	8.72	2.59			0	0
10613188	35754252	20883139	11/9/2131 03:13:00	14/9/2131 18:54:34	26/9/2131 12:44:00	16/9/2131 19:42:25	15.4	2.03			0	0
10614428	31958692	22757996	15/11/2110 09:05:00	15/11/2110 09:05:53	3/12/2110 19:14:00	18/11/2110 12:08:41	18.42	3.13	1	6/6/2111	0	0	202.62	202.62
10616316	39925408	22962066	13/9/2115 22:58:00	13/9/2115 23:26:00	4/10/2115 13:45:00	23/9/2115 18:27:52	20.62	9.79			0	0
10621049	38936957	25587644	22/12/2129 01:29:00	22/12/2129 02:51:00	3/1/2130 18:42:00	27/12/2129 16:52:14	12.72	5.58			0	0
10623147	38246006	21976100	16/8/2166 14:12:00	16/8/2166 14:12:42	24/8/2166 13:48:00	22/8/2166 17:13:20	7.98	6.13			0	0
10623490	37620076	24449903	5/4/2145 21:32:00	5/4/2145 22:42:00	12/4/2145 03:12:00	12/4/2145 08:40:12	6.24	6.42	1	12/4/2145	1	1	6.1	6.05
10623685	34786999	23732021	9/11/2139 23:18:00	15/11/2139 10:44:52	21/11/2139 14:20:00	17/11/2139 09:54:24	11.63	1.96			0	0
10624517	38230755	29826516	28/3/2180 11:40:00	3/4/2180 14:45:09	17/4/2180 13:00:00	11/4/2180 17:42:50	20.06	8.12	1	4/11/2180	0	0	220.51	214.39
10630336	39170501	26938538	17/12/2133 13:19:00	17/12/2133 20:39:04	22/12/2133 18:00:00	19/12/2133 03:06:27	5.2	1.27	1	7/5/2139	0	0	1966.45	1966.14
10631298	37441405	25133681	17/7/2174 19:37:00	18/7/2174 09:50:37	22/7/2174 16:44:00	19/7/2174 22:25:09	4.88	1.52	1	23/10/2176	0	0	828.18	827.59
10635441	35172144	27536393	27/3/2117 11:42:00	27/3/2117 13:06:00	8/4/2117 17:00:00	5/4/2117 21:11:32	12.22	9.34	1	15/4/2117	0	0	18.51	18.45
10639500	31643878	26565321	28/10/2116 00:38:00	29/10/2116 11:00:10	9/11/2116 17:45:00	1/11/2116 07:02:24	12.71	2.83			0	0
10640977	31819017	20252070	23/10/2166 13:24:00	23/10/2166 16:22:11	26/10/2166 19:34:00	25/10/2166 18:21:02	3.26	2.08			0	0
10642962	37138685	27698783	5/5/2115 19:53:00	6/5/2115 09:36:29	9/5/2115 16:00:00	7/5/2115 14:57:04	3.84	1.22			0	0
10643434	37011708	28055912	22/4/2177 08:00:00	22/4/2177 11:32:22	29/4/2177 17:00:00	27/4/2177 12:51:01	7.38	5.05			0	0
10643827	30589359	29803052	14/4/2154 05:21:00	14/4/2154 06:08:00	5/5/2154 18:45:00	22/4/2154 21:39:39	21.56	8.65			0	0
10644961	37259563	28859642	10/10/2136 13:45:00	10/10/2136 15:46:00	25/10/2136 10:25:00	16/10/2136 04:04:40	14.86	5.51			0	0
10645567	38581584	25549659	15/8/2152 23:35:00	16/8/2152 01:11:00	22/8/2152 17:35:00	21/8/2152 23:58:29	6.75	5.95	1	22/8/2152	1	0	6.02	5.95
10648758	38638712	25578020	8/3/2132 15:25:00	13/3/2132 10:04:25	22/3/2132 14:30:00	15/3/2132 14:20:12	13.96	2.18			0	0
10650001	30067410	23782830	13/11/2133 12:15:00	13/11/2133 14:51:43	16/11/2133 06:00:00	15/11/2133 21:28:47	2.74	2.28	1	4/12/2137	0	0	1481.49	1481.38
10650522	33686141	25264793	29/4/2192 18:59:00	1/5/2192 23:34:49	16/5/2192 17:30:00	11/5/2192 20:04:05	16.94	9.85	1	23/6/2192	0	0	54.21	52.02
10651989	31124800	24805766	20/11/2175 01:30:00	20/11/2175 02:33:00	24/11/2175 17:33:00	22/11/2175 16:48:12	4.67	2.59			0	0
10652536	36369973	24696812	26/6/2189 03:54:00	26/6/2189 04:48:00	8/7/2189 14:45:00	2/7/2189 22:40:17	12.45	6.74			0	0
10652583	32283272	29477663	18/3/2127 21:26:00	19/3/2127 06:08:43	26/3/2127 20:07:00	24/3/2127 21:11:41	7.95	5.63			0	0
10654688	35664845	20751872	25/3/2165 18:05:00	25/3/2165 18:06:08	31/3/2165 14:26:00	31/3/2165 15:59:37	5.85	5.91	1	31/3/2165	1	1	5.25	5.25
10658486	31959994	26876856	2/12/2189 01:53:00	2/12/2189 04:08:00	7/12/2189 15:56:00	4/12/2189 00:51:38	5.59	1.86			0	0
10660558	30924976	24999822	25/4/2164 14:00:00	26/4/2164 11:59:19	15/5/2164 13:15:00	14/5/2164 15:08:17	19.97	18.13			0	0
10661086	34456820	27634911	8/4/2153 08:28:00	14/4/2153 17:02:10	17/4/2153 15:20:00	17/4/2153 18:00:30	9.29	3.04	1	17/4/2153	1	1	8.65	2.29
10662181	37832841	22607104	11/10/2167 22:02:00	12/10/2167 09:50:46	24/10/2167 18:02:00	18/10/2167 14:45:03	12.83	6.2	1	12/4/2169	0	0	548.08	547.59
10663695	39879701	22455973	12/11/2139 15:59:00	12/11/2139 15:59:45	12/12/2139 16:03:00	4/12/2139 17:20:23	30	22.06	1	19/3/2140	0	0	127.33	127.33
10665897	34149318	21557561	9/12/2189 22:10:00	10/12/2189 01:03:00	24/12/2189 14:31:00	12/12/2189 00:37:58	14.68	1.98	1	5/1/2190	0	0	26.08	25.96
10667727	33106432	24456689	22/1/2147 17:15:00	23/1/2147 15:04:05	8/3/2147 18:05:00	2/3/2147 21:01:32	45.03	38.25	1	31/1/2152	0	0	1834.28	1833.37
10667849	34258949	28642859	10/12/2121 23:13:00	11/12/2121 00:30:00	20/12/2121 14:40:00	12/12/2121 21:37:35	9.64	1.88			0	0
10672760	33273368	29544909	21/7/2140 21:16:00	22/7/2140 18:44:48	28/7/2140 17:20:00	25/7/2140 21:15:55	6.84	3.1			0	0
10677335	34863527	28534305	28/7/2115 15:58:00	30/7/2115 18:40:01	19/8/2115 15:01:00	2/8/2115 21:51:34	21.96	3.13	1	16/9/2115	0	0	49.33	47.22
10680402	34014186	27625137	27/10/2182 19:11:00	27/10/2182 19:12:33	6/11/2182 17:10:00	31/10/2182 14:44:55	9.92	3.81			0	0
10680821	36433413	23326088	22/4/2116 12:30:00	25/4/2116 18:06:47	30/4/2116 22:10:00	30/4/2116 23:11:06	8.4	5.21	1	30/4/2116	1	1	7.48	4.25
10681061	39109353	28041030	18/1/2202 11:39:00	18/1/2202 15:32:00	26/1/2202 18:00:00	21/1/2202 03:23:09	8.26	2.49	1	16/11/2205	0	0	1397.51	1397.35
10684044	35227825	20790232	10/3/2118 16:34:00	10/3/2118 17:51:45	19/3/2118 14:59:00	13/3/2118 20:27:30	8.93	3.11	1	21/4/2118	0	0	41.31	41.26
10684286	38089147	27967192	4/11/2173 19:27:00	4/11/2173 19:28:19	22/11/2173 13:15:00	17/11/2173 19:13:28	17.74	12.99	1	22/11/2173	1	0	17.19	17.19
10685870	32652263	24659736	26/4/2166 22:19:00	27/4/2166 10:27:56	8/5/2166 17:22:00	30/4/2166 16:12:35	11.79	3.24	1	8/5/2166	1	0	11.07	10.56
10688510	31618429	28805457	8/10/2162 15:47:00	9/10/2162 12:41:57	21/10/2162 20:44:00	15/10/2162 13:25:15	13.21	6.03	1	28/4/2165	0	0	932.34	931.47
10690044	35644818	21760920	10/10/2117 00:36:00	10/10/2117 00:37:56	25/10/2117 17:49:00	16/10/2117 19:00:36	15.72	6.77			0	0
10691024	32702846	29868873	14/12/2143 14:00:00	14/12/2143 15:36:00	18/12/2143 19:26:00	16/12/2143 21:53:20	4.23	2.26	1	4/3/2144	0	0	80.42	80.35
10691194	30731222	25809823	9/7/2144 21:48:00	9/7/2144 21:50:08	9/8/2144 17:30:00	19/7/2144 13:50:55	30.82	9.67			0	0
10691738	34085198	29592882	27/8/2187 15:02:00	29/8/2187 18:36:40	1/9/2187 16:30:00	30/8/2187 23:08:17	5.06	1.19			0	0
10692447	31123290	23554514	31/5/2168 21:45:00	10/6/2168 12:02:11	19/6/2168 14:00:00	14/6/2168 10:59:46	18.68	3.96			0	0
10696644	38467750	26279010	26/11/2126 22:01:00	2/12/2126 02:56:06	10/12/2126 17:42:00	9/12/2126 20:05:19	13.82	7.71	1	30/11/2129	0	0	1099.08	1093.88
10698299	31463954	24429289	30/10/2174 12:00:00	31/10/2174 21:59:34	3/12/2174 12:30:00	18/11/2174 15:28:21	34.02	17.73			0	0
10698312	32959430	23826411	3/9/2171 14:13:00	3/9/2171 15:44:00	23/9/2171 18:15:00	8/9/2171 17:31:24	20.17	5.07			0	0
10704794	34413837	22060152	23/9/2163 17:43:00	23/9/2163 18:19:31	5/10/2163 00:00:00	28/9/2163 20:28:45	11.26	5.09	1	5/10/2163	0	0	11.26	11.24
10706411	31395458	22795641	28/9/2180 13:11:00	28/9/2180 15:00:00	14/10/2180 19:00:00	7/10/2180 17:25:15	16.24	9.1			0	0
10708073	33969598	23310234	19/12/2118 14:50:00	19/12/2118 15:50:00	31/12/2118 16:35:00	23/12/2118 21:06:53	12.07	4.22	1	10/10/2119	0	0	294.38	294.34
10708393	32927188	26497591	19/6/2128 02:03:00	19/6/2128 02:03:54	25/6/2128 00:00:00	25/6/2128 02:44:47	5.91	6.03	1	25/6/2128	0	1	5.91	5.91
10710392	33439304	25662925	5/2/2156 17:15:00	10/2/2156 20:37:38	18/2/2156 14:25:00	14/2/2156 23:24:44	12.88	4.12	1	10/10/2156	0	0	247.28	242.14
10710573	31105669	29923776	17/4/2114 07:30:00	17/4/2114 12:35:44	5/5/2114 14:52:00	18/4/2114 18:50:51	18.31	1.26			0	0
10712203	34565601	23454177	8/1/2113 20:36:00	8/1/2113 22:08:00	12/1/2113 16:40:00	11/1/2113 18:31:19	3.84	2.85			0	0
10712217	38908441	21561906	17/11/2177 01:25:00	17/11/2177 02:47:00	3/12/2177 17:30:00	3/12/2177 18:57:12	16.67	16.67			0	0
10712271	32264312	23173436	21/6/2121 11:17:00	22/6/2121 09:03:07	28/6/2121 13:35:00	24/6/2121 15:53:21	7.1	2.28			0	0
10714454	36266441	27637712	14/3/2120 07:40:00	14/3/2120 09:15:00	31/3/2120 18:16:00	15/3/2120 19:32:46	17.44	1.43			0	0
10717732	38753669	29250995	7/6/2191 17:50:00	7/6/2191 17:50:56	16/6/2191 17:17:00	10/6/2191 17:31:04	8.98	2.99			0	0
10717791	31311850	29221831	28/2/2187 10:53:00	28/2/2187 10:54:30	15/3/2187 19:04:00	3/3/2187 20:59:05	15.34	3.42	1	2/5/2189	0	0	793.55	793.55
10718233	39099882	26753091	7/6/2153 23:46:00	8/6/2153 00:20:00	10/6/2153 19:40:00	10/6/2153 20:20:05	2.83	2.83			0	0
10721598	36351554	29561037	18/1/2186 07:15:00	18/1/2186 11:05:49	27/1/2186 13:40:00	23/1/2186 16:40:42	9.27	5.23			0	0
10723263	34206944	24568459	10/4/2130 08:57:00	10/4/2130 17:21:47	20/4/2130 13:00:00	13/4/2130 07:51:14	10.17	2.6			0	0
10726549	32100967	20860751	23/7/2180 18:49:00	23/7/2180 19:54:25	11/8/2180 14:05:00	27/7/2180 07:01:55	18.8	3.46	1	2/1/2181	0	0	162.22	162.17
10731794	37884897	28594773	23/10/2146 02:26:00	23/10/2146 03:49:00	5/11/2146 00:05:00	6/11/2146 00:12:00	12.9	13.85	1	5/11/2146	1	1	12.9	12.84
10734403	36647759	26588273	20/6/2110 14:45:00	20/6/2110 22:27:00	24/6/2110 18:15:00	24/6/2110 20:37:21	4.15	3.92	1	24/6/2110	1	1	3.39	3.06
10734586	31656929	23667796	6/10/2168 20:09:00	8/10/2168 11:50:15	12/10/2168 19:38:00	9/10/2168 14:56:11	5.98	1.13			0	0
10736288	39804658	21816265	22/8/2116 19:10:00	23/8/2116 14:07:59	26/8/2116 21:41:00	26/8/2116 23:15:27	4.1	3.38	1	26/8/2116	1	1	3.2	2.41
10740435	33402160	29862017	31/12/2120 11:27:00	31/12/2120 11:27:32	6/1/2121 15:00:00	1/1/2121 13:32:10	6.15	1.09	1	22/4/2121	0	0	111.52	111.52
10740516	31649316	29055193	27/4/2124 18:39:00	27/4/2124 18:40:21	29/4/2124 02:00:00	30/4/2124 02:35:48	1.31	2.33	1	29/4/2124	1	1	1.22	1.22
10745571	36848739	25514334	2/6/2134 17:42:00	2/6/2134 18:14:00	11/6/2134 01:50:00	4/6/2134 14:45:09	8.34	1.85	1	26/6/2134	0	0	23.26	23.24
10750883	33480278	28855947	26/11/2177 10:42:00	27/11/2177 10:23:59	1/12/2177 20:00:00	29/11/2177 12:47:48	5.39	2.1			0	0
10753059	36812601	23122219	5/8/2160 14:43:00	5/8/2160 15:21:00	17/8/2160 12:45:00	11/8/2160 21:16:12	11.92	6.25			0	0
10753346	30944822	26813430	24/2/2182 08:37:00	24/2/2182 10:30:00	3/3/2182 18:00:00	25/2/2182 20:56:52	7.39	1.44			0	0
10755387	34586180	20746799	14/10/2179 20:54:00	14/10/2179 23:04:00	28/10/2179 14:45:00	19/10/2179 18:50:10	13.74	4.82	1	28/11/2179	0	0	44.13	44.04
10755736	38046850	26138855	29/8/2174 09:08:00	7/9/2174 16:15:43	14/10/2174 14:00:00	9/9/2174 18:03:04	46.2	2.07	1	4/11/2174	0	0	66.62	57.32
10755791	38925671	28108626	7/3/2155 05:33:00	7/3/2155 06:46:00	9/3/2155 00:00:00	10/3/2155 02:24:52	1.77	2.82	1	9/3/2155	0	1	1.77	1.72
10756520	35000735	22592857	30/5/2165 18:49:00	30/5/2165 21:18:00	1/6/2165 18:30:00	1/6/2165 21:38:25	1.99	2.01	1	1/6/2165	1	1	1.22	1.11
10756817	35715637	27988243	30/3/2165 15:41:00	30/3/2165 16:22:19	3/4/2165 18:15:00	1/4/2165 20:41:13	4.11	2.18	1	3/10/2166	0	0	551.35	551.32
10757032	32259498	23591369	26/8/2161 20:48:00	26/8/2161 22:16:00	3/9/2161 14:18:00	28/8/2161 12:47:04	7.73	1.6	1	30/11/2162	0	0	460.13	460.07
10758368	33373605	22655936	13/5/2182 20:15:00	13/5/2182 22:02:00	29/5/2182 15:55:00	14/5/2182 23:18:11	15.82	1.05			0	0
10758777	32284012	23334577	3/2/2185 13:36:00	3/2/2185 16:22:00	11/2/2185 13:52:00	8/2/2185 20:05:27	8.01	5.16	1	3/8/2189	0	0	1641.43	1641.32
10758974	37374181	21950450	11/2/2145 06:22:00	11/2/2145 06:24:26	3/3/2145 15:25:00	25/2/2145 17:36:04	20.38	14.47	1	19/3/2145	0	0	35.73	35.73
10759782	38242798	26079635	15/2/2125 20:59:00	16/2/2125 10:44:32	23/2/2125 14:58:00	17/2/2125 17:42:09	7.75	1.29	1	12/5/2125	0	0	85.13	84.55
10762352	38701720	28184769	11/11/2188 07:15:00	11/11/2188 11:08:14	15/11/2188 14:46:00	13/11/2188 17:04:33	4.31	2.25			0	0
10762976	38781322	24206390	23/4/2170 14:29:00	25/4/2170 19:54:05	11/5/2170 17:45:00	7/5/2170 21:46:52	18.14	12.08			0	0
10763166	37322694	28019748	30/9/2155 17:03:00	30/9/2155 17:11:00	7/10/2155 14:11:00	2/10/2155 17:32:05	6.88	2.01			0	0
10767156	38087895	23105756	1/12/2178 21:16:00	2/12/2178 03:35:00	13/12/2178 20:30:00	4/12/2178 16:20:58	11.97	2.53			0	0
10772942	31145789	23525346	10/8/2175 13:20:00	28/8/2175 09:56:49	3/9/2175 13:29:00	30/8/2175 11:45:34	24.01	2.08			0	0
10775173	35398538	22715618	25/12/2174 07:15:00	25/12/2174 13:47:49	3/1/2175 12:50:00	29/12/2174 16:52:22	9.23	4.13			0	0
10778145	33345883	22283947	24/3/2133 13:10:00	24/3/2133 14:45:00	1/4/2133 21:33:00	25/3/2133 23:30:46	8.35	1.37	1	21/4/2133	0	0	27.45	27.39
10780669	38998748	29118941	24/6/2123 01:21:00	24/6/2123 02:06:00	11/7/2123 14:43:00	29/6/2123 18:02:00	17.56	5.66	1	27/9/2124	0	0	460.94	460.91
10781312	30284873	24474381	6/2/2135 12:43:00	6/2/2135 12:45:14	8/2/2135 18:33:00	8/2/2135 21:23:58	2.24	2.36	1	8/2/2135	1	1	1.47	1.47
10785320	30631908	27836884	6/12/2123 08:45:00	6/12/2123 08:46:23	24/12/2123 16:41:00	7/12/2123 15:49:18	18.33	1.29	1	31/3/2125	0	0	480.64	480.63
10785608	34084478	28290632	5/5/2146 02:27:00	5/5/2146 03:03:00	2/6/2146 17:30:00	22/5/2146 12:04:58	28.63	17.38			0	0
10790116	39567041	25114987	11/8/2125 04:22:00	11/8/2125 05:40:00	22/8/2125 16:36:00	19/8/2125 22:13:21	11.51	8.69			0	0
10790860	38619454	29350861	10/7/2198 17:18:00	11/7/2198 09:56:07	25/8/2198 01:07:00	25/8/2198 13:07:27	45.33	45.13	1	10/11/2201	0	0	1217.28	1216.59
10791772	30172592	26096086	8/7/2112 20:48:00	8/7/2112 20:49:42	18/7/2112 16:32:00	16/7/2112 20:52:14	9.82	8	1	4/12/2112	0	0	148.13	148.13
10792661	39710436	26360527	7/8/2196 19:32:00	21/8/2196 23:52:22	6/11/2196 17:53:00	25/8/2196 22:09:15	90.93	3.93			0	0
10793703	34156977	20665592	9/12/2175 19:40:00	9/12/2175 19:41:16	26/12/2175 17:49:00	11/12/2175 06:53:31	16.92	1.47			0	0
10795434	31427806	22600832	9/8/2181 00:05:00	9/8/2181 01:20:00	14/8/2181 17:55:00	10/8/2181 17:25:57	5.74	1.67	1	14/8/2181	1	0	5	4.94
10795507	34561881	25606775	29/12/2196 18:48:00	30/12/2196 22:45:41	9/1/2197 19:20:00	9/1/2197 22:57:35	11.02	10.01	1	9/1/2197	1	1	10.22	9.05
10798490	31830808	26301175	11/4/2119 01:58:00	11/4/2119 01:59:46	14/4/2119 13:20:00	13/4/2119 22:47:27	3.47	2.87	1	22/4/2119	0	0	10.92	10.92
10800948	36730087	22237741	12/9/2198 05:03:00	12/9/2198 08:18:00	26/9/2198 19:41:00	15/9/2198 21:35:03	14.61	3.55			0	0
10801908	33185124	26625457	11/12/2154 22:00:00	11/12/2154 22:02:12	19/12/2154 00:00:00	19/12/2154 01:39:35	7.08	7.15	1	19/12/2154	0	1	7.08	7.08
10802070	31860554	27526169	28/3/2131 17:00:00	28/3/2131 19:42:09	8/4/2131 13:15:00	30/3/2131 17:56:06	10.84	1.93			0	0
10804133	33907246	25265602	8/7/2133 11:48:00	8/7/2133 11:48:42	3/8/2133 14:15:00	3/8/2133 16:35:20	26.1	26.2			0	0
10804661	32583936	22859404	8/5/2139 07:45:00	8/5/2139 09:16:15	17/5/2139 13:55:00	15/5/2139 17:40:33	9.26	7.35			0	0
10804747	30735662	23977065	31/10/2142 08:00:00	31/10/2142 17:02:14	13/11/2142 16:15:00	9/11/2142 18:11:05	13.34	9.05	1	15/12/2148	0	0	2236.67	2236.29
10806352	35137727	26529365	28/11/2148 16:51:00	29/11/2148 13:43:26	9/12/2148 15:20:00	30/11/2148 22:25:08	10.94	1.36			0	0
10806849	35025396	26361323	8/7/2119 22:58:00	9/7/2119 00:02:00	11/7/2119 15:45:00	10/7/2119 20:27:49	2.7	1.85	1	9/8/2119	0	0	31.04	31
10808282	39777817	22639282	16/4/2120 19:55:00	16/4/2120 19:56:08	21/4/2120 16:43:00	17/4/2120 20:38:00	4.87	1.03	1	24/11/2123	0	0	1316.17	1316.17
10809326	38588436	22350919	12/9/2115 15:59:00	12/9/2115 15:59:58	29/9/2115 13:55:00	29/9/2115 14:11:45	16.91	16.92	1	21/1/2116	0	0	130.33	130.33
10812451	33684587	20221800	20/1/2143 08:31:00	31/1/2143 01:31:02	10/2/2143 19:20:00	10/2/2143 21:47:24	21.45	10.84	1	10/2/2143	1	1	20.65	9.94
10812824	32061183	27693546	21/8/2134 10:54:00	21/8/2134 10:54:58	24/9/2134 14:13:00	5/9/2134 19:10:45	34.14	15.34			0	0
10813665	38705147	24659410	10/9/2171 04:54:00	10/9/2171 08:09:00	15/9/2171 18:30:00	11/9/2171 14:09:52	5.57	1.25	1	18/8/2174	0	0	1072.8	1072.66
10818124	34870714	28737891	14/4/2185 05:05:00	14/4/2185 06:33:22	21/4/2185 17:15:00	15/4/2185 22:25:28	7.51	1.66	1	17/4/2187	0	0	732.79	732.73
10822194	32080620	25491134	20/11/2159 05:00:00	20/11/2159 06:04:09	18/12/2159 14:30:00	18/12/2159 15:24:22	28.4	28.39			0	0
10823645	38231860	22236885	17/8/2188 16:21:00	19/8/2188 02:07:05	3/9/2188 14:20:00	23/8/2188 17:43:30	16.92	4.65			0	0
10823878	39145559	25032072	24/2/2163 21:53:00	24/2/2163 22:29:00	2/3/2163 17:54:00	27/2/2163 20:43:01	5.83	2.93			0	0
10827899	31165865	27281485	6/3/2145 15:20:00	6/3/2145 15:59:18	23/3/2145 16:00:00	14/3/2145 16:44:38	17.03	8.03			0	0
10829581	31378939	27844613	20/11/2133 19:18:00	28/11/2133 15:04:39	31/12/2133 17:22:00	4/12/2133 20:51:30	40.92	6.24			0	0
10830719	36328790	28808602	31/3/2180 20:06:00	2/4/2180 03:15:20	9/4/2180 13:59:00	4/4/2180 21:28:43	8.75	2.76	1	15/7/2183	0	0	1200.16	1198.86
10831977	37675588	21894721	11/12/2171 21:11:00	11/12/2171 21:12:25	26/12/2171 02:05:00	22/12/2171 17:41:48	14.2	10.85	1	26/12/2171	1	0	14.12	14.12
10832887	39887235	27458244	3/10/2166 18:47:00	3/10/2166 19:59:00	17/10/2166 21:15:00	17/10/2166 22:18:44	14.1	14.1	1	17/10/2166	1	1	13.22	13.17
10834132	33316192	23607054	1/7/2178 20:33:00	1/7/2178 22:41:00	11/7/2178 15:50:00	6/7/2178 18:27:31	9.8	4.82			0	0
10834554	36697201	24875226	2/10/2187 16:09:00	2/10/2187 16:10:22	17/10/2187 12:00:00	6/10/2187 16:10:26	14.83	4			0	0
10835377	33655391	23333271	28/1/2129 22:50:00	28/1/2129 22:52:07	1/3/2129 16:10:00	1/3/2129 16:37:18	31.72	31.74			0	0
10836125	36905142	22083261	12/7/2160 20:43:00	16/7/2160 09:23:42	20/7/2160 13:20:00	17/7/2160 17:45:05	7.69	1.35	1	22/9/2160	0	0	71.14	67.61
10837867	33764351	27312376	29/4/2173 11:41:00	30/4/2173 11:19:08	5/5/2173 15:32:00	1/5/2173 19:03:05	6.16	1.32			0	0
10839034	30776850	29535095	13/8/2156 23:17:00	14/8/2156 00:40:00	22/8/2156 16:56:00	19/8/2156 16:48:35	8.74	5.67	1	23/11/2156	0	0	101.03	100.97
10839115	33330395	22047509	9/11/2145 22:34:00	10/11/2145 00:29:00	22/11/2145 17:45:00	12/11/2145 19:34:51	12.8	2.8			0	0
10839821	32491957	20977127	8/4/2184 11:30:00	8/4/2184 16:45:05	1/5/2184 13:27:00	10/4/2184 11:56:04	23.08	1.8			0	0
10840816	33763417	29889994	11/4/2123 21:23:00	16/4/2123 07:42:52	16/5/2123 14:30:00	16/5/2123 14:46:41	34.71	30.29	1	19/5/2123	0	0	37.11	32.68
10842701	30175599	28885025	27/2/2190 17:02:00	28/2/2190 00:19:00	3/3/2190 09:50:00	3/3/2190 14:00:53	3.7	3.57	1	3/3/2190	1	1	3.29	2.99
10843264	33832185	21138329	21/8/2124 17:41:00	21/8/2124 17:42:02	10/9/2124 12:24:00	28/8/2124 20:54:30	19.78	7.13			0	0
10843788	30706447	22294846	23/10/2130 19:02:00	23/10/2130 19:03:48	2/11/2130 14:10:00	27/10/2130 13:36:06	9.8	3.77	1	2/11/2130	1	0	9.21	9.21
10844869	31698532	25409260	13/11/2148 19:53:00	13/11/2148 21:14:00	17/11/2148 17:38:00	14/11/2148 21:22:00	3.91	1.01			0	0
10844901	38643244	25204886	18/5/2130 19:35:00	18/5/2130 19:36:33	24/5/2130 19:10:00	24/5/2130 23:40:29	5.98	6.17	1	24/5/2130	1	1	5.18	5.18
10846482	35701212	21062464	11/2/2164 19:08:00	11/2/2164 19:09:18	21/2/2164 13:00:00	16/2/2164 14:32:00	9.74	4.81	1	16/4/2164	0	0	64.2	64.2
10846671	30949248	25457731	10/7/2173 18:55:00	19/7/2173 13:05:18	11/8/2173 06:55:00	11/8/2173 10:52:09	31.5	22.91	1	11/8/2173	1	1	31.21	22.45
10847758	39585600	25306392	28/4/2188 14:00:00	29/4/2188 07:27:52	4/5/2188 14:05:00	1/5/2188 17:19:43	6	2.41			0	0
10848515	31651307	22960266	5/7/2171 12:01:00	5/7/2171 12:02:48	11/7/2171 14:27:00	11/7/2171 16:09:56	6.1	6.17	1	11/7/2171	1	1	5.5	5.5
10853896	32052866	23383004	25/8/2176 14:04:00	25/8/2176 15:38:00	6/9/2176 15:03:00	2/9/2176 18:22:05	12.04	8.11			0	0
10856638	38309881	28627577	9/8/2148 11:51:00	9/8/2148 18:36:18	14/8/2148 17:55:00	11/8/2148 22:58:05	5.25	2.18			0	0
10858943	39379492	23401687	21/6/2165 00:00:00	22/6/2165 11:04:50	27/6/2165 15:40:00	25/6/2165 17:00:40	6.65	3.25			0	0
10860303	30392126	24751390	12/7/2172 23:02:00	15/7/2172 06:10:19	19/7/2172 00:05:00	19/7/2172 03:31:30	6.04	3.89	1	19/7/2172	1	1	6.04	3.74
10861118	37072257	21690288	22/5/2146 11:00:00	22/5/2146 16:00:30	28/5/2146 13:13:00	24/5/2146 15:24:51	6.09	1.98	1	27/8/2148	0	0	827.54	827.33
10866298	39690859	25384213	7/7/2122 22:30:00	7/7/2122 22:31:59	20/7/2122 17:58:00	10/7/2122 01:26:55	12.81	2.12			0	0
10866370	38853401	21405297	7/4/2114 15:27:00	7/4/2114 15:28:16	18/4/2114 14:22:00	11/4/2114 17:53:47	10.95	4.1	1	23/9/2114	0	0	168.36	168.36
10873131	30144893	26584893	6/3/2124 09:43:00	15/3/2124 15:07:36	24/3/2124 15:30:00	21/3/2124 20:25:22	18.24	6.22	1	25/3/2124	0	0	18.6	9.37
10878613	34096503	21037763	25/5/2182 17:18:00	25/5/2182 17:18:44	26/5/2182 19:30:00	26/5/2182 21:55:50	1.09	1.19	1	2/3/2183	0	0	280.28	280.28
10881690	36726979	25457382	25/4/2163 10:41:00	25/4/2163 10:42:40	3/5/2163 14:45:00	30/4/2163 22:43:01	8.17	5.5			0	0
10883766	31165541	29377177	24/10/2178 03:51:00	24/10/2178 05:51:00	31/10/2178 16:50:00	25/10/2178 20:47:49	7.54	1.62	1	29/7/2179	0	0	277.84	277.76
10884708	35456960	25005846	31/5/2172 12:10:00	31/5/2172 13:26:00	4/6/2172 12:54:00	2/6/2172 18:26:42	4.03	2.21	1	15/9/2172	0	0	106.49	106.44
10886362	32241321	20730863	28/2/2135 14:00:00	2/3/2135 12:20:11	11/3/2135 18:09:00	11/3/2135 20:29:53	11.17	9.34	1	11/3/2135	1	1	10.42	8.49
10887653	30609093	27225287	1/4/2147 20:56:00	2/4/2147 00:55:00	7/4/2147 16:30:00	4/4/2147 16:28:39	5.82	2.65			0	0
10887781	33781087	24705850	27/3/2180 15:36:00	27/3/2180 16:10:29	30/3/2180 22:58:00	30/3/2180 22:58:31	3.31	3.28	1	30/3/2180	1	1	2.35	2.33
10887901	32464457	28942534	26/9/2171 12:10:00	26/9/2171 13:42:00	29/10/2171 14:45:00	6/10/2171 18:41:30	33.11	10.21			0	0
10888007	34903620	23296210	16/12/2183 02:08:00	16/12/2183 02:10:27	28/12/2183 18:30:00	21/12/2183 15:21:46	12.68	5.55			0	0
10888222	35868880	24564154	12/10/2159 08:51:00	12/10/2159 10:36:00	8/11/2159 18:30:00	29/10/2159 12:06:16	27.4	17.06	1	27/3/2160	0	0	166.63	166.56
10888713	38005658	27540934	14/1/2160 15:41:00	14/1/2160 15:41:46	23/1/2160 06:30:00	23/1/2160 15:18:11	8.62	8.98	1	23/1/2160	1	1	8.35	8.35
10889482	38189476	20865854	15/8/2172 22:54:00	16/8/2172 00:25:00	21/8/2172 19:07:00	21/8/2172 19:08:46	5.84	5.78			0	0
10897217	36136008	29580923	10/3/2122 19:41:00	10/3/2122 23:17:00	25/3/2122 11:55:00	12/3/2122 17:20:19	14.68	1.75	1	18/5/2122	0	0	68.18	68.03
10898129	30649699	26259218	24/7/2139 05:18:00	24/7/2139 06:19:00	30/7/2139 12:35:00	26/7/2139 20:51:26	6.3	2.61	1	30/7/2139	1	0	5.78	5.74
10902272	39245748	24408996	30/11/2120 08:12:00	1/12/2120 14:01:50	9/12/2120 13:45:00	4/12/2120 17:47:42	9.23	3.16			0	0
10902586	39374544	25215925	12/2/2155 17:54:00	15/2/2155 09:46:12	19/2/2155 16:30:00	16/2/2155 17:21:34	6.94	1.32			0	0
10903614	39615487	27037495	23/7/2152 20:41:00	23/7/2152 21:40:00	26/7/2152 17:51:00	25/7/2152 14:33:48	2.88	1.7	1	28/7/2152	0	0	4.14	4.1
10903792	30261200	24903719	2/1/2148 13:58:00	10/1/2148 12:13:45	24/1/2148 20:15:00	15/1/2148 18:27:24	22.26	5.26	1	23/4/2148	0	0	111.42	103.49
10904094	32283773	22904140	27/12/2187 17:16:00	30/12/2187 13:26:55	9/1/2188 17:20:00	4/1/2188 18:31:07	13	5.21	1	21/2/2188	0	0	55.28	52.44
10907501	38587763	24724109	5/7/2185 05:11:00	5/7/2185 06:13:00	13/7/2185 17:00:00	8/7/2185 22:23:22	8.49	3.67	1	19/6/2186	0	0	348.78	348.74
10909733	30958856	24069749	16/7/2161 04:08:00	16/7/2161 06:02:00	26/7/2161 14:14:00	17/7/2161 11:48:07	10.42	1.24			0	0
10911400	36593558	24219983	12/5/2163 19:53:00	19/5/2163 10:06:58	28/5/2163 16:00:00	20/5/2163 18:03:09	15.84	1.33			0	0
10912800	36025630	24683894	19/2/2174 03:13:00	19/2/2174 09:10:44	26/2/2174 13:19:00	20/2/2174 17:40:12	7.42	1.35			0	0
10916088	35475146	23379281	3/12/2137 12:04:00	3/12/2137 12:05:07	8/12/2137 15:59:00	6/12/2137 18:50:00	5.16	3.28			0	0
10917306	37838640	24096837	16/6/2147 04:58:00	24/6/2147 08:50:51	28/6/2147 17:36:00	28/6/2147 00:14:32	12.53	3.64			0	0
10917546	36861892	26473745	1/3/2169 21:36:00	2/3/2169 02:31:07	5/3/2169 18:09:00	3/3/2169 10:11:11	3.86	1.32	1	6/9/2171	0	0	918.1	917.9
10920228	37783060	23466911	26/11/2162 11:56:00	26/11/2162 11:56:38	10/12/2162 19:07:00	6/12/2162 14:47:28	14.3	10.12			0	0
10920264	33007632	24806220	4/6/2189 14:23:00	5/6/2189 11:52:52	11/6/2189 14:20:00	7/6/2189 19:59:37	7	2.34	1	2/3/2190	0	0	270.4	269.5
10921049	36997459	28188004	31/3/2137 18:10:00	31/3/2137 19:15:00	12/4/2137 13:47:00	2/4/2137 15:44:49	11.82	1.85			0	0
10922101	31143461	25722335	11/4/2152 01:28:00	11/4/2152 01:28:27	15/4/2152 14:20:00	14/4/2152 01:15:22	4.54	2.99	1	15/4/2152	1	0	3.94	3.94
10923152	30382119	26619736	8/12/2115 00:12:00	8/12/2115 13:02:28	9/1/2116 13:47:00	11/12/2115 15:26:35	32.57	3.1			0	0
10924116	34995731	25421527	18/10/2136 18:42:00	31/10/2136 14:31:51	5/11/2136 14:27:00	3/11/2136 13:28:19	17.82	2.96	1	28/8/2138	0	0	678.22	665.39
10926361	30967209	24504005	6/9/2126 17:10:00	20/9/2126 10:54:41	14/10/2126 15:30:00	10/10/2126 15:44:27	37.93	20.2	1	29/11/2126	0	0	83.28	69.55
10927150	37139535	25702248	22/9/2190 23:51:00	23/9/2190 00:58:00	6/10/2190 13:25:00	24/9/2190 18:06:39	13.57	1.71	1	8/11/2190	0	0	46.01	45.96
10929752	31146800	25192292	6/3/2140 20:32:00	6/3/2140 20:34:25	7/4/2140 01:37:00	8/3/2140 00:44:29	31.21	1.17	1	7/4/2140	1	0	31.14	31.14
10931276	38017506	25586233	5/1/2179 10:11:00	5/1/2179 11:42:52	7/1/2179 21:50:00	7/1/2179 23:48:04	2.49	2.5	1	7/1/2179	1	1	1.58	1.51
10933581	32497604	21403331	25/1/2188 07:15:00	25/1/2188 09:03:15	29/1/2188 14:30:00	27/1/2188 15:56:07	4.3	2.29			0	0
10936728	30624172	26378150	14/3/2132 14:47:00	15/3/2132 14:26:52	21/3/2132 18:30:00	21/3/2132 17:44:40	7.15	6.14			0	0
10937125	39430690	22425616	18/8/2127 21:12:00	18/8/2127 21:12:41	27/8/2127 14:00:00	23/8/2127 14:17:45	8.7	4.71	1	16/10/2132	0	0	1885.12	1885.12
10938096	32970582	26498873	21/7/2176 14:41:00	21/7/2176 16:41:00	7/8/2176 19:20:00	22/7/2176 22:49:13	17.19	1.26	1	7/8/2176	1	0	16.39	16.3
10939299	36173365	26422493	4/4/2184 17:29:00	4/4/2184 17:30:07	24/4/2184 19:25:00	24/4/2184 21:39:21	20.08	20.17	1	24/4/2184	1	1	19.27	19.27
10940805	36192786	24688443	1/5/2186 08:40:00	1/5/2186 10:43:00	5/5/2186 15:04:00	2/5/2186 18:15:55	4.27	1.31			0	0
10942537	32188573	23159420	31/1/2120 16:19:00	31/1/2120 17:41:00	20/2/2120 20:29:00	12/2/2120 08:30:05	20.17	11.62	1	19/12/2120	0	0	322.32	322.26
10943389	30960300	21804280	2/4/2138 18:00:00	2/4/2138 20:36:44	6/4/2138 13:39:00	4/4/2138 18:19:58	3.82	1.91	1	7/10/2138	0	0	187.25	187.14
10943603	30119186	28542014	28/2/2178 14:58:00	28/2/2178 16:20:00	3/3/2178 19:08:00	3/3/2178 19:15:09	3.17	3.12			0	0
10944871	31502451	24966205	12/1/2157 14:00:00	13/1/2157 07:28:47	20/1/2157 17:33:00	19/1/2157 22:38:48	8.15	6.63	1	21/2/2158	0	0	404.42	403.69
10945983	38109740	23036014	28/2/2187 13:38:00	28/2/2187 14:21:00	13/3/2187 17:40:00	8/3/2187 22:04:17	13.17	8.32			0	0
10946082	31777308	26567626	7/5/2150 10:09:00	7/5/2150 10:10:23	11/5/2150 14:40:00	11/5/2150 21:28:07	4.19	4.47	1	11/5/2150	1	1	3.58	3.58
10947173	39605142	27700357	25/6/2158 15:14:00	25/6/2158 15:23:00	11/7/2158 16:23:00	26/6/2158 21:14:04	16.05	1.24	1	9/8/2158	0	0	44.37	44.36
10948957	36109407	23340095	9/5/2181 18:00:00	11/5/2181 03:16:56	18/5/2181 19:53:00	13/5/2181 22:56:40	9.08	2.82			0	0
10950843	39369124	23030826	24/12/2193 20:58:00	24/12/2193 22:06:00	9/1/2194 15:35:00	9/1/2194 16:58:11	15.78	15.79	1	9/1/2194	1	1	15.13	15.08
10952156	32705947	26929743	20/8/2149 01:40:00	21/8/2149 10:34:22	23/8/2149 16:50:00	23/8/2149 19:00:11	3.63	2.35	1	23/8/2149	1	1	2.93	1.56
10955706	37414219	21792463	3/4/2183 22:23:00	7/4/2183 05:55:24	21/4/2183 17:37:00	11/4/2183 20:53:56	17.8	4.62			0	0
10956035	36344043	22843260	8/10/2112 13:57:00	8/10/2112 13:57:31	15/10/2112 14:00:00	10/10/2112 07:11:25	7	1.72			0	0
10956924	30830525	29915321	21/12/2162 22:51:00	21/12/2162 23:55:00	26/12/2162 14:26:00	23/12/2162 01:59:01	4.65	1.09	1	12/9/2167	0	0	1725.05	1725
10958187	36112837	21519313	28/4/2150 22:28:00	29/4/2150 00:32:00	6/5/2150 19:00:00	30/4/2150 17:43:52	7.86	1.72	1	2/9/2150	0	0	126.06	125.98
10958454	34247432	23804434	9/7/2131 07:37:00	21/7/2131 09:45:45	29/7/2131 06:55:00	23/7/2131 21:47:56	19.97	2.5	1	29/7/2131	1	0	19.68	7.59
10961036	32931914	20729412	7/11/2161 20:03:00	7/11/2161 21:36:00	13/11/2161 13:53:00	9/11/2161 21:13:15	5.74	1.98			0	0
10965894	33853516	23403844	30/10/2183 09:12:00	30/10/2183 09:14:09	17/12/2183 00:38:00	13/11/2183 23:34:41	47.64	14.6	1	17/12/2183	1	0	47.62	47.62
10968810	35957643	21320984	31/12/2141 20:17:00	31/12/2141 20:18:00	31/1/2142 12:50:00	8/1/2142 17:38:44	30.69	7.89			0	0
10969074	30483591	24337414	26/12/2162 07:15:00	26/12/2162 08:37:13	30/12/2162 16:45:00	27/12/2162 22:26:44	4.4	1.58			0	0
10969205	36288324	24346474	12/3/2183 20:00:00	12/3/2183 21:59:00	23/3/2183 17:05:00	22/3/2183 22:33:05	10.88	10.02	1	23/3/2183	1	0	10.17	10.08
10970150	37517481	21077067	7/9/2177 13:29:00	7/9/2177 14:39:00	14/9/2177 16:59:00	13/9/2177 16:44:39	7.15	6.09			0	0
10975446	31235315	27750600	3/8/2182 18:26:00	3/8/2182 19:44:00	9/8/2182 16:54:00	5/8/2182 17:44:19	5.94	1.92	1	21/2/2183	0	0	201.23	201.18
10980113	31642868	21524556	22/8/2126 16:52:00	22/8/2126 19:53:54	27/8/2126 18:15:00	27/8/2126 19:22:17	5.06	4.98	1	27/8/2126	1	1	4.3	4.17
10981637	33590203	25698179	11/7/2120 16:13:00	11/7/2120 16:14:54	25/7/2120 09:58:00	14/7/2120 21:30:27	13.74	3.22	1	28/7/2120	0	0	16.32	16.32
10983327	36986750	21179816	12/9/2114 15:25:00	13/9/2114 09:50:16	18/9/2114 16:00:00	15/9/2114 15:19:27	6.02	2.23			0	0
10984108	30243071	28503629	9/11/2164 16:19:00	9/11/2164 17:40:00	26/11/2164 17:40:00	14/11/2164 17:38:30	17.06	5			0	0
10993119	34667520	29991038	25/3/2136 16:21:00	26/3/2136 14:39:33	8/4/2136 18:15:00	2/4/2136 21:11:37	14.08	7.27			0	0
10996711	35330903	29843687	17/11/2154 22:29:00	18/11/2154 00:49:00	1/12/2154 16:57:00	20/11/2154 18:15:46	13.77	2.73			0	0
10997436	33085671	22234256	27/6/2131 16:10:00	27/6/2131 11:27:04	4/7/2131 19:44:00	30/6/2131 18:07:11	7.15	3.28			0	0
10999395	38103258	22094873	13/3/2148 16:50:00	13/3/2148 16:52:57	6/4/2148 13:18:00	25/3/2148 21:20:35	23.85	12.19			0	0
11000879	33971917	27622708	26/9/2159 11:54:00	27/9/2159 08:56:59	1/10/2159 15:56:00	29/9/2159 11:42:00	5.17	2.11			0	0
11002435	37246519	23098968	7/12/2196 21:15:00	12/12/2196 19:16:41	29/12/2196 16:00:00	16/12/2196 17:53:50	21.78	3.94			0	0
11002607	39110323	28750350	24/7/2124 21:59:00	25/7/2124 00:01:00	29/7/2124 12:35:00	26/7/2124 23:11:16	4.61	1.97			0	0
11006621	35041425	27253628	11/7/2180 14:07:00	11/7/2180 14:08:07	20/7/2180 17:00:00	13/7/2180 00:02:30	9.12	1.41			0	0
11007473	34442228	29671397	13/2/2129 02:28:00	13/2/2129 14:13:28	21/2/2129 15:10:00	21/2/2129 16:28:48	8.53	8.09	1	21/2/2129	1	1	7.9	7.41
11009816	35911911	27645171	4/12/2141 16:26:00	4/12/2141 16:27:15	17/12/2141 11:40:00	7/12/2141 18:24:02	12.8	3.08	1	21/12/2141	0	0	16.32	16.31
11012243	33751885	21947404	3/6/2144 02:13:00	3/6/2144 02:13:50	20/6/2144 17:15:00	12/6/2144 22:30:18	17.63	9.84	1	15/7/2144	0	0	41.91	41.91
11018073	35965822	21037414	15/11/2156 00:34:00	15/11/2156 02:52:51	21/11/2156 19:30:00	17/11/2156 11:22:33	6.79	2.35			0	0
11020202	31621601	27311676	5/3/2121 19:20:00	5/3/2121 19:21:27	28/3/2121 12:28:00	22/3/2121 17:01:09	22.71	16.9			0	0
11021643	34772646	26510606	28/5/2182 20:14:00	28/5/2182 22:09:00	6/6/2182 18:45:00	3/6/2182 01:55:14	8.94	5.16			0	0
11022245	31599600	29881372	15/10/2171 02:22:00	15/10/2171 03:37:00	28/10/2171 11:45:00	23/10/2171 17:23:08	13.39	8.57	1	3/10/2176	0	0	1814.9	1814.85
11027339	34949751	29375841	27/9/2189 00:09:00	27/9/2189 01:43:00	29/9/2189 07:30:00	29/9/2189 20:22:43	2.31	2.78			0	0
11030142	30184970	20042079	13/12/2174 21:34:00	13/12/2174 21:35:27	20/12/2174 18:29:00	15/12/2174 14:01:49	6.87	1.68	1	3/1/2176	0	0	385.1	385.1
11031774	33504108	24880194	31/12/2153 13:25:00	1/1/2154 09:20:31	7/1/2154 15:35:00	5/1/2154 10:44:26	7.09	4.06			0	0
11034210	30380489	23733259	21/9/2152 16:32:00	22/9/2152 00:47:41	2/10/2152 17:40:00	23/9/2152 21:05:32	11.05	1.85			0	0
11036075	39573580	27807199	3/4/2176 15:05:00	3/4/2176 15:05:55	13/4/2176 16:20:00	11/4/2176 22:22:11	10.05	8.3			0	0
11040832	36718956	22475226	8/6/2173 14:00:00	9/6/2173 10:42:57	15/6/2173 17:15:00	10/6/2173 12:01:50	7.14	1.05			0	0
11040851	35182052	25641876	20/5/2128 00:00:00	8/6/2128 22:58:45	1/7/2128 17:35:00	23/6/2128 18:52:38	42.73	14.83			0	0
11041336	38786416	26502161	21/8/2129 00:49:00	21/8/2129 02:21:00	26/8/2129 19:10:00	25/8/2129 14:34:26	5.76	4.51			0	0
11043946	38174875	22685973	7/3/2182 13:39:00	7/3/2182 16:13:34	8/3/2182 23:33:00	9/3/2182 04:41:14	1.41	1.52	1	8/3/2182	1	1	0.43	0.32
11043981	37733385	22690082	4/1/2146 09:34:00	4/1/2146 09:54:00	10/1/2146 18:18:00	8/1/2146 16:37:26	6.36	4.28	1	27/4/2146	0	0	112.6	112.59
11047227	31687317	26571031	6/4/2161 19:45:00	6/4/2161 21:03:00	18/4/2161 16:33:00	11/4/2161 14:05:44	11.87	4.71	1	28/3/2163	0	0	720.18	720.12
11047741	33652366	27025909	21/9/2169 23:54:00	22/9/2169 01:15:00	23/10/2169 13:40:00	24/9/2169 21:08:05	31.57	2.83	1	13/12/2169	0	0	82	81.95
11050359	33640350	29779708	17/2/2130 23:20:00	17/2/2130 23:21:56	3/3/2130 17:41:00	20/2/2130 22:02:32	13.76	2.94	1	14/3/2131	0	0	389.03	389.03
11051918	37451122	20680385	2/10/2157 02:23:00	2/10/2157 03:40:00	21/10/2157 14:51:00	4/10/2157 23:28:56	19.52	2.83			0	0
11051942	39663616	26447909	21/12/2116 19:25:00	21/12/2116 21:26:00	7/1/2117 19:50:00	7/1/2117 19:52:12	17.02	16.93	1	28/1/2117	0	0	37.19	37.11
11053008	30588504	24753669	27/10/2119 23:35:00	27/10/2119 23:36:18	9/11/2119 18:19:00	5/11/2119 17:42:36	12.78	8.75			0	0
11053863	36218686	29679030	7/3/2168 18:16:00	7/3/2168 18:16:31	23/3/2168 14:05:00	23/3/2168 15:46:07	15.83	15.9	1	23/3/2168	1	1	15.24	15.24
11055680	37824216	20982858	5/4/2174 16:49:00	5/4/2174 16:51:07	15/4/2174 16:00:00	13/4/2174 17:46:00	9.97	8.04			0	0
11057136	33291610	20849590	24/6/2152 21:37:00	3/7/2152 22:16:48	7/7/2152 19:15:00	7/7/2152 22:18:32	12.9	4	1	7/7/2152	1	1	12.1	3.07
11057908	33411210	22681318	8/7/2136 06:13:00	8/7/2136 06:14:36	8/8/2136 18:11:00	11/7/2136 16:51:35	31.5	3.44	1	29/9/2136	0	0	82.74	82.74
11058552	34551005	28453417	20/10/2180 21:45:00	21/10/2180 14:21:45	30/10/2180 15:47:00	23/10/2180 11:16:31	9.75	1.87			0	0
11060251	34809083	23208879	26/5/2179 17:52:00	26/5/2179 19:57:00	2/6/2179 17:20:00	30/5/2179 10:12:59	6.98	3.59	1	18/7/2179	0	0	52.26	52.17
11061931	34247071	21093327	5/10/2141 20:26:00	5/10/2141 20:27:26	14/10/2141 18:31:00	7/10/2141 05:04:45	8.92	1.36	1	5/3/2142	0	0	150.15	150.15
11061972	38255606	29528914	12/4/2147 13:06:00	12/4/2147 13:16:00	14/4/2147 19:05:00	14/4/2147 20:24:48	2.25	2.3	1	14/4/2147	1	1	1.45	1.45
11062833	35797989	22697035	22/6/2188 07:15:00	23/6/2188 23:52:13	27/6/2188 17:46:00	25/6/2188 18:23:54	5.44	1.77	1	10/7/2188	0	0	17.7	16.01
11062873	31060371	21014248	12/1/2174 14:36:00	12/1/2174 16:01:00	16/1/2174 16:00:00	16/1/2174 17:34:00	4.06	4.06	1	23/2/2175	0	0	406.39	406.33
11063580	31081015	25939957	10/10/2185 17:16:00	10/10/2185 20:03:00	27/10/2185 18:28:00	15/10/2185 01:14:39	17.05	4.22	1	30/11/2185	0	0	50.28	50.16
11065164	30379732	29715671	13/2/2167 22:34:00	14/2/2167 06:03:33	1/3/2167 18:57:00	24/2/2167 21:38:18	15.85	10.65	1	16/4/2167	0	0	61.06	60.75
11066404	33085675	22579982	15/5/2159 01:33:00	15/5/2159 01:35:07	19/5/2159 16:56:00	16/5/2159 18:24:07	4.64	1.7			0	0
11067354	38302296	28472903	21/7/2174 19:30:00	28/7/2174 08:39:29	2/8/2174 12:59:00	31/7/2174 12:13:18	11.73	3.15			0	0
11068484	36415334	29776604	30/8/2151 23:00:00	31/8/2151 00:01:00	27/9/2151 15:45:00	2/9/2151 02:21:22	27.7	2.1	1	5/2/2152	0	0	158.04	158
11069035	37460977	27506075	26/8/2131 23:47:00	27/8/2131 01:13:00	7/9/2131 19:21:00	31/8/2131 22:16:16	11.82	4.88			0	0
11069386	32941831	27292368	1/9/2166 12:29:00	1/9/2166 14:39:00	3/9/2166 16:54:00	2/9/2166 18:03:31	2.18	1.14	1	18/9/2166	0	0	16.48	16.39
11070185	34577954	24518501	18/12/2122 02:41:00	18/12/2122 02:41:59	1/1/2123 16:30:00	20/12/2122 08:24:14	14.58	2.24			0	0
11071537	32334428	23553687	16/12/2170 14:52:00	16/12/2170 16:17:00	20/12/2170 15:15:00	19/12/2170 15:32:56	4.02	2.97			0	0
11075615	31496570	24408474	17/7/2165 21:43:00	17/7/2165 23:27:00	16/8/2165 13:15:00	21/7/2165 22:46:43	29.65	3.97			0	0
11082391	33206088	22596088	11/2/2137 00:00:00	11/2/2137 12:19:28	16/2/2137 15:33:00	13/2/2137 18:47:47	5.65	2.27			0	0
11083655	38699030	20137177	9/4/2181 20:34:00	9/4/2181 22:30:00	11/4/2181 01:05:00	11/4/2181 04:58:31	1.19	1.27	1	11/4/2181	1	1	1.14	1.06
11087309	32950640	26556890	25/1/2131 11:15:00	25/1/2131 13:19:15	30/1/2131 15:48:00	28/1/2131 16:06:09	5.19	3.12			0	0
11087853	38453193	25426433	31/3/2173 16:52:00	31/3/2173 19:48:00	9/4/2173 07:45:00	5/4/2173 23:20:46	8.62	5.15	1	9/4/2173	1	0	8.3	8.18
11088384	37380953	22167318	22/10/2176 13:16:00	1/11/2176 22:37:14	10/11/2176 14:30:00	5/11/2176 16:42:57	19.05	3.75	1	14/10/2178	0	0	721.45	711.06
11089729	37395251	27021321	11/11/2171 00:15:00	11/11/2171 00:16:10	26/11/2171 13:51:00	17/11/2171 17:08:54	15.57	6.7	1	6/12/2171	0	0	24.99	24.99
11090382	36475001	28678397	6/10/2186 16:52:00	7/10/2186 12:13:42	22/10/2186 13:30:00	8/10/2186 14:31:05	15.86	1.1			0	0
11093867	36963268	23365574	12/11/2152 12:16:00	13/11/2152 09:46:18	18/11/2152 12:15:00	14/11/2152 10:38:37	6	1.04			0	0
11095636	38908376	21937919	17/2/2118 10:00:00	18/2/2118 22:38:12	3/3/2118 16:49:00	27/2/2118 17:09:00	14.28	8.77	1	12/7/2121	0	0	1240.58	1239.06
11099744	35926799	27441109	19/6/2142 12:00:00	19/6/2142 10:48:55	3/7/2142 15:15:00	21/6/2142 15:28:47	14.14	2.19			0	0
11101614	30212938	23299340	4/7/2179 17:05:00	9/7/2179 23:48:35	2/8/2179 14:40:00	2/8/2179 14:55:10	28.9	23.63			0	0
11103376	37196072	28135062	20/1/2162 10:26:00	20/1/2162 10:28:14	26/1/2162 20:18:00	23/1/2162 00:54:07	6.41	2.6			0	0
11105803	36518934	22550800	5/12/2111 11:09:00	5/12/2111 11:23:00	10/12/2111 19:19:00	6/12/2111 23:23:10	5.34	1.5			0	0
11108098	31449537	22698313	2/9/2164 13:27:00	2/9/2164 14:50:00	6/9/2164 02:23:00	6/9/2164 04:39:41	3.54	3.58	1	6/9/2164	1	1	3.44	3.38
11110888	38815212	22941724	25/1/2132 12:13:00	25/1/2132 14:01:00	1/2/2132 16:15:00	27/1/2132 18:26:35	7.17	2.18	1	16/6/2136	0	0	1603.49	1603.42
11119153	34510736	20788795	17/2/2192 07:15:00	17/2/2192 08:56:15	22/2/2192 14:50:00	18/2/2192 16:18:52	5.32	1.31	1	28/3/2193	0	0	404.7	404.63
11120430	34093113	22800833	8/6/2176 15:37:00	9/6/2176 00:55:01	14/6/2176 18:42:00	13/6/2176 21:53:27	6.13	4.87	1	16/9/2177	0	0	464.35	463.96
11122196	30780049	29171412	11/7/2140 20:34:00	14/7/2140 10:01:29	20/7/2140 16:53:00	16/7/2140 13:17:51	8.85	2.14			0	0
11122975	37071987	20098892	19/4/2155 07:15:00	30/4/2155 09:48:34	12/5/2155 14:10:00	10/5/2155 20:40:30	23.29	10.45			0	0
11125344	31865493	29087252	9/6/2182 09:15:00	10/6/2182 18:12:02	23/6/2182 16:10:00	20/6/2182 12:29:55	14.29	9.76			0	0
11127127	32117398	27797071	25/1/2188 23:46:00	25/1/2188 23:47:52	6/2/2188 18:16:00	29/1/2188 17:48:33	11.77	3.75			0	0
11129230	32733181	28836885	4/4/2168 00:00:00	5/4/2168 16:28:55	11/4/2168 15:39:00	7/4/2168 10:46:03	7.65	1.76			0	0
11129835	36471889	25447858	18/5/2154 13:11:00	18/5/2154 13:11:47	18/7/2154 09:10:00	18/7/2154 13:42:25	60.83	61.02	1	18/7/2154	1	1	60.45	60.45
11131318	32152372	22805099	29/4/2186 14:46:00	29/4/2186 14:47:50	3/5/2186 17:00:00	3/5/2186 17:20:31	4.09	4.11	1	24/8/2189	0	0	1212.38	1212.38
11132535	39485928	21336112	5/11/2185 13:29:00	5/11/2185 17:40:00	15/11/2185 15:36:00	10/11/2185 03:21:34	10.09	4.4			0	0
11133561	31253236	23302095	4/5/2174 20:32:00	8/5/2174 03:50:39	22/5/2174 16:10:00	16/5/2174 22:41:36	17.82	8.79			0	0
11134420	30773864	26320800	21/7/2168 08:19:00	21/7/2168 09:56:00	1/8/2168 17:33:00	24/7/2168 17:54:20	11.38	3.33	1	28/8/2168	0	0	37.65	37.59
11136760	36761647	28384173	11/12/2124 07:15:00	11/12/2124 09:33:29	15/12/2124 16:26:00	12/12/2124 16:45:34	4.38	1.3			0	0
11140716	39894320	27517858	9/10/2159 18:56:00	9/10/2159 20:35:00	11/10/2159 04:57:00	11/10/2159 08:56:08	1.42	1.51	1	11/10/2159	1	1	1.21	1.14
11144031	39821124	21495589	6/1/2112 02:29:00	9/1/2112 11:43:40	22/1/2112 14:35:00	12/1/2112 21:18:59	16.5	3.4			0	0
11145090	38908446	21763988	7/4/2138 04:30:00	14/4/2138 10:24:02	19/4/2138 15:00:00	16/4/2138 13:59:28	12.44	2.15	1	11/7/2140	0	0	825.81	818.57
11146837	34257353	20876636	25/4/2163 14:00:00	26/4/2163 11:01:49	5/5/2163 15:56:00	2/5/2163 18:42:14	10.08	6.32	1	4/2/2168	0	0	1745.42	1744.54
11148678	31973347	26451505	20/4/2140 07:15:00	20/4/2140 12:23:55	26/4/2140 16:10:00	21/4/2140 17:16:22	6.37	1.2			0	0
11148989	37926038	20600308	2/3/2161 12:05:00	2/3/2161 12:05:51	9/3/2161 16:52:00	4/3/2161 17:18:07	7.2	2.22			0	0
11149702	37388511	27254541	7/7/2169 20:52:00	7/7/2169 20:53:24	13/7/2169 15:30:00	9/7/2169 16:56:40	5.78	1.84			0	0
11151862	34482643	20072191	29/8/2155 01:05:00	29/8/2155 01:07:07	2/9/2155 15:15:00	31/8/2155 13:05:41	4.59	2.5			0	0
11152220	33805499	24147617	5/4/2139 20:52:00	5/4/2139 21:32:00	19/4/2139 18:10:00	11/4/2139 02:42:30	13.89	5.22	1	22/7/2139	0	0	107.13	107.1
11153226	32357329	28907460	14/8/2144 14:08:00	14/8/2144 16:58:00	23/8/2144 10:40:00	19/8/2144 20:25:57	8.86	5.14	1	23/8/2144	1	0	8.41	8.29
11153447	34431011	27687415	28/1/2158 23:26:00	28/1/2158 23:27:09	5/2/2158 15:52:00	5/2/2158 18:08:26	7.68	7.78	1	5/2/2158	1	1	7.02	7.02
11155525	32714013	22067624	7/9/2116 02:11:00	7/9/2116 05:01:34	15/9/2116 16:27:00	12/9/2116 21:23:28	8.59	5.68			0	0
11161330	30442777	28726209	31/7/2181 06:04:00	31/7/2181 09:49:00	22/8/2181 16:12:00	14/8/2181 21:04:41	22.42	14.47			0	0
11162996	33034232	22465903	18/3/2154 01:42:00	18/3/2154 01:44:17	7/4/2154 14:00:00	7/4/2154 14:30:38	20.51	20.53			0	0
11163643	36157087	22331245	12/11/2142 14:21:00	12/11/2142 14:21:55	9/12/2142 18:51:00	15/11/2142 16:34:32	27.19	3.09	1	24/1/2143	0	0	72.4	72.4
11164018	39328295	24415195	14/12/2150 23:22:00	15/12/2150 00:05:00	21/12/2150 10:34:00	21/12/2150 13:48:34	6.47	6.57	1	21/12/2150	1	1	6.03	6
11164848	38209073	25671821	27/2/2148 22:28:00	28/2/2148 00:05:00	1/3/2148 20:28:00	1/3/2148 03:31:45	2.92	2.14	1	1/3/2148	1	1	2.06	2
11165060	36423523	29991539	21/11/2137 00:09:00	21/11/2137 00:14:31	15/12/2137 13:30:00	13/12/2137 18:15:08	24.56	22.75	1	18/4/2138	0	0	147.99	147.99
11167834	31865868	24480219	3/1/2122 04:48:00	18/1/2122 04:22:59	22/1/2122 05:25:00	22/1/2122 08:27:29	19.03	4.17	1	22/1/2122	1	1	18.8	3.82
11171390	36975364	29792071	21/2/2161 20:13:00	23/2/2161 10:24:51	3/3/2161 15:30:00	28/2/2161 15:15:38	9.8	5.2			0	0
11173428	30026250	26586173	21/11/2131 17:16:00	21/11/2131 18:57:00	29/11/2131 04:15:00	24/11/2131 16:45:57	7.46	2.91	1	17/12/2132	0	0	391.28	391.21
11175582	38532300	27042255	3/4/2119 22:41:00	4/4/2119 10:50:00	8/4/2119 13:57:00	5/4/2119 15:47:57	4.64	1.21			0	0
11176370	39088277	28863934	3/6/2183 00:55:00	3/6/2183 04:15:00	9/7/2183 19:44:00	14/6/2183 18:42:11	36.78	11.6			0	0
11178953	32833251	25880820	23/8/2138 07:41:00	23/8/2138 07:42:51	6/9/2138 17:45:00	27/8/2138 18:00:30	14.42	4.43			0	0
11179902	33408788	21375172	18/12/2156 00:00:00	18/12/2156 10:12:49	31/12/2156 13:35:00	27/12/2156 14:44:06	13.57	9.19			0	0
11180102	32244151	25731950	18/1/2138 15:02:00	18/1/2138 22:49:00	31/1/2138 13:53:00	21/1/2138 17:56:26	12.95	2.8			0	0
11180809	30713595	28385942	18/12/2186 08:18:00	18/12/2186 10:25:00	31/12/2186 15:50:00	21/12/2186 20:56:03	13.31	3.44			0	0
11181210	36832182	22776305	28/5/2172 18:29:00	3/6/2172 18:25:04	11/6/2172 14:16:00	8/6/2172 19:11:41	13.82	5.03			0	0
11182151	35013417	22537178	21/12/2164 23:15:00	22/12/2164 00:57:00	9/1/2165 19:25:00	5/1/2165 21:28:21	18.84	14.86	1	9/1/2165	1	0	18.03	17.96
11182822	32744241	22951112	20/8/2152 13:45:00	20/8/2152 13:45:55	28/8/2152 16:50:00	25/8/2152 21:00:44	8.13	5.3			0	0
11189964	36861501	26650355	19/12/2134 15:02:00	19/12/2134 17:29:00	26/12/2134 17:50:00	21/12/2134 16:57:50	7.12	1.98			0	0
11191438	39793956	20179421	2/1/2112 23:33:00	2/1/2112 23:34:29	13/1/2112 19:18:00	12/1/2112 22:52:22	10.82	9.97	1	20/4/2112	0	0	108.02	108.02
11192169	39467910	26793173	12/2/2145 20:04:00	12/2/2145 21:58:00	20/2/2145 13:20:00	14/2/2145 16:08:07	7.72	1.76	1	16/3/2145	0	0	31.16	31.08
11192873	31135963	25942666	15/8/2140 10:45:00	15/8/2140 11:56:34	20/8/2140 14:03:00	16/8/2140 17:25:01	5.14	1.23			0	0
11192888	39314232	25092848	23/1/2149 13:57:00	4/2/2149 12:46:26	16/3/2149 15:41:00	8/2/2149 14:16:14	52.07	4.06	1	5/6/2152	0	0	1228.42	1216.47
11194776	38848710	24945821	24/11/2128 23:53:00	25/11/2128 01:29:00	6/12/2128 16:50:00	30/11/2128 18:20:11	11.71	5.7			0	0
11196689	39682828	23676524	28/5/2125 19:30:00	3/6/2125 10:08:17	8/6/2125 16:55:00	6/6/2125 18:53:11	10.89	3.36			0	0
11196801	35824337	24434415	3/11/2180 00:43:00	4/11/2180 09:38:38	8/11/2180 13:30:00	5/11/2180 15:29:38	5.53	1.24			0	0
11198895	33216968	28383961	25/6/2178 22:25:00	25/6/2178 23:49:00	30/6/2178 12:30:00	30/6/2178 17:12:43	4.59	4.72	1	30/6/2178	1	1	4.07	4.01
11200811	39599237	22450456	11/10/2137 00:44:00	11/10/2137 02:58:00	16/10/2137 18:50:00	12/10/2137 18:34:50	5.75	1.65	1	12/3/2138	0	0	151.97	151.88
11203208	35441098	27967352	12/4/2146 20:19:00	12/4/2146 20:19:45	8/5/2146 13:47:00	15/4/2146 18:40:15	25.73	2.93	1	2/4/2147	0	0	354.15	354.15
11205212	36383603	25178486	28/6/2174 15:23:00	4/7/2174 16:30:43	31/7/2174 03:31:00	8/7/2174 14:40:29	32.51	3.92	1	31/7/2174	1	0	32.36	26.31
11207146	35213901	26571512	30/12/2167 16:47:00	2/1/2168 11:17:36	11/1/2168 19:38:00	5/1/2168 11:31:53	12.12	3.01			0	0
11207557	31078824	23784417	17/2/2160 00:10:00	17/2/2160 00:52:00	29/2/2160 20:44:00	25/2/2160 21:01:14	12.86	8.84			0	0
11208503	38691951	22525122	15/1/2196 15:15:00	16/1/2196 01:14:17	7/2/2196 02:32:00	3/2/2196 22:59:11	22.47	18.91	1	7/2/2196	1	0	22.36	21.95
11210771	34735447	24383619	6/6/2161 13:44:00	6/6/2161 14:52:00	16/6/2161 17:26:00	14/6/2161 22:09:27	10.15	8.3			0	0
11212692	33414874	28948855	29/10/2155 00:00:00	30/10/2155 08:43:24	10/11/2155 00:57:00	3/11/2155 21:41:55	12.04	4.54	1	10/11/2155	1	0	12	10.64
11213546	39873415	25784348	31/1/2173 05:02:00	5/2/2173 10:57:34	10/2/2173 14:00:00	6/2/2173 18:49:54	10.37	1.33	1	6/6/2183	0	0	3777.79	3772.54
11214845	34462481	28522779	25/4/2113 03:54:00	5/5/2113 09:23:46	14/5/2113 15:25:00	7/5/2113 22:07:48	19.48	2.53			0	0
11217607	39623655	22485433	23/1/2143 15:32:00	27/1/2143 10:39:22	31/1/2143 14:30:00	28/1/2143 13:58:25	7.96	1.14			0	0
11218729	32553925	21827458	13/8/2153 13:53:00	13/8/2153 15:06:00	17/8/2153 14:15:00	15/8/2153 20:48:07	4.02	2.24	1	26/10/2153	0	0	73.42	73.37
11220287	37470919	21049726	20/5/2163 04:56:00	20/5/2163 06:40:00	29/5/2163 17:30:00	21/5/2163 16:57:32	9.52	1.43	1	17/11/2163	0	0	180.79	180.72
11220467	39493523	24883095	25/10/2169 17:06:00	25/10/2169 17:07:28	6/11/2169 13:37:00	31/10/2169 18:19:37	11.85	6.05			0	0
11221340	31947763	22361853	27/1/2150 19:51:00	27/1/2150 19:52:22	4/2/2150 14:43:00	31/1/2150 19:26:20	7.79	3.98	1	5/6/2150	0	0	128.17	128.17
11221989	39764632	24641272	20/5/2183 11:33:00	24/5/2183 12:14:53	31/5/2183 13:40:00	29/5/2183 16:17:49	11.09	5.17			0	0
11226194	36319779	24922551	27/12/2175 02:12:00	27/12/2175 02:13:39	12/1/2176 12:25:00	29/12/2175 16:58:30	16.43	2.61			0	0
11228986	36088280	28564493	20/9/2145 23:48:00	24/9/2145 21:53:46	26/9/2145 16:20:00	26/9/2145 18:29:34	5.69	1.86	1	26/9/2145	1	1	5.01	1.09
11231966	32176417	22679034	23/1/2114 19:08:00	23/1/2114 19:08:44	29/1/2114 16:54:00	27/1/2114 17:55:38	5.91	3.95			0	0
11234238	31347825	29395534	10/5/2163 09:30:00	14/5/2163 00:01:56	18/5/2163 17:40:00	15/5/2163 10:58:08	8.34	1.46			0	0
11236474	39450911	23673007	10/5/2140 18:36:00	10/5/2140 19:54:00	14/5/2140 17:04:00	12/5/2140 20:44:55	3.94	2.04	1	4/9/2144	0	0	1577.23	1577.17
11237063	32481717	22205833	10/2/2133 04:52:00	10/2/2133 07:02:00	13/2/2133 19:16:00	12/2/2133 19:47:30	3.6	2.53			0	0
11237954	30946736	25591200	15/3/2124 19:56:00	12/4/2124 22:42:17	22/4/2124 12:47:00	15/4/2124 18:17:09	37.7	2.82	1	28/4/2124	0	0	43.17	15.05
11240495	38961723	23030520	24/5/2110 22:09:00	29/5/2110 16:38:48	26/6/2110 14:15:00	4/6/2110 16:13:20	32.67	5.98			0	0
11242316	34459548	22076159	6/6/2157 20:26:00	6/6/2157 20:28:05	29/6/2157 16:15:00	13/6/2157 16:43:40	22.83	6.84			0	0
11244926	35783644	22759829	12/3/2189 20:11:00	12/3/2189 21:08:00	18/3/2189 14:31:00	15/3/2189 16:00:56	5.76	2.79	1	29/3/2189	0	0	16.16	16.12
11246402	37375441	22850056	23/7/2152 05:43:00	23/7/2152 07:59:00	15/8/2152 15:00:00	29/7/2152 20:31:20	23.39	6.52	1	21/8/2152	0	0	28.76	28.67
11247296	34114064	22104910	11/3/2130 21:13:00	11/3/2130 22:34:22	30/3/2130 18:15:00	19/3/2130 18:24:05	18.88	7.83			0	0
11247436	37270178	26290780	30/1/2164 00:00:00	30/1/2164 13:05:55	12/2/2164 12:15:00	5/2/2164 01:22:19	13.51	5.51			0	0
11249261	35891766	20405682	26/2/2174 08:40:00	26/2/2174 09:41:00	3/3/2174 10:56:00	1/3/2174 22:43:19	5.09	3.54	1	8/4/2175	0	0	405.64	405.6
11249860	34300466	29859525	7/6/2176 19:05:00	7/6/2176 20:31:48	24/6/2176 11:00:00	9/6/2176 09:06:02	16.66	1.52			0	0
11250079	34352531	28678828	15/9/2179 19:57:00	15/9/2179 19:58:01	30/9/2179 12:41:00	21/9/2179 18:06:24	14.7	5.92			0	0
11251419	38041292	22008181	8/8/2136 14:05:00	8/8/2136 14:05:58	14/8/2136 18:56:00	12/8/2136 14:41:35	6.2	4.02			0	0
11252741	35810878	22097604	30/1/2171 00:20:00	30/1/2171 00:21:30	17/2/2171 12:20:00	31/1/2171 18:11:10	18.5	1.74	1	20/3/2171	0	0	48.99	48.99
11253126	35597578	26909871	27/3/2179 20:43:00	31/3/2179 17:50:15	16/4/2179 17:55:00	1/4/2179 20:14:53	19.88	1.1	1	3/1/2180	0	0	281.14	277.26
11256275	37391779	23971864	22/1/2180 12:30:00	22/1/2180 12:20:35	30/1/2180 13:10:00	26/1/2180 17:02:15	8.03	4.2			0	0
11257115	31236198	20425175	6/6/2143 07:15:00	6/6/2143 10:14:28	18/6/2143 13:33:00	11/6/2143 20:55:51	12.26	5.45			0	0
11257841	39361235	24447059	26/11/2137 11:22:00	26/11/2137 12:59:00	6/12/2137 14:57:00	30/11/2137 21:37:06	10.15	4.36	1	2/8/2142	0	0	1709.53	1709.46
11258377	39048162	28838248	1/2/2166 10:29:00	1/2/2166 11:54:00	6/2/2166 16:10:00	3/2/2166 15:21:58	5.24	2.14	1	11/4/2168	0	0	799.56	799.5
11259141	32272859	25963696	5/7/2184 18:16:00	10/7/2184 18:39:19	8/8/2184 15:59:00	3/8/2184 18:51:35	33.9	24.01			0	0
11259465	30166170	20907313	9/5/2117 14:15:00	9/5/2117 16:03:55	16/5/2117 15:30:00	12/5/2117 01:02:24	7.05	2.37	1	18/3/2118	0	0	312.41	312.33
11266689	39748298	23550716	21/4/2129 07:15:00	21/4/2129 11:08:59	28/4/2129 16:36:00	24/4/2129 18:27:01	7.39	3.3			0	0
11266938	35918080	27078182	12/11/2188 19:19:00	13/11/2188 11:42:00	27/11/2188 14:15:00	22/11/2188 15:38:51	14.79	9.16	1	15/12/2188	0	0	32.2	31.51
11267045	34897008	29466691	14/2/2172 21:46:00	14/2/2172 21:47:14	23/2/2172 16:19:00	17/2/2172 18:23:08	8.77	2.86			0	0
11268371	34779368	28898326	24/10/2172 10:52:00	25/10/2172 09:26:33	1/11/2172 15:30:00	28/10/2172 01:14:35	8.19	2.66	1	1/4/2173	0	0	158.55	157.61
11270948	32505082	27493644	9/12/2187 15:59:00	9/12/2187 19:11:00	18/12/2187 17:02:00	12/12/2187 16:00:44	9.04	2.87	1	3/1/2188	0	0	24.33	24.2
11271927	36369720	21791641	27/2/2161 07:15:00	27/2/2161 09:45:53	3/3/2161 15:45:00	28/2/2161 15:47:51	4.35	1.25			0	0
11273115	35113785	24898994	7/6/2149 05:22:00	7/6/2149 08:21:00	27/6/2149 16:30:00	16/6/2149 22:43:35	20.46	9.6			0	0
11273854	39648536	20872944	17/7/2129 05:10:00	17/7/2129 05:49:22	31/7/2129 15:14:00	25/7/2129 13:53:45	14.42	8.34			0	0
11281127	30635726	29749314	1/10/2110 20:36:00	1/10/2110 20:36:31	22/10/2110 18:45:00	11/10/2110 16:03:29	20.92	9.81			0	0
11281603	32249723	25891316	10/6/2159 15:39:00	18/6/2159 11:24:07	1/7/2159 16:36:00	20/6/2159 18:51:27	21.04	2.31	1	7/11/2159	0	0	149.35	141.52
11282384	30592303	29994261	16/9/2124 06:45:00	16/9/2124 08:13:00	24/9/2124 13:15:00	21/9/2124 18:35:27	8.27	5.43	1	15/12/2129	0	0	1915.72	1915.66
11291230	31850910	22990559	14/9/2176 05:03:00	14/9/2176 06:47:00	20/9/2176 16:34:00	18/9/2176 18:29:35	6.48	4.49			0	0
11291823	34007439	21259664	19/8/2112 01:39:00	19/8/2112 03:08:00	29/8/2112 17:31:00	26/8/2112 15:59:13	10.66	7.54	1	21/1/2116	0	0	1249.93	1249.87
11293517	35436722	21799365	3/11/2165 11:25:00	3/11/2165 12:33:00	1/12/2165 10:15:00	1/12/2165 10:32:16	27.95	27.92			0	0
11294021	38603294	24939277	3/11/2162 23:00:00	3/11/2162 23:55:00	18/11/2162 08:45:00	9/11/2162 16:14:33	14.41	5.68	1	18/11/2162	1	0	14.04	14
11296318	33868204	26765003	2/4/2116 20:04:00	2/4/2116 20:58:00	18/4/2116 14:55:00	15/4/2116 17:59:03	15.79	12.88	1	20/4/2116	0	0	17.16	17.13
11296766	39928827	24438132	12/4/2177 14:00:00	13/4/2177 10:44:34	19/4/2177 13:24:00	14/4/2177 11:44:34	6.98	1.04			0	0
11296936	39409803	21648820	12/1/2145 21:36:00	12/1/2145 23:40:00	16/1/2145 17:55:00	15/1/2145 20:45:49	3.85	2.88	1	24/9/2151	0	0	2445.1	2445.01
11301400	38376187	28109269	15/10/2178 12:55:00	15/10/2178 14:11:00	26/10/2178 17:25:00	17/10/2178 13:48:21	11.19	1.98	1	1/6/2179	0	0	228.46	228.41
11301742	32453296	23195320	14/10/2125 18:05:00	14/10/2125 18:05:49	24/10/2125 17:08:00	16/10/2125 21:04:21	9.96	2.12	1	4/3/2126	0	0	140.25	140.25
11304253	34543082	23346584	8/9/2164 13:18:00	8/9/2164 13:19:11	12/9/2164 13:45:00	12/9/2164 17:47:37	4.02	4.19	1	12/9/2164	1	1	3.45	3.45
11304959	36159356	27600272	11/9/2199 18:37:00	11/9/2199 19:58:00	18/9/2199 14:52:00	14/9/2199 18:33:32	6.84	2.94	1	10/2/2200	0	0	151.22	151.17
11309053	36858619	23877453	30/9/2123 20:53:00	5/10/2123 01:34:59	21/10/2123 06:30:00	11/10/2123 15:51:57	20.4	6.6	1	21/10/2123	1	0	20.13	15.93
11309915	35507582	25761953	6/12/2187 21:26:00	11/12/2187 17:54:50	21/12/2187 06:20:00	13/12/2187 12:56:19	14.37	1.79	1	21/12/2187	1	0	14.11	9.25
11310901	36662799	22021677	19/8/2130 09:30:00	20/8/2130 12:17:22	1/9/2130 14:20:00	22/8/2130 16:20:03	13.2	2.17			0	0
11315296	30708810	24817060	18/11/2126 23:29:00	19/11/2126 00:16:00	27/11/2126 14:45:00	22/11/2126 21:01:46	8.64	3.87			0	0
11315982	33345706	28762278	3/9/2182 20:41:00	3/9/2182 23:03:00	14/9/2182 16:30:00	5/9/2182 20:36:11	10.83	1.9			0	0
11317570	30355176	29656601	19/6/2177 07:15:00	19/6/2177 09:24:05	29/6/2177 18:19:00	20/6/2177 18:46:19	10.46	1.39	1	24/7/2177	0	0	34.7	34.61
11317871	31013881	27218543	5/5/2177 10:30:00	6/5/2177 11:09:58	10/5/2177 17:30:00	7/5/2177 12:45:15	5.29	1.07			0	0
11321046	33625268	24480756	5/1/2174 07:30:00	5/1/2174 12:24:30	1/2/2174 14:55:00	22/1/2174 15:18:28	27.31	17.12			0	0
11321257	35860455	21322793	28/11/2148 10:33:00	28/11/2148 10:34:29	21/12/2148 14:33:00	18/12/2148 17:49:11	23.17	20.3			0	0
11321986	39333664	24607298	4/1/2139 22:25:00	5/1/2139 01:33:00	17/1/2139 18:30:00	8/1/2139 19:15:47	12.84	3.74	1	20/1/2139	0	0	15.07	14.94
11326098	37507300	26522869	17/11/2158 23:16:00	24/11/2158 17:48:11	28/11/2158 19:40:00	25/11/2158 18:29:36	10.85	1.03			0	0
11326206	37079354	23686858	29/6/2153 15:31:00	1/7/2153 14:05:49	21/7/2153 19:10:00	3/7/2153 19:32:04	22.15	2.23	1	21/7/2153	1	0	21.35	19.41
11328158	30052733	27985960	6/3/2183 18:45:00	7/3/2183 11:04:07	14/3/2183 15:40:00	14/3/2183 16:40:30	7.87	7.23	1	14/3/2183	1	1	7.22	6.54
11328386	30342613	28869489	10/8/2170 21:55:00	10/8/2170 21:57:08	24/8/2170 17:24:00	15/8/2170 20:44:42	13.81	4.95	1	24/8/2170	1	0	13.09	13.09
11332465	36244615	25222212	13/1/2170 21:13:00	13/1/2170 21:14:47	19/1/2170 17:45:00	15/1/2170 23:25:16	5.86	2.09			0	0
11332825	36420347	21909820	1/1/2138 20:37:00	1/1/2138 21:58:00	4/1/2138 00:00:00	4/1/2138 01:20:37	2.14	2.14	1	4/1/2138	0	1	2.14	2.08
11337495	39033634	20374655	17/10/2136 22:04:00	18/10/2136 00:13:00	3/11/2136 10:40:00	3/11/2136 12:57:22	16.53	16.53	1	3/11/2136	1	1	16.08	15.99
11339384	32573448	27383384	16/9/2187 04:36:00	16/9/2187 05:54:00	26/9/2187 14:47:00	20/9/2187 16:32:04	10.42	4.44			0	0
11340930	35192840	20313589	5/2/2158 16:59:00	5/2/2158 19:54:08	15/2/2158 18:17:00	9/2/2158 21:11:31	10.05	4.05	1	28/2/2158	0	0	22.29	22.17
11343484	39661672	29736871	21/12/2157 16:38:00	21/12/2157 16:40:05	30/1/2158 13:45:00	30/1/2158 15:10:50	39.88	39.94			0	0
11343907	35967845	22689342	29/6/2178 00:21:00	8/7/2178 13:54:57	24/7/2178 14:45:00	15/7/2178 14:10:22	25.6	7.01	1	24/7/2178	1	0	24.99	15.42
11344335	38153293	29609275	15/4/2137 14:00:00	16/4/2137 11:19:20	20/4/2137 18:30:00	19/4/2137 16:21:53	5.19	3.21	1	18/12/2141	0	0	1707.42	1706.53
11344751	33181285	27728838	30/12/2202 19:57:00	5/1/2203 04:49:26	14/1/2203 08:05:00	14/1/2203 11:56:07	14.51	9.3	1	14/1/2203	1	1	14.17	8.8
11345933	38271986	22106706	15/10/2146 07:15:00	16/10/2146 09:45:37	25/10/2146 15:50:00	23/10/2146 18:02:38	10.36	7.35			0	0
11346699	36125779	27717369	23/8/2145 22:06:00	23/8/2145 22:07:52	11/9/2145 20:00:00	6/9/2145 22:20:37	18.91	14.01			0	0
11348907	30016014	24524153	6/10/2110 10:23:00	6/10/2110 18:18:48	16/10/2110 13:00:00	8/10/2110 02:00:25	10.11	1.32	1	25/5/2115	0	0	1691.57	1691.24
11349432	37310374	24577372	3/4/2123 00:55:00	3/4/2123 03:04:00	10/4/2123 18:30:00	4/4/2123 18:02:56	7.73	1.62			0	0
11353832	38396911	25246853	21/9/2169 18:46:00	21/9/2169 18:47:03	2/10/2169 14:44:00	27/9/2169 17:59:46	10.83	5.97	1	29/5/2170	0	0	249.22	249.22
11354922	32621287	27718042	11/6/2155 08:10:00	11/6/2155 13:50:29	2/7/2155 14:36:00	13/6/2155 12:17:01	21.27	1.94	1	27/11/2156	0	0	534.66	534.42
11360891	32354505	22429517	22/5/2173 18:29:00	22/5/2173 19:46:00	6/6/2173 17:40:00	2/6/2173 17:52:11	14.97	10.92	1	24/6/2176	0	0	1128.23	1128.18
11363157	35392063	20971867	7/5/2165 17:23:00	7/5/2165 20:22:44	23/5/2165 15:00:00	9/5/2165 16:34:29	15.9	1.84	1	1/7/2165	0	0	54.28	54.15
11363936	37298762	28745767	20/10/2145 12:06:00	20/10/2145 14:37:39	11/11/2145 15:01:00	26/10/2145 14:49:31	22.12	6.01			0	0
11366148	31290984	28310283	28/3/2180 23:21:00	29/3/2180 00:45:05	7/4/2180 16:53:00	31/3/2180 16:56:12	9.73	2.67			0	0
11366422	35802161	25458336	28/2/2128 02:42:00	28/2/2128 21:42:44	24/3/2128 21:07:00	29/2/2128 23:44:52	25.77	1.08	1	24/11/2128	0	0	269.89	269.1
11369587	30218259	28211027	1/7/2140 20:46:00	1/7/2140 21:36:00	11/7/2140 14:00:00	4/7/2140 13:28:08	9.72	2.66			0	0
11370994	36837764	22801372	10/3/2157 23:31:00	11/3/2157 02:41:00	13/3/2157 13:56:00	13/3/2157 16:47:49	2.6	2.59	1	13/3/2157	1	1	2.02	1.89
11371466	34482432	21270943	27/8/2189 22:34:00	28/8/2189 11:14:09	9/9/2189 10:00:00	9/9/2189 11:36:55	12.48	12.02	1	9/9/2189	1	1	12.06	11.53
11372027	30981206	29009535	7/12/2182 00:05:00	7/12/2182 01:41:00	15/12/2182 14:31:00	9/12/2182 14:24:48	8.6	2.53			0	0
11373077	32508102	28635328	5/10/2177 14:53:00	5/10/2177 15:56:00	10/10/2177 20:08:00	6/10/2177 21:42:13	5.22	1.24			0	0
11374486	35647824	23112869	4/3/2118 20:24:00	4/3/2118 20:25:44	17/3/2118 18:25:00	16/3/2118 21:24:23	12.92	12.04	1	17/3/2118	1	0	12.15	12.15
11374532	39599342	27499142	9/12/2138 14:26:00	9/12/2138 16:07:00	19/12/2138 14:06:00	11/12/2138 22:07:30	9.99	2.25			0	0
11374776	34927785	23440405	20/2/2188 22:46:00	20/2/2188 22:46:46	9/3/2188 17:10:00	25/2/2188 22:37:19	17.77	4.99	1	13/5/2188	0	0	82.05	82.05
11376103	32465788	27821276	3/10/2177 12:44:00	3/10/2177 12:46:01	8/10/2177 15:30:00	8/10/2177 21:14:36	5.12	5.35	1	8/10/2177	1	1	4.47	4.47
11378149	31597960	29235017	24/3/2125 20:23:00	31/3/2125 09:36:54	28/4/2125 21:00:00	1/4/2125 14:36:51	35.03	1.21	1	28/4/2125	1	0	34.15	27.6
11378535	32950707	26705155	29/1/2149 10:30:00	30/1/2149 08:41:55	8/2/2149 14:33:00	3/2/2149 06:36:11	10.17	3.91	1	13/12/2151	0	0	1047.56	1046.64
11378589	37231883	28684313	23/1/2139 03:12:00	23/1/2139 04:45:00	30/1/2139 14:10:00	26/1/2139 21:02:20	7.46	3.68			0	0
11380368	30253379	21678815	3/1/2145 19:40:00	3/1/2145 20:36:00	7/1/2145 14:48:00	5/1/2145 17:34:04	3.8	1.87	1	16/1/2145	0	0	12.18	12.14
11381511	38852679	24668341	25/5/2119 11:15:00	25/5/2119 10:33:05	31/5/2119 17:30:00	29/5/2119 12:21:37	6.26	4.08			0	0
11381569	33607734	26192299	14/12/2164 16:26:00	14/12/2164 17:57:00	26/12/2164 18:15:00	25/12/2164 18:16:20	12.08	11.01	1	26/12/2164	1	0	11.32	11.25
11383018	39452683	25780991	20/9/2177 20:53:00	20/9/2177 22:22:00	30/9/2177 19:55:00	27/9/2177 10:40:37	9.96	6.51	1	30/9/2177	1	0	9.13	9.07
11384521	34926363	20053214	3/2/2145 22:16:00	3/2/2145 22:17:21	12/3/2145 16:25:00	25/2/2145 00:14:52	36.76	21.08			0	0
11385992	30668232	23133441	5/3/2186 10:16:00	5/3/2186 11:35:00	22/3/2186 18:45:00	9/3/2186 19:51:14	17.35	4.34	1	6/6/2186	0	0	92.57	92.52
11389801	33132370	28171818	2/6/2152 04:22:00	2/6/2152 04:22:52	17/6/2152 16:27:00	5/6/2152 03:50:49	15.5	2.98			0	0
11390104	36666352	20479841	22/8/2144 22:53:00	22/8/2144 22:53:39	27/8/2144 17:16:00	24/8/2144 15:07:14	4.77	1.68			0	0
11390252	32716634	21331972	8/6/2120 04:58:00	8/6/2120 05:00:07	14/6/2120 17:22:00	10/6/2120 20:27:51	6.52	2.64	1	14/6/2120	1	0	5.79	5.79
11390506	35493524	27989210	30/7/2188 15:22:00	30/7/2188 15:22:46	6/8/2188 18:51:00	1/8/2188 00:30:47	7.15	1.38			0	0
11392990	39980385	21253505	10/8/2158 04:50:00	10/8/2158 06:06:00	13/8/2158 17:45:00	11/8/2158 21:04:48	3.54	1.62	1	7/6/2163	0	0	1761.8	1761.75
11397722	33871797	20635136	12/11/2123 00:11:00	12/11/2123 00:13:14	16/11/2123 15:45:00	14/11/2123 16:31:03	4.65	2.68			0	0
11398829	34031152	26104066	8/6/2122 22:41:00	8/6/2122 22:41:42	14/6/2122 13:49:00	12/6/2122 19:52:16	5.63	3.88			0	0
11400494	39351152	25827583	13/10/2124 18:10:00	13/10/2124 19:23:00	19/10/2124 19:21:00	15/10/2124 14:53:24	6.05	1.81			0	0
11402910	32560705	23375177	28/8/2129 17:57:00	28/8/2129 17:58:04	12/9/2129 14:10:00	1/9/2129 14:04:06	14.84	3.84	1	12/9/2129	1	0	14.25	14.25
11403616	33493059	23885084	14/10/2180 13:39:00	23/10/2180 10:36:01	10/11/2180 17:38:00	1/11/2180 19:57:32	27.17	9.39			0	0
11404288	36416590	29333255	28/6/2125 12:48:00	28/6/2125 15:06:00	29/6/2125 17:27:00	29/6/2125 21:43:21	1.19	1.28	1	29/6/2125	1	1	0.47	0.37
11407375	34477666	27274808	27/6/2202 13:11:00	29/6/2202 19:31:48	20/7/2202 08:20:00	20/7/2202 09:51:43	22.8	20.6	1	20/7/2202	1	1	22.45	20.19
11408401	33753561	20915702	10/6/2182 21:37:00	10/6/2182 21:38:44	17/6/2182 16:40:00	12/6/2182 21:02:51	6.79	1.98			0	0
11408874	33118083	26001001	2/3/2143 23:43:00	3/3/2143 00:13:11	8/3/2143 16:55:00	5/3/2143 12:51:49	5.72	2.53	1	1/6/2143	0	0	90.01	89.99
11409035	39601179	25150183	30/6/2123 20:45:00	30/6/2123 20:45:55	10/7/2123 00:05:00	10/7/2123 02:43:39	9.14	9.25	1	10/7/2123	1	1	9.14	9.13
11409143	33831444	28675941	21/1/2127 14:15:00	21/1/2127 17:56:17	31/1/2127 17:45:00	25/1/2127 18:05:37	10.15	4.01			0	0
11410076	30802952	29714083	12/8/2154 19:57:00	12/8/2154 21:18:00	20/8/2154 16:06:00	20/8/2154 19:57:02	7.84	7.94	1	20/8/2154	1	1	7.17	7.11
11410426	39722758	27299736	21/6/2115 23:53:00	22/6/2115 02:19:00	11/7/2115 05:00:00	11/7/2115 07:34:28	19.21	19.22	1	11/7/2115	1	1	19	18.9
11411362	37331665	22523526	8/10/2121 00:56:00	8/10/2121 02:24:00	26/10/2121 13:24:00	17/10/2121 09:28:08	18.52	9.29			0	0
11412254	36715122	22069290	17/11/2175 17:24:00	20/11/2175 17:20:39	30/11/2175 15:16:00	27/11/2175 14:22:50	12.91	6.88	1	21/12/2175	0	0	33.28	30.28
11413537	38058757	24641041	28/10/2164 21:44:00	29/10/2164 00:04:00	9/11/2164 17:23:00	9/11/2164 17:24:33	11.82	11.72	1	17/3/2165	0	0	139.09	139
11415965	33804298	22822957	9/7/2166 21:21:00	9/7/2166 21:21:52	14/7/2166 16:34:00	11/7/2166 18:17:52	4.8	1.87			0	0
11418556	32792834	20275492	19/7/2174 10:58:00	19/7/2174 13:28:23	22/7/2174 17:41:00	20/7/2174 21:07:58	3.28	1.32	1	16/10/2175	0	0	453.54	453.44
11425407	39329319	21832823	9/9/2169 16:56:00	10/9/2169 22:45:09	22/9/2169 18:00:00	13/9/2169 00:02:15	13.04	2.05	1	13/11/2169	0	0	64.29	63.05
11426151	37099009	26785908	20/10/2137 03:03:00	22/10/2137 18:12:00	4/11/2137 19:32:00	25/10/2137 14:44:24	15.69	2.86	1	29/11/2144	0	0	2596.87	2594.24
11429121	34180005	25179006	21/9/2184 22:02:00	21/9/2184 23:35:00	1/10/2184 16:55:00	26/9/2184 14:08:21	9.79	4.61			0	0
11429550	34560685	29005196	27/10/2146 23:19:00	27/10/2146 23:19:41	9/11/2146 17:59:00	1/11/2146 16:39:38	12.78	4.72			0	0
11432534	30975141	24996793	25/7/2134 17:58:00	26/7/2134 05:59:22	2/8/2134 16:25:00	28/7/2134 18:42:44	7.94	2.53			0	0
11437366	31486926	21503098	17/12/2146 02:10:00	17/12/2146 03:17:00	23/12/2146 18:30:00	23/12/2146 19:00:51	6.68	6.66	1	12/2/2147	0	0	56.91	56.86
11438336	37925650	29503954	15/6/2132 01:15:00	15/6/2132 02:04:00	17/6/2132 15:40:00	16/6/2132 12:19:56	2.6	1.43	1	7/8/2132	0	0	52.95	52.91
11438492	32070305	20032916	18/12/2184 09:23:00	18/12/2184 14:07:20	30/12/2184 14:30:00	20/12/2184 18:19:08	12.21	2.17			0	0
11438886	37253283	22928595	21/6/2113 18:15:00	21/6/2113 20:34:00	29/6/2113 17:15:00	23/6/2113 18:22:00	7.96	1.91			0	0
11440437	37270651	26588747	14/5/2126 09:57:00	14/5/2126 10:00:26	19/5/2126 11:30:00	19/5/2126 11:51:15	5.06	5.08			0	0
11441946	36695853	25235003	4/4/2204 15:10:00	4/4/2204 15:10:53	10/5/2204 11:50:00	10/5/2204 12:01:55	35.86	35.87			0	0
11447867	32312917	24384913	17/6/2114 08:00:00	17/6/2114 10:56:34	22/6/2114 12:05:00	19/6/2114 12:12:52	5.17	2.05			0	0
11448985	33246619	26740424	18/10/2164 14:32:00	18/10/2164 14:32:43	25/10/2164 13:25:00	25/10/2164 16:13:43	6.95	7.07	1	25/10/2164	1	1	6.39	6.39
11449055	36304662	27630732	21/11/2144 18:57:00	21/11/2144 20:19:17	25/11/2144 14:34:00	23/11/2144 17:23:09	3.82	1.88			0	0
11450666	36538650	22882899	7/9/2182 15:43:00	8/9/2182 12:18:35	14/9/2182 15:28:00	10/9/2182 17:15:19	6.99	2.21			0	0
11452473	39443375	28918725	29/11/2173 02:26:00	29/11/2173 04:28:00	5/12/2173 18:35:00	1/12/2173 18:23:30	6.67	2.58	1	5/1/2174	0	0	36.9	36.81
11452644	35689867	29901909	10/11/2129 07:58:00	15/11/2129 10:25:51	19/11/2129 21:51:00	19/11/2129 23:04:16	9.58	4.53	1	19/11/2129	1	1	8.67	3.57
11455536	37629333	28486795	9/8/2175 07:15:00	9/8/2175 07:55:47	14/8/2175 14:00:00	10/8/2175 19:29:24	5.28	1.48			0	0
11457357	34004563	26329726	18/7/2110 00:55:00	18/7/2110 00:56:22	28/7/2110 17:30:00	26/7/2110 15:28:21	10.69	8.61			0	0
11457571	37798506	25927964	23/1/2153 20:04:00	23/1/2153 20:04:38	8/2/2153 18:25:00	30/1/2153 12:46:30	15.93	6.7			0	0
11458288	35541349	25687779	11/12/2142 17:52:00	11/12/2142 17:53:29	9/1/2143 15:25:00	2/1/2143 21:16:11	28.9	22.14			0	0
11458442	32771068	22613935	10/12/2185 11:20:00	11/12/2185 09:52:01	15/12/2185 16:55:00	12/12/2185 17:46:53	5.23	1.33			0	0
11459120	38281287	24783889	21/5/2135 05:26:00	21/5/2135 08:01:17	14/6/2135 14:51:00	26/5/2135 18:29:28	24.39	5.44	1	7/6/2142	0	0	2573.77	2573.67
11461422	37265861	23370162	16/10/2117 16:33:00	22/10/2117 11:59:58	30/10/2117 12:35:00	24/10/2117 14:19:59	13.83	2.1			0	0
11462863	33765335	22106219	5/12/2142 02:31:00	5/12/2142 03:42:00	14/12/2142 13:00:00	7/12/2142 22:51:23	9.44	2.8	1	30/7/2143	0	0	236.9	236.85
11463165	31172290	27865548	19/4/2159 01:31:00	19/4/2159 03:24:00	24/4/2159 16:39:00	22/4/2159 02:34:26	5.63	2.97	1	3/6/2159	0	0	44.94	44.86
11465184	35592626	29050266	18/9/2157 20:44:00	21/9/2157 07:30:39	24/9/2157 14:50:00	23/9/2157 14:58:05	5.75	2.31			0	0
11466749	31832941	20441454	30/9/2122 20:07:00	3/10/2122 10:33:52	9/10/2122 12:59:00	9/10/2122 17:44:05	8.7	6.3	1	9/10/2122	1	1	8.16	5.56
11467523	34220976	21817770	20/2/2157 15:48:00	20/2/2157 15:49:20	22/2/2157 19:25:00	23/2/2157 06:11:26	2.15	2.6	1	22/2/2157	1	1	1.34	1.34
11470198	38995260	27367969	28/2/2134 18:05:00	28/2/2134 21:44:00	11/3/2134 22:48:00	8/3/2134 16:12:42	11.2	7.77			0	0
11470779	31137014	25205869	29/8/2153 07:15:00	29/8/2153 10:32:50	3/9/2153 11:40:00	30/8/2153 13:19:11	5.18	1.12			0	0
11472206	36320663	29905361	30/4/2137 01:05:00	30/4/2137 23:39:44	5/5/2137 15:58:00	3/5/2137 01:58:21	5.62	2.1			0	0
11474065	32408660	24586639	14/2/2135 17:59:00	14/2/2135 18:00:07	24/2/2135 14:53:00	21/2/2135 16:22:33	9.87	6.93			0	0
11474733	31402041	26406008	24/5/2175 18:00:00	30/5/2175 11:35:43	6/6/2175 11:45:00	3/6/2175 15:15:58	12.74	4.15			0	0
11475003	36375502	29693612	31/1/2131 14:19:00	31/1/2131 15:50:00	11/2/2131 17:53:00	6/2/2131 17:54:45	11.15	6.09	1	14/3/2131	0	0	41.4	41.34
11477097	38729808	28214804	1/10/2131 19:50:00	15/10/2131 08:52:48	21/10/2131 14:00:00	19/10/2131 21:28:58	19.76	4.53			0	0
11477669	36707061	21242036	14/12/2184 04:24:00	14/12/2184 06:24:00	19/12/2184 13:35:00	16/12/2184 17:27:54	5.38	2.46	1	11/2/2185	0	0	58.82	58.73
11479858	34189676	22777545	29/6/2159 13:38:00	29/6/2159 14:55:00	25/7/2159 17:35:00	20/7/2159 05:57:13	26.16	20.63			0	0
11481806	30508327	20516028	5/12/2134 14:20:00	6/12/2134 18:30:28	20/12/2134 23:30:00	21/12/2134 04:35:45	15.38	14.42	1	20/12/2134	1	1	14.4	13.23
11482500	38486268	24021148	31/12/2168 12:59:00	3/1/2169 10:31:46	6/1/2169 13:00:00	4/1/2169 15:23:29	6	1.2	1	22/12/2177	0	0	3277.46	3274.56
11486239	36077676	25861822	10/9/2200 20:04:00	10/9/2200 21:23:17	10/10/2200 15:00:00	4/10/2200 22:14:15	29.79	24.04			0	0
11486264	38496686	24959908	28/4/2126 17:35:00	28/4/2126 21:02:47	4/5/2126 17:28:00	1/5/2126 23:42:19	6	3.11	1	4/5/2126	1	0	5.27	5.12
11491583	34725102	28868643	14/6/2119 18:51:00	14/6/2119 18:53:05	23/6/2119 18:10:00	23/6/2119 19:48:07	8.97	9.04	1	23/6/2119	1	1	8.21	8.21
11492213	39684354	22184277	3/1/2142 07:15:00	4/1/2142 10:42:15	28/1/2142 15:35:00	10/1/2142 12:57:24	25.35	6.09	1	9/1/2144	0	0	735.7	734.55
11495932	35093335	26638278	23/11/2180 21:14:00	1/12/2180 15:37:42	7/12/2180 16:30:00	2/12/2180 22:53:06	13.8	1.3			0	0
11496131	35985792	25795006	7/6/2174 02:13:00	7/6/2174 03:28:00	12/6/2174 19:00:00	10/6/2174 17:51:16	5.7	3.6	1	1/10/2179	0	0	1941.91	1941.86
11500847	37143937	25353725	20/5/2175 16:40:00	20/5/2175 16:40:56	1/6/2175 17:25:00	1/6/2175 17:27:46	12.03	12.03			0	0
11501310	30983281	27305247	24/12/2166 20:38:00	31/12/2166 10:03:45	14/2/2167 17:08:00	26/1/2167 18:08:36	51.85	26.34			0	0
11506385	31694173	25971115	26/11/2177 20:50:00	27/11/2177 10:28:56	11/12/2177 16:00:00	29/11/2177 21:12:57	14.8	2.45			0	0
11506963	35227066	25858162	20/12/2182 20:16:00	20/12/2182 21:26:00	31/12/2182 11:15:00	22/12/2182 18:34:02	10.62	1.88			0	0
11508679	30062477	20568339	13/9/2149 21:55:00	13/9/2149 21:56:12	27/9/2149 14:32:00	27/9/2149 14:32:29	13.69	13.69			0	0
11509670	30532230	24824123	21/2/2156 12:29:00	21/2/2156 12:30:18	6/3/2156 22:35:00	24/2/2156 17:53:16	14.42	3.22	1	6/3/2156	1	0	13.48	13.48
11510549	30187936	21791514	5/3/2172 18:43:00	7/3/2172 18:20:54	10/3/2172 15:00:00	10/3/2172 15:09:49	4.85	2.87			0	0
11511458	34227617	20941398	11/8/2181 00:04:00	11/8/2181 01:00:00	20/8/2181 07:51:00	13/8/2181 01:07:52	9.32	2.01	1	20/8/2181	1	0	9	8.96
11512097	37721096	24963505	12/8/2178 03:00:00	12/8/2178 20:59:17	17/8/2178 13:30:00	14/8/2178 17:13:24	5.44	1.84	1	8/2/2179	0	0	179.88	179.13
11512653	39359277	24728972	24/8/2180 18:56:00	25/8/2180 16:47:01	1/9/2180 17:55:00	27/8/2180 16:59:13	7.96	2.01	1	18/8/2181	0	0	358.21	357.3
11516270	37749758	20486917	4/12/2144 15:41:00	4/12/2144 17:49:37	7/12/2144 17:30:00	6/12/2144 21:45:12	3.08	2.16			0	0
11521504	34214668	25249620	25/7/2118 18:55:00	26/7/2118 17:49:48	31/8/2118 14:50:00	3/8/2118 17:21:52	36.83	7.98			0	0
11522541	33115257	23958905	4/4/2167 15:26:00	4/4/2167 15:27:05	10/4/2167 16:18:00	8/4/2167 19:18:55	6.04	4.16	1	5/6/2167	0	0	61.36	61.36
11523129	31759999	23104107	17/2/2156 12:59:00	17/2/2156 13:00:11	7/3/2156 19:00:00	25/2/2156 00:18:18	19.25	7.47	1	29/5/2157	0	0	466.46	466.46
11529880	35850934	23694167	2/1/2116 18:56:00	2/1/2116 20:11:00	14/1/2116 11:42:00	5/1/2116 21:27:16	11.7	3.05			0	0
11530561	38001373	28530402	20/10/2180 05:49:00	20/10/2180 05:49:58	21/10/2180 19:00:00	21/10/2180 22:12:49	1.55	1.68	1	21/10/2180	1	1	0.76	0.76
11532659	38228702	24114990	3/9/2140 21:43:00	8/9/2140 03:34:49	24/9/2140 10:55:00	24/9/2140 11:50:38	20.55	16.34			0	0
11533462	35348908	27328168	27/5/2182 13:11:00	27/5/2182 13:12:17	3/6/2182 14:10:00	29/5/2182 16:36:52	7.04	2.14	1	3/6/2182	1	0	6.45	6.45
11533501	34461298	24430941	9/7/2181 17:45:00	15/7/2181 08:37:29	19/7/2181 18:15:00	17/7/2181 20:26:53	10.02	2.49			0	0
11539240	32930821	22141666	22/12/2135 21:18:00	22/12/2135 23:21:00	30/12/2135 14:45:00	24/12/2135 19:55:26	7.73	1.86	1	5/2/2136	0	0	44.11	44.03
11539827	39995735	21192405	5/8/2124 14:24:00	15/8/2124 10:59:52	5/9/2124 15:08:00	22/8/2124 17:01:54	31.03	7.25			0	0
11540283	30034749	27307881	30/4/2191 11:34:00	6/5/2191 09:56:40	14/5/2191 15:30:00	13/5/2191 13:00:21	14.16	7.13			0	0
11541378	36024728	22900653	1/5/2117 10:30:00	5/5/2117 16:43:31	11/5/2117 11:37:00	7/5/2117 14:19:08	10.05	1.9			0	0
11543398	31497701	29228250	7/1/2127 04:42:00	7/1/2127 04:44:01	30/1/2127 11:00:00	16/1/2127 21:15:40	23.26	9.69	1	2/9/2127	0	0	237.8	237.8
11544860	37530970	22429647	19/1/2174 08:50:00	19/1/2174 09:58:00	17/2/2174 15:50:00	23/1/2174 17:09:45	29.29	4.3	1	26/2/2174	0	0	37.63	37.58
11545574	39549810	26125539	8/4/2151 09:14:00	8/4/2151 11:59:00	14/4/2151 16:22:00	9/4/2151 20:40:56	6.3	1.36			0	0
11546805	32925349	23531962	12/8/2128 20:26:00	17/8/2128 11:37:43	30/8/2128 16:44:00	25/8/2128 13:12:25	17.85	8.07			0	0
11547745	30212189	29837616	5/1/2130 11:41:00	5/1/2130 11:42:32	17/1/2130 03:47:00	10/1/2130 21:10:27	11.67	5.39	1	17/1/2130	1	0	11.51	11.51
11549544	31424551	22200184	4/6/2155 21:55:00	4/6/2155 21:56:35	6/6/2155 01:30:00	6/6/2155 06:07:27	1.15	1.34	1	6/6/2155	1	1	1.09	1.09
11550765	35586036	23874738	27/8/2158 00:00:00	29/8/2158 16:21:34	5/9/2158 19:36:00	4/9/2158 00:24:52	9.82	5.34	1	11/9/2158	0	0	15	12.32
11551024	32748004	26594429	2/1/2193 05:12:00	2/1/2193 07:58:00	15/2/2193 11:54:00	12/1/2193 00:54:52	44.28	9.71	1	23/11/2195	0	0	1054.78	1054.67
11552552	37057456	21800909	7/8/2136 00:58:00	7/8/2136 02:19:00	13/8/2136 00:00:00	9/8/2136 01:52:45	5.96	1.98	1	13/8/2136	0	0	5.96	5.9
11552741	35839750	24281438	29/1/2160 13:23:00	29/1/2160 16:48:00	5/2/2160 16:35:00	1/2/2160 05:14:16	7.13	2.52			0	0
11553398	34130907	27709520	6/1/2144 01:33:00	6/1/2144 01:34:11	12/1/2144 12:55:00	9/1/2144 22:08:23	6.47	3.86			0	0
11554445	36346298	28038733	30/9/2133 00:52:00	6/10/2133 09:24:20	13/10/2133 18:45:00	9/10/2133 16:05:13	13.75	3.28			0	0
11555243	38304187	25977155	20/9/2135 11:06:00	21/9/2135 08:15:29	25/9/2135 16:00:00	24/9/2135 15:00:21	5.2	3.28	1	24/9/2136	0	0	369.54	368.66
11556093	39699085	24444070	4/1/2182 01:17:00	4/1/2182 03:06:00	24/2/2182 16:27:00	6/1/2182 22:47:10	51.63	2.82	1	5/6/2182	0	0	151.95	151.87
11557186	35469955	22752628	30/11/2167 00:36:00	30/11/2167 04:28:00	11/12/2167 19:18:00	11/12/2167 23:58:42	11.78	11.81	1	11/12/2167	1	1	10.98	10.81
11557836	30962835	20136936	1/1/2160 07:15:00	1/1/2160 10:43:22	6/1/2160 15:21:00	3/1/2160 13:23:09	5.34	2.11			0	0
11558942	31255985	24509205	21/8/2181 08:41:00	21/8/2181 16:51:42	11/9/2181 14:35:00	1/9/2181 06:29:55	21.25	10.57			0	0
11559478	36759260	25432414	1/8/2139 23:04:00	4/8/2139 11:10:06	10/8/2139 17:45:00	6/8/2139 20:13:51	8.78	2.38			0	0
11563006	36026636	23243892	14/6/2150 08:30:00	23/6/2150 16:36:18	21/7/2150 22:12:00	28/6/2150 21:12:47	37.57	5.19	1	21/7/2150	1	0	36.65	27.31
11563634	32131813	27413047	28/1/2125 00:11:00	28/1/2125 00:12:46	3/2/2125 18:35:00	31/1/2125 17:19:02	6.77	3.71			0	0
11564146	39924709	29835262	19/5/2118 06:16:00	19/5/2118 06:51:00	20/5/2118 12:16:00	20/5/2118 15:27:10	1.25	1.36	1	20/5/2118	1	1	0.74	0.71
11567529	30980027	21232911	6/4/2166 09:30:00	6/4/2166 09:31:39	15/4/2166 15:00:00	7/4/2166 21:44:40	9.23	1.51	1	9/12/2166	0	0	246.6	246.6
11567955	30784767	23090401	21/4/2175 08:51:00	21/4/2175 10:14:00	24/4/2175 14:01:00	22/4/2175 22:02:19	3.22	1.49			0	0
11568882	37178921	22426705	26/8/2130 11:30:00	26/8/2130 12:50:00	1/9/2130 13:40:00	29/8/2130 23:45:59	6.09	3.46			0	0
11575713	37004751	20320829	29/6/2117 16:41:00	29/6/2117 16:41:54	16/7/2117 17:16:00	11/7/2117 22:16:39	17.02	12.23			0	0
11576897	32367149	29845627	16/10/2165 14:32:00	16/10/2165 15:13:19	29/10/2165 22:00:00	17/10/2165 18:10:33	13.31	1.12	1	29/10/2165	1	0	12.39	12.37
11579351	39633000	20838061	18/5/2120 20:51:00	18/5/2120 23:07:00	11/6/2120 16:30:00	23/5/2120 15:29:01	23.82	4.68	1	14/6/2120	0	0	26.13	26.04
11579913	36202012	28453882	21/6/2148 22:10:00	21/6/2148 22:12:07	1/7/2148 16:40:00	28/6/2148 21:35:36	9.77	6.97	1	10/5/2149	0	0	322.08	322.07
11580863	30304832	23467473	4/4/2169 15:30:00	4/4/2169 10:51:35	10/4/2169 14:50:00	5/4/2169 17:37:12	5.97	1.28			0	0
11581121	37864610	21253245	22/2/2179 22:05:00	23/2/2179 01:09:00	27/2/2179 06:50:00	27/2/2179 00:03:39	4.36	3.95	1	27/2/2179	1	1	4.08	3.95
11581195	38658392	28782408	16/5/2189 23:16:00	16/5/2189 23:16:59	27/5/2189 14:40:00	24/5/2189 12:26:27	10.64	7.55			0	0
11589090	38890592	20512615	7/9/2158 20:37:00	7/9/2158 20:38:26	10/9/2158 02:45:00	10/9/2158 17:05:40	2.26	2.85	1	10/9/2158	1	1	2.14	2.14
11589465	38790981	23838325	8/10/2179 13:26:00	8/10/2179 13:31:00	13/10/2179 08:14:00	13/10/2179 12:58:33	4.78	4.98	1	13/10/2179	1	1	4.44	4.44
11592298	31780966	21758109	23/3/2159 19:52:00	24/3/2159 14:06:22	15/4/2159 13:42:00	30/3/2159 01:20:55	22.74	5.47			0	0
11592373	36227721	23933003	29/8/2181 00:00:00	8/9/2181 21:05:48	17/9/2181 14:55:00	17/9/2181 20:08:02	19.62	8.96	1	17/9/2181	1	1	19	8.12
11592968	33445309	25912922	6/9/2182 16:00:00	6/9/2182 16:01:35	22/9/2182 19:35:00	13/9/2182 22:53:31	16.15	7.29			0	0
11594012	38833788	21210031	13/4/2159 18:47:00	13/4/2159 20:43:30	19/4/2159 17:15:00	15/4/2159 20:20:43	5.94	1.98			0	0
11594544	30782638	20431911	1/8/2161 00:09:00	1/8/2161 01:23:00	8/8/2161 19:30:00	4/8/2161 17:27:58	7.81	3.67			0	0
11594609	35691097	28992088	8/5/2158 00:24:00	8/5/2158 00:25:32	11/5/2158 09:31:00	12/5/2158 09:31:48	3.38	4.38	1	11/5/2158	1	1	2.98	2.98
11596570	30326687	20840530	5/12/2116 17:53:00	5/12/2116 20:15:00	12/12/2116 02:15:00	12/12/2116 04:15:23	6.35	6.33	1	12/12/2116	1	1	6.25	6.16
11598386	35663457	27953478	16/5/2170 15:03:00	19/5/2170 10:27:55	23/5/2170 13:55:00	20/5/2170 10:48:28	6.95	1.01			0	0
11600106	35918303	24964764	7/8/2199 00:56:00	7/8/2199 05:58:03	18/8/2199 15:00:00	13/8/2199 23:10:36	11.59	6.72	1	29/3/2203	0	0	1328.96	1328.75
11600157	30251890	21942766	17/8/2148 08:00:00	21/8/2148 17:46:31	27/8/2148 16:23:00	25/8/2148 14:44:12	10.35	3.87	1	21/9/2149	0	0	399.67	395.26
11605027	31438123	28735920	19/2/2189 11:42:00	19/2/2189 13:21:00	20/3/2189 18:01:00	25/2/2189 20:55:23	29.26	6.32			0	0
11605699	34625482	21703960	19/5/2114 12:32:00	19/5/2114 14:01:00	24/5/2114 10:10:00	20/5/2114 14:47:26	4.9	1.03			0	0
11607177	32366337	29208275	11/5/2148 13:15:00	11/5/2148 18:05:03	17/5/2148 16:45:00	12/5/2148 19:00:34	6.15	1.04			0	0
11609346	35335334	26472328	19/10/2172 20:53:00	19/10/2172 22:37:04	28/10/2172 17:44:00	21/10/2172 21:04:45	8.87	1.94	1	13/12/2172	0	0	54.13	54.06
11610140	33039123	24093054	6/1/2173 01:07:00	6/1/2173 02:00:29	23/1/2173 06:03:00	7/1/2173 20:32:57	17.21	1.77	1	23/1/2173	1	0	16.95	16.92
11613361	34949920	23826271	7/11/2117 10:45:00	8/11/2117 10:58:33	12/11/2117 17:45:00	9/11/2117 22:11:20	5.29	1.47			0	0
11616031	31503787	22076526	17/6/2155 21:58:00	22/6/2155 21:03:17	5/7/2155 19:30:00	24/6/2155 15:37:19	17.9	1.77	1	5/7/2155	1	0	17.08	12.12
11616687	36737788	29397878	25/11/2126 10:30:00	26/11/2126 09:14:12	2/12/2126 15:00:00	29/11/2126 11:37:40	7.19	3.1			0	0
11616778	33990136	25531022	1/1/2163 22:21:00	2/1/2163 00:27:00	11/1/2163 15:41:00	3/1/2163 23:12:21	9.72	1.95			0	0
11617629	30946989	27409048	24/5/2155 10:46:00	24/5/2155 11:41:00	7/7/2155 12:00:00	26/6/2155 21:32:33	44.05	33.41			0	0
11620095	37091951	25331153	26/3/2183 19:39:00	31/3/2183 10:51:52	4/4/2183 15:10:00	1/4/2183 21:30:05	8.81	1.44			0	0
11621360	33526114	24322608	9/9/2144 00:04:00	9/9/2144 01:23:29	16/9/2144 14:00:00	14/9/2144 15:47:00	7.58	5.6			0	0
11622280	36713654	28516474	21/12/2156 03:00:00	21/12/2156 11:17:39	10/1/2157 18:50:00	27/12/2156 17:13:14	20.66	6.25			0	0
11626035	39006342	22799466	24/6/2173 10:59:00	24/6/2173 12:53:00	8/7/2173 14:15:00	8/7/2173 14:20:17	14.14	14.06	1	11/3/2174	0	0	259.54	259.46
11633230	37460602	20946201	7/3/2129 23:18:00	8/3/2129 00:26:00	23/3/2129 19:00:00	9/3/2129 22:28:01	15.82	1.92			0	0
11635995	36282564	23667167	14/3/2167 20:07:00	15/3/2167 00:39:13	5/4/2167 13:16:00	16/3/2167 22:22:59	21.71	1.91	1	5/4/2167	1	0	21.16	20.97
11636652	34134184	20274272	1/7/2159 00:19:00	1/7/2159 00:23:31	7/7/2159 15:00:00	7/7/2159 15:33:22	6.61	6.63			0	0
11638303	30019367	25053659	25/5/2146 20:04:00	25/5/2146 20:05:08	1/6/2146 12:45:00	1/6/2146 13:56:01	6.7	6.74	1	1/6/2146	1	1	6.16	6.16
11639347	36453823	24125111	16/9/2147 00:00:00	16/9/2147 13:59:41	6/10/2147 00:00:00	18/9/2147 22:40:56	20	2.36	1	6/10/2147	0	0	20	19.42
11642460	33913504	29612267	7/10/2149 18:42:00	15/10/2149 10:32:11	22/10/2149 17:15:00	18/10/2149 17:36:31	14.94	3.29			0	0
11642809	35967314	26066020	16/4/2116 17:05:00	24/4/2116 11:09:15	30/4/2116 16:17:00	26/4/2116 19:17:30	13.97	2.34			0	0
11645509	31718413	24243040	28/11/2180 07:15:00	28/11/2180 12:34:11	30/11/2180 00:30:00	30/11/2180 04:28:52	1.72	1.66	1	30/11/2180	1	1	1.7	1.48
11647150	33610519	25021798	27/3/2159 15:13:00	27/3/2159 17:34:00	4/4/2159 19:45:00	31/3/2159 16:25:50	8.19	3.95	1	4/4/2159	1	0	7.37	7.27
11649378	31206864	25934959	7/10/2156 17:33:00	8/10/2156 03:08:30	14/10/2156 18:30:00	10/10/2156 01:35:52	7.04	1.94	1	19/11/2156	0	0	42.27	41.87
11651571	36915920	26450907	3/7/2206 16:29:00	12/7/2206 11:38:51	14/7/2206 17:20:00	14/7/2206 18:48:38	11.04	2.3	1	14/7/2206	1	1	10.31	1.51
11652381	34922339	23299242	10/7/2143 17:54:00	10/7/2143 19:08:00	23/7/2143 14:50:00	14/7/2143 17:51:39	12.87	3.95			0	0
11654069	37433494	20020317	13/3/2181 10:51:00	13/3/2181 12:22:00	16/3/2181 16:49:00	14/3/2181 19:27:58	3.25	1.3	1	14/2/2186	0	0	1798.55	1798.48
11654447	34933915	26145453	20/8/2184 00:00:00	20/8/2184 10:36:26	2/9/2184 10:46:00	2/9/2184 16:49:37	13.45	13.26	1	2/9/2184	1	1	13	12.56
11654592	30616217	22290770	26/1/2121 13:07:00	29/1/2121 11:21:13	3/2/2121 14:00:00	30/1/2121 16:31:09	8.04	1.22			0	0
11655904	38016420	26830941	24/3/2169 16:04:00	24/3/2169 18:08:59	30/3/2169 13:03:00	28/3/2169 17:10:03	5.87	3.96			0	0
11659054	36023087	21553343	8/10/2132 05:23:00	8/10/2132 06:55:00	13/10/2132 13:46:00	9/10/2132 13:59:36	5.35	1.29	1	28/3/2133	0	0	170.78	170.71
11666182	32828694	24173845	10/9/2133 10:46:00	10/9/2133 12:17:00	11/9/2133 13:00:00	11/9/2133 15:55:08	1.09	1.15	1	11/9/2133	1	1	0.55	0.49
11666315	34279325	23911356	30/10/2171 07:33:00	30/10/2171 08:35:00	6/11/2171 18:25:00	1/11/2171 16:30:13	7.45	2.33	1	27/7/2177	0	0	2096.69	2096.64
11668452	30721263	21400255	9/7/2138 17:59:00	9/7/2138 18:00:11	27/7/2138 17:00:00	27/7/2138 19:52:48	17.96	18.08	1	27/7/2138	1	1	17.25	17.25
11670352	39782622	26307293	29/6/2134 07:15:00	29/6/2134 10:20:47	5/7/2134 17:05:00	3/7/2134 16:28:02	6.41	4.26			0	0
11671794	30288245	23899762	18/11/2163 03:44:00	30/11/2163 18:48:37	7/12/2163 20:27:00	2/12/2163 22:06:00	19.7	2.14	1	12/3/2164	0	0	114.84	102.22
11676070	36106457	28802155	22/5/2132 10:30:00	23/5/2132 09:26:51	29/5/2132 16:45:00	24/5/2132 18:42:53	7.26	1.39			0	0
11676232	33588812	24542367	9/1/2114 01:26:00	9/1/2114 02:48:00	17/1/2114 18:52:00	12/1/2114 21:30:39	8.73	3.78			0	0
11680360	38725145	24537373	26/3/2128 21:20:00	27/3/2128 13:16:15	5/4/2128 14:28:00	31/3/2128 18:50:20	9.71	4.23	1	27/12/2129	0	0	640.11	639.45
11681010	39279281	23407541	16/3/2116 20:25:00	17/3/2116 22:12:38	24/3/2116 17:38:00	22/3/2116 16:12:07	7.88	4.75	1	12/5/2116	0	0	56.15	55.07
11683110	32690648	26385000	6/5/2114 19:31:00	6/5/2114 19:32:08	14/5/2114 03:15:00	14/5/2114 04:46:11	7.32	7.38	1	14/5/2114	1	1	7.19	7.19
11685620	37150874	24979378	3/1/2126 11:00:00	4/1/2126 08:37:34	12/1/2126 18:30:00	11/1/2126 17:05:26	9.31	7.35			0	0
11686629	30927264	26188372	16/7/2123 00:19:00	16/7/2123 01:06:00	19/7/2123 16:00:00	19/7/2123 16:26:54	3.65	3.64			0	0
11688706	33065950	27319681	1/8/2112 01:01:00	2/8/2112 09:37:09	8/8/2112 14:00:00	3/8/2112 17:11:04	7.54	1.32			0	0
11689298	39736908	20106183	20/9/2133 14:00:00	21/9/2133 14:29:59	1/10/2133 17:18:00	26/9/2133 14:39:26	11.14	5.01			0	0
11692282	30987723	24005826	28/7/2167 08:00:00	28/7/2167 14:27:32	3/8/2167 17:00:00	31/7/2167 17:58:22	6.38	3.15			0	0
11693603	31506062	26983924	22/4/2151 01:05:00	22/4/2151 04:20:00	30/4/2151 21:05:00	25/4/2151 17:40:55	8.83	3.56	1	30/4/2151	1	0	7.95	7.82
11695880	31690388	26326357	26/10/2144 16:43:00	26/10/2144 17:21:00	31/10/2144 01:18:00	31/10/2144 13:18:50	4.36	4.83	1	9/11/2144	0	0	13.3	13.28
11696577	33267085	22739413	5/8/2171 21:05:00	7/8/2171 20:02:38	29/8/2171 11:39:00	9/8/2171 18:39:10	23.61	1.94			0	0
11696880	35419815	29149362	29/4/2203 13:26:00	29/4/2203 21:21:46	11/5/2203 19:06:00	2/5/2203 18:36:20	12.24	2.89			0	0
11700242	31337954	20559558	29/3/2143 19:28:00	29/3/2143 19:28:49	14/4/2143 15:29:00	1/4/2143 17:06:00	15.83	2.9			0	0
11703451	32342095	27237979	13/3/2158 15:30:00	13/3/2158 15:30:52	30/3/2158 17:30:00	15/3/2158 19:05:20	17.08	2.15			0	0
11710154	36777551	23118722	1/10/2189 02:56:00	1/10/2189 04:48:00	8/10/2189 14:50:00	3/10/2189 18:29:34	7.5	2.57	1	10/10/2189	0	0	8.88	8.8
11711020	36657275	22050846	3/5/2175 08:14:00	3/5/2175 08:15:45	22/6/2175 17:35:00	8/5/2175 20:52:32	50.39	5.53	1	13/2/2176	0	0	285.66	285.66
11713205	35171466	27636368	6/1/2116 19:52:00	6/1/2116 21:00:00	20/1/2116 12:35:00	20/1/2116 12:57:34	13.7	13.66	1	11/3/2116	0	0	64.17	64.13
11713970	34275579	25598069	24/5/2144 21:26:00	25/5/2144 11:16:49	2/8/2144 16:45:00	30/5/2144 18:15:23	69.8	5.29	1	21/8/2144	0	0	88.11	87.53
11717909	38947769	22377259	12/9/2129 19:36:00	12/9/2129 19:36:49	19/10/2129 15:17:00	20/9/2129 07:59:38	36.82	7.52			0	0
11719852	33323669	29694624	24/10/2125 15:09:00	24/10/2125 18:00:00	2/11/2125 17:16:00	26/10/2125 16:16:04	9.09	1.93	1	7/12/2125	0	0	43.37	43.25
11720443	39887163	23687711	1/12/2121 23:37:00	1/12/2121 23:39:31	14/12/2121 12:25:00	14/12/2121 12:29:50	12.53	12.53	1	4/2/2122	0	0	64.02	64.01
11722368	33425416	20277982	12/11/2121 11:06:00	12/11/2121 12:36:00	22/11/2121 16:15:00	22/11/2121 18:33:18	10.21	10.25	1	16/8/2122	0	0	276.54	276.48
11723660	31629866	27493057	11/9/2129 17:25:00	11/9/2129 18:48:00	18/9/2129 15:21:00	14/9/2129 18:01:12	6.91	2.97	1	6/5/2130	0	0	236.27	236.22
11724157	37238940	27527386	22/1/2168 19:09:00	23/1/2168 09:15:24	28/1/2168 17:30:00	24/1/2168 16:24:27	5.93	1.3	1	24/3/2172	0	0	1522.2	1521.61
11725209	30799292	23130948	14/2/2137 06:17:00	4/3/2137 21:04:25	18/3/2137 13:56:00	10/3/2137 17:30:08	32.32	5.85			0	0
11729508	30692905	24232717	23/3/2159 22:31:00	23/3/2159 23:46:46	31/3/2159 12:47:00	26/3/2159 17:40:32	7.59	2.75			0	0
11730422	35260056	29679593	2/9/2203 07:15:00	7/9/2203 09:29:37	13/9/2203 16:35:00	9/9/2203 21:00:04	11.39	2.48			0	0
11735934	37731954	21635610	3/7/2138 19:52:00	3/7/2138 19:53:31	9/7/2138 14:15:00	9/7/2138 15:16:55	5.77	5.81	1	17/7/2138	0	0	13.17	13.17
11737268	34053163	20044900	2/7/2175 10:35:00	2/7/2175 11:44:23	9/7/2175 18:30:00	7/7/2175 00:46:44	7.33	4.54			0	0
11740173	39657226	26527736	9/11/2172 11:12:00	9/11/2172 12:35:00	13/11/2172 22:30:00	11/11/2172 18:22:32	4.47	2.24	1	19/2/2173	0	0	101.53	101.48
11742505	37723752	24067631	3/5/2182 20:10:00	4/5/2182 11:38:53	12/5/2182 21:50:00	12/5/2182 20:38:03	9.07	8.37	1	12/5/2182	1	1	8.16	7.51
11743730	35557594	24159911	1/6/2152 15:51:00	3/6/2152 14:31:54	14/6/2152 13:15:00	4/6/2152 17:03:29	12.89	1.11	1	18/5/2153	0	0	350.34	348.39
11744921	36921463	20157596	30/4/2163 22:31:00	30/4/2163 22:32:43	9/5/2163 00:15:00	8/5/2163 18:42:21	8.07	7.84	1	9/5/2163	1	0	8.06	8.06
11745291	38121875	22270906	22/4/2120 22:00:00	23/4/2120 02:17:03	29/4/2120 16:25:00	29/4/2120 18:11:22	6.77	6.66	1	29/4/2120	1	1	6.08	5.9
11746096	31251562	23762829	15/5/2148 20:05:00	15/5/2148 20:06:43	21/5/2148 14:15:00	17/5/2148 17:28:01	5.76	1.89	1	2/7/2148	0	0	47.16	47.16
11748036	31159323	27197593	23/11/2124 22:07:00	23/11/2124 23:47:00	28/11/2124 17:00:00	26/11/2124 04:57:44	4.79	2.22			0	0
11749745	34960130	22185139	24/12/2124 21:57:00	12/1/2125 20:17:24	14/1/2125 17:40:00	14/1/2125 20:41:39	20.82	2.02	1	14/1/2125	1	1	20.09	1.15
11749991	33701183	20503367	14/2/2119 17:58:00	14/2/2119 19:52:00	21/2/2119 17:17:00	17/2/2119 04:33:27	6.97	2.36			0	0
11750652	38196129	26088164	29/3/2158 23:19:00	30/3/2158 00:33:00	18/4/2158 14:30:00	1/4/2158 17:53:03	19.63	2.72			0	0
11751250	30455080	27954417	5/9/2149 17:52:00	9/9/2149 08:45:47	29/9/2149 00:00:00	29/9/2149 05:24:58	23.26	19.86	1	29/9/2149	0	1	23.26	19.63
11751604	31405563	22228575	3/11/2136 16:13:00	3/11/2136 16:14:12	5/11/2136 18:05:00	5/11/2136 18:07:45	2.08	2.08			0	0
11755038	31828751	28415181	7/11/2180 19:52:00	8/11/2180 21:47:35	6/12/2180 13:19:00	22/11/2180 16:27:49	28.73	13.78			0	0
11756467	32721770	20763537	10/7/2172 00:27:00	18/7/2172 14:13:54	10/8/2172 17:16:00	20/7/2172 09:17:29	31.7	1.79	1	26/9/2172	0	0	77.98	69.41
11758759	35379890	24271718	27/4/2172 23:25:00	28/4/2172 01:44:00	23/5/2172 17:33:00	30/4/2172 15:32:51	25.76	2.58	1	24/5/2172	0	0	26.02	25.93
11758767	38895487	20892946	27/2/2170 00:00:00	1/3/2170 12:19:02	14/3/2170 15:40:00	5/3/2170 17:52:21	15.65	4.23			0	0
11760104	33704129	22651141	22/9/2181 22:00:00	22/9/2181 22:01:43	25/9/2181 19:02:00	24/9/2181 21:56:58	2.88	2	1	25/9/2181	1	0	2.08	2.08
11766776	37378627	24041934	14/7/2111 15:05:00	14/7/2111 15:05:46	16/7/2111 14:57:00	16/7/2111 00:04:21	1.99	1.37			0	0
11771928	32027486	28233556	12/6/2126 00:00:00	24/6/2126 10:08:53	29/6/2126 14:45:00	27/6/2126 13:18:35	17.61	3.13			0	0
11772764	37396212	20164436	17/4/2156 18:57:00	25/4/2156 17:38:26	11/5/2156 17:25:00	9/5/2156 12:03:11	23.94	13.77			0	0
11773815	37495373	24708516	30/1/2142 14:53:00	12/2/2142 10:59:22	11/3/2142 14:30:00	21/2/2142 14:49:24	39.98	9.16			0	0
11775739	32513771	28052837	23/8/2113 15:31:00	23/8/2113 16:37:00	27/8/2113 17:33:00	25/8/2113 22:44:02	4.08	2.25	1	18/9/2113	0	0	25.35	25.31
11779144	32688420	26842916	18/7/2168 14:20:00	18/7/2168 14:22:41	30/7/2168 16:05:00	25/7/2168 14:41:57	12.07	7.01			0	0
11783844	31924319	23699299	19/10/2153 20:25:00	19/10/2153 21:49:00	28/10/2153 18:42:00	20/10/2153 23:24:22	8.93	1.07			0	0
11786916	32421453	29721885	4/6/2174 14:40:00	4/6/2174 15:48:00	22/6/2174 11:30:00	21/6/2174 12:51:14	17.87	16.88	1	16/9/2174	0	0	103.39	103.34
11790625	38419757	27303741	14/5/2129 13:46:00	15/5/2129 13:10:44	19/5/2129 17:00:00	17/5/2129 20:41:19	5.13	2.31			0	0
11790974	34450827	27152376	17/10/2133 00:35:00	17/10/2133 01:20:33	18/10/2133 17:00:00	18/10/2133 18:39:25	1.68	1.72	1	18/10/2133	1	1	0.98	0.94
11791996	38392221	21896053	14/7/2189 23:13:00	15/7/2189 00:24:00	30/7/2189 13:27:00	26/7/2189 20:22:01	15.59	11.83	1	4/8/2189	0	0	20.03	19.98
11798125	36112143	25722979	17/11/2164 16:59:00	17/11/2164 17:01:47	26/11/2164 14:30:00	23/11/2164 11:29:35	8.9	5.77			0	0
11798951	33915658	27442617	13/4/2148 21:07:00	13/4/2148 21:08:16	15/4/2148 02:45:00	15/4/2148 04:51:03	1.23	1.32	1	15/4/2148	1	1	1.12	1.12
11800620	32642587	26343739	21/4/2161 03:16:00	21/4/2161 03:16:52	5/5/2161 18:09:00	23/4/2161 23:29:48	14.62	2.84			0	0
11801290	39880553	26914099	6/1/2176 11:39:00	6/1/2176 11:39:55	19/1/2176 14:35:00	11/1/2176 14:33:18	13.12	5.12			0	0
11804278	37087219	25818525	8/12/2162 02:12:00	8/12/2162 03:11:00	21/12/2162 14:50:00	15/12/2162 14:06:01	13.53	7.45			0	0
11807282	34682025	21088346	20/8/2140 20:36:00	21/8/2140 21:02:20	30/8/2140 17:20:00	26/8/2140 21:49:30	9.86	5.03			0	0
11809548	36638286	20495053	14/10/2125 14:00:00	15/10/2125 09:50:15	26/10/2125 16:18:00	21/10/2125 15:54:43	12.1	6.25	1	10/3/2128	0	0	877.42	876.59
11813741	33337588	25362108	7/7/2121 12:15:00	7/7/2121 10:03:15	12/7/2121 12:38:00	8/7/2121 21:50:42	5.02	1.49			0	0
11814428	33604891	20298410	28/12/2141 21:20:00	22/1/2142 08:37:56	29/1/2142 12:43:00	26/1/2142 19:31:31	31.64	4.45			0	0
11815589	36438264	25170947	8/8/2124 07:15:00	8/8/2124 15:22:57	22/9/2124 17:15:00	2/9/2124 22:06:01	45.42	25.28			0	0
11815711	37356974	25286004	15/11/2145 07:15:00	15/11/2145 20:43:52	19/11/2145 17:00:00	18/11/2145 18:36:29	4.41	2.91			0	0
11818101	34988733	24650524	9/9/2162 04:00:00	12/9/2162 13:26:48	27/9/2162 16:36:00	21/9/2162 18:51:28	18.53	9.23			0	0
11818861	32982767	28171946	7/8/2113 22:54:00	7/8/2113 22:56:13	15/8/2113 12:38:00	10/8/2113 21:26:51	7.57	2.94	1	3/9/2113	0	0	26.05	26.04
11823667	35808399	21859660	19/6/2155 07:15:00	19/6/2155 10:10:29	23/6/2155 13:13:00	20/6/2155 16:32:34	4.25	1.27			0	0
11826223	37854016	25318530	7/10/2194 15:26:00	7/10/2194 16:44:00	16/10/2194 20:42:00	9/10/2194 20:18:07	9.22	2.15	1	5/11/2194	0	0	28.36	28.3
11826880	37101251	27658232	13/7/2141 04:12:00	13/7/2141 05:43:00	18/7/2141 13:05:00	18/7/2141 15:22:28	5.37	5.4	1	18/7/2141	1	1	4.83	4.76
11833490	36944842	24250735	13/3/2167 01:22:00	13/3/2167 07:50:13	15/3/2167 04:15:00	14/3/2167 17:45:13	2.12	1.41	1	15/3/2167	1	0	1.94	1.67
11833822	31344543	29407576	2/10/2130 23:10:00	3/10/2130 00:13:00	11/10/2130 17:38:00	7/10/2130 15:58:48	8.77	4.66			0	0
11841264	39325068	28814365	24/10/2119 01:11:00	24/10/2119 09:38:00	29/10/2119 17:00:00	25/10/2119 23:09:41	5.66	1.56			0	0
11843475	32821521	29756945	28/5/2171 11:57:00	28/5/2171 14:02:00	21/6/2171 21:29:00	15/6/2171 16:22:24	24.4	18.1			0	0
11845306	32010664	20220008	1/1/2198 12:00:00	2/1/2198 16:52:23	10/1/2198 14:30:00	7/1/2198 16:03:48	9.1	4.97			0	0
11847456	36341670	20986748	23/10/2176 20:21:00	23/10/2176 20:22:32	4/11/2176 00:43:00	4/11/2176 02:28:41	11.18	11.25	1	4/11/2176	1	1	11.15	11.15
11848123	33113616	22315540	3/8/2164 02:09:00	3/8/2164 02:51:00	9/8/2164 18:50:00	9/8/2164 22:13:48	6.7	6.81	1	9/8/2164	1	1	5.91	5.88
11848398	33062616	25116378	20/2/2121 18:26:00	20/2/2121 18:26:54	3/3/2121 16:00:00	27/2/2121 14:56:55	10.9	6.85			0	0
11848597	31471562	23921396	4/5/2182 11:46:00	4/5/2182 13:46:00	25/5/2182 17:45:00	6/5/2182 17:22:56	21.25	2.15	1	3/6/2182	0	0	29.51	29.43
11848711	35794169	23127704	13/4/2167 17:35:00	15/4/2167 00:19:01	22/4/2167 00:00:00	23/4/2167 02:22:27	8.27	8.09	1	22/4/2167	0	1	8.27	6.99
11851424	37247200	20941740	21/5/2144 11:45:00	21/5/2144 10:17:01	29/5/2144 13:25:00	23/5/2144 21:12:55	8.07	2.46			0	0
11853440	39384070	24075090	28/12/2186 20:58:00	8/1/2187 14:12:30	12/1/2187 16:56:00	9/1/2187 18:02:41	14.83	1.16			0	0
11854310	37734384	21295160	30/3/2183 01:27:00	30/3/2183 02:25:00	19/4/2183 14:00:00	9/4/2183 11:36:08	20.52	10.38	1	6/5/2183	0	0	36.94	36.9
11855128	37906662	22286177	29/11/2190 02:09:00	29/11/2190 12:52:31	4/12/2190 15:30:00	1/12/2190 18:23:41	5.56	2.23	1	17/8/2196	0	0	2087.91	2087.46
11855285	38932927	25329326	29/1/2163 16:08:00	29/1/2163 17:47:00	26/2/2163 18:59:00	3/2/2163 17:02:12	28.12	4.97	1	20/10/2163	0	0	263.33	263.26
11855580	34712890	26772968	25/6/2132 17:50:00	26/6/2132 21:48:15	9/7/2132 06:00:00	29/6/2132 20:55:42	13.51	2.96	1	9/7/2132	1	0	13.26	12.09
11857113	37671492	25596807	26/12/2167 06:25:00	26/12/2167 11:01:00	11/1/2168 15:15:00	27/12/2167 23:47:43	16.37	1.53	1	30/1/2168	0	0	34.73	34.54
11857739	39120208	22896266	24/4/2152 10:20:00	24/4/2152 11:17:00	1/5/2152 19:44:00	27/4/2152 23:15:11	7.39	3.5			0	0
11858497	36980734	24644178	11/12/2159 00:00:00	12/12/2159 21:15:14	1/1/2160 17:08:00	28/12/2159 13:54:38	21.71	15.69			0	0
11860416	38999212	21362041	10/7/2164 19:40:00	10/7/2164 19:40:38	18/7/2164 15:20:00	13/7/2164 17:37:38	7.82	2.91	1	23/10/2164	0	0	104.18	104.18
11861017	36014877	27162817	15/3/2189 15:47:00	15/3/2189 15:48:40	6/5/2189 17:00:00	1/5/2189 01:33:42	52.05	46.41	1	15/12/2189	0	0	274.34	274.34
11861582	35689140	27370071	12/6/2119 17:45:00	12/6/2119 17:46:50	19/6/2119 16:39:00	17/6/2119 14:13:13	6.95	4.85			0	0
11862609	36431815	24520072	4/9/2175 21:10:00	21/9/2175 18:56:48	7/10/2175 17:35:00	25/9/2175 22:59:51	32.85	4.17	1	9/10/2175	0	0	34.12	17.21
11862758	33825848	26654098	28/11/2160 18:08:00	28/11/2160 19:53:00	30/11/2160 15:10:00	30/11/2160 17:03:50	1.88	1.88	1	30/11/2160	1	1	1.24	1.17
11863318	39917784	24018048	1/10/2172 21:23:00	1/10/2172 22:50:00	24/10/2172 16:22:00	7/10/2172 22:00:37	22.79	5.97	1	9/6/2174	0	0	615.11	615.05
11863409	31580087	21905130	1/9/2125 13:20:00	1/9/2125 13:21:20	8/9/2125 13:08:00	8/9/2125 14:49:34	6.99	7.06	1	8/9/2125	1	1	6.44	6.44
11865051	31383849	29848229	24/1/2145 00:48:00	24/1/2145 00:49:55	31/1/2145 17:11:00	27/1/2145 16:14:02	7.68	3.64	1	13/2/2145	0	0	19.97	19.97
11868631	36225323	20901686	9/7/2147 06:42:00	9/7/2147 08:17:00	13/7/2147 12:02:00	10/7/2147 13:31:14	4.22	1.22	1	20/2/2148	0	0	225.72	225.65
11872769	37114610	27910944	24/8/2165 03:39:00	24/8/2165 06:12:00	11/9/2165 18:40:00	27/8/2165 19:04:21	18.63	3.54			0	0
11877319	33032770	26087006	31/1/2148 18:56:00	31/1/2148 20:15:00	5/2/2148 18:13:00	2/2/2148 17:22:05	4.97	1.88	1	15/11/2155	0	0	2844.21	2844.16
11880433	34276548	28764595	8/3/2115 11:02:00	8/3/2115 11:03:32	7/4/2115 17:50:00	28/3/2115 11:58:23	30.28	20.04			0	0
11881943	31685619	29671762	20/8/2128 04:22:00	21/8/2128 09:58:35	25/8/2128 18:35:00	24/8/2128 12:11:39	5.59	3.09			0	0
11882307	32098871	27570239	23/12/2121 17:03:00	24/12/2121 06:21:54	25/12/2121 11:15:00	25/12/2121 12:13:15	1.76	1.24	1	25/12/2121	1	1	1.29	0.73
11885709	34233737	23858331	25/2/2146 04:16:00	25/2/2146 04:33:48	1/3/2146 17:00:00	27/2/2146 01:12:17	4.53	1.86	1	11/10/2146	0	0	227.82	227.81
11886174	31350679	25997960	22/11/2162 14:36:00	22/11/2162 16:09:00	29/11/2162 16:00:00	23/11/2162 18:59:09	7.06	1.12	1	22/10/2168	0	0	2160.39	2160.33
11889804	35001634	20805684	5/5/2177 08:00:00	5/5/2177 13:51:53	10/5/2177 17:00:00	6/5/2177 17:29:11	5.38	1.15			0	0
11890210	39719143	21770751	31/8/2134 17:51:00	31/8/2134 18:50:00	6/9/2134 19:13:00	4/9/2134 11:20:37	6.06	3.69	1	19/6/2140	0	0	2118.26	2118.22
11890400	31406980	22137537	14/4/2151 12:12:00	14/4/2151 13:37:00	24/4/2151 16:30:00	24/4/2151 18:43:53	10.18	10.21	1	24/4/2151	1	1	9.49	9.43
11895151	36147922	28452803	20/2/2181 17:36:00	20/2/2181 18:27:00	27/2/2181 14:32:00	25/2/2181 15:47:56	6.87	4.89			0	0
11897489	39948700	28241223	3/5/2148 22:02:00	5/5/2148 03:03:03	19/5/2148 18:46:00	12/5/2148 23:45:55	15.86	7.86	1	12/9/2150	0	0	861.08	859.87
11898134	30823916	29097577	29/4/2137 03:10:00	29/4/2137 03:48:00	5/5/2137 19:05:00	2/5/2137 00:51:00	6.66	2.88			0	0
11898950	35601688	21308802	3/5/2133 18:38:00	3/5/2133 20:40:00	22/5/2133 19:42:00	10/5/2133 13:09:32	19.04	6.69			0	0
11900074	33035558	24138768	13/2/2135 16:49:00	13/2/2135 18:20:00	23/2/2135 17:42:00	17/2/2135 16:21:15	10.04	3.92			0	0
11901952	34765614	25514083	29/10/2156 07:15:00	30/10/2156 11:17:28	6/11/2156 17:00:00	6/11/2156 18:05:46	8.41	7.28	1	6/11/2156	1	1	7.7	6.53
11905228	32694491	29825296	25/6/2165 15:18:00	26/6/2165 11:08:37	8/7/2165 14:26:00	2/7/2165 11:28:13	12.96	6.01			0	0
11906675	35975788	28311308	5/1/2164 21:10:00	5/1/2164 21:11:22	18/1/2164 15:20:00	9/1/2164 09:20:23	12.76	3.51			0	0
11908254	33392501	26454021	14/7/2135 11:30:00	19/7/2135 09:11:12	30/7/2135 17:06:00	26/7/2135 15:11:52	16.23	7.25			0	0
11913203	31513908	29758537	26/9/2149 14:00:00	27/9/2149 19:10:18	20/10/2149 12:00:00	20/10/2149 12:15:21	23.92	22.71			0	0
11914102	32730147	23174204	15/2/2189 20:21:00	18/2/2189 19:50:06	21/2/2189 00:02:00	20/2/2189 17:49:51	5.15	1.92	1	21/2/2189	1	0	5.15	2.17
11914994	32483786	22339820	28/10/2151 00:00:00	29/10/2151 04:06:07	22/11/2151 12:13:00	2/11/2151 21:02:07	25.51	4.71	1	28/6/2152	0	0	244	242.83
11916661	38226531	28256458	30/1/2153 12:48:00	30/1/2153 12:49:37	4/2/2153 14:25:00	31/1/2153 21:19:56	5.07	1.35	1	28/3/2153	0	0	56.47	56.47
11918408	38584152	21400352	4/5/2135 05:29:00	4/5/2135 06:42:00	9/5/2135 16:59:00	5/5/2135 17:21:23	5.48	1.44			0	0
11918851	32003785	26260060	2/1/2129 19:45:00	6/1/2129 19:50:42	12/1/2129 19:08:00	10/1/2129 18:09:52	9.97	3.93			0	0
11919347	39156401	28606369	24/8/2196 01:31:00	28/8/2196 23:10:34	7/9/2196 16:05:00	2/9/2196 16:22:00	14.61	4.72	1	12/9/2196	0	0	18.94	14.03
11919942	36211786	25651238	19/3/2120 19:16:00	19/3/2120 21:07:00	30/3/2120 14:11:00	21/3/2120 14:19:22	10.79	1.72	1	16/5/2124	0	0	1518.2	1518.12
11921391	34511936	21048337	17/2/2122 09:24:00	17/2/2122 10:40:55	28/2/2122 12:30:00	24/2/2122 18:19:35	11.13	7.32			0	0
11922236	30139512	27021287	24/5/2150 21:49:00	24/5/2150 22:42:00	29/5/2150 17:00:00	26/5/2150 15:17:17	4.8	1.69	1	4/12/2153	0	0	1289.09	1289.05
11924230	38269083	25215676	30/7/2151 07:07:00	30/7/2151 08:53:00	6/8/2151 14:50:00	31/7/2151 21:56:04	7.32	1.54	1	7/3/2152	0	0	220.7	220.63
11925673	37886887	25187492	1/3/2176 01:45:00	1/3/2176 18:01:26	23/3/2176 15:55:00	10/3/2176 20:23:41	22.59	9.1			0	0
11928413	38709217	23026285	20/12/2136 03:08:00	20/12/2136 03:49:00	26/12/2136 17:22:00	23/12/2136 22:04:10	6.59	3.76			0	0
11928692	34070963	22384987	7/12/2179 00:00:00	7/12/2179 15:05:55	21/12/2179 02:32:00	21/12/2179 07:35:49	14.11	13.69	1	21/12/2179	1	1	14	13.37
11929015	38306813	20092679	9/4/2166 14:26:00	9/4/2166 14:26:54	29/4/2166 17:11:00	14/4/2166 17:56:27	20.11	5.15			0	0
11929342	37667061	20468228	6/7/2171 14:00:00	7/7/2171 08:45:59	12/7/2171 16:20:00	9/7/2171 21:45:56	6.1	2.54			0	0
11929374	36323560	26527023	19/5/2185 05:51:00	19/5/2185 08:11:00	26/5/2185 18:15:00	20/5/2185 20:16:20	7.52	1.5			0	0
11931055	35733024	23059261	22/3/2180 22:07:00	22/3/2180 22:08:40	27/3/2180 19:20:00	24/3/2180 16:27:46	4.88	1.76	1	9/4/2180	0	0	17.08	17.08
11934114	32660163	21617583	7/4/2136 14:40:00	7/4/2136 15:57:00	7/5/2136 17:48:00	11/4/2136 21:40:53	30.13	4.24	1	17/2/2137	0	0	315.39	315.34
11934244	32775687	21430317	23/10/2131 16:48:00	23/10/2131 18:19:00	31/10/2131 17:44:00	28/10/2131 16:46:05	8.04	4.94			0	0
11935767	32127522	20131492	7/10/2122 01:46:00	7/10/2122 02:26:00	11/10/2122 13:45:00	9/10/2122 02:28:25	4.5	2	1	11/10/2122	1	0	3.93	3.9
11936095	37766413	22063658	26/11/2188 02:03:00	26/11/2188 04:21:00	2/12/2188 15:45:00	27/11/2188 15:35:04	6.57	1.47	1	30/7/2192	0	0	1341.91	1341.82
11937809	35589858	22536779	11/1/2127 15:09:00	11/1/2127 15:40:00	28/1/2127 17:30:00	14/1/2127 16:36:28	17.1	3.04	1	3/3/2127	0	0	50.37	50.35
11939591	35983563	27853033	7/12/2188 14:56:00	7/12/2188 14:57:34	20/12/2188 16:00:00	12/12/2188 22:58:44	13.04	5.33			0	0
11941242	31986262	20712112	25/5/2172 17:39:00	25/5/2172 18:42:00	29/5/2172 15:33:00	29/5/2172 15:37:04	3.91	3.87	1	4/6/2172	0	0	9.26	9.22
11941849	39280216	23469254	3/6/2135 18:10:00	3/6/2135 19:27:36	8/6/2135 09:55:00	8/6/2135 11:01:25	4.66	4.65	1	8/6/2135	1	1	4.24	4.19
11941997	38153169	20807214	23/9/2160 15:53:00	23/9/2160 23:00:13	7/10/2160 21:01:00	25/9/2160 13:49:32	14.21	1.62	1	11/7/2161	0	0	290.34	290.04
11942193	31707457	21139779	4/12/2173 18:51:00	4/12/2173 18:52:32	7/1/2174 17:30:00	7/12/2173 08:42:35	33.94	2.58			0	0
11942901	34082277	24615963	2/5/2138 05:08:00	2/5/2138 20:50:59	24/5/2138 15:58:00	10/5/2138 02:32:50	22.45	7.24	1	27/5/2138	0	0	24.79	24.13
11943609	36177104	28014396	20/11/2142 20:49:00	20/11/2142 23:43:26	3/12/2142 04:35:00	3/12/2142 06:32:28	12.32	12.28	1	3/12/2142	1	1	12.13	12.01
11944882	36397270	20673408	24/5/2137 14:33:00	24/5/2137 14:33:44	1/6/2137 16:17:00	30/5/2137 23:25:31	8.07	6.37			0	0
11948874	36784076	21608544	17/9/2144 12:39:00	17/9/2144 13:10:28	25/9/2144 13:37:00	22/9/2144 22:50:13	8.04	5.4			0	0
11952155	33908074	20248182	1/3/2137 10:15:00	2/3/2137 09:39:04	8/3/2137 15:17:00	5/3/2137 18:23:01	7.21	3.36			0	0
11953725	36865388	24705116	12/2/2167 12:51:00	12/2/2167 14:08:00	18/2/2167 17:35:00	18/2/2167 18:03:00	6.2	6.16	1	1/3/2167	0	0	16.46	16.41
11954120	31711050	26838248	26/6/2127 03:48:00	26/6/2127 04:48:00	3/7/2127 16:45:00	3/7/2127 19:15:52	7.54	7.6	1	3/7/2127	1	1	6.84	6.8
11955908	36967103	25337372	5/2/2151 20:00:00	5/2/2151 20:01:04	15/2/2151 17:45:00	6/2/2151 23:55:51	9.91	1.16	1	10/2/2152	0	0	369.17	369.17
11956852	35097237	21559999	3/1/2174 07:15:00	3/1/2174 09:50:26	13/1/2174 13:10:00	9/1/2174 17:17:31	10.25	6.31			0	0
11958726	34483718	24320913	20/12/2117 13:42:00	6/1/2118 23:52:45	28/1/2118 16:30:00	15/1/2118 18:50:02	39.12	8.79	1	31/3/2121	0	0	1196.43	1179.01
11963916	35803434	20800519	6/5/2155 18:13:00	6/5/2155 18:16:03	26/5/2155 15:52:00	15/5/2155 15:55:30	19.9	8.9			0	0
11968677	31461238	26843103	5/3/2184 03:57:00	5/3/2184 05:07:00	13/3/2184 14:34:00	7/3/2184 20:19:21	8.44	2.63	1	28/4/2184	0	0	53.84	53.79
11968982	31736070	29455708	5/5/2186 00:19:00	5/5/2186 01:42:00	10/5/2186 18:27:00	6/5/2186 17:08:44	5.76	1.64	1	8/6/2186	0	0	33.99	33.93
11972365	32389159	24962721	30/10/2197 02:55:00	30/10/2197 04:24:39	15/11/2197 18:33:00	1/11/2197 18:22:22	16.65	2.58	1	12/4/2198	0	0	163.88	163.82
11973138	36462988	21928200	31/10/2161 07:15:00	31/10/2161 09:47:11	6/11/2161 15:46:00	1/11/2161 15:48:28	6.35	1.25			0	0
11973496	37654828	23005180	22/7/2176 02:56:00	30/7/2176 17:18:04	31/7/2176 20:05:00	31/7/2176 21:24:58	9.71	1.17	1	31/7/2176	1	1	8.88	0.28
11974151	31685501	22782098	13/6/2152 19:34:00	18/6/2152 23:56:14	2/7/2152 18:10:00	2/7/2152 18:10:34	18.94	13.76	1	14/7/2152	0	0	30.18	25
11974898	39749738	27328245	12/12/2113 16:05:00	12/12/2113 16:06:02	19/12/2113 16:54:00	15/12/2113 17:35:35	7.03	3.06	1	6/3/2114	0	0	83.33	83.33
11978586	31366537	28914703	26/8/2115 22:20:00	4/9/2115 10:41:03	10/9/2115 16:24:00	6/9/2115 10:28:29	14.75	1.99			0	0
11981568	37524325	25657883	28/12/2138 21:59:00	14/1/2139 12:01:36	15/4/2139 17:30:00	23/1/2139 18:12:49	107.81	9.26			0	0
11984647	36560987	25146721	24/3/2128 16:49:00	24/3/2128 16:50:34	14/5/2128 15:00:00	2/5/2128 17:02:47	50.92	39.01			0	0
11984732	35701049	28130574	26/5/2120 16:27:00	26/5/2120 17:54:00	9/6/2120 13:29:00	2/6/2120 18:36:40	13.88	7.03	1	21/6/2120	0	0	25.31	25.25
11984981	34693433	21232275	27/2/2112 19:07:00	29/2/2112 18:13:31	14/4/2112 17:20:00	28/3/2112 16:23:41	46.93	27.92			0	0
11985307	39549022	27901619	6/1/2172 19:16:00	6/1/2172 21:03:00	15/1/2172 17:08:00	15/1/2172 17:08:17	8.91	8.84			0	0
11985436	30538065	22717922	14/1/2165 17:50:00	14/1/2165 17:52:18	11/2/2165 14:25:00	31/1/2165 14:08:22	27.86	16.84			0	0
11989263	31272108	29644625	14/8/2178 10:07:00	14/8/2178 10:08:14	29/8/2178 12:30:00	19/8/2178 22:13:09	15.1	5.5			0	0
11990000	39470947	25805051	29/1/2183 14:01:00	29/1/2183 14:02:21	6/2/2183 15:24:00	30/1/2183 15:11:24	8.06	1.05			0	0
11990423	39220558	28358146	18/8/2190 18:56:00	18/8/2190 18:57:15	24/8/2190 14:53:00	22/8/2190 18:52:04	5.83	4	1	24/8/2190	1	0	5.21	5.21
11999473	30949577	23601463	1/10/2155 14:38:00	1/10/2155 14:39:37	7/10/2155 15:05:00	2/10/2155 17:17:17	6.02	1.11	1	28/1/2157	0	0	484.39	484.39
11999829	31088270	21550896	9/3/2163 16:45:00	9/3/2163 16:45:59	20/3/2163 09:55:00	15/3/2163 14:29:01	10.72	5.9	1	20/3/2163	1	0	10.3	10.3
12002285	30023732	20686506	27/12/2191 08:21:00	27/12/2191 09:51:00	9/1/2192 00:50:00	8/1/2192 17:54:08	12.69	12.34	1	9/1/2192	1	0	12.65	12.59
12003679	32216303	20269227	14/3/2125 18:19:00	23/3/2125 08:35:50	28/3/2125 15:40:00	26/3/2125 12:43:01	13.89	3.17			0	0
12004925	30131457	20834086	19/10/2184 22:57:00	20/10/2184 00:04:00	31/10/2184 15:15:00	29/10/2184 14:28:40	11.68	9.6	1	5/11/2184	0	0	16.04	16
12005748	32254249	28946354	29/6/2146 03:47:00	29/6/2146 04:52:00	6/7/2146 16:20:00	1/7/2146 20:51:39	7.52	2.67	1	20/8/2146	0	0	51.84	51.8
12006266	37739261	29395258	17/2/2162 13:56:00	17/2/2162 17:35:54	21/2/2162 18:51:00	20/2/2162 03:47:29	4.2	2.42	1	4/8/2162	0	0	167.42	167.27
12008689	30777833	23536032	10/10/2192 19:12:00	16/10/2192 14:57:56	20/10/2192 17:05:00	18/10/2192 22:04:27	9.91	2.3			0	0
12008763	36030807	20975592	6/8/2178 14:01:00	13/8/2178 13:59:42	27/8/2178 16:17:00	24/8/2178 15:38:41	21.09	11.07			0	0
12009089	37535507	24580936	15/8/2147 14:07:00	15/8/2147 14:08:25	24/8/2147 02:34:00	24/8/2147 05:36:48	8.52	8.64	1	24/8/2147	1	1	8.41	8.41
12009262	36173319	27779976	3/4/2115 03:15:00	3/4/2115 05:40:00	9/4/2115 15:00:00	7/4/2115 16:57:36	6.49	4.47			0	0
12010510	37955424	22239499	5/9/2134 07:15:00	5/9/2134 09:21:58	29/9/2134 16:50:00	6/9/2134 16:25:57	24.4	1.29			0	0
12012037	32755455	27436285	3/6/2201 21:30:00	4/6/2201 15:52:20	16/6/2201 16:00:00	9/6/2201 23:18:43	12.77	5.31			0	0
12013634	31889518	29813863	5/9/2139 21:47:00	5/9/2139 23:50:00	14/9/2139 16:44:00	11/9/2139 23:59:00	8.79	6.01	1	3/11/2139	0	0	58.09	58.01
12014968	31929757	20449658	29/1/2180 16:44:00	29/1/2180 18:12:37	6/2/2180 12:00:00	31/1/2180 09:54:27	7.8	1.65			0	0
12017899	33969290	21273211	28/7/2188 16:08:00	28/7/2188 16:10:49	2/8/2188 18:12:00	2/8/2188 22:42:09	5.09	5.27	1	2/8/2188	1	1	4.33	4.33
12018901	33835036	24419715	4/5/2131 03:28:00	4/5/2131 06:34:00	16/5/2131 16:05:00	12/5/2131 21:10:48	12.53	8.61	1	19/7/2132	0	0	441.86	441.73
12019706	32302734	29822163	17/1/2127 08:46:00	17/1/2127 10:45:00	22/1/2127 16:00:00	19/1/2127 18:18:24	5.3	2.31	1	3/3/2128	0	0	410.63	410.55
12019898	36550047	28261248	6/11/2127 07:39:00	6/11/2127 07:39:53	15/11/2127 16:59:00	11/11/2127 00:38:12	9.39	4.71			0	0
12023279	37322914	20957205	12/1/2167 14:00:00	13/1/2167 09:06:46	20/1/2167 14:30:00	14/1/2167 20:15:42	8.02	1.46			0	0
12024697	39213677	28185460	8/3/2111 13:54:00	8/3/2111 20:17:46	14/3/2111 18:00:00	13/3/2111 17:12:23	6.17	4.87	1	24/5/2111	0	0	76.42	76.15
12025783	31256032	26978470	10/4/2141 04:17:00	10/4/2141 08:52:03	19/4/2141 14:58:00	13/4/2141 16:21:39	9.45	3.31	1	14/5/2141	0	0	33.82	33.63
12026338	38194201	28548230	11/1/2172 12:41:00	11/1/2172 14:29:00	16/1/2172 15:45:00	16/1/2172 17:53:30	5.13	5.14	1	16/1/2172	1	1	4.47	4.4
12026801	30912185	21494623	20/6/2179 23:10:00	1/7/2179 12:46:01	16/7/2179 12:50:00	10/7/2179 17:45:59	25.57	9.21	1	16/7/2179	1	0	25.03	14.47
12027770	36195420	24910251	12/7/2171 10:30:00	13/7/2171 08:16:42	17/7/2171 16:00:00	14/7/2171 17:14:16	5.23	1.37			0	0
12027791	32754293	21266630	20/1/2178 06:11:00	20/1/2178 10:55:59	26/1/2178 13:15:00	23/1/2178 18:00:49	6.29	3.3			0	0
12031835	39538450	22353639	9/7/2131 17:12:00	14/7/2131 10:25:59	21/7/2131 16:54:00	18/7/2131 17:47:43	11.99	4.31	1	28/9/2132	0	0	446.28	441.57
12032239	37067338	20787944	10/12/2174 08:25:00	10/12/2174 10:19:00	21/12/2174 19:41:00	18/12/2174 16:14:17	11.47	8.25	1	28/12/2174	0	0	17.65	17.57
12032310	35324289	20460006	15/3/2139 23:29:00	16/3/2139 00:36:00	23/3/2139 21:46:00	17/3/2139 22:37:02	7.93	1.92			0	0
12035547	36502040	22949017	15/5/2128 15:48:00	16/5/2128 09:52:13	21/5/2128 11:50:00	17/5/2128 18:39:37	5.83	1.37			0	0
12036721	34269559	24443695	30/6/2147 18:26:00	30/6/2147 19:19:09	2/9/2147 15:46:00	2/9/2147 15:47:01	63.89	63.85	1	11/9/2147	0	0	72.23	72.2
12039815	36131579	28018038	4/9/2122 13:16:00	4/9/2122 13:16:51	10/9/2122 19:00:00	6/9/2122 12:59:02	6.24	1.99			0	0
12041021	35055920	29873530	18/11/2155 00:00:00	19/11/2155 23:24:07	25/11/2155 18:51:00	23/11/2155 20:45:31	7.79	3.89			0	0
12042044	36281872	25549760	30/6/2117 18:33:00	5/7/2117 23:09:59	25/7/2117 12:10:00	9/7/2117 20:53:24	24.73	3.91	1	25/7/2117	1	0	24.23	19.03
12046458	33367690	27871535	25/8/2130 08:00:00	25/8/2130 13:52:46	30/8/2130 15:50:00	29/8/2130 07:55:04	5.33	3.75	1	30/8/2130	1	0	4.67	4.42
12048744	34888345	22719243	18/12/2186 02:46:00	18/12/2186 03:45:00	27/12/2186 17:22:00	20/12/2186 15:03:19	9.61	2.47	1	28/1/2187	0	0	40.88	40.84
12051291	37667136	21697602	27/9/2185 05:20:00	27/9/2185 06:03:00	7/10/2185 20:43:00	3/10/2185 11:13:51	10.64	6.22	1	18/10/2185	0	0	20.78	20.75
12051619	34711364	24799933	7/11/2167 07:15:00	8/11/2167 09:37:43	13/11/2167 18:20:00	11/11/2167 22:15:56	6.46	3.53			0	0
12052290	32108513	26329505	12/10/2117 09:03:00	12/10/2117 15:05:57	2/11/2117 09:25:00	13/10/2117 17:44:58	21.02	1.11	1	2/11/2117	1	0	20.62	20.37
12052446	33901263	29862793	13/10/2165 07:30:00	13/10/2165 14:19:28	21/10/2165 15:00:00	16/10/2165 18:47:46	8.31	3.19			0	0
12053896	30085094	22623077	14/3/2196 13:44:00	14/3/2196 13:45:16	22/3/2196 14:03:00	19/3/2196 13:03:44	8.01	4.97	1	1/6/2199	0	0	1173.43	1173.43
12059353	39022933	26142813	13/8/2173 22:07:00	14/8/2173 01:57:16	1/9/2173 12:51:00	18/8/2173 15:57:31	18.61	4.58	1	7/2/2175	0	0	542.08	541.92
12062838	30388942	28221111	17/6/2154 17:45:00	24/6/2154 13:25:02	28/6/2154 16:56:00	26/6/2154 22:51:12	10.97	2.39			0	0
12063494	33748104	24424749	2/6/2161 18:45:00	7/6/2161 16:48:17	14/6/2161 14:55:00	8/6/2161 19:12:27	11.84	1.1			0	0
12065081	33897581	24571829	16/6/2125 20:49:00	16/6/2125 20:53:36	1/7/2125 18:10:00	28/6/2125 21:31:43	14.89	12.03			0	0
12065818	33953043	26279042	31/8/2118 14:00:00	1/9/2118 11:17:36	5/9/2118 14:00:00	2/9/2118 17:43:07	5	1.27			0	0
12067437	32649676	24033717	31/7/2195 16:48:00	31/7/2195 18:25:00	18/8/2195 16:19:00	3/8/2195 17:52:01	17.98	2.98	1	25/3/2202	0	0	2427.3	2427.23
12069807	34393729	23002597	26/1/2115 07:15:00	26/1/2115 09:49:14	31/1/2115 14:16:00	27/1/2115 17:14:00	5.29	1.31			0	0
12072078	30289878	27802190	28/1/2178 06:03:00	28/1/2178 07:26:00	31/1/2178 18:25:00	30/1/2178 18:05:46	3.52	2.44	1	24/4/2182	0	0	1546.75	1546.69
12074099	34109118	28876759	6/9/2152 14:00:00	8/9/2152 10:57:56	13/9/2152 14:30:00	11/9/2152 08:46:44	7.02	2.91			0	0
12078677	39654351	27542125	11/3/2183 01:07:00	11/3/2183 04:10:00	18/3/2183 15:27:00	12/3/2183 17:57:05	7.6	1.57	1	23/12/2185	0	0	1017.95	1017.83
12078788	31517388	25339027	26/4/2152 15:38:00	27/4/2152 11:05:46	8/5/2152 18:51:00	3/5/2152 10:34:51	12.13	5.98			0	0
12082080	34973201	28779424	5/11/2121 15:57:00	5/11/2121 15:59:05	19/11/2121 11:58:00	12/11/2121 14:54:49	13.83	6.96			0	0
12088187	38010446	25762397	19/3/2146 22:45:00	20/3/2146 00:19:00	30/3/2146 19:25:00	22/3/2146 16:27:38	10.86	2.67	1	13/8/2148	0	0	877.05	876.99
12090944	39180740	25182422	23/5/2191 19:47:00	27/5/2191 10:04:34	25/6/2191 13:00:00	29/5/2191 14:12:30	32.72	2.17	1	3/8/2191	0	0	71.18	67.58
12091055	32791762	23967928	28/11/2166 00:32:00	28/11/2166 01:27:37	31/12/2166 19:08:00	6/12/2166 17:08:28	33.78	8.65			0	0
12091229	34971474	25122052	17/8/2112 19:12:00	17/8/2112 20:00:09	28/8/2112 12:48:00	25/8/2112 21:04:57	10.73	8.05			0	0
12092059	31201544	22315785	7/10/2118 19:34:00	14/10/2118 10:51:23	18/10/2118 14:50:00	15/10/2118 17:01:14	10.8	1.26			0	0
12093479	37399603	21668352	16/12/2182 19:25:00	16/12/2182 19:26:44	21/12/2182 13:15:00	19/12/2182 22:35:18	4.74	3.13			0	0
12095158	36298400	26561933	3/10/2189 07:20:00	3/10/2189 07:59:00	17/10/2189 18:42:00	4/10/2189 21:15:07	14.47	1.55			0	0
12097503	34426196	29193088	18/6/2141 18:43:00	25/6/2141 08:43:04	1/7/2141 15:26:00	29/6/2141 13:32:38	12.86	4.2			0	0
12098619	37288057	22484747	18/4/2144 04:20:00	18/4/2144 05:47:00	29/4/2144 12:42:00	22/4/2144 00:28:34	11.35	3.78			0	0
12098908	38922278	20146975	14/9/2134 16:00:00	19/9/2134 15:52:13	29/9/2134 15:40:00	21/9/2134 16:46:57	14.99	2.04			0	0
12100624	35303105	20118208	28/2/2157 11:53:00	28/2/2157 13:28:00	10/3/2157 14:26:00	10/3/2157 15:29:54	10.11	10.08	1	10/3/2157	1	1	9.5	9.44
12101596	34488264	27563538	16/9/2129 07:15:00	16/9/2129 10:27:19	23/9/2129 17:41:00	22/9/2129 23:18:11	7.43	6.54			0	0
12102463	33013986	21730447	16/2/2127 16:31:00	16/2/2127 18:25:00	7/3/2127 17:30:00	20/2/2127 17:03:31	19.04	3.94	1	9/5/2133	0	0	2273.31	2273.23
12104056	34840365	26262933	2/2/2128 07:56:00	2/2/2128 09:45:37	13/2/2128 14:45:00	10/2/2128 10:05:01	11.28	8.01			0	0
12105240	31038811	22431984	2/2/2195 02:23:00	2/2/2195 03:21:52	13/2/2195 17:30:00	4/2/2195 23:26:15	11.63	2.84	1	24/7/2195	0	0	171.9	171.86
12106780	37081503	25661012	31/1/2110 00:00:00	4/2/2110 10:31:02	12/2/2110 12:15:00	6/2/2110 18:33:23	12.51	2.33	1	8/9/2110	0	0	220	215.56
12107794	32711341	28768562	24/7/2165 20:41:00	24/7/2165 22:25:00	4/8/2165 13:00:00	30/7/2165 16:32:43	10.68	5.76			0	0
12109423	36569840	22810550	12/1/2142 17:06:00	12/1/2142 18:19:00	18/1/2142 18:00:00	14/1/2142 17:38:38	6.04	1.97			0	0
12115766	37168356	29677071	6/11/2156 00:00:00	7/11/2156 12:30:21	21/11/2156 14:21:00	9/11/2156 23:57:56	15.6	2.48			0	0
12115786	39343601	25210449	20/3/2150 11:18:00	20/3/2150 11:45:00	1/4/2150 15:45:00	27/3/2150 14:08:07	12.19	7.1			0	0
12116228	30958024	20421390	1/2/2122 21:12:00	1/2/2122 21:13:26	5/2/2122 04:00:00	5/2/2122 10:21:49	3.28	3.55	1	5/2/2122	1	1	3.12	3.12
12116468	37466707	29107505	22/4/2111 18:54:00	22/4/2111 18:55:31	24/4/2111 16:32:00	23/4/2111 22:41:22	1.9	1.16	1	25/7/2111	0	0	93.21	93.21
12117555	34247818	25128945	19/5/2153 00:35:00	19/5/2153 03:51:27	29/5/2153 19:25:00	22/5/2153 16:53:58	10.78	3.54	1	29/5/2153	1	0	9.98	9.84
12118394	30340472	24846102	27/6/2114 20:14:00	27/6/2114 21:34:00	18/7/2114 16:51:00	9/7/2114 20:42:16	20.86	11.96			0	0
12118886	34525851	23476543	3/3/2174 23:08:00	4/3/2174 01:57:22	17/3/2174 15:30:00	9/3/2174 21:24:26	13.68	5.81	1	16/4/2174	0	0	43.04	42.92
12119271	35601694	27021523	24/11/2149 17:54:00	24/11/2149 17:54:29	28/11/2149 18:20:00	28/11/2149 18:49:20	4.02	4.04	1	22/7/2153	0	0	1335.25	1335.25
12125068	37101188	27334235	2/5/2151 04:57:00	2/5/2151 09:24:33	6/5/2151 17:18:00	3/5/2151 13:00:09	4.51	1.15			0	0
12126153	32025347	25008439	28/12/2128 23:53:00	12/1/2129 18:56:38	14/2/2129 16:50:00	27/1/2129 20:51:00	47.71	15.08	1	30/6/2136	0	0	2740	2725.21
12130785	36423135	23878621	16/1/2167 22:28:00	17/1/2167 00:32:00	23/1/2167 16:40:00	23/1/2167 16:42:15	6.76	6.67	1	20/2/2167	0	0	34.06	33.98
12133540	34200062	28203970	26/6/2122 00:00:00	26/6/2122 21:51:28	5/7/2122 18:36:00	5/7/2122 23:28:10	9.78	9.07	1	5/7/2122	1	1	9	8.09
12133624	32269247	21052892	7/1/2130 09:52:00	7/1/2130 09:53:14	16/1/2130 19:34:00	10/1/2130 20:52:22	9.4	3.46			0	0
12134620	31156233	25109179	7/10/2124 19:48:00	20/10/2124 22:20:21	16/11/2124 11:40:00	3/11/2124 05:14:03	39.66	13.29			0	0
12135968	30765759	28976865	2/8/2156 13:00:00	5/8/2156 10:01:04	11/8/2156 15:00:00	6/8/2156 12:55:03	9.08	1.12			0	0
12137011	37556735	26613155	8/2/2174 11:15:00	10/2/2174 19:03:26	18/2/2174 17:50:00	12/2/2174 16:34:40	10.27	1.9			0	0
12137322	30928501	23312997	27/3/2125 00:12:00	28/3/2125 00:34:22	1/4/2125 15:41:00	29/3/2125 10:04:51	5.65	1.4			0	0
12138413	33986849	20487557	13/1/2154 21:13:00	14/1/2154 01:50:48	20/1/2154 17:18:00	15/1/2154 17:44:44	6.84	1.66			0	0
12138569	30407507	26469100	11/10/2124 01:13:00	12/10/2124 17:03:29	24/11/2124 14:30:00	27/10/2124 16:56:12	44.55	14.99			0	0
12138637	31434650	23008526	28/9/2162 05:38:00	28/9/2162 05:39:54	6/10/2162 12:45:00	29/9/2162 21:20:58	8.3	1.65			0	0
12141075	38303429	26614604	21/10/2156 07:35:00	21/10/2156 10:40:00	3/11/2156 11:20:00	24/10/2156 18:12:00	13.16	3.31	1	23/2/2157	0	0	124.68	124.56
12142332	30098344	23601345	26/1/2150 23:45:00	28/1/2150 10:18:27	8/2/2150 19:00:00	3/2/2150 11:38:38	12.8	6.06	1	18/12/2150	0	0	325.01	323.57
12146647	37788473	22681945	20/1/2179 03:41:00	20/1/2179 05:23:00	24/1/2179 17:21:00	22/1/2179 18:09:54	4.57	2.53			0	0
12146951	30297632	23968046	22/12/2169 13:48:00	22/12/2169 23:31:19	15/1/2170 14:16:00	6/1/2170 17:40:20	24.02	14.76	1	20/2/2170	0	0	59.43	59.02
12148208	39631432	20711803	8/11/2182 22:12:00	8/11/2182 23:27:00	11/11/2182 17:20:00	11/11/2182 17:41:31	2.8	2.76	1	12/11/2182	0	0	3.08	3.02
12148813	31526440	26806636	30/9/2180 21:03:00	30/9/2180 22:26:00	8/10/2180 14:30:00	2/10/2180 13:18:30	7.73	1.62	1	2/8/2181	0	0	305.12	305.07
12149070	30129989	26440183	26/6/2160 15:28:00	26/6/2160 15:28:56	9/7/2160 15:31:00	9/7/2160 18:30:02	13	13.13	1	9/7/2160	1	1	12.36	12.35
12155780	30228591	20253357	18/8/2138 20:09:00	22/8/2138 09:57:04	30/8/2138 15:15:00	24/8/2138 21:14:37	11.8	2.47			0	0
12162878	39763799	23407307	11/5/2126 00:00:00	11/5/2126 11:38:47	19/5/2126 15:10:00	15/5/2126 21:43:30	8.63	4.42			0	0
12165375	37478587	21994000	27/11/2133 04:00:00	27/11/2133 05:02:00	8/12/2133 15:30:00	8/12/2133 15:39:32	11.48	11.44	1	19/2/2134	0	0	83.83	83.79
12165964	36637683	29176015	26/6/2152 20:54:00	30/6/2152 20:23:35	10/7/2152 19:47:00	3/7/2152 21:07:00	13.95	3.03	1	4/9/2153	0	0	434.13	430.15
12167722	35965699	25273366	22/8/2153 18:28:00	23/8/2153 18:25:46	5/10/2153 01:58:00	30/8/2153 14:35:09	43.31	6.84	1	5/10/2153	1	0	43.23	42.23
12168108	31993929	21416886	5/10/2175 15:53:00	10/10/2175 10:24:15	18/10/2175 17:35:00	11/10/2175 15:01:54	13.07	1.19			0	0
12168342	33027490	28472337	3/12/2154 15:59:00	3/12/2154 15:59:30	9/12/2154 13:30:00	5/12/2154 20:33:37	5.9	2.19			0	0
12168956	31896651	28797758	2/5/2183 19:14:00	2/5/2183 19:16:23	7/6/2183 13:25:00	4/5/2183 22:15:57	35.76	2.12	1	8/7/2183	0	0	66.2	66.2
12171157	33396802	20862342	20/7/2151 21:39:00	20/7/2151 23:06:00	3/8/2151 14:45:00	30/7/2151 15:12:03	13.71	9.67			0	0
12171609	30303379	29198517	2/4/2153 15:06:00	7/4/2153 09:49:33	13/4/2153 14:40:00	8/4/2153 22:11:21	10.98	1.52			0	0
12173850	35157353	20376084	13/9/2164 10:58:00	13/9/2164 11:43:00	30/9/2164 00:59:00	30/9/2164 07:25:26	16.58	16.82	1	30/9/2164	1	1	16.54	16.51
12174123	39234921	21629599	17/11/2121 02:38:00	17/11/2121 03:41:00	24/11/2121 14:34:00	18/11/2121 23:35:52	7.5	1.83	1	1/2/2124	0	0	805.89	805.85
12175660	33235126	27201770	5/2/2181 01:38:00	5/2/2181 01:39:05	20/2/2181 16:57:00	7/2/2181 18:09:49	15.64	2.69			0	0
12176861	34739514	24306529	3/2/2170 09:07:00	3/2/2170 09:08:12	14/2/2170 17:10:00	8/2/2170 16:08:00	11.34	5.29	1	20/2/2170	0	0	16.62	16.62
12179057	33430379	23530529	15/10/2139 02:31:00	15/10/2139 04:04:00	24/10/2139 14:24:00	16/10/2139 14:05:48	9.5	1.42	1	6/12/2140	0	0	417.9	417.83
12179786	35537617	20766427	14/1/2157 11:39:00	14/1/2157 16:24:00	18/1/2157 18:27:00	17/1/2157 00:04:24	4.28	2.32	1	9/11/2157	0	0	298.51	298.32
12180060	31983030	27524688	25/2/2134 18:54:00	25/2/2134 18:55:04	2/3/2134 00:21:00	27/2/2134 15:16:01	4.23	1.85	1	2/3/2134	1	0	4.21	4.21
12182445	33152667	24699051	6/4/2145 13:32:00	6/4/2145 15:21:00	12/4/2145 17:50:00	8/4/2145 13:20:27	6.18	1.92			0	0
12183617	30849103	23817758	27/9/2140 06:38:00	1/10/2140 01:58:27	17/10/2140 22:01:00	13/10/2140 21:34:31	20.64	12.82	1	17/10/2140	1	0	19.72	15.92
12190096	30271151	24347835	22/7/2182 00:56:00	22/7/2182 02:35:00	7/8/2182 16:10:00	7/8/2182 21:23:13	16.63	16.78	1	7/8/2182	1	1	15.96	15.89
12191469	30350836	26625297	15/5/2171 07:15:00	15/5/2171 11:00:10	20/5/2171 13:15:00	17/5/2171 22:13:50	5.25	2.47			0	0
12192070	34556798	27274196	1/12/2134 01:12:00	3/12/2134 10:24:34	23/12/2134 14:13:00	21/12/2134 10:52:09	22.54	18.02	1	24/12/2134	0	0	22.95	20.57
12195625	32327303	26097535	21/9/2120 13:29:00	26/9/2120 15:18:10	8/10/2120 15:30:00	29/9/2120 16:21:41	17.08	3.04			0	0
12196601	37735936	27605128	19/5/2177 21:22:00	19/5/2177 21:44:00	24/5/2177 16:20:00	21/5/2177 01:04:51	4.79	1.14			0	0
12199299	34342355	25432368	11/11/2194 17:47:00	11/11/2194 17:48:22	27/11/2194 17:00:00	20/11/2194 22:23:50	15.97	9.19			0	0
12199669	35079078	24103969	8/10/2144 16:12:00	8/10/2144 16:13:02	25/10/2144 19:00:00	16/10/2144 15:01:35	17.12	7.95			0	0
12205567	34867699	25044344	31/5/2136 04:14:00	31/5/2136 04:58:00	8/6/2136 14:30:00	2/6/2136 20:27:39	8.43	2.65	1	8/6/2136	1	0	7.82	7.79
12206478	38238798	27511830	18/5/2138 18:20:00	18/5/2138 19:30:00	21/5/2138 05:55:00	21/5/2138 12:51:24	2.48	2.72	1	21/5/2138	1	1	2.24	2.19
12213423	36683831	25793222	3/3/2134 21:41:00	3/3/2134 21:41:40	30/3/2134 06:05:00	30/3/2134 08:13:31	26.35	26.44	1	30/3/2134	1	1	26.1	26.1
12215883	32622442	20438204	14/10/2144 16:25:00	15/10/2144 10:15:27	30/10/2144 14:23:00	21/10/2144 18:20:26	15.92	6.34			0	0
12216053	36081927	27049561	6/12/2126 00:28:00	6/12/2126 02:11:00	13/12/2126 15:58:00	7/12/2126 20:44:23	7.65	1.77	1	9/3/2127	0	0	92.98	92.91
12217232	33757772	25600836	2/7/2117 20:07:00	2/7/2117 22:21:00	30/7/2117 15:58:00	6/7/2117 15:00:48	27.83	3.69			0	0
12220967	36943264	25320715	2/1/2134 19:57:00	2/1/2134 19:58:12	23/1/2134 20:16:00	7/1/2134 17:04:49	21.01	4.88	1	22/3/2134	0	0	78.17	78.17
12232105	33508981	21709321	11/3/2128 19:35:00	18/3/2128 11:01:22	26/3/2128 13:47:00	23/3/2128 13:29:59	14.76	5.1	1	20/7/2131	0	0	1225.18	1218.54
12232497	30549127	24065727	11/10/2110 23:26:00	11/10/2110 23:27:49	21/10/2110 15:29:00	21/10/2110 15:31:43	9.67	9.67			0	0
12237164	35217866	28677881	19/4/2111 04:02:00	19/4/2111 05:10:00	22/5/2111 14:20:00	9/5/2111 21:31:51	33.43	20.68	1	20/5/2112	0	0	396.83	396.78
12237223	39817695	23123534	9/10/2146 14:50:00	9/10/2146 16:32:00	26/10/2146 14:23:00	22/10/2146 16:55:56	16.98	13.02			0	0
12240787	35856956	20581436	2/1/2186 22:41:00	3/1/2186 08:46:10	7/1/2186 18:03:00	5/1/2186 20:02:11	4.81	2.47	1	7/8/2187	0	0	581.05	580.63
12245786	35344490	23183502	9/8/2130 18:29:00	9/8/2130 20:18:00	13/8/2130 17:59:00	11/8/2130 18:16:07	3.98	1.92	1	22/7/2131	0	0	346.23	346.15
12246387	37352046	26489510	27/6/2174 13:50:00	27/6/2174 13:51:33	27/7/2174 18:56:00	10/7/2174 17:54:57	30.21	13.17			0	0
12249989	39432943	24817845	1/12/2180 20:16:00	1/12/2180 21:55:00	24/12/2180 16:00:00	3/12/2180 23:37:20	22.82	2.07	1	24/12/2180	1	0	22.16	22.09
12251584	38574564	27251620	3/8/2173 07:15:00	3/8/2173 08:24:46	7/8/2173 15:43:00	4/8/2173 16:48:28	4.35	1.35			0	0
12254325	35489747	26264940	25/4/2123 22:32:00	25/4/2123 22:33:21	22/5/2123 14:18:00	29/4/2123 16:42:05	26.66	3.76			0	0
12255381	33227956	25132551	20/10/2125 05:19:00	20/10/2125 10:18:00	1/11/2125 20:30:00	25/10/2125 18:27:46	12.63	5.34	1	1/12/2125	0	0	41.78	41.57
12261942	30091074	27833669	19/3/2187 15:06:00	19/3/2187 17:30:00	28/3/2187 12:53:00	22/3/2187 03:58:35	8.91	2.44			0	0
12264134	37673110	25257503	2/3/2110 16:03:00	2/3/2110 16:04:26	9/3/2110 18:00:00	7/3/2110 22:18:13	7.08	5.26			0	0
12264178	35268786	22944655	12/7/2112 22:00:00	12/7/2112 22:02:21	17/7/2112 16:30:00	14/7/2112 21:13:51	4.77	1.97	1	22/7/2113	0	0	374.08	374.08
12267312	34842620	25913397	5/9/2123 22:48:00	10/9/2123 14:17:49	15/9/2123 09:45:00	15/9/2123 12:43:15	9.46	4.93	1	15/9/2123	1	1	9.05	4.4
12270760	30253983	23606314	24/12/2177 20:43:00	24/12/2177 22:49:00	3/1/2178 20:00:00	3/1/2178 23:48:30	9.97	10.04	1	3/1/2178	1	1	9.14	9.05
12271405	31123892	23208095	7/5/2157 12:46:00	7/5/2157 12:47:07	17/5/2157 17:15:00	10/5/2157 16:38:42	10.19	3.16	1	2/4/2162	0	0	1790.47	1790.47
12272152	32605963	27744760	11/10/2134 19:53:00	11/10/2134 21:06:00	15/10/2134 14:02:00	13/10/2134 17:55:28	3.76	1.87	1	15/11/2135	0	0	399.17	399.12
12275003	39992247	22562812	10/8/2182 20:48:00	15/8/2182 09:37:33	19/8/2182 17:39:00	16/8/2182 17:25:44	8.87	1.33			0	0
12279154	37638491	24407095	22/5/2125 18:04:00	22/5/2125 18:04:58	28/5/2125 11:00:00	25/5/2125 16:08:51	5.71	2.92			0	0
12279260	37489187	24410156	21/10/2193 01:01:00	21/10/2193 09:07:26	29/10/2193 08:30:00	24/10/2193 22:17:43	8.31	3.55	1	29/10/2193	1	0	7.96	7.62
12279729	39146539	22579957	8/7/2157 15:29:00	8/7/2157 17:40:00	21/7/2157 19:07:00	13/7/2157 15:23:46	13.15	4.91	1	11/10/2157	0	0	94.35	94.26
12281187	38838420	20293184	30/10/2165 18:13:00	30/10/2165 19:07:17	25/11/2165 18:50:00	26/11/2165 04:11:41	26.03	26.38	1	25/11/2165	1	1	25.24	25.2
12282667	35575764	29332207	27/9/2140 11:36:00	27/9/2140 14:54:37	3/11/2140 16:00:00	7/10/2140 16:59:36	37.18	10.09			0	0
12283987	30228811	29417806	25/8/2132 12:52:00	25/8/2132 15:25:00	25/9/2132 16:02:00	9/9/2132 16:31:16	31.13	15.05			0	0
12284549	30787261	21553565	21/10/2185 00:00:00	22/10/2185 14:09:54	26/10/2185 18:10:00	24/10/2185 12:56:49	5.76	1.95	1	8/11/2188	0	0	1114	1112.41
12284553	37713469	29916605	13/9/2158 16:26:00	13/9/2158 16:26:48	20/9/2158 17:16:00	16/9/2158 19:02:16	7.03	3.11	1	14/2/2159	0	0	153.32	153.31
12284965	32820703	23845863	14/12/2165 14:00:00	15/12/2165 09:58:57	19/12/2165 15:00:00	16/12/2165 12:50:18	5.04	1.12			0	0
12287332	38532085	23408562	1/11/2199 22:28:00	1/11/2199 22:29:18	8/11/2199 17:15:00	5/11/2199 12:15:48	6.78	3.57			0	0
12288757	39924731	23908773	1/4/2144 10:30:00	2/4/2144 10:33:11	14/4/2144 14:30:00	6/4/2144 15:16:53	13.17	4.2	1	3/4/2146	0	0	731.56	730.56
12288988	31176570	27667597	16/9/2143 08:54:00	17/9/2143 08:49:17	4/10/2143 16:27:00	23/9/2143 10:28:40	18.31	6.07			0	0
12289074	31544530	23635485	16/4/2159 02:27:00	16/4/2159 02:27:58	3/5/2159 17:33:00	19/4/2159 13:11:48	17.63	3.45			0	0
12293804	36117858	25033920	26/6/2125 18:37:00	27/6/2125 11:39:43	5/7/2125 19:36:00	28/6/2125 21:33:58	9.04	1.41			0	0
12293903	38527092	25422096	10/9/2187 17:37:00	17/9/2187 10:05:15	22/9/2187 14:00:00	20/9/2187 17:52:24	11.85	3.32	1	15/11/2192	0	0	1892.27	1885.58
12301303	33999771	24600721	13/6/2180 18:57:00	13/6/2180 20:17:00	22/6/2180 19:09:00	22/6/2180 22:30:48	9.01	9.09	1	22/6/2180	1	1	8.21	8.15
12305811	30294009	21796125	14/11/2133 14:37:00	14/11/2133 15:20:00	24/11/2133 18:00:00	16/11/2133 11:47:18	10.14	1.85	1	31/7/2137	0	0	1354.39	1354.36
12306690	34539052	20473676	11/1/2143 23:45:00	11/1/2143 23:46:18	24/1/2143 13:10:00	18/1/2143 21:31:12	12.56	6.91			0	0
12306709	37645980	23148186	7/4/2141 20:25:00	16/4/2141 11:21:07	29/5/2141 04:00:00	29/5/2141 11:26:04	51.32	43	1	29/5/2141	1	1	51.15	42.53
12307948	39938054	21770096	11/2/2155 21:01:00	11/2/2155 21:01:45	19/2/2155 10:10:00	15/2/2155 21:30:41	7.55	4.02	1	20/2/2155	0	0	8.12	8.12
12312578	39836312	26132386	15/9/2180 01:42:00	15/9/2180 02:35:00	22/9/2180 10:49:00	18/9/2180 19:04:01	7.38	3.69	1	22/9/2180	1	0	6.93	6.89
12315453	32013112	24388774	19/7/2142 16:16:00	24/7/2142 09:19:08	1/8/2142 17:15:00	1/8/2142 17:35:57	13.04	8.35			0	0
12315554	35613530	28388009	29/8/2157 18:43:00	5/9/2157 16:46:09	11/9/2157 15:30:00	7/9/2157 02:46:40	12.87	1.42	1	12/11/2157	0	0	74.22	67.3
12316990	35178076	22158922	11/1/2150 21:44:00	12/1/2150 02:03:00	7/2/2150 09:00:00	28/1/2150 20:32:10	26.47	16.77	1	17/4/2152	0	0	826.09	825.91
12317110	34995591	20726045	12/12/2159 18:00:00	12/12/2159 20:25:00	30/12/2159 15:30:00	22/12/2159 21:42:22	17.9	10.05			0	0
12317948	30093352	27505947	13/9/2173 17:23:00	13/9/2173 17:24:16	27/9/2173 14:18:00	16/9/2173 21:50:34	13.87	3.18			0	0
12323119	33906089	25135506	6/1/2145 18:11:00	6/1/2145 18:12:41	21/1/2145 14:00:00	19/1/2145 12:15:42	14.83	12.75			0	0
12323226	31761596	25102119	11/4/2131 10:00:00	11/4/2131 18:06:55	19/5/2131 15:00:00	17/4/2131 17:07:52	38.21	5.96			0	0
12323237	37752339	21193747	11/1/2162 03:12:00	11/1/2162 04:14:00	30/1/2162 19:07:00	23/1/2162 22:29:47	19.66	12.76	1	14/5/2163	0	0	487.87	487.82
12323804	33686033	24357701	16/11/2143 02:02:00	16/11/2143 02:03:01	28/11/2143 18:45:00	17/11/2143 18:08:01	12.7	1.67			0	0
12323950	32907994	23735700	22/6/2166 21:17:00	22/6/2166 21:26:33	7/7/2166 19:55:00	7/7/2166 22:59:13	14.94	15.06	1	7/7/2166	1	1	14.11	14.11
12325110	31590699	20353206	10/7/2151 19:06:00	10/7/2151 19:06:43	27/7/2151 13:31:00	12/7/2151 21:04:32	16.77	2.08			0	0
12327429	37161595	28630214	14/10/2173 23:53:00	14/10/2173 23:53:56	5/11/2173 16:55:00	17/10/2173 23:09:51	21.71	2.97	1	6/11/2173	0	0	22	22
12327719	30436857	27211898	8/2/2120 16:44:00	9/2/2120 15:59:06	10/2/2120 14:03:00	10/2/2120 17:39:44	1.89	1.07	1	10/2/2120	1	1	1.3	0.33
12327858	34332620	24722783	8/9/2132 10:00:00	8/9/2132 11:18:00	25/9/2132 04:14:00	24/9/2132 18:13:36	16.76	16.29	1	25/9/2132	1	0	16.58	16.53
12327925	39516850	21387685	29/5/2144 17:26:00	4/6/2144 15:36:27	18/6/2144 16:18:00	7/6/2144 00:05:54	19.95	2.35	1	29/5/2145	0	0	364.27	358.35
12330000	31316192	28807718	15/4/2162 11:39:00	15/4/2162 12:32:00	25/4/2162 13:50:00	20/4/2162 17:41:46	10.09	5.22	1	12/8/2162	0	0	118.51	118.48
12336678	30559320	24578993	9/9/2158 23:57:00	10/9/2158 01:23:00	12/9/2158 14:42:00	11/9/2158 22:39:17	2.61	1.89			0	0
12336968	34397134	25999795	14/10/2168 07:15:00	14/10/2168 09:00:46	21/10/2168 16:15:00	19/10/2168 15:23:02	7.38	5.27			0	0
12339611	32020844	28924038	3/12/2153 07:15:00	3/12/2153 10:43:24	8/12/2153 14:38:00	4/12/2153 17:48:57	5.31	1.3			0	0
12341414	34792777	23270661	12/11/2126 19:45:00	12/11/2126 19:46:09	8/12/2126 18:00:00	15/11/2126 17:18:07	25.93	2.9	1	24/12/2126	0	0	41.18	41.18
12341427	32398002	26489027	20/1/2111 02:32:00	20/1/2111 03:40:00	24/1/2111 16:26:00	23/1/2111 21:22:38	4.58	3.74	1	25/1/2111	0	0	4.89	4.85
12345974	38426368	20109974	26/4/2111 16:21:00	1/5/2111 10:32:58	9/5/2111 13:15:00	5/5/2111 16:39:15	12.87	4.25			0	0
12350108	30417737	24385273	14/9/2158 14:30:00	14/9/2158 11:45:55	20/9/2158 14:28:00	18/9/2158 16:12:53	6	4.19			0	0
12350277	38775437	24740701	19/2/2173 16:05:00	21/2/2173 08:29:19	4/4/2173 19:04:00	25/2/2173 16:41:59	44.12	4.34	1	12/8/2173	0	0	173.33	171.65
12351481	35768926	26990081	21/4/2184 23:46:00	22/4/2184 00:59:00	26/4/2184 18:47:00	23/4/2184 16:28:24	4.79	1.65	1	14/3/2189	0	0	1787.01	1786.96
12354123	38244191	21143130	20/3/2116 17:49:00	20/3/2116 17:49:44	25/3/2116 17:11:00	25/3/2116 19:00:10	4.97	5.05	1	25/3/2116	1	1	4.26	4.26
12355261	35918219	22414017	5/5/2173 18:31:00	5/5/2173 18:32:20	11/5/2173 18:00:00	9/5/2173 16:50:21	5.98	3.93			0	0
12356016	35186004	23783887	24/1/2151 16:37:00	26/1/2151 14:18:11	30/1/2151 05:00:00	30/1/2151 12:58:18	5.52	3.94	1	30/1/2151	1	1	5.31	3.4
12357296	35799678	23386436	9/9/2155 16:59:00	9/9/2155 18:20:00	18/9/2155 17:40:00	13/9/2155 18:20:21	9.03	4	1	2/8/2165	0	0	3614.29	3614.24
12358492	35027378	28647891	28/10/2161 01:15:00	28/10/2161 04:08:00	21/11/2161 23:00:00	12/11/2161 16:34:02	24.91	15.52	1	29/1/2162	0	0	92.95	92.83
12362110	34602935	21214880	4/4/2117 21:10:00	4/4/2117 22:57:00	13/4/2117 16:00:00	8/4/2117 22:06:36	8.78	3.97			0	0
12362492	35185026	27804290	29/1/2158 23:01:00	30/1/2158 01:12:00	12/2/2158 12:58:00	2/2/2158 21:30:14	13.58	3.85	1	12/2/2158	1	0	13.04	12.95
12363907	30488112	23419751	3/8/2160 13:00:00	3/8/2160 09:59:14	7/8/2160 15:16:00	4/8/2160 20:50:49	4.09	1.45			0	0
12365954	31130557	23607155	17/1/2111 12:04:00	18/1/2111 10:29:14	22/1/2111 14:20:00	19/1/2111 22:22:53	5.09	1.5			0	0
12366309	30591773	28182843	29/12/2145 00:43:00	29/12/2145 04:20:00	27/1/2146 14:00:00	18/1/2146 20:34:15	29.55	20.68			0	0
12367301	31341511	20991932	4/12/2187 11:54:00	5/12/2187 07:52:56	11/12/2187 17:00:00	7/12/2187 17:11:13	7.21	2.39			0	0
12369221	33125747	20877125	20/9/2171 04:37:00	20/9/2171 05:21:00	23/9/2171 18:49:00	21/9/2171 18:51:13	3.59	1.56	1	1/6/2172	0	0	254.81	254.78
12371641	34200986	28803063	2/12/2179 23:14:00	3/12/2179 00:50:00	12/12/2179 05:27:00	12/12/2179 05:27:50	9.26	9.19	1	12/12/2179	1	1	9.03	8.97
12373301	35771934	26823681	21/9/2136 16:54:00	21/9/2136 18:18:00	28/9/2136 15:00:00	22/9/2136 18:31:39	6.92	1.01			0	0
12376118	31871361	23882377	10/8/2133 06:44:00	10/8/2133 08:01:00	21/8/2133 15:30:00	15/8/2133 21:59:28	11.37	5.58	1	3/12/2135	0	0	844.72	844.67
12376697	35978055	21356511	18/10/2201 22:56:00	19/10/2201 00:26:00	24/10/2201 14:55:00	22/10/2201 16:01:21	5.67	3.65			0	0
12382393	36200772	21572034	21/10/2126 15:42:00	21/10/2126 17:48:24	7/11/2126 18:20:00	31/10/2126 15:27:55	17.11	9.9			0	0
12384056	30079934	21865204	2/11/2146 12:05:00	4/12/2146 07:06:02	19/1/2147 13:45:00	9/12/2146 16:17:29	78.07	5.38	1	21/10/2151	0	0	1813.5	1781.7
12384428	31616659	27595109	9/7/2175 23:04:00	10/7/2175 01:20:00	1/8/2175 14:45:00	25/7/2175 22:48:50	22.65	15.9			0	0
12387979	35002103	26821292	8/2/2172 18:44:00	8/2/2172 18:45:04	14/2/2172 15:30:00	12/2/2172 01:22:33	5.87	3.28			0	0
12388358	36961133	25326700	25/1/2153 04:17:00	25/1/2153 07:28:39	7/2/2153 18:33:00	30/1/2153 18:48:36	13.59	5.47	1	2/9/2153	0	0	219.82	219.69
12388732	30960288	26592796	8/12/2185 13:13:00	8/12/2185 15:55:00	1/1/2186 14:00:00	12/12/2185 15:41:34	24.03	3.99			0	0
12389739	38913055	28561509	11/9/2143 12:52:00	11/9/2143 13:24:00	20/9/2143 14:15:00	15/9/2143 18:47:01	9.06	4.22			0	0
12391240	30719311	23914509	28/12/2143 22:39:00	29/12/2143 03:43:03	21/1/2144 18:54:00	5/1/2144 20:30:25	23.84	7.7			0	0
12391461	30086627	22682947	13/8/2127 09:45:00	21/8/2127 13:01:29	6/9/2127 15:00:00	26/8/2127 15:48:40	24.22	5.12			0	0
12394354	39295273	26511191	13/8/2153 23:53:00	18/8/2153 15:17:53	25/9/2153 15:30:00	19/8/2153 21:13:19	42.65	1.25	1	28/9/2153	0	0	45	40.36
12394964	38209602	25874218	28/5/2144 18:29:00	28/5/2144 20:04:00	18/6/2144 14:00:00	30/5/2144 21:24:25	20.81	2.06	1	10/12/2144	0	0	195.23	195.16
12395381	32276945	26583115	13/11/2183 22:09:00	19/11/2183 19:39:46	27/11/2183 19:00:00	24/11/2183 23:58:28	13.87	5.18	1	27/4/2184	0	0	165.08	159.18
12397993	38541129	27720138	31/3/2122 17:33:00	31/3/2122 19:09:00	15/4/2122 13:40:00	9/4/2122 16:02:04	14.84	8.87	1	8/1/2123	0	0	282.27	282.2
12400695	37788644	21668402	11/4/2121 00:00:00	11/4/2121 22:23:10	23/4/2121 17:50:00	17/4/2121 23:30:06	12.74	6.05			0	0
12406333	35170268	26048147	21/8/2191 14:55:00	21/8/2191 15:24:25	30/8/2191 13:00:00	27/8/2191 21:04:52	8.92	6.24	1	19/8/2194	0	0	1093.38	1093.36
12406522	39626765	21370244	2/3/2144 19:58:00	2/3/2144 21:11:00	3/4/2144 16:15:00	3/4/2144 17:08:43	31.85	31.83	1	21/9/2144	0	0	202.17	202.12
12407111	34221037	24691841	18/3/2110 17:21:00	19/3/2110 12:38:23	23/3/2110 16:12:00	22/3/2110 20:53:54	4.95	3.34			0	0
12412352	30381827	22248040	12/10/2123 21:54:00	22/10/2123 02:50:40	1/11/2123 15:00:00	1/11/2123 16:39:54	19.71	10.58	1	1/11/2123	1	1	19.09	9.88
12412595	30711021	24429945	6/1/2111 07:15:00	6/1/2111 11:19:32	12/1/2111 13:15:00	9/1/2111 10:39:29	6.25	2.97			0	0
12413668	38714918	29749194	2/2/2169 23:25:00	3/2/2169 01:02:00	15/2/2169 18:00:00	5/2/2169 22:44:41	12.77	2.9			0	0
12420873	33030114	21393839	27/1/2141 22:55:00	28/1/2141 00:48:00	9/2/2141 17:19:00	31/1/2141 16:42:10	12.77	3.66			0	0
12424248	32530313	26568325	30/6/2130 08:00:00	30/6/2130 11:00:00	5/7/2130 18:45:00	2/7/2130 15:18:46	5.45	2.18			0	0
12426684	35928681	27375368	4/9/2189 14:00:00	8/9/2189 10:39:10	13/9/2189 13:36:00	10/9/2189 10:57:28	8.98	2.01	1	3/10/2194	0	0	1854.42	1850.56
12426859	38808939	28661870	20/1/2132 11:29:00	20/1/2132 19:27:41	22/1/2132 18:44:00	21/1/2132 20:58:38	2.3	1.06			0	0
12427936	35235615	28035197	28/8/2135 17:45:00	28/8/2135 17:48:00	13/9/2135 16:35:00	31/8/2135 18:36:42	15.95	3.03	1	2/7/2136	0	0	308.26	308.26
12427999	31645452	21549617	24/1/2189 00:49:00	24/1/2189 02:07:00	29/1/2189 21:25:00	26/1/2189 15:40:41	5.86	2.57			0	0
12430647	31146615	25808717	19/7/2179 08:08:00	21/7/2179 11:05:21	6/8/2179 16:48:00	4/8/2179 20:49:46	18.36	14.41			0	0
12432912	31416584	29383079	7/7/2180 03:09:00	7/7/2180 03:09:58	14/7/2180 17:47:00	8/7/2180 21:50:43	7.61	1.78	1	9/8/2180	0	0	32.87	32.87
12435748	39474246	24996065	14/6/2177 14:38:00	14/6/2177 14:39:28	25/6/2177 16:00:00	20/6/2177 18:13:50	11.06	6.15			0	0
12437680	31262924	28617744	21/5/2183 14:00:00	22/5/2183 07:34:07	7/6/2183 15:00:00	28/5/2183 13:17:10	17.04	6.24	1	8/10/2183	0	0	139.42	138.68
12439188	34345167	27857382	21/5/2161 11:00:00	23/5/2161 10:19:41	4/6/2161 20:30:00	31/5/2161 17:41:19	14.4	8.31			0	0
12439733	34043429	24739503	23/5/2113 07:10:00	23/5/2113 22:41:12	1/6/2113 15:15:00	27/5/2113 12:22:13	9.34	3.57			0	0
12440182	32338401	22775253	16/9/2157 18:00:00	18/9/2157 01:30:10	29/9/2157 20:05:00	24/9/2157 22:54:26	13.09	6.89			0	0
12441373	39210235	22878799	6/6/2181 20:33:00	6/6/2181 20:34:09	12/6/2181 14:45:00	8/6/2181 14:54:46	5.76	1.76	1	29/7/2181	0	0	52.14	52.14
12442684	34678414	20791333	11/5/2135 13:13:00	11/5/2135 13:14:23	22/5/2135 18:24:00	19/5/2135 13:09:59	11.22	8			0	0
12449161	35046095	20129736	21/9/2129 07:15:00	22/9/2129 09:48:42	28/9/2129 13:50:00	24/9/2129 17:39:45	7.27	2.33			0	0
12451556	38812621	27487834	8/7/2123 19:13:00	9/7/2123 01:37:59	10/7/2123 22:40:00	10/7/2123 23:25:06	2.14	1.91	1	17/3/2129	0	0	2078.2	2077.93
12451789	35231819	26650166	20/1/2173 17:06:00	20/1/2173 18:13:00	3/2/2173 18:30:00	23/1/2173 12:49:49	14.06	2.78			0	0
12453158	30775991	23019309	8/2/2119 13:01:00	8/2/2119 15:23:00	18/2/2119 17:57:00	9/2/2119 22:38:43	10.21	1.3			0	0
12454546	39362482	24540175	6/8/2139 14:00:00	8/8/2139 14:42:49	17/8/2139 10:15:00	17/8/2139 13:37:06	10.84	8.95	1	17/8/2139	1	1	10.42	8.39
12455327	30128862	24654699	3/10/2170 23:14:00	5/10/2170 17:50:08	22/10/2170 12:55:00	6/10/2170 21:43:44	18.57	1.16	1	22/10/2170	1	0	18.03	16.26
12457334	37734821	26505025	19/12/2140 15:22:00	19/12/2140 16:31:00	29/12/2140 16:14:00	22/12/2140 18:56:46	10.04	3.1	1	9/3/2143	0	0	809.36	809.31
12458131	37431057	20353775	26/4/2185 23:23:00	27/4/2185 00:40:00	13/5/2185 13:30:00	13/5/2185 15:04:05	16.59	16.6	1	27/11/2185	0	0	214.03	213.97
12458842	31191522	26788757	2/5/2145 12:03:00	3/5/2145 11:09:45	8/5/2145 16:50:00	7/5/2145 22:09:00	6.2	4.46			0	0
12459135	31610804	21143497	12/12/2123 13:20:00	12/12/2123 13:21:03	20/12/2123 14:44:00	14/12/2123 18:43:04	8.06	2.22			0	0
12461386	32672921	25988360	18/3/2185 05:43:00	18/3/2185 07:02:00	27/3/2185 15:33:00	25/3/2185 16:39:29	9.41	7.4			0	0
12464071	38519468	20103175	30/5/2186 15:26:00	30/5/2186 16:44:00	15/6/2186 13:48:00	1/6/2186 23:56:55	15.93	2.3	1	6/7/2186	0	0	36.36	36.3
12465510	36024337	28621042	11/2/2152 18:02:00	25/2/2152 13:41:19	27/2/2152 03:25:00	27/2/2152 07:03:12	15.39	1.72	1	27/2/2152	1	1	15.25	1.43
12466651	31188550	27970151	8/6/2182 21:53:00	15/6/2182 14:18:28	26/7/2182 13:31:00	27/6/2182 10:53:41	47.65	11.86	1	26/8/2182	0	0	78.09	71.4
12468629	33044568	28035030	4/11/2165 18:26:00	4/11/2165 22:05:22	14/11/2165 12:45:00	12/11/2165 15:34:15	9.76	7.73	1	18/5/2169	0	0	1290.23	1290.08
12468914	39119590	27091787	4/9/2156 01:45:00	4/9/2156 03:40:00	6/9/2156 10:58:00	6/9/2156 14:00:03	2.38	2.43	1	6/9/2156	1	1	1.93	1.85
12470669	34783134	23761369	21/1/2189 01:32:00	21/1/2189 01:33:27	5/2/2189 17:40:00	26/1/2189 13:30:53	15.67	5.5	1	5/2/2189	1	0	14.94	14.94
12474402	35686350	27211588	25/9/2137 17:50:00	25/9/2137 19:34:00	1/10/2137 17:00:00	27/9/2137 18:20:56	5.97	1.95	1	22/12/2137	0	0	87.26	87.18
12475195	32500877	21538556	1/1/2184 04:54:00	1/1/2184 06:43:00	12/1/2184 17:28:00	4/1/2184 14:51:05	11.52	3.34	1	18/9/2184	0	0	260.8	260.72
12476539	32456894	28961191	7/5/2193 22:10:00	15/5/2193 16:20:59	18/5/2193 01:00:00	18/5/2193 02:29:16	10.12	2.42	1	18/5/2193	1	1	10.08	2.32
12478288	39669500	26408611	12/11/2114 17:30:00	12/11/2114 18:39:00	21/11/2114 15:00:00	14/11/2114 16:34:05	8.9	1.91	1	29/11/2115	0	0	381.27	381.22
12478986	32473497	22363408	6/5/2186 03:17:00	6/5/2186 05:27:58	16/5/2186 18:45:00	12/5/2186 06:57:35	10.64	6.06	1	1/7/2186	0	0	55.86	55.77
12486920	31503786	28817749	12/6/2140 03:27:00	12/6/2140 04:53:00	28/6/2140 17:30:00	15/6/2140 16:23:45	16.59	3.48	1	19/8/2140	0	0	67.86	67.8
12489365	32439842	22439355	17/11/2131 11:45:00	17/11/2131 08:57:09	21/11/2131 12:15:00	18/11/2131 19:13:55	4.02	1.43			0	0
12490029	33759728	26495589	20/1/2180 02:12:00	20/1/2180 03:46:00	27/1/2180 18:09:00	21/1/2180 17:54:38	7.66	1.59	1	22/3/2180	0	0	61.91	61.84
12491257	31012809	22429534	8/4/2175 21:25:00	8/4/2175 22:36:00	16/4/2175 18:50:00	12/4/2175 14:41:46	7.89	3.67	1	3/6/2175	0	0	55.11	55.06
12492737	37934458	27261448	24/8/2156 11:35:00	24/8/2156 11:36:12	22/9/2156 17:10:00	22/9/2156 19:14:40	29.23	29.32	1	22/9/2156	1	1	28.52	28.52
12494849	30538506	23976965	12/11/2140 10:24:00	12/11/2140 20:11:01	19/11/2140 17:30:00	14/11/2140 13:12:42	7.3	1.71			0	0
12495837	33244962	20329436	10/8/2129 23:34:00	11/8/2129 01:26:00	13/8/2129 00:45:00	13/8/2129 03:16:54	2.05	2.08	1	13/8/2129	1	1	2.02	1.94
12498929	39889231	24311008	7/2/2145 10:30:00	8/2/2145 08:33:54	15/2/2145 16:54:00	14/2/2145 17:23:38	8.27	6.37			0	0
12501221	33052217	23585724	2/5/2122 21:21:00	2/5/2122 21:22:30	16/5/2122 16:54:00	7/5/2122 17:20:39	13.81	4.83	1	12/6/2123	0	0	405.11	405.11
12501269	39730220	26490281	22/1/2138 19:07:00	22/1/2138 20:31:00	3/2/2138 18:28:00	24/1/2138 16:23:44	11.97	1.83	1	8/2/2141	0	0	1112.2	1112.15
12501281	36930789	26210891	20/5/2171 21:45:00	28/5/2171 16:38:15	4/6/2171 17:30:00	2/6/2171 17:48:05	14.82	5.05			0	0
12501907	30080467	25355884	29/4/2133 11:06:00	29/4/2133 11:07:57	4/5/2133 16:38:00	1/5/2133 18:39:44	5.23	2.31			0	0
12502220	37565086	21737102	19/8/2164 15:25:00	19/8/2164 15:25:53	26/8/2164 15:00:00	21/8/2164 16:41:14	6.98	2.05	1	20/5/2167	0	0	1003.36	1003.36
12502618	31896199	21309626	18/4/2117 07:25:00	18/4/2117 18:20:41	28/4/2117 16:20:00	20/4/2117 23:34:07	10.37	2.22			0	0
12503812	38910275	24750480	29/4/2141 23:30:00	29/4/2141 23:32:19	8/5/2141 15:39:00	2/5/2141 23:24:18	8.67	2.99			0	0
12509458	39881731	27037081	23/7/2171 13:58:00	23/7/2171 16:50:00	26/7/2171 17:05:00	24/7/2171 23:23:32	3.13	1.27			0	0
12509843	38133194	25317700	12/7/2168 11:15:00	12/7/2168 12:50:00	21/7/2168 16:31:00	14/7/2168 21:36:02	9.22	2.37			0	0
12510515	31777928	23085386	23/7/2165 07:15:00	23/7/2165 11:49:35	27/7/2165 19:53:00	25/7/2165 15:19:03	4.53	2.15			0	0
12513827	35216839	20812909	25/2/2184 21:38:00	29/2/2184 14:45:10	18/3/2184 18:54:00	2/3/2184 01:16:48	21.89	1.44	1	8/5/2184	0	0	72.1	68.39
12515381	33358048	28178107	30/11/2161 13:08:00	30/11/2161 13:09:02	10/12/2161 10:05:00	10/12/2161 14:37:13	9.87	10.06	1	10/12/2161	1	1	9.45	9.45
12517472	37578897	25351016	13/8/2113 20:39:00	16/8/2113 11:24:09	24/8/2113 18:15:00	19/8/2113 22:15:15	10.9	3.45	1	10/7/2114	0	0	330.14	327.52
12519699	33321724	28579091	22/5/2179 22:31:00	22/5/2179 22:31:53	28/6/2179 12:00:00	28/6/2179 13:35:12	36.56	36.63			0	0
12527525	35176022	21024648	25/1/2171 18:04:00	25/1/2171 18:06:05	16/2/2171 15:32:00	30/1/2171 22:45:52	21.89	5.19			0	0
12528229	30179123	21687131	23/4/2173 19:43:00	23/4/2173 20:07:00	26/4/2173 16:15:00	26/4/2173 19:14:21	2.86	2.96	1	26/4/2173	1	1	2.18	2.16
12529216	35757337	28780569	30/7/2142 07:15:00	30/7/2142 09:21:33	13/8/2142 14:30:00	31/7/2142 17:51:43	14.3	1.35			0	0
12529718	32779096	21246172	3/3/2118 15:48:00	3/3/2118 15:49:10	17/3/2118 12:59:00	11/3/2118 15:58:49	13.88	8.01	1	26/11/2118	0	0	267.34	267.34
12531837	35143097	26598122	5/12/2147 17:34:00	8/12/2147 17:33:45	15/12/2147 16:47:00	11/12/2147 16:04:02	9.97	2.94	1	26/1/2148	0	0	51.27	48.27
12532356	35842948	26083505	25/6/2118 21:30:00	28/6/2118 17:44:37	4/7/2118 15:00:00	1/7/2118 22:49:16	8.73	3.21			0	0
12534701	31571487	26402799	28/7/2161 22:42:00	8/8/2161 14:04:33	13/10/2161 12:47:00	9/8/2161 14:51:34	76.59	1.03			0	0
12540572	37506514	28490788	12/3/2121 01:53:00	12/3/2121 03:47:00	15/3/2121 16:40:00	15/3/2121 18:29:43	3.62	3.61	1	15/3/2121	1	1	2.92	2.84
12544417	37684007	24507287	5/12/2181 07:15:00	6/12/2181 08:55:21	11/12/2181 16:07:00	7/12/2181 17:10:46	6.37	1.34			0	0
12545126	37481859	28001831	6/11/2187 07:45:00	6/11/2187 11:29:23	12/11/2187 14:30:00	8/11/2187 13:44:49	6.28	2.09			0	0
12546139	31445441	25086184	27/5/2120 07:15:00	27/5/2120 13:38:49	7/6/2120 19:00:00	1/6/2120 14:15:52	11.49	5.03			0	0
12548159	31436892	27406580	7/9/2122 15:18:00	7/9/2122 17:20:00	14/9/2122 14:35:00	10/9/2122 17:09:53	6.97	2.99	1	30/12/2124	0	0	844.36	844.28
12550948	34596698	21433981	17/2/2125 02:54:00	17/2/2125 02:59:08	10/3/2125 14:25:00	4/3/2125 16:24:35	21.48	15.56	1	7/4/2125	0	0	48.88	48.88
12552963	31686976	27638585	21/6/2156 09:30:00	25/6/2156 22:46:13	27/6/2156 15:53:00	27/6/2156 17:35:11	6.27	1.78	1	27/6/2156	1	1	5.6	1.05
12553113	33997173	21570112	14/3/2183 14:08:00	14/3/2183 14:09:16	18/3/2183 06:27:00	18/3/2183 11:11:32	3.68	3.88	1	18/3/2183	1	1	3.41	3.41
12553153	32998024	22383013	6/12/2147 13:59:00	7/12/2147 10:09:17	11/12/2147 13:50:00	9/12/2147 19:50:42	4.99	2.4	1	23/4/2148	0	0	138.42	137.58
12554828	32771974	24302523	15/3/2133 07:15:00	15/3/2133 11:15:50	22/3/2133 16:00:00	17/3/2133 21:26:07	7.36	2.42			0	0
12558079	38373091	24123902	19/2/2113 14:13:00	19/2/2113 16:30:00	25/2/2113 19:40:00	24/2/2113 18:42:00	6.23	5.09	1	25/2/2113	1	0	5.41	5.31
12562784	39473177	20312200	12/11/2138 21:02:00	16/11/2138 14:47:18	4/12/2138 16:59:00	22/11/2138 22:06:35	21.83	6.31	1	7/5/2139	0	0	175.12	171.38
12563661	34318000	20281267	16/2/2140 18:34:00	19/2/2140 11:14:14	24/2/2140 11:44:00	20/2/2140 17:28:12	7.72	1.26			0	0
12570365	36900060	29596358	18/7/2152 01:56:00	18/7/2152 13:08:56	20/7/2152 21:20:00	20/7/2152 22:06:08	2.81	2.37	1	1/8/2152	0	0	13.92	13.45
12570381	35412416	21903132	5/1/2163 18:37:00	5/1/2163 18:37:50	7/2/2163 17:55:00	7/2/2163 21:42:20	32.97	33.13	1	7/2/2163	1	1	32.22	32.22
12574665	30502427	25787348	14/11/2139 08:03:00	14/11/2139 09:06:00	20/11/2139 15:47:00	18/11/2139 01:48:45	6.32	3.7			0	0
12575539	35314606	24106190	11/1/2129 16:22:00	11/1/2129 17:54:00	13/1/2129 20:40:00	13/1/2129 22:05:47	2.18	2.17	1	13/1/2129	1	1	1.32	1.25
12576264	35650920	28639614	30/8/2143 16:17:00	30/8/2143 17:44:00	4/9/2143 16:15:00	1/9/2143 21:19:05	5	2.15	1	8/2/2144	0	0	161.32	161.26
12578079	32764204	20957776	31/1/2184 21:15:00	1/2/2184 03:03:46	8/2/2184 16:50:00	6/2/2184 15:02:24	7.82	5.5			0	0
12578742	37257739	26490106	2/6/2123 00:03:00	3/6/2123 12:47:14	14/6/2123 18:07:00	10/6/2123 18:15:39	12.75	7.23	1	29/8/2123	0	0	88	86.47
12579469	33173611	20547939	4/10/2188 22:40:00	4/10/2188 23:05:00	11/10/2188 13:50:00	7/10/2188 16:28:31	6.63	2.72	1	9/9/2189	0	0	339.06	339.04
12583923	38267635	24795186	14/7/2155 17:17:00	18/7/2155 22:25:48	31/7/2155 15:56:00	21/7/2155 13:35:01	16.94	2.63	1	27/1/2157	0	0	562.28	558.07
12588040	37319283	23173225	30/5/2134 18:08:00	30/5/2134 20:29:00	23/6/2134 16:50:00	4/6/2134 22:18:29	23.95	5.08			0	0
12588901	30552161	29256390	15/2/2137 06:36:00	15/2/2137 08:44:53	18/2/2137 16:44:00	18/2/2137 17:08:31	3.42	3.35	1	1/4/2137	0	0	44.73	44.64
12590117	36429336	25059932	7/4/2142 20:16:00	7/4/2142 20:18:07	22/4/2142 13:35:00	20/4/2142 18:13:12	14.72	12.91			0	0
12591968	37467441	29980726	27/6/2132 21:32:00	27/6/2132 21:33:19	2/7/2132 18:30:00	30/6/2132 19:42:28	4.87	2.92			0	0
12597139	36376536	20033219	30/5/2178 07:15:00	30/5/2178 10:22:21	8/6/2178 15:45:00	2/6/2178 17:04:46	9.35	3.28	1	11/10/2185	0	0	2690.7	2690.57
12598727	34204437	28376297	19/4/2189 01:25:00	19/4/2189 02:00:00	7/5/2189 14:20:00	27/4/2189 18:19:13	18.54	8.68	1	18/6/2189	0	0	59.94	59.92
12600095	30379671	29010056	14/8/2135 18:00:00	14/8/2135 19:36:00	25/8/2135 20:32:00	17/8/2135 18:28:41	11.11	2.95			0	0
12601474	34488757	20931771	15/2/2131 11:43:00	15/2/2131 11:44:02	13/3/2131 19:05:00	13/3/2131 22:44:54	26.31	26.46	1	13/3/2131	1	1	25.51	25.51
12602264	36479787	28818453	16/5/2154 02:32:00	16/5/2154 12:57:46	27/5/2154 17:59:00	17/5/2154 23:15:55	11.64	1.43	1	19/9/2154	0	0	125.89	125.46
12603903	33660196	22292234	6/12/2185 00:35:00	6/12/2185 02:26:00	15/12/2185 18:30:00	8/12/2185 21:20:26	9.75	2.79			0	0
12603962	34081091	28821789	15/6/2135 23:00:00	15/6/2135 23:00:56	22/6/2135 14:30:00	22/6/2135 14:53:29	6.65	6.66			0	0
12605716	36876883	20381058	1/7/2111 20:49:00	4/7/2111 18:52:32	31/7/2111 16:51:00	10/7/2111 22:27:06	29.83	6.15			0	0
12605824	35532991	28552933	4/1/2160 22:39:00	4/1/2160 23:48:00	11/1/2160 13:17:00	7/1/2160 22:44:58	6.61	2.96	1	29/12/2162	0	0	1089.06	1089.01
12606407	31075621	20429379	28/11/2117 18:08:00	28/11/2117 19:10:00	28/12/2117 15:23:00	1/12/2117 17:19:59	29.89	2.92	1	22/4/2128	0	0	3797.24	3797.2
12611824	33856536	22999606	2/3/2147 20:55:00	2/3/2147 20:56:24	12/3/2147 17:14:00	5/3/2147 02:02:45	9.85	2.21	1	26/8/2147	0	0	176.13	176.13
12611869	34877105	25414972	10/5/2189 12:10:00	11/5/2189 09:36:55	16/5/2189 13:45:00	13/5/2189 16:41:26	6.07	2.29			0	0
12614351	35200432	25111133	13/5/2183 18:38:00	13/5/2183 20:34:00	19/5/2183 14:50:00	16/5/2183 17:45:38	5.84	2.88	1	5/7/2183	0	0	52.22	52.14
12616907	39996123	21185436	22/7/2134 00:24:00	22/7/2134 01:52:00	27/7/2134 15:00:00	25/7/2134 15:44:52	5.61	3.58			0	0
12620320	34798564	26639405	6/4/2120 00:22:00	9/4/2120 01:00:42	21/4/2120 21:19:00	15/4/2120 23:10:46	15.87	6.92	1	20/9/2121	0	0	531.98	528.96
12620822	34292607	23412935	24/9/2186 20:47:00	24/9/2186 20:47:49	8/10/2186 16:39:00	26/9/2186 17:01:28	13.83	1.84			0	0
12621660	38610393	22228593	21/3/2182 20:41:00	24/3/2182 22:51:44	1/4/2182 20:00:00	29/3/2182 16:53:08	10.97	4.75	1	27/3/2184	0	0	736.14	733.05
12623620	38927634	25039922	19/11/2189 18:17:00	19/11/2189 18:17:49	22/11/2189 13:15:00	22/11/2189 15:11:21	2.79	2.87	1	22/11/2189	1	1	2.24	2.24
12624383	34377867	28004428	6/12/2173 19:52:00	8/12/2173 09:18:00	5/1/2174 16:44:00	26/12/2173 18:02:00	29.87	18.36			0	0
12625430	35529313	24142270	18/9/2177 13:52:00	18/9/2177 23:27:50	24/9/2177 16:20:00	21/9/2177 21:19:26	6.1	2.91			0	0
12626136	37245436	20070470	23/1/2158 05:01:00	23/1/2158 06:22:00	12/2/2158 22:25:00	1/2/2158 17:10:20	20.73	9.45	1	10/6/2159	0	0	502.79	502.73
12629682	37351040	29604149	23/9/2135 11:12:00	23/9/2135 11:13:35	30/9/2135 15:25:00	25/9/2135 17:43:45	7.18	2.27			0	0
12631670	32290423	20495031	13/4/2191 14:37:00	15/4/2191 19:52:03	12/5/2191 14:00:00	18/4/2191 18:39:13	28.97	2.95			0	0
12634741	34303572	29883191	27/11/2114 07:13:00	27/11/2114 09:57:42	2/12/2114 13:35:00	30/11/2114 18:24:26	5.27	3.35			0	0
12634755	36738588	25987676	4/2/2183 14:00:00	5/2/2183 10:30:27	13/2/2183 11:23:00	11/2/2183 14:29:33	8.89	6.17			0	0
12634966	39712772	28882890	26/10/2172 16:44:00	27/10/2172 14:02:04	31/10/2172 06:39:00	29/10/2172 21:21:57	4.58	2.31			0	0
12636068	37556082	23341511	23/5/2149 00:00:00	24/5/2149 17:34:29	15/6/2149 14:30:00	9/6/2149 16:02:38	23.6	15.94			0	0
12639945	39790736	29422845	26/9/2148 12:36:00	26/9/2148 13:31:00	6/10/2148 13:27:00	29/9/2148 13:45:59	10.04	3.01	1	13/6/2153	0	0	1720.48	1720.44
12640327	32659288	26382914	22/6/2125 12:33:00	22/6/2125 12:34:38	6/7/2125 18:00:00	27/6/2125 08:15:37	14.23	4.82	1	12/7/2125	0	0	19.48	19.48
12641866	34978142	25299854	22/11/2165 21:46:00	22/11/2165 21:48:38	4/12/2165 17:30:00	1/12/2165 12:14:52	11.82	8.6			0	0
12642549	38376767	26070151	24/11/2146 14:00:00	25/11/2146 10:44:15	1/12/2146 13:00:00	26/11/2146 23:16:50	6.96	1.52	1	3/3/2157	0	0	3751.42	3750.55
12644640	33257984	26796408	4/12/2173 15:58:00	5/12/2173 08:31:59	16/12/2173 09:57:00	16/12/2173 12:34:59	11.75	11.17	1	16/12/2173	1	1	11.33	10.64
12646764	32694785	23512477	17/4/2142 14:00:00	18/4/2142 11:45:46	22/4/2142 18:26:00	20/4/2142 18:43:17	5.18	2.29			0	0
12648027	39672801	22299865	10/3/2169 22:57:00	11/3/2169 00:19:00	26/3/2169 16:05:00	18/3/2169 18:14:54	15.71	7.75			0	0
12648688	33729451	24735638	5/11/2117 08:00:00	5/11/2117 12:09:48	13/11/2117 14:06:00	10/11/2117 11:23:45	8.25	4.97			0	0
12651069	31963689	27132336	8/1/2137 18:55:00	14/1/2137 13:51:15	22/1/2137 18:00:00	17/1/2137 18:36:07	13.96	3.2			0	0
12654170	32028553	24301961	16/7/2183 12:56:00	19/7/2183 04:46:40	31/7/2183 13:46:00	27/7/2183 21:08:29	15.03	8.68	1	6/6/2186	0	0	1055.46	1052.8
12654858	38131394	22452405	1/9/2163 22:46:00	1/9/2163 22:46:49	7/9/2163 13:28:00	3/9/2163 17:50:42	5.61	1.79			0	0
12655015	30243100	21178830	29/11/2180 14:51:00	8/12/2180 13:29:03	11/12/2180 16:16:00	10/12/2180 20:05:09	12.06	2.28	1	17/12/2180	0	0	17.38	8.44
12656352	37184074	26224034	16/10/2113 18:54:00	17/10/2113 10:48:27	25/10/2113 18:34:00	19/10/2113 18:05:32	8.99	2.3	1	29/11/2113	0	0	43.21	42.55
12660800	36196043	22501115	24/9/2122 19:46:00	24/9/2122 19:46:56	2/10/2122 13:45:00	28/9/2122 12:12:40	7.75	3.68			0	0
12662086	34654152	22308049	17/11/2172 13:08:00	17/11/2172 13:09:36	22/11/2172 16:44:00	19/11/2172 18:33:19	5.15	2.22			0	0
12663841	36338932	21813536	27/9/2153 17:15:00	27/9/2153 19:34:00	2/10/2153 15:38:00	29/9/2153 00:18:35	4.93	1.2			0	0
12663921	33547236	22376273	9/8/2142 16:21:00	9/8/2142 16:21:28	21/8/2142 14:30:00	14/8/2142 01:32:23	11.92	4.38			0	0
12669413	35575976	21160206	2/7/2135 20:51:00	3/7/2135 14:53:51	7/7/2135 16:30:00	5/7/2135 18:03:40	4.82	2.13	1	27/9/2135	0	0	86.13	85.38
12671572	36048042	28385702	10/9/2184 04:37:00	10/9/2184 11:15:41	15/9/2184 15:00:00	11/9/2184 17:39:40	5.43	1.27			0	0
12671705	35055267	24964983	26/10/2142 15:03:00	26/10/2142 15:16:02	1/11/2142 14:26:00	30/10/2142 17:56:58	5.97	4.11	1	2/2/2151	0	0	3020.37	3020.36
12673141	39921830	21284928	19/4/2131 05:28:00	19/4/2131 05:28:27	26/4/2131 16:00:00	23/4/2131 21:17:05	7.44	4.66			0	0
12677040	39169498	22283090	13/7/2183 12:23:00	13/7/2183 14:02:00	22/7/2183 16:00:00	19/7/2183 16:42:42	9.15	6.11	1	11/12/2185	0	0	881.48	881.42
12678659	36547286	23586555	9/11/2116 18:22:00	9/11/2116 18:22:47	18/11/2116 13:30:00	12/11/2116 18:57:36	8.8	3.02			0	0
12678882	33027324	27735536	20/2/2169 04:49:00	20/2/2169 06:56:00	25/2/2169 21:48:00	21/2/2169 18:00:13	5.71	1.46			0	0
12679486	32699652	24648277	8/12/2163 16:18:00	8/12/2163 17:26:00	23/12/2163 14:58:00	14/12/2163 13:05:49	14.94	5.82			0	0
12680771	38553364	21684235	19/12/2121 19:52:00	26/12/2121 11:57:24	1/1/2122 17:44:00	28/12/2121 18:07:22	12.91	2.26			0	0
12682844	35449561	28963969	10/6/2155 20:14:00	11/6/2155 02:00:28	24/6/2155 14:15:00	13/6/2155 21:08:49	13.75	2.8			0	0
12683197	32225029	23772093	31/7/2145 01:07:00	31/7/2145 01:09:17	16/8/2145 22:45:00	17/8/2145 04:38:05	16.9	17.15	1	16/8/2145	1	1	15.95	15.95
12683611	37711117	29734598	12/12/2116 13:19:00	12/12/2116 14:23:00	30/12/2116 01:25:00	30/12/2116 05:41:06	17.5	17.64	1	30/12/2116	1	1	17.45	17.4
12684652	35512760	23670917	12/7/2209 02:10:00	12/7/2209 03:27:00	31/7/2209 16:10:00	31/7/2209 18:01:40	19.58	19.61	1	31/7/2209	1	1	18.91	18.86
12684822	37924898	28115389	24/7/2135 13:00:00	24/7/2135 15:13:00	2/8/2135 15:41:00	2/8/2135 15:41:37	9.11	9.02	1	3/9/2135	0	0	40.46	40.37
12686139	33358455	23165687	23/12/2160 00:00:00	23/12/2160 16:00:41	3/1/2161 14:28:00	29/12/2160 20:30:28	11.6	6.19			0	0
12686318	35410679	25196475	10/2/2153 20:59:00	18/2/2153 23:52:58	8/3/2153 18:30:00	20/2/2153 12:41:06	25.9	1.53			0	0
12688666	31263028	21577982	1/9/2151 01:58:00	1/9/2151 19:00:31	14/9/2151 13:30:00	8/9/2151 12:07:41	13.48	6.71			0	0
12694700	31421727	27730764	29/4/2132 21:26:00	29/4/2132 21:27:12	14/5/2132 14:40:00	8/5/2132 20:52:30	14.72	8.98			0	0
12695096	33550720	20892953	14/12/2187 07:15:00	15/12/2187 11:01:13	22/12/2187 16:10:00	21/12/2187 11:57:27	8.37	6.04			0	0
12697277	36596869	24544068	2/1/2134 22:01:00	3/1/2134 05:10:27	8/1/2134 15:03:00	4/1/2134 15:14:23	5.71	1.42			0	0
12698729	35835048	28200332	29/4/2162 20:45:00	8/5/2162 10:42:58	12/6/2162 17:22:00	11/5/2162 16:52:53	43.86	3.26	1	27/7/2162	0	0	88.14	79.55
12699927	36084523	22651135	13/9/2124 02:55:00	13/9/2124 04:22:00	17/9/2124 13:47:00	15/9/2124 22:29:20	4.45	2.76			0	0
12705048	33393580	22073798	14/8/2156 14:41:00	14/8/2156 14:41:52	22/8/2156 18:45:00	17/8/2156 19:12:44	8.17	3.19			0	0
12705112	33771851	23877597	16/2/2151 18:40:00	16/2/2151 20:01:00	4/3/2151 15:21:00	24/2/2151 14:28:26	15.86	7.77			0	0
12705612	34103183	24118022	6/10/2138 12:03:00	9/10/2138 14:06:16	15/10/2138 14:20:00	13/10/2138 18:54:12	9.1	4.2			0	0
12707214	36495971	22872927	20/3/2158 21:52:00	20/3/2158 21:52:52	6/4/2158 21:57:00	5/4/2158 02:36:24	17	15.2	1	11/4/2158	0	0	21.09	21.09
12707710	39096583	23334059	25/2/2171 05:15:00	25/2/2171 06:06:00	14/3/2171 14:20:00	28/2/2171 20:56:29	17.38	3.62			0	0
12707756	36226794	25399769	24/10/2165 20:36:00	25/10/2165 12:23:14	5/11/2165 17:45:00	1/11/2165 16:16:29	11.88	7.16			0	0
12709418	39612812	24019808	12/10/2135 17:54:00	14/10/2135 12:16:48	28/10/2135 14:11:00	21/10/2135 20:29:49	15.85	7.34			0	0
12710627	30370505	23118531	20/4/2173 13:36:00	20/4/2173 13:36:44	25/4/2173 11:00:00	25/4/2173 13:09:50	4.89	4.98	1	25/4/2173	1	1	4.43	4.43
12710966	38426371	28618361	25/5/2136 22:09:00	17/6/2136 05:10:52	21/6/2136 19:15:00	21/6/2136 23:13:32	26.88	4.75	1	21/6/2136	1	1	26.08	3.78
12712015	34877691	29679500	2/6/2185 07:15:00	2/6/2185 09:08:04	10/6/2185 17:30:00	6/6/2185 21:25:23	8.43	4.51			0	0
12713061	30500635	21328012	12/4/2180 16:39:00	16/4/2180 02:31:02	27/4/2180 17:55:00	20/4/2180 21:39:06	15.05	4.8	1	27/3/2181	0	0	348.31	344.9
12713791	32818257	21057642	31/1/2155 02:23:00	31/1/2155 03:57:00	7/2/2155 19:06:00	1/2/2155 23:09:30	7.7	1.8			0	0
12714119	39569158	28852886	12/3/2182 23:06:00	12/3/2182 23:07:09	26/3/2182 14:00:00	14/3/2182 12:12:38	13.62	1.55			0	0
12717101	37330368	24118811	11/6/2147 19:03:00	11/6/2147 19:05:38	26/6/2147 17:24:00	15/6/2147 17:23:04	14.93	3.93	1	28/6/2147	0	0	16.21	16.2
12719159	39989733	23682873	5/9/2120 14:00:00	6/9/2120 13:41:46	12/9/2120 15:25:00	10/9/2120 15:00:21	7.06	4.05			0	0
12719524	30094370	20247441	12/3/2119 14:04:00	12/3/2119 14:05:16	26/3/2119 11:45:00	17/3/2119 14:14:33	13.9	5.01			0	0
12719657	30828325	28801975	14/8/2147 02:29:00	14/8/2147 02:30:24	16/9/2147 18:00:00	16/9/2147 18:37:24	33.65	33.67	1	5/12/2147	0	0	112.9	112.9
12723597	36304176	28612481	7/12/2135 17:05:00	7/12/2135 18:25:00	22/12/2135 09:30:00	10/12/2135 22:16:12	14.68	3.16	1	5/3/2136	0	0	88.29	88.23
12723959	34932613	21918671	4/3/2112 17:44:00	8/3/2112 00:58:35	15/3/2112 14:30:00	11/3/2112 14:47:53	10.87	3.58			0	0
12725946	32271607	27580248	7/4/2155 15:13:00	7/4/2155 15:13:25	22/4/2155 15:15:00	10/4/2155 18:22:45	15	3.13			0	0
12729806	32497054	20571804	25/7/2133 14:00:00	27/7/2133 09:10:24	8/8/2133 12:55:00	31/7/2133 20:16:26	13.95	4.46	1	26/8/2133	0	0	31.42	29.62
12730395	33205204	26047064	18/4/2118 01:16:00	27/4/2118 16:49:28	29/4/2118 19:48:00	29/4/2118 19:48:25	11.77	2.12	1	29/4/2118	1	1	10.95	1.3
12731298	38222687	28842526	18/5/2139 07:15:00	18/5/2139 08:37:53	23/5/2139 13:30:00	20/5/2139 12:31:25	5.26	2.16			0	0
12734486	35300342	28158953	6/6/2175 15:02:00	6/6/2175 16:14:30	10/6/2175 18:20:00	7/6/2175 21:12:30	4.14	1.21			0	0
12736581	34491523	21926888	19/5/2150 10:34:00	19/5/2150 10:36:06	2/6/2150 04:02:00	1/6/2150 20:07:10	13.73	13.4	1	2/6/2150	1	0	13.56	13.56
12737402	33947679	29656929	10/1/2132 11:47:00	10/1/2132 11:48:38	1/3/2132 19:28:00	14/1/2132 09:16:10	51.32	3.89	1	1/3/2132	1	0	50.51	50.51
12739652	31577045	25978400	11/10/2110 07:29:00	11/10/2110 07:30:15	12/10/2110 20:30:00	12/10/2110 23:41:45	1.54	1.67	1	12/10/2110	1	1	0.69	0.69
12740948	38596980	26052133	24/3/2128 14:19:00	24/3/2128 14:20:12	3/4/2128 12:15:00	30/3/2128 18:14:58	9.91	6.16			0	0
12741245	30449688	23410792	11/5/2127 19:26:00	11/5/2127 19:43:00	21/5/2127 17:58:00	17/5/2127 06:47:35	9.94	5.46			0	0
12741325	35449267	20860534	25/1/2121 11:25:00	25/1/2121 11:33:00	27/1/2121 14:43:00	27/1/2121 16:48:19	2.14	2.22	1	27/1/2121	1	1	1.52	1.52
12744661	34611338	29913731	15/2/2191 00:51:00	15/2/2191 02:35:00	22/2/2191 14:00:00	16/2/2191 18:21:36	7.55	1.66			0	0
12746532	32911554	28922520	1/9/2177 15:53:00	1/9/2177 15:54:26	21/9/2177 14:15:00	16/9/2177 18:40:14	19.93	15.12			0	0
12746653	31703996	22921065	18/6/2173 18:11:00	18/6/2173 19:44:00	6/7/2173 16:30:00	6/7/2173 16:36:15	17.93	17.87	1	9/7/2173	0	0	20.24	20.18
12751607	37987126	27373350	9/7/2188 06:19:00	9/7/2188 07:38:00	22/7/2188 20:35:00	10/7/2188 16:51:37	13.59	1.38			0	0
12752094	35503043	22741630	4/2/2141 20:49:00	4/2/2141 20:50:44	14/2/2141 15:32:00	6/2/2141 17:06:52	9.78	1.84			0	0
12752572	31901798	27674406	17/9/2154 04:14:00	17/9/2154 04:15:17	9/10/2154 19:35:00	20/9/2154 16:32:48	22.64	3.51			0	0
12753882	33327592	29849272	3/1/2130 03:53:00	3/1/2130 05:25:00	9/1/2130 18:50:00	9/1/2130 20:03:46	6.62	6.61	1	9/1/2130	1	1	5.84	5.77
12753907	34290467	27484831	23/6/2185 09:14:00	23/6/2185 09:15:05	5/7/2185 12:40:00	5/7/2185 14:46:51	12.14	12.23	1	5/7/2185	1	1	11.62	11.61
12754871	30256612	29291425	15/9/2112 00:00:00	16/9/2112 19:45:21	23/9/2112 14:56:00	18/9/2112 18:32:56	8.62	1.95			0	0
12756525	34339688	20172092	8/8/2153 18:38:00	8/8/2153 21:12:00	12/8/2153 12:35:00	10/8/2153 17:09:15	3.75	1.83	1	12/8/2153	1	0	3.22	3.12
12757169	33411710	26989759	25/1/2160 19:54:00	28/1/2160 21:33:30	2/3/2160 14:34:00	21/2/2160 18:25:42	36.78	23.87			0	0
12759241	33462738	26279428	9/4/2114 14:31:00	9/4/2114 18:23:29	14/4/2114 17:00:00	12/4/2114 01:35:43	5.1	2.3	1	4/5/2114	0	0	24.4	24.23
12762391	36178749	22395114	16/4/2148 17:27:00	17/4/2148 11:17:12	21/4/2148 14:37:00	18/4/2148 21:57:07	4.88	1.44			0	0
12768940	36805192	21618403	19/3/2133 00:42:00	24/3/2133 00:07:18	16/4/2133 16:52:00	27/3/2133 13:25:43	28.67	3.55			0	0
12773131	37774419	24669778	31/1/2135 18:34:00	31/1/2135 18:34:25	10/2/2135 11:00:00	1/2/2135 22:06:43	9.68	1.15	1	29/3/2136	0	0	422.23	422.23
12775498	39580384	20678397	8/2/2110 17:25:00	8/2/2110 17:26:33	1/3/2110 14:45:00	15/2/2110 17:20:25	20.89	7			0	0
12780478	30009505	28468774	2/7/2155 19:05:00	2/7/2155 19:56:14	17/7/2155 17:40:00	15/7/2155 17:06:07	14.94	12.88			0	0
12782295	33708830	28711743	12/6/2174 13:15:00	12/6/2174 09:05:37	16/6/2174 19:19:00	13/6/2174 18:46:31	4.25	1.4			0	0
12788091	36066057	27580197	17/10/2141 21:06:00	17/10/2141 21:53:00	25/10/2141 07:32:00	25/10/2141 10:06:54	7.43	7.51	1	25/10/2141	1	1	7.12	7.09
12789053	30389421	22234196	9/3/2146 16:21:00	10/3/2146 14:00:50	6/4/2146 14:16:00	19/3/2146 22:00:58	27.91	9.33			0	0
12793001	32136714	24340187	20/7/2136 11:53:00	25/7/2136 04:57:55	30/7/2136 18:00:00	29/7/2136 17:49:37	10.25	4.54	1	7/9/2136	0	0	48.5	43.79
12793258	38613519	20784786	17/11/2119 00:10:00	20/11/2119 09:28:06	2/12/2119 14:15:00	23/11/2119 14:28:48	15.59	3.21			0	0
12799029	33067786	25638854	16/5/2187 11:51:00	16/5/2187 18:17:49	9/6/2187 18:40:00	18/5/2187 22:41:53	24.28	2.18	1	20/1/2188	0	0	248.51	248.24
12799272	39931237	23669294	23/2/2186 17:22:00	27/2/2186 11:24:53	24/3/2186 12:00:00	24/3/2186 12:34:48	28.78	25.05			0	0
12805198	37109161	27613078	19/3/2162 01:14:00	19/3/2162 01:15:02	24/3/2162 13:22:00	20/3/2162 17:59:28	5.51	1.7	1	1/8/2162	0	0	134.95	134.95
12805443	31586876	28711909	11/4/2165 12:52:00	12/4/2165 10:51:05	16/4/2165 17:25:00	13/4/2165 15:57:38	5.19	1.21			0	0
12810752	34708203	28492080	26/3/2185 16:54:00	26/3/2185 18:39:00	7/4/2185 15:00:00	4/4/2185 00:03:00	11.92	8.23			0	0
12814111	34071736	24560448	27/5/2153 07:15:00	27/5/2153 16:25:57	13/6/2153 12:20:00	2/6/2153 14:41:25	17.21	5.93			0	0
12816320	30145276	29484661	5/7/2148 02:14:00	5/7/2148 03:30:00	12/7/2148 14:25:00	8/7/2148 19:02:11	7.51	3.65			0	0
12816899	33170440	22567719	15/12/2118 15:25:00	15/12/2118 18:44:58	20/12/2118 15:41:00	20/12/2118 15:49:17	5.01	4.88	1	27/11/2119	0	0	346.36	346.22
12816952	38999166	25833965	7/12/2182 03:51:00	7/12/2182 06:46:00	16/12/2182 16:42:00	14/12/2182 03:23:19	9.54	6.86	1	3/8/2183	0	0	238.84	238.72
12821625	31159916	27848569	21/6/2111 07:25:00	21/6/2111 07:26:59	26/6/2111 18:00:00	25/6/2111 14:32:53	5.44	4.3	1	18/11/2119	0	0	3071.69	3071.69
12822417	34028253	29370917	9/5/2134 20:15:00	9/5/2134 20:15:56	23/5/2134 16:00:00	19/5/2134 13:42:07	13.82	9.73			0	0
12826995	32803587	22389954	21/1/2142 02:39:00	21/1/2142 02:40:28	2/2/2142 19:05:00	2/2/2142 20:12:58	12.68	12.73	1	2/2/2142	1	1	11.89	11.89
12828031	36596177	22875214	21/2/2164 18:03:00	21/2/2164 20:53:00	24/2/2164 04:00:00	24/2/2164 04:15:05	2.41	2.31	1	24/2/2164	1	1	2.25	2.13
12828050	39741900	21589904	26/10/2181 05:23:00	26/10/2181 06:35:00	30/10/2181 17:55:00	27/10/2181 17:20:52	4.52	1.45			0	0
12834295	30909545	24254007	7/8/2171 19:58:00	7/8/2171 21:06:00	14/8/2171 14:52:00	10/8/2171 21:15:10	6.79	3.01			0	0
12834788	38714211	24092508	22/5/2152 17:54:00	22/5/2152 17:55:15	30/5/2152 17:53:00	28/5/2152 15:26:11	8	5.9			0	0
12835204	36742211	29939761	5/8/2116 15:33:00	7/8/2116 22:17:23	12/8/2116 17:00:00	12/8/2116 19:20:45	7.06	4.88	1	12/8/2116	1	1	6.35	4.07
12837356	34162544	27495238	1/7/2147 18:14:00	3/7/2147 20:54:46	15/7/2147 15:40:00	15/7/2147 15:50:40	13.89	11.79	1	5/3/2153	0	0	2073.24	2071.13
12837948	34435255	20012163	31/12/2146 02:52:00	3/1/2147 18:52:08	12/1/2147 18:15:00	4/1/2147 23:10:39	12.64	1.18			0	0
12839207	33779251	21569644	14/11/2166 23:26:00	15/11/2166 00:04:00	17/11/2166 15:49:00	16/11/2166 06:45:01	2.68	1.28			0	0
12840146	33450222	21034212	22/3/2159 21:51:00	22/3/2159 22:53:00	29/3/2159 11:23:00	26/3/2159 15:12:19	6.56	3.68	1	29/3/2159	1	0	6.09	6.05
12840278	37717749	21604617	30/8/2164 20:17:00	8/9/2164 06:02:22	23/9/2164 18:10:00	17/9/2164 17:31:21	23.91	9.48			0	0
12842941	35318787	23480053	28/6/2111 11:30:00	28/6/2111 13:29:00	1/7/2111 16:40:00	30/6/2111 21:46:57	3.22	2.35			0	0
12845930	32676856	29988959	8/11/2118 09:32:00	8/11/2118 12:07:00	12/11/2118 11:30:00	9/11/2118 13:18:33	4.08	1.05	1	27/11/2119	0	0	383.6	383.5
12846283	31748510	29628674	22/9/2158 06:03:00	22/9/2158 06:50:00	4/10/2158 16:22:00	28/9/2158 12:33:58	12.43	6.24			0	0
12847817	38442730	23048103	17/11/2142 17:25:00	18/11/2142 09:07:02	1/12/2142 13:50:00	25/11/2142 22:32:52	13.85	7.56	1	28/1/2143	0	0	71.27	70.62
12848433	37505032	26161838	26/5/2144 22:44:00	30/5/2144 18:19:23	11/6/2144 16:00:00	11/6/2144 16:18:22	15.72	11.92	1	26/6/2144	0	0	30.05	26.24
12848856	32606321	20987466	4/2/2146 22:02:00	5/2/2146 12:56:14	26/2/2146 16:22:00	8/2/2146 16:18:08	21.76	3.14			0	0
12852254	31285867	25857654	21/7/2146 20:28:00	21/7/2146 20:54:30	23/7/2146 14:08:00	23/7/2146 17:56:38	1.74	1.88	1	23/7/2146	1	1	1.15	1.13
12853711	31015337	25849371	14/5/2117 11:12:00	14/5/2117 13:13:00	18/5/2117 20:00:00	18/5/2117 20:33:29	4.37	4.31			0	0
12854593	30192099	28763740	17/2/2169 09:02:00	24/2/2169 19:33:32	11/3/2169 19:15:00	1/3/2169 05:12:14	22.43	4.4			0	0
12855989	31377399	27950133	20/2/2170 05:52:00	20/2/2170 08:01:00	24/2/2170 14:04:00	22/2/2170 19:01:17	4.34	2.46			0	0
12856125	31201080	29403466	16/7/2179 00:30:00	16/7/2179 01:17:00	30/7/2179 12:20:00	21/7/2179 18:39:07	14.49	5.72			0	0
12856657	34989182	28365452	21/6/2132 11:30:00	21/6/2132 10:03:25	25/6/2132 13:05:00	23/6/2132 11:50:50	4.07	2.07			0	0
12860204	36123826	27198150	27/6/2138 18:04:00	27/6/2138 20:38:49	5/7/2138 01:16:00	4/7/2138 20:08:41	7.3	6.98	1	5/7/2138	1	0	7.25	7.14
12860941	38151958	25544823	23/11/2135 01:00:00	30/11/2135 05:12:45	3/12/2135 05:45:00	3/12/2135 09:32:05	10.2	3.18	1	3/12/2135	1	1	9.96	2.78
12861888	34791606	28995188	25/9/2153 03:07:00	25/9/2153 07:19:00	28/9/2153 18:12:00	26/9/2153 10:52:30	3.63	1.15			0	0
12862321	32737479	27343985	25/9/2190 13:53:00	26/9/2190 15:37:51	15/10/2190 14:48:00	9/10/2190 14:47:47	20.04	12.97	1	28/7/2198	0	0	2862.42	2861.35
12863662	38845954	22930856	23/6/2175 07:15:00	23/6/2175 08:45:18	30/6/2175 14:30:00	26/6/2175 21:36:12	7.3	3.54			0	0
12867875	34425810	27831438	21/1/2136 10:52:00	21/1/2136 10:53:37	25/2/2136 17:15:00	24/1/2136 00:36:23	35.27	2.57	1	5/4/2136	0	0	74.55	74.55
12874696	32170779	25528690	28/2/2115 02:02:00	28/2/2115 04:09:00	3/3/2115 17:50:00	1/3/2115 22:22:29	3.66	1.76	1	10/10/2115	0	0	223.92	223.83
12875089	30034142	28590693	21/12/2156 12:53:00	21/12/2156 12:54:44	27/12/2156 17:00:00	27/12/2156 20:24:15	6.17	6.31	1	27/12/2156	1	1	5.46	5.46
12875526	33971148	21247950	1/6/2184 02:53:00	1/6/2184 05:14:00	7/6/2184 19:14:00	3/6/2184 18:08:20	6.68	2.54	1	14/5/2191	0	0	2537.88	2537.78
12876138	37800727	27443188	7/8/2192 12:30:00	7/8/2192 17:59:57	31/8/2192 19:04:00	8/8/2192 21:47:19	24.27	1.16	1	19/11/2192	0	0	103.48	103.25
12876250	35060852	20920820	15/12/2130 19:41:00	15/12/2130 19:42:09	21/12/2130 12:35:00	16/12/2130 21:28:12	5.7	1.07			0	0
12877713	31164400	20721453	17/8/2156 08:34:00	17/8/2156 09:09:00	24/8/2156 16:00:00	21/8/2156 18:20:09	7.31	4.38	1	24/5/2157	0	0	279.64	279.62
12880790	39919388	22331412	2/6/2158 22:35:00	2/6/2158 22:36:08	10/6/2158 14:31:00	5/6/2158 17:03:40	7.66	2.77			0	0
12882286	38189753	26133697	6/6/2115 01:22:00	6/6/2115 01:25:29	18/6/2115 14:13:00	7/6/2115 16:33:24	12.54	1.63	1	20/6/2115	0	0	13.94	13.94
12883917	38025120	29575966	8/8/2112 22:05:00	12/8/2112 11:16:06	20/8/2112 14:15:00	15/8/2112 15:47:04	11.67	3.19	1	2/10/2112	0	0	54.08	50.53
12885839	33086444	24454271	31/8/2146 01:30:00	1/9/2146 10:38:55	5/9/2146 14:36:00	2/9/2146 12:49:44	5.55	1.09			0	0
12886804	30242588	20554695	26/9/2166 23:45:00	28/9/2166 17:11:55	10/10/2166 04:36:00	10/10/2166 07:18:38	13.2	11.59	1	10/10/2166	1	1	13.01	11.28
12886813	34388892	28879694	14/10/2147 11:37:00	17/10/2147 03:43:27	19/11/2147 18:00:00	19/10/2147 00:11:20	36.27	1.85	1	19/11/2147	1	0	35.52	32.84
12886834	38124917	29473616	29/9/2146 18:30:00	29/9/2146 20:20:00	7/10/2146 15:05:00	30/9/2146 21:55:22	7.86	1.07	1	4/1/2147	0	0	96.23	96.15
12889151	31877689	28123809	24/11/2110 21:07:00	24/11/2110 22:16:00	11/12/2110 17:08:00	29/11/2110 22:37:04	16.83	5.01	1	22/6/2111	0	0	209.12	209.07
12889874	39766062	27419281	5/1/2116 22:23:00	5/1/2116 23:46:00	11/1/2116 16:51:00	7/1/2116 17:41:48	5.77	1.75	1	20/1/2116	0	0	14.07	14.01
12892230	37026273	23873990	29/11/2188 16:15:00	30/11/2188 10:01:03	4/12/2188 14:45:00	1/12/2188 14:29:56	4.94	1.19			0	0
12896960	32294257	27866798	21/5/2184 20:48:00	21/5/2184 22:58:00	26/5/2184 13:00:00	24/5/2184 21:08:56	4.68	2.92			0	0
12897194	33473720	22086492	2/8/2166 00:40:00	2/8/2166 01:48:00	9/8/2166 10:55:00	9/8/2166 14:26:09	7.43	7.53	1	9/8/2166	1	1	6.97	6.93
12902262	32479705	27307774	12/5/2186 21:34:00	13/5/2186 17:10:44	15/5/2186 04:20:00	15/5/2186 05:36:52	2.28	1.52	1	15/5/2186	1	1	2.1	1.28
12903508	38554782	28889493	22/6/2132 16:42:00	30/6/2132 10:17:43	29/7/2132 11:40:00	7/7/2132 10:57:23	36.79	7.03			0	0
12904593	37008108	22523148	5/9/2155 05:46:00	5/9/2155 11:51:58	12/9/2155 15:55:00	7/9/2155 20:12:32	7.42	2.35	1	18/1/2157	0	0	500.76	500.51
12905199	36659101	28682209	12/7/2151 17:08:00	14/7/2151 13:45:57	16/7/2151 10:50:00	16/7/2151 14:42:37	3.74	2.04	1	16/7/2151	1	1	3.29	1.43
12909685	37151868	25632086	20/2/2178 20:55:00	20/2/2178 20:55:44	3/3/2178 16:18:00	22/2/2178 17:54:56	10.81	1.87			0	0
12913807	36803120	28189835	15/1/2165 16:12:00	1/2/2165 09:14:48	18/2/2165 08:23:00	10/2/2165 17:53:47	33.67	9.36	1	18/2/2165	1	0	33.33	16.61
12914859	34120793	25157400	19/2/2179 00:28:00	25/2/2179 15:31:05	2/3/2179 16:35:00	26/2/2179 18:09:56	11.67	1.11	1	12/12/2180	0	0	661.98	655.35
12917345	39107382	22725279	10/1/2191 23:02:00	12/1/2191 14:52:44	24/1/2191 12:40:00	24/1/2191 17:08:17	13.57	12.09	1	24/1/2191	1	1	13.04	11.38
12918606	34526707	29522161	24/3/2189 19:18:00	26/3/2189 15:09:31	14/4/2189 13:57:00	29/3/2189 23:42:33	20.78	3.36			0	0
12918714	33890341	21827250	4/10/2120 18:26:00	4/10/2120 20:07:00	16/10/2120 16:21:00	7/10/2120 21:24:28	11.91	3.05			0	0
12921573	31391132	23383995	5/1/2174 22:54:00	6/1/2174 04:06:04	12/1/2174 17:16:00	9/1/2174 19:10:07	6.77	3.63	1	12/9/2174	0	0	249.05	248.83
12926897	38750362	29181422	19/3/2135 11:58:00	19/3/2135 13:58:00	22/3/2135 15:35:00	22/3/2135 16:48:23	3.15	3.12	1	22/3/2135	1	1	2.5	2.42
12927984	31799674	24281417	13/6/2183 00:05:00	15/6/2183 14:01:38	5/7/2183 13:00:00	3/7/2183 15:56:33	22.54	18.08			0	0
12928031	33473149	28293501	9/12/2195 21:01:00	11/12/2195 01:15:59	13/12/2195 17:40:00	13/12/2195 05:01:47	3.86	2.16			0	0
12929459	37201080	24467417	23/1/2127 14:00:00	24/1/2127 11:30:37	30/1/2127 14:49:00	27/1/2127 17:37:58	7.03	3.26			0	0
12929759	39000847	27934958	20/10/2118 06:49:00	20/10/2118 06:50:17	26/10/2118 00:00:00	26/10/2118 01:27:25	5.72	5.78	1	26/10/2118	0	1	5.72	5.72
12935838	34979576	25150751	19/6/2181 14:42:00	29/6/2181 09:16:27	13/7/2181 01:50:00	6/7/2181 18:35:59	23.46	7.39	1	11/2/2182	0	0	236.39	226.61
12936917	33368925	26172137	11/7/2124 15:50:00	12/7/2124 10:01:43	18/7/2124 17:45:00	14/7/2124 11:55:28	7.08	2.08			0	0
12938880	38824473	29282011	30/5/2160 00:00:00	4/6/2160 09:55:29	12/6/2160 15:15:00	10/6/2160 15:46:06	13.64	6.24			0	0
12938997	30070238	21107537	17/4/2181 18:01:00	17/4/2181 19:30:00	6/5/2181 14:50:00	22/4/2181 12:50:07	18.87	4.72			0	0
12940091	34146857	21915926	23/9/2149 07:15:00	23/9/2149 11:08:40	30/9/2149 14:51:00	27/9/2149 15:42:44	7.32	4.19			0	0
12941037	34034497	20533238	3/1/2112 15:23:00	3/1/2112 15:24:23	15/1/2112 15:53:00	6/1/2112 21:49:48	12.02	3.27	1	25/3/2112	0	0	81.36	81.36
12942169	32865019	25134954	7/8/2121 11:08:00	7/8/2121 16:45:00	11/8/2121 10:05:00	11/8/2121 12:35:43	3.96	3.83	1	11/8/2121	1	1	3.54	3.3
12945639	38087113	28006697	22/4/2116 20:58:00	22/4/2116 20:59:02	30/4/2116 12:09:00	25/4/2116 17:52:10	7.63	2.87			0	0
12947315	35189954	23860882	9/5/2172 02:33:00	14/5/2172 16:42:48	18/5/2172 16:54:00	15/5/2172 23:35:52	9.6	1.29	1	19/5/2172	0	0	9.89	4.3
12948123	36970572	24478682	1/8/2140 17:49:00	1/8/2140 19:45:00	8/8/2140 15:26:00	3/8/2140 15:14:33	6.9	1.81	1	3/12/2140	0	0	123.26	123.18
12948163	37598224	28696854	27/2/2116 00:37:00	27/2/2116 00:38:11	7/3/2116 14:09:00	2/3/2116 17:12:09	9.56	4.69			0	0
12954931	36447271	23046729	2/9/2184 02:55:00	2/9/2184 04:27:00	3/9/2184 18:25:00	3/9/2184 23:44:12	1.65	1.8	1	3/9/2184	1	1	0.88	0.81
12957869	35796444	23498084	8/6/2129 21:20:00	30/6/2129 12:45:38	7/7/2129 00:00:00	7/7/2129 06:37:22	28.11	6.74	1	7/7/2129	0	1	28.11	6.47
12962409	36897821	23101350	14/5/2189 12:34:00	14/5/2189 15:45:00	17/5/2189 13:00:00	17/5/2189 15:47:48	3.02	3	1	17/5/2189	1	1	2.48	2.34
12963490	32016140	29194808	2/10/2130 00:00:00	13/10/2130 09:05:32	18/10/2130 12:25:00	15/10/2130 12:22:24	16.52	2.14			0	0
12963926	39026094	27811184	19/1/2186 20:00:00	19/1/2186 22:39:28	30/1/2186 06:00:00	29/1/2186 20:44:51	10.42	9.92	1	30/1/2186	1	0	10.17	10.06
12967466	31046125	29390476	29/3/2125 23:37:00	5/4/2125 19:31:00	22/4/2125 16:44:00	14/4/2125 21:28:00	23.71	9.08	1	6/5/2125	0	0	37.02	30.19
12972444	30239744	26536974	10/8/2185 15:53:00	10/8/2185 15:54:47	23/8/2185 14:48:00	16/8/2185 19:00:02	12.95	6.13			0	0
12973949	39814603	25742250	5/9/2134 20:20:00	5/9/2134 21:22:00	14/9/2134 13:19:00	6/9/2134 21:31:57	8.71	1.01	1	27/9/2134	0	0	21.15	21.11
12975244	32826189	20959368	21/8/2134 20:07:00	21/8/2134 20:08:27	28/8/2134 17:07:00	24/8/2134 22:35:12	6.88	3.1	1	4/9/2135	0	0	378.16	378.16
12975635	34634948	22890659	25/10/2114 11:28:00	4/11/2114 20:09:35	27/11/2114 00:06:00	9/11/2114 20:23:33	32.53	5.01	1	27/11/2114	1	0	32.52	22.16
12978544	31453213	21758834	10/6/2161 09:47:00	10/6/2161 09:47:59	4/7/2161 18:35:00	24/6/2161 16:53:30	24.37	14.3			0	0
12979369	33018292	24573804	27/12/2123 05:53:00	27/12/2123 06:58:00	30/12/2123 17:12:00	29/12/2123 11:14:03	3.47	2.18			0	0
12980603	30045159	29059351	18/1/2125 18:31:00	18/1/2125 18:32:59	22/1/2125 13:44:00	22/1/2125 13:44:58	3.8	3.8	1	22/1/2125	1	1	3.23	3.23
12982096	38461357	23242797	30/5/2161 03:48:00	30/5/2161 05:26:00	1/6/2161 19:02:00	31/5/2161 15:49:48	2.63	1.43			0	0
12982786	31778525	28600986	18/9/2149 01:53:00	18/9/2149 01:54:27	2/10/2149 09:46:00	21/9/2149 17:24:31	14.33	3.65			0	0
12986731	30157987	24524547	23/10/2184 00:28:00	23/10/2184 00:29:35	30/10/2184 14:35:00	26/10/2184 21:39:02	7.59	3.88	1	2/7/2186	0	0	616.98	616.98
12988392	32003074	25095720	16/10/2165 07:15:00	16/10/2165 09:42:53	21/10/2165 13:44:00	18/10/2165 16:12:37	5.27	2.27			0	0
12988872	32478868	25544435	6/1/2114 00:00:00	6/1/2114 16:13:31	10/1/2114 17:15:00	8/1/2114 17:42:34	4.72	2.06	1	14/4/2114	0	0	98	97.32
12989843	34577612	25134429	20/10/2152 11:30:00	5/11/2152 05:32:40	23/11/2152 08:02:00	9/11/2152 14:29:05	33.86	4.37	1	23/11/2152	1	0	33.52	17.77
12990140	34528818	29022270	22/4/2151 17:30:00	23/4/2151 13:16:29	5/5/2151 18:00:00	5/5/2151 16:28:33	13.02	12.13	1	5/5/2151	1	1	12.27	11.45
12993146	32964078	28579208	20/4/2142 10:06:00	20/4/2142 10:59:00	30/4/2142 19:00:00	22/4/2142 22:09:25	10.37	2.47			0	0
12993525	34441168	29019770	22/10/2172 18:01:00	23/10/2172 20:58:04	30/10/2172 18:49:00	25/10/2172 22:27:19	8.03	2.06	1	1/1/2173	0	0	70.25	69.13
12994583	37749734	20034560	26/7/2115 01:42:00	31/7/2115 10:42:22	7/8/2115 13:30:00	4/8/2115 11:32:09	12.49	4.03			0	0
12999347	38945490	27196425	2/5/2149 22:47:00	3/5/2149 19:49:52	11/5/2149 16:28:00	7/5/2149 03:14:42	8.74	3.31			0	0
13000092	37287859	27136710	27/4/2175 15:26:00	28/4/2175 10:09:52	7/5/2175 18:10:00	3/5/2175 18:05:35	10.11	5.33			0	0
13005213	31313221	25902946	9/6/2142 18:36:00	9/6/2142 20:28:00	4/7/2142 15:22:00	19/6/2142 01:02:57	24.87	9.19			0	0
13005295	33627276	27238441	20/7/2124 13:53:00	20/7/2124 13:55:54	25/7/2124 17:56:00	21/7/2124 17:25:29	5.17	1.15			0	0
13007744	32597621	23394784	14/3/2140 19:51:00	18/3/2140 10:18:09	23/3/2140 16:12:00	19/3/2140 12:47:35	8.85	1.1			0	0
13009403	31653401	28855202	10/4/2181 04:25:00	10/4/2181 04:26:11	9/5/2181 12:42:00	11/4/2181 21:05:33	29.35	1.69	1	2/6/2181	0	0	52.82	52.82
13010075	36556828	22670880	25/9/2127 17:41:00	25/9/2127 18:35:00	29/9/2127 17:44:00	28/9/2127 19:15:19	4	3.03	1	20/12/2127	0	0	85.26	85.23
13010423	38367302	26084305	14/5/2170 18:03:00	14/5/2170 18:04:48	10/6/2170 14:30:00	15/5/2170 21:05:22	26.85	1.13			0	0
13014714	31707715	27743947	9/9/2119 18:31:00	16/9/2119 10:01:22	21/9/2119 14:15:00	18/9/2119 15:06:40	11.82	2.21			0	0
13014961	36090192	26459640	1/5/2143 11:15:00	2/5/2143 11:52:34	23/5/2143 16:30:00	19/5/2143 15:26:04	22.22	17.15	1	16/6/2145	0	0	776.53	775.51
13014963	36732527	29021422	28/11/2155 13:15:00	28/11/2155 14:53:00	12/12/2155 17:00:00	1/12/2155 21:26:36	14.16	3.27	1	6/1/2158	0	0	769.45	769.38
13017386	37904621	20509990	3/3/2145 19:15:00	3/3/2145 19:17:10	19/3/2145 20:10:00	6/3/2145 20:10:54	16.04	3.04	1	19/3/2145	1	0	15.2	15.2
13017503	32941966	21320306	21/6/2187 16:50:00	21/6/2187 17:42:00	9/7/2187 14:29:00	24/6/2187 18:05:38	17.9	3.02	1	3/9/2187	0	0	73.3	73.26
13018203	32090007	26519584	6/12/2157 20:02:00	11/12/2157 05:50:14	25/12/2157 19:15:00	23/12/2157 23:37:24	18.97	12.74			0	0
13019601	38721211	25074807	30/8/2192 17:46:00	30/8/2192 20:00:00	4/9/2192 16:55:00	1/9/2192 14:15:13	4.96	1.76			0	0
13021148	34244938	25628893	1/8/2139 10:30:00	2/8/2139 09:33:08	7/8/2139 16:30:00	5/8/2139 12:29:49	6.25	3.12	1	19/7/2143	0	0	1447.56	1446.6
13021449	32096776	24347414	21/11/2186 05:45:00	21/11/2186 05:46:03	7/12/2186 16:26:00	28/11/2186 09:00:43	16.45	7.14			0	0
13021846	30904052	23998396	20/10/2122 07:23:00	21/10/2122 13:01:30	10/11/2122 16:30:00	5/11/2122 18:18:33	21.38	15.22			0	0
13022039	35532406	28555350	30/11/2165 19:57:00	3/12/2165 05:23:00	12/12/2165 17:20:00	5/12/2165 01:18:54	11.89	1.83	1	18/6/2166	0	0	199.17	196.78
13022637	33139563	24172172	25/12/2188 00:24:00	25/12/2188 21:29:54	31/12/2188 17:57:00	27/12/2188 15:16:16	6.73	1.74	1	28/11/2189	0	0	337.98	337.1
13025331	34164956	21458587	22/2/2147 09:52:00	22/2/2147 09:52:37	11/3/2147 18:40:00	5/3/2147 17:58:41	17.37	11.34			0	0
13029938	33312436	21446172	12/7/2183 15:09:00	20/7/2183 10:18:49	25/7/2183 14:48:00	22/7/2183 13:20:21	12.99	2.13	1	22/9/2183	0	0	71.37	63.57
13030541	33014693	29372534	21/3/2163 18:58:00	21/3/2163 18:59:51	6/4/2163 14:55:00	25/3/2163 18:18:11	15.83	3.97	1	26/4/2163	0	0	35.21	35.21
13031833	33888235	28357467	15/12/2189 03:19:00	16/12/2189 20:27:44	19/1/2190 11:13:00	11/1/2190 19:05:47	35.33	25.94			0	0
13033327	39867250	21093920	5/1/2146 01:07:00	5/1/2146 01:10:31	15/2/2146 17:10:00	15/2/2146 18:07:29	41.67	41.71	1	10/3/2146	0	0	63.95	63.95
13033509	38662455	20649731	10/3/2118 16:57:00	10/3/2118 18:05:00	16/3/2118 18:30:00	13/3/2118 22:06:00	6.06	3.17			0	0
13036184	35144051	28963674	21/10/2183 12:16:00	21/10/2183 13:48:00	4/11/2183 16:00:00	28/10/2183 09:24:36	14.16	6.82			0	0
13039756	35613774	26791146	28/6/2166 07:15:00	28/6/2166 09:23:21	2/7/2166 16:48:00	29/6/2166 17:35:23	4.4	1.34			0	0
13040569	35090925	27844105	10/5/2132 15:48:00	10/5/2132 15:49:02	15/5/2132 18:15:00	12/5/2132 17:54:59	5.1	2.09			0	0
13041135	38536103	20476767	10/6/2199 14:41:00	10/6/2199 16:10:00	18/6/2199 20:29:00	13/6/2199 09:10:20	8.24	2.71	1	27/6/2199	0	0	16.39	16.33
13042648	35031845	26157365	13/6/2159 14:03:00	13/6/2159 14:04:35	1/7/2159 01:55:00	1/7/2159 04:42:31	17.49	17.61	1	1/7/2159	1	1	17.41	17.41
13044086	35033372	24024798	2/4/2145 19:15:00	25/4/2145 03:43:04	30/6/2145 17:32:00	27/4/2145 18:13:01	88.93	2.6	1	7/10/2145	0	0	187.2	164.85
13046240	34987550	29029681	18/6/2112 18:38:00	18/6/2112 19:31:00	30/6/2112 13:25:00	21/6/2112 00:36:26	11.78	2.21			0	0
13053623	33220556	21981457	11/3/2171 11:49:00	11/3/2171 14:28:52	15/3/2171 08:00:00	16/3/2171 13:48:01	3.84	4.97	1	15/3/2171	1	1	3.51	3.4
13055950	39768937	28507903	27/9/2149 02:11:00	7/10/2149 01:12:56	22/10/2149 09:40:00	10/10/2149 03:42:38	25.31	3.1	1	22/10/2149	1	0	24.91	14.95
13058554	32919041	22220379	23/4/2122 17:28:00	23/4/2122 19:11:00	29/4/2122 20:00:00	24/4/2122 19:53:26	6.11	1.03	1	29/4/2122	1	0	5.27	5.2
13059012	34047022	22649733	26/4/2173 16:04:00	1/5/2173 16:00:02	16/5/2173 19:00:00	4/5/2173 18:34:06	20.12	3.11	1	9/3/2175	0	0	681.33	676.33
13063859	34708600	23419521	19/3/2158 05:32:00	19/3/2158 06:06:00	28/3/2158 18:16:00	27/3/2158 18:46:28	9.53	8.53	1	9/8/2164	0	0	2334.77	2334.75
13065656	32708666	25812513	7/2/2175 15:20:00	7/2/2175 15:21:39	13/2/2175 14:39:00	9/2/2175 14:51:38	5.97	1.98			0	0
13069434	31611273	26792980	25/9/2171 11:53:00	25/9/2171 11:54:17	30/9/2171 15:06:00	28/9/2171 14:46:39	5.13	3.12	1	11/11/2174	0	0	1142.5	1142.5
13074311	37878030	26095534	8/2/2153 22:09:00	10/2/2153 21:55:45	20/2/2153 15:38:00	18/2/2153 15:12:35	11.73	7.72	1	27/2/2153	0	0	18.08	16.09
13077571	30689359	29602112	20/9/2137 02:04:00	20/9/2137 04:04:00	3/10/2137 07:45:00	3/10/2137 11:14:08	13.24	13.3	1	3/10/2137	1	1	12.91	12.83
13078497	37888515	26760002	14/7/2122 21:51:00	16/7/2122 08:39:07	27/7/2122 12:30:00	25/7/2122 17:12:03	12.61	9.36	1	7/5/2124	0	0	662.09	660.64
13080111	38011202	24845258	14/1/2162 17:21:00	14/1/2162 21:23:00	18/1/2162 04:50:00	17/1/2162 21:18:01	3.48	3	1	18/1/2162	1	0	3.28	3.11
13082436	32551964	28874660	30/8/2137 19:20:00	30/8/2137 19:22:41	1/9/2137 17:30:00	1/9/2137 17:51:08	1.92	1.94	1	15/9/2137	0	0	15.19	15.19
13082930	39178312	28605235	1/12/2147 00:07:00	1/12/2147 00:09:02	9/12/2147 06:30:00	5/12/2147 14:14:31	8.27	4.59	1	9/12/2147	1	0	8	7.99
13085252	33911293	27367766	24/4/2147 07:15:00	25/4/2147 10:44:04	5/5/2147 11:45:00	29/4/2147 18:15:17	11.19	4.31			0	0
13085916	36044915	29535117	19/5/2118 07:01:00	19/5/2118 09:04:00	20/5/2118 12:10:00	20/5/2118 15:06:24	1.21	1.25	1	20/5/2118	1	1	0.71	0.62
13090694	34251119	24900954	13/1/2189 00:11:00	13/1/2189 00:54:00	19/1/2189 18:38:00	15/1/2189 19:22:53	6.77	2.77			0	0
13093114	31762339	23724516	14/11/2162 18:01:00	14/11/2162 18:02:16	15/11/2162 16:37:00	15/11/2162 19:00:18	0.94	1.04	1	15/11/2162	1	1	0.25	0.25
13102222	34094273	22865835	27/7/2128 08:33:00	27/7/2128 09:34:00	7/8/2128 14:50:00	29/7/2128 16:12:21	11.26	2.28			0	0
13102520	36600930	27126363	20/4/2180 09:15:00	20/4/2180 12:17:00	24/4/2180 15:24:00	21/4/2180 16:31:23	4.26	1.18	1	26/1/2181	0	0	280.61	280.49
13104273	39171010	26363014	4/7/2140 00:56:00	10/7/2140 21:47:42	6/8/2140 15:02:00	13/7/2140 19:28:54	33.59	2.9	1	21/9/2144	0	0	1539.96	1533.09
13108883	32007747	25372232	20/9/2123 15:23:00	20/9/2123 16:26:00	27/9/2123 16:59:00	25/9/2123 17:53:55	7.07	5.06	1	9/3/2124	0	0	170.36	170.32
13109270	31596132	24754104	4/2/2133 22:33:00	5/2/2133 02:08:00	10/2/2133 16:30:00	10/2/2133 16:37:40	5.75	5.6	1	19/6/2135	0	0	864.06	863.91
13109280	36660763	20548998	8/9/2110 12:59:00	8/9/2110 16:15:47	14/9/2110 14:20:00	14/9/2110 16:09:11	6.06	6	1	14/9/2110	1	1	5.46	5.32
13109480	35026327	27583514	23/10/2170 14:47:00	24/10/2170 00:13:04	29/10/2170 14:27:00	29/10/2170 14:30:27	5.99	5.6	1	3/11/2170	0	0	10.38	9.99
13109589	33882594	27155289	1/8/2158 16:34:00	1/8/2158 16:34:56	12/8/2158 18:05:00	3/8/2158 16:00:19	11.06	1.98	1	13/8/2158	0	0	11.31	11.31
13113830	33884485	23519599	18/7/2151 12:48:00	18/7/2151 14:40:00	23/7/2151 16:49:00	19/7/2151 18:21:15	5.17	1.15	1	30/8/2151	0	0	42.47	42.39
13114575	30941081	24334208	16/3/2188 02:40:00	16/3/2188 05:56:00	25/3/2188 07:00:00	20/3/2188 17:09:49	9.18	4.47			0	0
13117363	31760091	26883570	7/3/2172 04:46:00	7/3/2172 06:46:00	11/3/2172 17:22:00	11/3/2172 17:43:45	4.53	4.46	1	8/4/2172	0	0	31.8	31.72
13119714	35545270	26274837	14/10/2138 14:12:00	14/10/2138 14:12:40	3/11/2138 13:31:00	21/10/2138 17:09:14	19.97	7.12	1	14/11/2138	0	0	30.41	30.41
13120648	35257339	29465132	17/1/2178 21:40:00	18/1/2178 00:29:00	15/2/2178 15:00:00	19/1/2178 11:39:34	28.72	1.47	1	15/2/2178	1	0	28.1	27.98
13122104	30809363	26321876	10/10/2146 20:51:00	10/10/2146 22:27:36	15/10/2146 19:45:00	12/10/2146 18:32:40	4.95	1.84	1	1/5/2148	0	0	568.13	568.06
13122881	31137492	20696458	18/7/2158 22:59:00	19/7/2158 00:57:00	22/7/2158 13:29:00	20/7/2158 21:25:49	3.6	1.85	1	25/12/2163	0	0	1985.04	1984.96
13123020	34721027	26767329	29/5/2195 19:39:00	29/5/2195 21:51:00	8/6/2195 17:45:00	30/5/2195 23:00:21	9.92	1.05	1	23/6/2195	0	0	24.18	24.09
13124745	33434459	20698655	20/9/2115 19:48:00	20/9/2115 21:28:28	28/9/2115 19:30:00	24/9/2115 14:05:18	7.99	3.69	1	2/4/2117	0	0	559.18	559.11
13125051	32749069	25519392	15/2/2137 21:48:00	15/2/2137 21:52:00	12/4/2137 14:45:00	12/4/2137 15:09:07	55.71	55.72			0	0
13131924	31174458	20312546	12/2/2154 23:45:00	12/2/2154 23:47:01	22/2/2154 14:15:00	14/2/2154 16:13:24	9.6	1.68			0	0
13134081	31228755	27076781	31/1/2113 15:48:00	31/1/2113 19:25:06	9/2/2113 15:41:00	6/2/2113 21:13:45	9	6.08	1	2/4/2113	0	0	60.34	60.19
13136201	30557954	25180237	26/10/2139 13:29:00	30/10/2139 17:45:16	1/11/2139 16:10:00	1/11/2139 18:51:32	6.11	2.05	1	1/11/2139	1	1	5.44	1.26
13139405	35267691	27121231	8/7/2134 07:15:00	8/7/2134 08:56:37	14/7/2134 16:24:00	11/7/2134 17:56:07	6.38	3.37			0	0
13140343	39571846	27308490	23/12/2182 00:22:00	27/12/2182 11:40:39	7/1/2183 12:45:00	7/1/2183 14:03:44	15.52	11.1			0	0
13140465	34871275	29561068	23/9/2128 16:31:00	28/9/2128 10:51:44	4/10/2128 14:00:00	30/9/2128 15:59:11	10.9	2.21			0	0
13142540	38128199	26119424	23/7/2119 07:15:00	28/7/2119 12:48:40	4/8/2119 15:50:00	30/7/2119 18:26:59	12.36	2.23	1	4/8/2119	1	0	11.7	6.47
13146404	35334932	21616653	10/8/2194 15:29:00	11/8/2194 14:57:19	15/8/2194 16:04:00	12/8/2194 16:49:35	5.02	1.08	1	6/3/2201	0	0	2398.35	2397.38
13146871	35998526	22123138	1/8/2185 11:30:00	1/8/2185 17:26:19	9/8/2185 13:15:00	3/8/2185 14:47:28	8.07	1.89			0	0
13151599	38124068	28767332	16/10/2162 22:22:00	17/10/2162 13:22:31	27/10/2162 11:17:00	20/10/2162 16:12:21	10.54	3.12			0	0
13154176	36444685	22327437	1/11/2183 14:37:00	1/11/2183 16:49:00	10/11/2183 01:30:00	9/11/2183 22:06:35	8.45	8.22	1	10/11/2183	1	0	8.39	8.3
13155224	33571695	21270587	28/5/2117 03:24:00	28/5/2117 05:21:00	29/5/2117 16:17:00	29/5/2117 21:22:16	1.54	1.67	1	29/5/2117	1	1	0.86	0.78
13155358	34743374	26580141	21/6/2185 18:06:00	21/6/2185 18:07:16	28/6/2185 18:44:00	26/6/2185 18:04:31	7.03	5			0	0
13155984	37460222	20295301	26/7/2135 18:45:00	27/7/2135 14:26:47	8/8/2135 16:15:00	3/8/2135 13:42:04	12.9	6.97	1	10/12/2138	0	0	1232.22	1231.4
13157094	35311495	20850342	6/7/2176 16:25:00	6/7/2176 17:27:00	9/7/2176 13:30:00	8/7/2176 16:26:32	2.88	1.96			0	0
13157308	38871008	24116584	9/2/2158 17:15:00	9/2/2158 18:59:00	19/2/2158 15:10:00	19/2/2158 16:26:47	9.91	9.89	1	19/2/2158	1	1	9.28	9.21
13158454	39221454	26803680	5/3/2186 18:45:00	5/3/2186 21:44:00	9/3/2186 18:02:00	6/3/2186 22:19:48	3.97	1.02	1	12/6/2197	0	0	4116.22	4116.09
13158794	34102799	20004775	7/3/2187 16:32:00	7/3/2187 18:09:00	15/3/2187 15:36:00	8/3/2187 21:58:35	7.96	1.16			0	0
13159402	35442294	22389821	23/9/2176 07:15:00	23/9/2176 09:52:29	28/9/2176 14:40:00	25/9/2176 18:57:22	5.31	2.38			0	0
13159617	30219064	23917176	18/9/2136 00:00:00	18/9/2136 18:09:38	25/9/2136 09:58:00	25/9/2136 14:57:34	7.42	6.87	1	25/9/2136	1	1	7	6.24
13160555	32427776	21607404	14/1/2121 19:30:00	14/1/2121 21:07:57	20/1/2121 18:38:00	16/1/2121 11:54:45	5.96	1.62	1	2/6/2122	0	0	503.19	503.12
13163293	33838834	25557026	29/12/2185 16:16:00	30/12/2185 09:36:33	5/1/2186 16:05:00	2/1/2186 10:44:22	6.99	3.05			0	0
13163873	38604711	20958300	14/8/2169 17:54:00	14/8/2169 17:55:03	5/9/2169 19:00:00	28/8/2169 11:02:52	22.05	13.71	1	11/9/2169	0	0	27.25	27.25
13165300	35374444	26862936	4/9/2149 12:40:00	22/9/2149 16:02:34	20/10/2149 18:00:00	30/9/2149 18:58:30	46.22	8.12	1	23/5/2150	0	0	260.47	242.33
13174926	31325497	29830193	17/11/2181 01:08:00	17/11/2181 01:09:55	13/12/2181 14:30:00	6/12/2181 14:52:20	26.56	19.57			0	0
13175443	39783992	25511420	12/11/2141 19:48:00	12/11/2141 22:39:00	18/11/2141 17:09:00	14/11/2141 14:50:59	5.89	1.67			0	0
13176120	32824112	28235217	21/10/2131 17:00:00	21/10/2131 18:35:00	28/10/2131 15:24:00	23/10/2131 16:38:58	6.93	1.92	1	9/11/2131	0	0	18.29	18.23
13176539	32949655	21784423	14/2/2182 20:55:00	20/2/2182 15:07:59	1/3/2182 16:43:00	22/2/2182 18:00:34	14.83	2.12			0	0
13176653	32581319	23242884	16/5/2177 02:28:00	16/5/2177 04:11:00	18/5/2177 18:20:00	17/5/2177 23:39:34	2.66	1.81	1	7/8/2177	0	0	82.9	82.83
13181161	34434736	26569434	21/9/2204 13:42:00	21/9/2204 13:43:28	14/10/2204 16:30:00	3/10/2204 12:56:48	23.12	11.97			0	0
13181356	31096112	26254050	10/12/2162 00:00:00	14/12/2162 15:04:24	29/12/2162 17:59:00	16/12/2162 19:48:20	19.75	2.2	1	11/3/2163	0	0	91	86.37
13181627	33291189	24787003	20/11/2119 08:14:00	20/11/2119 09:24:00	27/11/2119 18:44:00	23/11/2119 21:24:24	7.44	3.5	1	11/8/2121	0	0	629.66	629.61
13182702	39212926	26172646	15/10/2173 19:15:00	15/10/2173 22:20:44	22/10/2173 14:50:00	22/10/2173 15:44:02	6.82	6.72			0	0
13183268	34341359	22344073	20/8/2184 14:00:00	21/8/2184 10:47:38	30/8/2184 15:30:00	27/8/2184 15:47:30	10.06	6.21			0	0
13185886	38879817	26179940	3/3/2112 20:11:00	3/3/2112 20:12:19	17/3/2112 15:04:00	16/3/2112 14:52:10	13.79	12.78	1	21/3/2112	0	0	17.16	17.16
13187609	37707849	22681948	15/2/2119 03:09:00	15/2/2119 03:10:28	2/3/2119 17:04:00	17/2/2119 17:23:40	15.58	2.59	1	11/3/2119	0	0	23.87	23.87
13188037	38004476	25526264	13/11/2191 23:12:00	15/11/2191 03:47:13	25/11/2191 14:55:00	18/11/2191 06:32:01	11.65	3.11	1	3/12/2191	0	0	19.03	17.84
13188866	37934571	23178063	21/4/2186 02:06:00	21/4/2186 04:13:40	2/5/2186 16:37:00	23/4/2186 21:51:09	11.6	2.73			0	0
13190496	38725902	29844431	15/12/2151 04:27:00	15/12/2151 04:27:43	30/12/2151 20:46:00	16/12/2151 18:25:16	15.68	1.58	1	27/3/2153	0	0	467.81	467.81
13192655	33657066	29542181	31/7/2128 00:36:00	31/7/2128 02:14:00	9/8/2128 17:15:00	1/8/2128 20:21:19	9.69	1.76			0	0
13193136	34999847	22054269	25/10/2154 13:35:00	25/10/2154 13:36:28	30/10/2154 13:00:00	28/10/2154 16:33:56	4.98	3.12			0	0
13194166	39270495	22036580	8/8/2198 17:46:00	8/8/2198 18:34:09	11/8/2198 07:00:00	11/8/2198 10:34:46	2.55	2.67	1	11/8/2198	1	1	2.26	2.23
13194394	32951608	22991415	15/4/2128 13:25:00	15/4/2128 14:53:20	28/4/2128 07:55:00	28/4/2128 11:53:58	12.77	12.88	1	28/4/2128	1	1	12.44	12.38
13196638	37519903	25702185	23/7/2132 16:03:00	25/7/2132 02:15:50	31/7/2132 18:15:00	30/7/2132 17:25:17	8.09	5.63			0	0
13200139	34190051	24197685	23/10/2182 22:31:00	23/10/2182 22:33:20	28/10/2182 19:24:00	28/10/2182 22:35:55	4.87	5	1	28/10/2182	1	1	4.06	4.06
13200579	37571275	29541068	1/6/2154 14:43:00	1/6/2154 14:44:00	16/6/2154 16:20:00	9/6/2154 17:34:18	15.07	8.12	1	4/8/2154	0	0	63.39	63.39
13201095	39953418	28453791	18/1/2110 14:46:00	18/1/2110 14:46:27	25/1/2110 09:40:00	25/1/2110 12:42:11	6.79	6.91	1	25/1/2110	1	1	6.38	6.38
13202007	32226600	29333484	22/9/2131 19:24:00	22/9/2131 21:40:52	3/10/2131 16:15:00	28/9/2131 20:29:35	10.87	5.95	1	22/3/2132	0	0	181.19	181.1
13202590	32377341	24004814	28/7/2117 07:15:00	28/7/2117 10:22:54	1/8/2117 15:30:00	30/7/2117 14:14:54	4.34	2.16			0	0
13204322	33378345	28219199	26/6/2160 00:00:00	26/6/2160 08:15:45	7/7/2160 16:57:00	27/6/2160 15:59:40	11.71	1.32			0	0
13205038	36298131	24285099	11/11/2161 21:43:00	11/11/2161 21:44:24	11/12/2161 10:42:00	16/11/2161 21:43:45	29.54	5			0	0
13205322	39293799	20527743	4/4/2132 14:31:00	4/4/2132 14:31:46	11/4/2132 00:05:00	11/4/2132 02:51:12	6.4	6.51	1	11/4/2132	1	1	6.4	6.39
13206731	34622544	20819967	25/12/2157 21:55:00	4/1/2158 10:25:17	11/1/2158 14:00:00	7/1/2158 15:18:29	16.67	3.2			0	0
13210948	36004811	29163406	4/10/2173 23:02:00	4/10/2173 23:44:55	8/10/2173 19:25:00	6/10/2173 01:28:16	3.85	1.07	1	15/1/2174	0	0	102.04	102.01
13212165	31290668	29081263	3/7/2175 18:25:00	5/7/2175 09:47:10	21/7/2175 13:57:00	11/7/2175 19:38:24	17.81	6.41	1	13/8/2175	0	0	40.23	38.59
13214523	37139047	23133305	8/3/2130 22:36:00	8/3/2130 23:42:00	13/3/2130 13:21:00	13/3/2130 13:48:07	4.61	4.59	1	14/3/2130	0	0	5.06	5.01
13214820	35440594	22022206	28/7/2139 00:00:00	30/7/2139 12:18:49	4/8/2139 16:19:00	4/8/2139 18:05:12	7.68	5.24	1	4/8/2139	1	1	7	4.49
13214943	34609940	26626252	25/9/2174 07:37:00	6/10/2174 16:53:27	1/11/2174 17:00:00	16/10/2174 19:12:11	37.39	10.1	1	21/11/2174	0	0	56.68	45.3
13216117	31461567	24435089	23/8/2137 05:25:00	25/8/2137 05:06:56	6/9/2137 13:30:00	26/8/2137 19:26:01	14.34	1.6	1	2/10/2138	0	0	404.77	402.79
13216259	39212836	20347425	8/10/2138 11:07:00	9/10/2138 05:46:35	28/10/2138 13:30:00	16/10/2138 17:43:33	20.1	7.5	1	20/2/2139	0	0	134.54	133.76
13224283	39375310	20995778	13/2/2124 10:18:00	13/2/2124 10:19:02	11/3/2124 14:30:00	21/2/2124 12:55:21	27.18	8.11	1	3/4/2124	0	0	49.57	49.57
13224776	31109060	26914785	10/1/2181 02:05:00	10/1/2181 02:58:00	17/1/2181 18:11:00	11/1/2181 10:02:36	7.67	1.29			0	0
13225747	38793885	24511100	22/9/2161 10:30:00	23/9/2161 08:51:55	1/10/2161 18:03:00	25/9/2161 17:26:24	9.31	2.36			0	0
13229117	34649270	20252271	17/10/2147 01:34:00	17/10/2147 01:36:04	24/10/2147 15:00:00	20/10/2147 21:57:53	7.56	3.85	1	16/11/2147	0	0	29.93	29.93
13230528	35925778	21324775	20/2/2136 01:51:00	20/2/2136 15:36:12	18/3/2136 12:56:00	22/2/2136 00:21:05	27.46	1.36			0	0
13230656	39769412	24159128	25/7/2159 01:36:00	25/7/2159 02:34:00	4/8/2159 18:15:00	28/7/2159 16:07:25	10.69	3.56			0	0
13231077	30324975	29915974	4/6/2111 16:51:00	4/6/2111 16:53:34	10/6/2111 12:04:00	10/6/2111 12:05:30	5.8	5.8			0	0
13231528	39690695	26933831	16/6/2185 18:08:00	16/6/2185 22:20:00	10/8/2185 15:40:00	27/6/2185 20:45:18	54.9	10.93			0	0
13233598	38886021	27398233	29/3/2114 07:15:00	29/3/2114 21:16:13	4/4/2114 13:00:00	31/3/2114 18:49:49	6.24	1.9			0	0
13234429	30238352	29725042	2/2/2160 19:38:00	2/2/2160 20:28:52	8/2/2160 12:55:00	5/2/2160 16:05:26	5.72	2.82			0	0
13235049	39241408	27859855	18/5/2188 12:19:00	21/5/2188 13:56:55	30/5/2188 05:55:00	30/5/2188 07:34:56	11.73	8.73	1	30/5/2188	1	1	11.49	8.42
13239154	30044641	27262622	12/12/2128 22:11:00	22/12/2128 10:29:36	28/12/2128 15:38:00	23/12/2128 17:29:30	15.73	1.29			0	0
13239393	38853473	29442279	6/8/2119 23:11:00	6/8/2119 23:13:01	19/8/2119 15:48:00	15/8/2119 00:04:53	12.69	8.04	1	19/12/2122	0	0	1230.03	1230.03
13239423	33767970	27074599	5/12/2195 21:25:00	13/12/2195 09:44:15	23/12/2195 14:45:00	19/12/2195 15:30:37	17.72	6.24	1	5/3/2200	0	0	1550.11	1542.59
13240081	36960535	26273848	13/6/2141 00:00:00	13/6/2141 07:37:19	4/7/2141 13:55:00	28/6/2141 10:36:05	21.58	15.12			0	0
13240750	39059780	24396728	14/7/2185 01:21:00	14/7/2185 02:31:00	19/7/2185 14:55:00	15/7/2185 18:35:49	5.57	1.67			0	0
13241244	38859069	21892522	7/5/2126 07:15:00	7/5/2126 09:55:49	16/5/2126 18:37:00	8/5/2126 21:46:24	9.47	1.49			0	0
13242202	36706168	21117284	19/6/2186 19:34:00	23/6/2186 14:31:05	29/6/2186 16:50:00	25/6/2186 20:08:05	9.89	2.23			0	0
13245747	35745182	27110653	23/6/2129 03:32:00	28/6/2129 13:58:08	4/7/2129 01:52:00	4/7/2129 05:34:27	10.93	5.65	1	4/7/2129	1	1	10.85	5.42
13249077	33674311	27613766	26/10/2172 16:53:00	26/10/2172 18:38:00	24/11/2172 16:11:00	28/10/2172 23:24:05	28.97	2.2			0	0
13256226	37319976	21659935	2/4/2134 19:04:00	2/4/2134 19:05:27	7/5/2134 21:15:00	7/5/2134 01:28:30	35.09	34.27	1	7/5/2134	1	1	34.21	34.2
13257855	37973496	20514653	3/6/2175 16:22:00	3/6/2175 18:28:00	13/6/2175 15:04:00	5/6/2175 01:35:53	9.95	1.3	1	11/6/2178	0	0	1103.32	1103.23
13258859	32780928	20303600	13/12/2139 21:12:00	13/12/2139 23:44:00	25/12/2139 13:30:00	17/12/2139 16:50:19	11.68	3.71			0	0
13260613	38721147	21062101	29/7/2146 23:10:00	30/7/2146 01:13:00	5/8/2146 19:44:00	31/7/2146 21:40:05	6.86	1.85	1	29/10/2146	0	0	91.03	90.95
13261098	34745614	27217414	3/1/2178 10:30:00	3/1/2178 19:30:18	18/1/2178 17:00:00	9/1/2178 21:56:46	15.27	6.1	1	16/2/2179	0	0	408.56	408.19
13261938	36068084	27618845	31/8/2123 01:37:00	31/8/2123 03:19:00	5/9/2123 14:04:00	5/9/2123 15:59:08	5.52	5.53	1	5/9/2123	1	1	4.93	4.86
13262421	36164523	28116747	30/8/2191 17:51:00	30/8/2191 17:55:00	5/9/2191 16:00:00	31/8/2191 20:25:26	5.92	1.1	1	26/3/2196	0	0	1669.26	1669.25
13266427	37270063	23945224	12/8/2150 20:38:00	16/8/2150 15:08:14	20/8/2150 17:45:00	18/8/2150 18:56:15	7.88	2.16	1	18/5/2155	0	0	1739.14	1735.37
13266504	32317963	20510896	6/11/2174 07:15:00	6/11/2174 11:02:10	10/11/2174 17:00:00	8/11/2174 21:24:08	4.41	2.43			0	0
13268471	39165303	28324497	17/10/2148 00:00:00	18/10/2148 19:43:02	26/10/2148 20:07:00	24/10/2148 12:24:19	9.84	5.7			0	0
13269747	31792549	25584074	24/6/2160 13:57:00	24/6/2160 16:20:12	11/7/2160 13:20:00	11/7/2160 14:21:08	16.97	16.92	1	11/7/2160	1	1	16.42	16.32
13272267	31337941	27763080	30/5/2144 22:53:00	2/6/2144 23:31:30	19/6/2144 14:00:00	5/6/2144 22:57:20	19.63	2.98	1	8/7/2144	0	0	38.05	35.02
13272956	30015142	26022765	7/1/2188 20:13:00	18/1/2188 09:19:55	24/1/2188 12:30:00	20/1/2188 17:02:59	16.68	2.32			0	0
13274532	34567131	23146636	13/9/2143 23:37:00	14/9/2143 00:46:00	22/9/2143 16:00:00	15/9/2143 06:09:33	8.68	1.22	1	4/1/2144	0	0	112.02	111.97
13277770	38238591	24199533	18/6/2162 16:19:00	20/6/2162 18:02:56	7/7/2162 19:35:00	22/6/2162 16:54:19	19.14	1.95	1	7/7/2162	1	0	18.32	16.25
13279382	37472660	26123016	6/11/2125 20:12:00	7/11/2125 00:05:00	21/11/2125 11:15:00	10/11/2125 04:01:57	14.63	3.16	1	5/12/2126	0	0	393.16	393
13280145	30352811	25038913	13/6/2165 20:45:00	14/6/2165 12:06:06	22/6/2165 15:00:00	19/6/2165 13:13:22	8.76	5.05			0	0
13280718	36043488	29512924	4/7/2136 14:20:00	10/7/2136 10:09:55	16/7/2136 12:30:00	14/7/2136 18:48:46	11.92	4.36			0	0
13281341	33629237	25925578	27/8/2184 14:00:00	28/8/2184 10:48:35	3/9/2184 16:10:00	30/8/2184 17:43:39	7.09	2.29	1	4/8/2185	0	0	341.42	340.55
13281743	33739259	21596664	18/11/2185 23:15:00	19/11/2185 00:35:00	25/12/2185 10:00:00	21/11/2185 06:47:05	36.45	2.26	1	22/1/2186	0	0	64.03	63.98
13282007	36866883	22893303	17/7/2157 07:15:00	17/7/2157 10:40:51	23/7/2157 15:12:00	20/7/2157 14:47:25	6.33	3.17			0	0
13282748	37265708	28521621	23/2/2199 23:42:00	24/2/2199 01:57:00	7/3/2199 16:11:00	2/3/2199 20:04:44	11.69	6.76	1	26/8/2200	0	0	548.01	547.92
13283399	31973324	25720914	8/5/2178 17:23:00	8/5/2178 17:24:24	15/5/2178 14:30:00	11/5/2178 16:55:12	6.88	2.98	1	15/8/2178	0	0	98.28	98.27
13284221	33162817	26266714	31/8/2144 04:06:00	31/8/2144 05:42:00	6/9/2144 19:42:00	1/9/2144 20:59:07	6.65	1.64	1	21/9/2144	0	0	20.83	20.76
13285177	36598137	24149852	28/12/2127 03:24:00	28/12/2127 04:15:00	7/1/2128 15:00:00	2/1/2128 08:39:45	10.48	5.18			0	0
13286316	36944215	23758289	1/12/2140 14:06:00	1/12/2140 15:20:00	7/12/2140 16:33:00	3/12/2140 18:06:35	6.1	2.12	1	5/9/2141	0	0	277.41	277.36
13287489	30399344	25580332	3/11/2186 22:57:00	4/11/2186 00:34:01	15/11/2186 04:00:00	14/11/2186 15:35:37	11.21	10.63	1	15/11/2186	1	0	11.04	10.98
13288063	32197187	29217706	25/12/2153 00:18:00	25/12/2153 01:39:00	6/1/2154 16:11:00	29/12/2153 15:08:53	12.66	4.56			0	0
13288288	31142097	23468411	17/1/2168 14:28:00	17/1/2168 14:29:25	24/1/2168 08:35:00	21/1/2168 02:15:04	6.75	3.49	1	24/1/2168	1	0	6.4	6.4
13290209	37375412	23451487	4/8/2179 20:04:00	5/8/2179 00:00:12	22/8/2179 17:30:00	7/8/2179 21:40:46	17.89	2.9	1	12/9/2179	0	0	38.16	38
13294307	34461495	27068378	18/7/2130 10:13:00	18/7/2130 12:14:00	24/7/2130 12:40:00	24/7/2130 14:04:47	6.1	6.08	1	24/7/2130	1	1	5.57	5.49
13299143	31793590	21212918	2/7/2166 07:09:00	2/7/2166 08:05:42	9/7/2166 16:30:00	9/7/2166 20:19:29	7.39	7.51	1	9/7/2166	1	1	6.7	6.66
13299872	33688389	22580364	19/5/2172 21:11:00	20/5/2172 00:59:00	29/5/2172 14:13:00	22/5/2172 04:44:19	9.71	2.16	1	8/7/2172	0	0	49.12	48.96
13300148	39977970	20926953	4/7/2117 21:18:00	4/7/2117 21:48:00	11/7/2117 01:02:00	6/7/2117 19:04:43	6.16	1.89	1	11/7/2117	1	0	6.11	6.09
13302031	35786353	20370659	15/8/2157 18:42:00	16/8/2157 12:54:43	7/9/2157 10:30:00	7/9/2157 10:38:56	22.66	21.91	1	22/9/2157	0	0	37.22	36.46
13303046	39715293	25087405	20/4/2131 21:33:00	20/4/2131 23:13:00	25/5/2131 17:34:00	25/4/2131 01:45:24	34.83	4.11	1	3/4/2132	0	0	348.1	348.03
13305035	33397726	23448375	1/2/2157 04:55:00	1/2/2157 06:19:00	22/2/2157 15:05:00	5/2/2157 19:47:10	21.42	4.56	1	2/10/2157	0	0	242.8	242.74
13307227	37487113	25555836	6/2/2182 11:40:00	7/2/2182 11:11:12	12/2/2182 16:30:00	8/2/2182 14:45:21	6.2	1.15			0	0
13309508	35724749	26221886	11/4/2143 00:19:00	11/4/2143 01:43:00	15/4/2143 14:30:00	13/4/2143 15:15:06	4.59	2.56			0	0
13310935	36041313	26252403	13/9/2183 18:03:00	13/9/2183 18:03:36	2/10/2183 17:05:00	14/9/2183 18:41:16	18.96	1.03	1	19/2/2184	0	0	158.25	158.25
13312240	39570212	21544536	27/10/2126 21:28:00	29/10/2126 10:18:53	13/12/2126 20:00:00	3/11/2126 12:36:47	46.94	5.1	1	5/1/2127	0	0	69.11	67.57
13312252	35212006	29667896	27/5/2156 17:19:00	27/5/2156 19:30:00	1/7/2156 14:45:00	29/5/2156 22:33:24	34.89	2.13	1	1/7/2156	1	0	34.28	34.19
13313150	32595169	20510665	13/12/2110 13:33:00	13/12/2110 13:34:47	15/12/2110 19:59:00	15/12/2110 23:26:16	2.27	2.41	1	15/12/2110	1	1	1.44	1.43
13315170	36436262	20412459	27/2/2143 12:15:00	4/3/2143 10:20:17	9/3/2143 14:00:00	6/3/2143 13:21:19	10.07	2.13			0	0
13318093	34404392	24292584	17/7/2180 04:07:00	17/7/2180 04:50:00	3/8/2180 17:30:00	20/7/2180 01:01:02	17.56	2.84			0	0
13318171	32813541	22065711	20/1/2137 15:22:00	20/1/2137 16:17:00	29/1/2137 18:35:00	27/1/2137 21:56:47	9.13	7.24	1	13/7/2137	0	0	173.36	173.32
13321890	34369889	23484370	12/11/2114 17:29:00	13/11/2114 15:34:47	17/11/2114 14:07:00	15/11/2114 15:51:06	4.86	2.01	1	8/8/2115	0	0	268.27	267.35
13322583	30914577	28930719	28/5/2183 13:59:00	28/5/2183 13:59:37	3/6/2183 19:20:00	30/5/2183 22:12:06	6.22	2.34	1	5/3/2184	0	0	281.42	281.42
13325368	37112285	29248676	28/4/2147 03:48:00	28/4/2147 03:49:18	6/5/2147 13:58:00	29/4/2147 17:44:15	8.42	1.58			0	0
13329216	39059460	29428371	29/3/2200 11:54:00	3/4/2200 11:28:25	8/4/2200 15:00:00	5/4/2200 15:28:49	10.13	2.17	1	7/10/2202	0	0	921.5	916.52
13330490	38593514	27978658	20/11/2160 23:49:00	21/11/2160 01:07:00	12/1/2161 15:30:00	29/12/2160 01:39:50	52.65	38.02			0	0
13330541	35945161	21919722	2/6/2129 20:14:00	2/6/2129 20:15:35	7/6/2129 16:45:00	6/6/2129 21:33:35	4.85	4.05	1	26/7/2129	0	0	53.16	53.16
13331522	39178747	20881952	19/5/2124 01:59:00	19/5/2124 02:49:00	28/5/2124 10:30:00	20/5/2124 17:26:01	9.35	1.61			0	0
13332177	36675020	24236982	15/5/2181 21:58:00	16/5/2181 00:04:00	19/5/2181 15:30:00	19/5/2181 15:46:13	3.73	3.65			0	0
13332600	37119470	24233473	4/10/2129 16:40:00	4/10/2129 16:41:03	16/11/2129 22:18:00	17/11/2129 01:11:33	43.23	43.35	1	16/11/2129	1	1	42.31	42.3
13333021	39074292	26875217	19/4/2174 18:03:00	20/4/2174 08:59:39	28/4/2174 13:50:00	25/4/2174 21:09:16	8.82	5.51			0	0
13333170	37280151	26878822	24/11/2148 04:41:00	24/11/2148 16:31:31	3/12/2148 20:22:00	1/12/2148 14:23:34	9.65	6.91			0	0
13333527	35818552	20999229	20/2/2166 17:40:00	20/2/2166 21:02:20	4/3/2166 03:36:00	4/3/2166 08:31:53	11.41	11.48	1	4/3/2166	1	1	11.26	11.12
13333740	31282265	24523834	7/7/2179 19:48:00	7/7/2179 20:55:00	14/7/2179 17:10:00	9/7/2179 18:10:43	6.89	1.89			0	0
13334510	37284889	22997385	20/8/2124 16:03:00	20/8/2124 16:04:04	31/8/2124 17:25:00	24/8/2124 22:30:25	11.06	4.27			0	0
13335699	31215740	21353208	22/3/2134 12:25:00	25/3/2134 15:32:35	3/4/2134 14:43:00	28/3/2134 21:08:27	12.1	3.23	1	28/7/2134	0	0	127.48	124.35
13336130	34035080	22317515	9/4/2150 23:11:00	11/4/2150 23:08:40	27/4/2150 18:40:00	13/4/2150 23:11:32	17.81	2			0	0
13338612	39308375	20226477	14/1/2189 15:12:00	15/1/2189 12:18:13	20/1/2189 16:00:00	18/1/2189 17:14:59	6.03	3.21			0	0
13338679	32738702	22699193	10/3/2166 19:27:00	14/3/2166 21:27:18	18/3/2166 20:10:00	16/3/2166 12:58:45	8.03	1.65			0	0
13339621	30698281	23406363	24/11/2126 20:21:00	24/11/2126 22:03:00	30/11/2126 13:31:00	26/11/2126 15:28:36	5.72	1.73			0	0
13345618	30282529	24839269	23/4/2152 02:31:00	23/4/2152 04:07:00	13/5/2152 18:27:00	28/4/2152 13:48:44	20.66	5.4	1	1/8/2152	0	0	99.9	99.83
13349724	34863707	27567294	8/10/2146 15:02:00	8/10/2146 15:55:23	11/10/2146 14:05:00	11/10/2146 14:58:48	2.96	2.96			0	0
13350724	33991123	26551913	26/10/2135 10:38:00	19/11/2135 20:32:45	13/12/2135 17:00:00	21/11/2135 14:13:16	48.27	1.74	1	19/7/2136	0	0	266.56	242.14
13352295	34368960	23350373	1/6/2136 00:27:00	1/6/2136 02:00:00	6/6/2136 14:20:00	2/6/2136 18:31:49	5.58	1.69			0	0
13352372	32384421	28752421	24/5/2147 19:31:00	24/5/2147 19:31:29	17/6/2147 10:35:00	12/6/2147 15:58:08	23.63	18.85	1	17/6/2147	1	0	23.19	23.19
13354650	38985096	26272513	7/5/2169 14:00:00	7/5/2169 14:00:30	9/5/2169 17:27:00	9/5/2169 18:36:04	2.14	2.19	1	9/5/2169	1	1	1.42	1.42
13356010	30663494	27043220	1/10/2163 04:08:00	1/10/2163 06:15:00	2/10/2163 14:09:00	2/10/2163 15:44:34	1.42	1.4	1	2/10/2163	1	1	0.83	0.74
13358245	35533979	24951225	10/5/2200 07:15:00	10/5/2200 09:12:40	15/5/2200 14:31:00	11/5/2200 12:52:23	5.3	1.15			0	0
13358539	37923051	26091570	13/12/2136 08:00:00	14/12/2136 06:13:13	21/12/2136 13:25:00	19/12/2136 17:17:51	8.23	5.46	1	17/3/2138	0	0	458.67	457.74
13358833	30867628	27550181	26/10/2136 19:36:00	26/10/2136 19:37:23	10/11/2136 20:45:00	7/11/2136 12:28:55	15.05	11.7	1	10/11/2136	1	0	14.18	14.18
13364910	36443311	29482091	7/5/2143 15:04:00	7/5/2143 15:05:28	19/5/2143 19:04:00	11/5/2143 16:55:29	12.17	4.08			0	0
13368060	39748070	25148889	1/9/2125 18:20:00	2/9/2125 13:52:02	19/9/2125 17:07:00	19/9/2125 17:07:22	17.95	17.14	1	11/5/2127	0	0	616.24	615.42
13368367	33262328	25911632	12/11/2186 14:15:00	12/11/2186 14:15:41	4/12/2186 12:40:00	21/11/2186 18:43:59	21.93	9.19			0	0
13369451	33134940	22451042	21/10/2126 20:21:00	21/10/2126 22:01:00	11/11/2126 11:50:00	11/11/2126 12:49:38	20.65	20.62	1	17/3/2127	0	0	146.15	146.08
13375185	30327164	26852109	13/3/2186 23:40:00	14/3/2186 00:38:00	21/3/2186 20:23:00	16/3/2186 15:27:38	7.86	2.62	1	27/5/2186	0	0	74.01	73.97
13380018	39022390	22005810	3/4/2134 22:42:00	4/4/2134 00:34:00	6/4/2134 17:53:00	6/4/2134 18:07:46	2.8	2.73			0	0
13381135	38494776	21060863	24/3/2152 15:24:00	24/3/2152 15:24:56	31/3/2152 00:35:00	31/3/2152 01:42:35	6.38	6.43	1	31/3/2152	1	1	6.36	6.36
13381777	38836511	21032461	5/8/2160 02:30:00	5/8/2160 04:52:00	13/8/2160 15:56:00	13/8/2160 15:56:17	8.56	8.46			0	0
13382107	37452686	22636115	3/1/2148 19:22:00	3/1/2148 20:45:00	18/1/2148 14:55:00	8/1/2148 18:10:28	14.81	4.89			0	0
13382552	38444495	23701942	4/11/2174 16:46:00	4/11/2174 18:38:00	13/11/2174 18:53:00	13/11/2174 20:26:04	9.09	9.08	1	13/11/2174	1	1	8.3	8.22
13390013	38263010	29300681	13/10/2197 15:37:00	13/10/2197 17:53:00	20/10/2197 17:44:00	17/10/2197 23:24:22	7.09	4.23	1	22/10/2197	0	0	8.35	8.25
13390728	31004416	26350081	6/2/2120 20:54:00	6/2/2120 20:55:28	31/3/2120 20:00:00	29/2/2120 21:46:04	53.96	23.04			0	0
13394692	30434920	28720007	13/3/2111 00:42:00	13/3/2111 00:42:54	11/4/2111 16:00:00	29/3/2111 22:14:01	29.64	16.9	1	14/11/2111	0	0	245.97	245.97
13394703	30494066	26688938	20/3/2129 14:19:00	20/3/2129 16:28:00	25/3/2129 15:38:00	22/3/2129 14:22:12	5.05	1.91			0	0
13396784	32498449	20886485	8/3/2173 03:42:00	8/3/2173 03:43:49	22/3/2173 16:02:00	13/3/2173 18:40:34	14.51	5.62			0	0
13397616	33464434	26746906	25/6/2138 17:03:00	25/6/2138 20:46:10	29/6/2138 12:19:00	29/6/2138 14:16:59	3.8	3.73	1	29/6/2138	1	1	3.29	3.13
13399796	39167908	20020590	17/11/2121 20:18:00	17/11/2121 20:18:32	19/11/2121 18:00:00	20/11/2121 03:20:40	1.9	2.29	1	19/11/2121	1	1	1.15	1.15
13401524	38388393	29986642	13/1/2167 23:18:00	14/1/2167 00:29:00	22/1/2167 14:15:00	18/1/2167 11:58:19	8.62	4.48			0	0
13401692	35016211	22985421	15/12/2127 15:56:00	15/12/2127 15:56:43	28/12/2127 17:30:00	28/12/2127 19:08:19	13.07	13.13	1	28/12/2127	1	1	12.34	12.34
13402290	31817350	23123365	11/8/2116 19:50:00	11/8/2116 19:51:20	22/9/2116 13:00:00	16/8/2116 20:59:47	41.72	5.05			0	0
13402588	35560897	21694557	27/10/2174 02:31:00	27/10/2174 03:50:00	4/11/2174 12:45:00	31/10/2174 18:20:36	8.43	4.6			0	0
13404727	31299804	24493974	21/5/2128 14:20:00	26/5/2128 05:19:44	1/6/2128 16:16:00	28/5/2128 18:31:50	11.08	2.55			0	0
13404891	35700773	23733350	7/3/2194 23:15:00	8/3/2194 01:16:00	23/3/2194 12:00:00	12/3/2194 05:40:35	15.53	4.18	1	23/10/2194	0	0	229.03	228.95
13405151	39007601	22336534	21/3/2163 05:26:00	27/3/2163 14:27:52	1/4/2163 18:30:00	30/3/2163 19:01:00	11.54	3.19			0	0
13405890	39524420	29681243	3/2/2185 17:27:00	3/2/2185 17:28:40	8/2/2185 16:33:00	5/2/2185 17:07:19	4.96	1.99	1	1/7/2185	0	0	147.27	147.27
13408370	30547595	27107260	19/10/2166 14:45:00	19/10/2166 17:00:07	13/11/2166 13:15:00	13/11/2166 13:55:59	24.94	24.87	1	3/4/2174	0	0	2722.39	2722.29
13408504	34558468	22228752	2/3/2111 11:23:00	2/3/2111 16:22:56	9/3/2111 18:20:00	6/3/2111 13:55:50	7.29	3.9			0	0
13408774	30105012	21453234	19/1/2128 18:57:00	19/1/2128 18:58:13	24/1/2128 05:45:00	24/1/2128 10:55:15	4.45	4.66	1	24/1/2128	1	1	4.21	4.21
13410750	33208101	21600233	7/4/2140 08:00:00	7/4/2140 10:37:51	17/4/2140 15:36:00	10/4/2140 16:35:45	10.32	3.25			0	0
13410910	32263948	27648581	2/6/2152 07:15:00	2/6/2152 11:20:25	26/6/2152 15:52:00	17/6/2152 16:15:34	24.36	15.2			0	0
13411396	39683516	22726951	18/4/2163 23:15:00	22/4/2163 18:43:30	3/5/2163 15:20:00	25/4/2163 20:40:36	14.67	3.08			0	0
13411591	36864067	20551718	11/9/2163 17:47:00	11/9/2163 19:37:14	18/9/2163 17:38:00	13/9/2163 18:13:49	6.99	1.94			0	0
13413967	34307494	24499400	11/6/2172 13:50:00	11/6/2172 13:50:25	17/6/2172 18:00:00	14/6/2172 13:09:01	6.17	2.97			0	0
13414061	31743280	26376278	25/3/2164 04:30:00	25/3/2164 05:23:48	6/4/2164 18:34:00	1/4/2164 22:15:56	12.59	7.7	1	24/6/2164	0	0	90.81	90.78
13415550	36196913	25548368	14/1/2186 20:43:00	30/1/2186 08:54:04	9/2/2186 14:10:00	6/2/2186 12:24:44	25.73	7.15			0	0
13415837	31196635	26231045	20/5/2145 14:45:00	26/5/2145 08:56:33	2/6/2145 11:58:00	29/5/2145 12:59:55	12.88	3.17			0	0
13415870	33915296	26084617	29/9/2179 23:27:00	17/10/2179 17:05:03	3/11/2179 21:45:00	21/10/2179 02:23:02	34.93	3.39	1	3/11/2179	1	0	34.02	16.29
13421698	33359225	27621208	26/3/2133 15:22:00	26/3/2133 16:23:17	5/4/2133 14:55:00	30/3/2133 17:13:34	9.98	4.03	1	9/1/2134	0	0	288.36	288.32
13421733	30009753	21677190	1/6/2194 12:54:00	1/6/2194 14:16:00	7/6/2194 14:28:00	3/6/2194 18:12:32	6.07	2.16			0	0
13423238	38352863	28224255	18/6/2128 04:13:00	18/6/2128 08:40:00	24/6/2128 11:31:00	20/6/2128 00:47:45	6.3	1.67	1	10/8/2130	0	0	782.82	782.64
13424885	35342961	24741911	4/6/2138 12:06:00	4/6/2138 12:07:25	14/6/2138 14:00:00	5/6/2138 23:58:36	10.08	1.49			0	0
13425424	34431190	29210183	8/5/2113 01:03:00	14/5/2113 17:21:14	28/5/2113 18:50:00	15/5/2113 21:50:02	20.74	1.19			0	0
13428588	32596241	23990437	18/7/2186 22:02:00	18/7/2186 23:38:00	22/7/2186 14:13:00	20/7/2186 19:24:02	3.67	1.82			0	0
13429528	39250359	28318547	25/5/2154 14:18:00	25/5/2154 14:19:40	14/6/2154 19:08:00	5/6/2154 18:19:45	20.2	11.17			0	0
13434840	34561922	24410460	6/1/2192 17:04:00	6/1/2192 18:00:00	8/1/2192 15:45:00	8/1/2192 15:46:07	1.95	1.91			0	0
13435698	35097728	29330438	24/11/2155 20:46:00	24/11/2155 20:53:00	30/11/2155 15:54:00	26/11/2155 19:06:46	5.8	1.93	1	7/1/2156	0	0	43.13	43.13
13441205	31851222	22367569	24/2/2171 11:11:00	24/2/2171 12:33:00	16/3/2171 14:40:00	5/3/2171 17:19:24	20.15	9.2	1	25/5/2171	0	0	89.53	89.48
13441630	36847935	27956743	1/11/2143 15:33:00	1/11/2143 17:04:00	4/11/2143 05:12:00	4/11/2143 08:31:56	2.57	2.64	1	4/11/2143	1	1	2.35	2.29
13442558	30311657	22665778	22/6/2114 12:00:00	23/6/2114 09:15:05	10/7/2114 16:05:00	2/7/2114 20:05:01	18.17	9.45	1	29/5/2116	0	0	706.5	705.61
13444096	35477442	25296603	20/3/2161 17:33:00	20/3/2161 17:34:07	27/3/2161 02:30:00	27/3/2161 18:56:47	6.37	7.06	1	27/3/2161	1	1	6.27	6.27
13445589	32777036	20022423	3/8/2146 22:58:00	4/8/2146 00:16:00	10/8/2146 16:05:00	10/8/2146 16:34:37	6.71	6.68	1	22/8/2146	0	0	18.04	17.99
13446842	35055830	25843446	2/6/2172 13:27:00	8/6/2172 14:49:40	20/6/2172 16:49:00	15/6/2172 17:37:22	18.14	7.12			0	0
13448955	33314987	23010698	16/2/2174 14:00:00	17/2/2174 08:28:43	24/2/2174 15:06:00	22/2/2174 19:36:31	8.05	5.46			0	0
13450581	37174402	28941209	7/7/2180 03:33:00	7/7/2180 04:34:00	11/7/2180 16:40:00	9/7/2180 15:43:01	4.55	2.46			0	0
13450897	34091430	21016810	2/1/2121 00:00:00	2/1/2121 10:05:16	7/1/2121 17:25:00	3/1/2121 20:58:37	5.73	1.45			0	0
13452498	34916066	21620259	14/4/2174 11:36:00	28/4/2174 17:16:45	1/5/2174 05:17:00	1/5/2174 06:30:02	16.74	2.55	1	1/5/2174	1	1	16.52	2.28
13453133	39391668	24897717	7/11/2182 12:06:00	7/11/2182 13:31:00	15/11/2182 16:00:00	9/11/2182 12:37:36	8.16	1.96			0	0
13456784	38781024	26807276	12/4/2178 02:14:00	12/4/2178 03:46:00	1/5/2178 15:26:00	16/4/2178 14:24:36	19.55	4.44			0	0
13461807	37796943	27122933	3/10/2142 15:04:00	4/10/2142 10:19:56	22/10/2142 00:01:00	23/10/2142 01:53:48	18.37	18.65	1	22/10/2142	1	1	18.37	17.57
13466358	35031003	28174301	21/10/2173 09:51:00	21/10/2173 11:20:35	29/10/2173 17:30:00	25/10/2173 18:03:04	8.32	4.28			0	0
13466375	34714964	21011631	30/8/2149 04:30:00	30/8/2149 04:32:41	29/9/2149 18:29:00	15/9/2149 12:36:18	30.58	16.34			0	0
13467066	38387397	27794492	16/9/2133 12:17:00	16/9/2133 13:35:00	9/11/2133 20:49:00	19/9/2133 16:09:39	54.36	3.11	1	9/11/2133	1	0	53.49	53.43
13471464	34801216	22281600	1/3/2143 14:00:00	2/3/2143 10:21:54	6/3/2143 16:25:00	4/3/2143 17:55:47	5.1	2.32			0	0
13471870	31114111	22209346	31/7/2160 18:16:00	31/7/2160 18:18:21	10/8/2160 17:00:00	2/8/2160 18:37:12	9.95	2.01			0	0
13472341	30781626	26464322	28/1/2155 09:32:00	30/1/2155 19:41:19	3/2/2155 14:40:00	1/2/2155 01:36:43	6.21	1.25	1	22/7/2157	0	0	905.6	903.18
13473186	33452310	24399345	9/12/2150 17:19:00	9/12/2150 17:20:30	19/12/2150 16:05:00	17/12/2150 18:23:52	9.95	8.04	1	13/10/2151	0	0	307.28	307.28
13474913	30113181	27511998	13/8/2113 17:00:00	13/8/2113 17:01:32	25/8/2113 17:40:00	15/8/2113 12:55:44	12.03	1.83	1	19/12/2114	0	0	492.29	492.29
13476942	34876524	25516569	8/11/2186 18:11:00	10/11/2186 19:41:56	17/11/2186 15:00:00	15/11/2186 14:51:36	8.87	4.8			0	0
13480254	35997495	29235164	29/2/2172 12:00:00	29/2/2172 12:07:21	5/3/2172 16:45:00	4/3/2172 11:47:58	5.2	3.99			0	0
13483804	39928079	24363664	15/9/2162 15:15:00	15/9/2162 17:33:00	26/9/2162 04:40:00	19/9/2162 20:57:11	10.56	4.14	1	26/9/2162	1	0	10.36	10.27
13483947	36301931	20464621	9/9/2174 20:11:00	9/9/2174 20:11:49	17/9/2174 16:49:00	14/9/2174 19:33:23	7.86	4.97			0	0
13485392	35363538	22161587	16/9/2187 00:25:00	16/9/2187 00:27:43	16/10/2187 18:20:00	16/10/2187 18:33:56	30.75	30.75	1	22/11/2187	0	0	66.98	66.98
13489339	38986515	20739476	3/6/2149 00:57:00	9/6/2149 05:42:29	16/6/2149 10:20:00	14/6/2149 23:07:22	13.39	5.73	1	16/6/2149	1	0	12.96	6.76
13490135	34643287	29237032	8/7/2134 19:17:00	11/7/2134 12:22:12	16/8/2134 18:45:00	10/8/2134 18:08:05	38.98	30.24			0	0
13492756	39391126	29325178	21/6/2155 12:00:00	21/6/2155 12:53:12	30/6/2155 16:00:00	23/6/2155 17:27:43	9.17	2.19			0	0
13495682	31188923	28598367	23/11/2160 00:30:00	23/11/2160 00:31:17	9/12/2160 18:00:00	9/12/2160 18:05:55	16.73	16.73			0	0
13495704	39758202	21868679	27/9/2181 07:15:00	27/9/2181 11:11:51	2/10/2181 14:30:00	28/9/2181 17:07:22	5.3	1.25	1	2/10/2189	0	0	2926.7	2926.53
13496639	34682387	26484716	23/1/2170 23:36:00	23/1/2170 23:36:47	11/4/2170 11:00:00	3/2/2170 18:31:42	77.48	10.79			0	0
13499005	31998189	20317279	27/2/2118 18:36:00	27/2/2118 19:14:35	1/3/2118 20:40:00	1/3/2118 22:22:21	2.09	2.13	1	1/3/2118	1	1	1.23	1.2
13500729	37422776	27246915	18/9/2179 16:20:00	21/9/2179 05:30:08	7/10/2179 12:30:00	27/9/2179 22:42:53	18.84	6.72	1	31/12/2179	0	0	103.32	100.77
13505755	37257840	22752582	7/1/2162 09:31:00	7/1/2162 11:47:00	4/3/2162 00:33:00	25/1/2162 22:23:39	55.63	18.44	1	4/3/2162	1	0	55.6	55.51
13505805	33643151	22290741	2/7/2115 04:14:00	2/7/2115 04:59:00	11/7/2115 15:35:00	3/7/2115 20:09:44	9.47	1.63	1	7/8/2115	0	0	35.82	35.79
13506251	33997505	28279742	11/3/2121 19:11:00	11/3/2121 19:11:49	16/3/2121 18:34:00	16/3/2121 21:03:22	4.97	5.08	1	16/3/2121	1	1	4.2	4.2
13509135	38345222	24303903	25/12/2143 19:04:00	25/12/2143 19:40:00	4/1/2144 14:30:00	27/12/2143 17:19:48	9.81	1.9	1	20/11/2144	0	0	330.21	330.18
13511021	35569430	22431215	6/10/2158 18:15:00	6/10/2158 18:16:03	16/10/2158 14:50:00	8/10/2158 00:37:07	9.86	1.26	1	28/11/2158	0	0	52.24	52.24
13512648	34034832	25653583	15/12/2174 19:52:00	15/12/2174 21:58:00	6/1/2175 16:20:00	31/12/2174 18:08:05	21.85	15.84	1	23/12/2178	0	0	1468.17	1468.08
13513122	33405350	20658061	2/12/2165 04:35:00	2/12/2165 06:03:00	10/12/2165 16:29:00	6/12/2165 12:52:58	8.5	4.28			0	0
13513232	37487912	26125721	31/1/2122 21:27:00	5/2/2122 10:59:30	23/2/2122 14:00:00	10/2/2122 13:09:13	22.69	5.09			0	0
13514385	36833437	24313616	12/12/2186 16:04:00	13/12/2186 17:10:27	24/12/2186 14:00:00	18/12/2186 22:44:50	11.91	5.23	1	25/5/2187	0	0	163.33	162.28
13515178	31855062	20762918	28/12/2153 14:51:00	4/1/2154 09:53:18	4/4/2154 16:38:00	10/2/2154 13:04:19	97.07	37.13	1	31/8/2154	0	0	245.38	238.59
13515219	32376597	28295102	22/12/2113 07:49:00	22/12/2113 07:50:34	26/12/2113 18:17:00	24/12/2113 01:14:55	4.44	1.73			0	0
13517478	33335295	29627399	5/2/2134 02:05:00	5/2/2134 03:37:00	25/2/2134 18:00:00	6/2/2134 18:43:22	20.66	1.63	1	22/3/2134	0	0	44.91	44.85
13517843	31468857	21504832	17/5/2113 02:32:00	17/5/2113 03:42:00	31/5/2113 17:46:00	21/5/2113 17:43:59	14.63	4.58	1	8/6/2113	0	0	21.89	21.85
13533304	32731291	23598679	29/11/2113 23:18:00	30/11/2113 00:18:00	3/12/2113 11:45:00	1/12/2113 21:07:59	3.52	1.87			0	0
13536747	38812939	22877472	27/2/2170 14:00:00	28/2/2170 09:53:53	4/3/2170 15:25:00	3/3/2170 18:41:28	5.06	3.37			0	0
13537559	33755900	21066640	15/2/2117 18:30:00	15/2/2117 21:02:00	23/2/2117 18:30:00	23/2/2117 20:16:50	8	7.97	1	23/2/2117	1	1	7.23	7.12
13538053	31582323	22533821	10/9/2155 14:00:00	11/9/2155 10:25:01	21/9/2155 13:38:00	22/9/2155 07:42:45	10.98	10.89	1	21/9/2155	1	1	10.42	9.57
13542989	32410040	26702255	15/9/2113 13:14:00	15/9/2113 13:14:49	26/9/2113 14:45:00	18/9/2113 18:57:51	11.06	3.24			0	0
13549234	32620190	28270702	22/6/2145 00:38:00	22/6/2145 02:06:00	27/6/2145 15:37:00	23/6/2145 16:19:16	5.62	1.59			0	0
13550204	32848723	24781723	3/12/2133 17:57:00	15/12/2133 23:38:05	25/12/2133 18:40:00	20/12/2133 16:54:05	22.03	4.72			0	0
13552058	35417518	20719304	27/11/2137 20:32:00	28/11/2137 19:37:59	16/12/2137 19:47:00	30/11/2137 17:05:34	18.97	1.89	1	31/7/2138	0	0	245.14	244.18
[truncated: 3,742 more rows]
