# Supplementary material for: Survival prediction for heart failure complicated by sepsis: based on machine learning methods
Source: Front Med (Lausanne). 2024 Oct 3;11:1410702. doi: 10.3389/fmed.2024.1410702 (PMC11484001; doi:10.3389/fmed.2024.1410702)
Supplement: Supplementary file 1 [file Data_Sheet_1.ZIP › 000 MIMIC/08.机械通气.csv]

subject_id	stay_id	hadm_id	ventilation_hour	ventilation	ventilation_first_time
10002013	39060235	23581541	22	1	18/5/2160 14:00:00
10002155	33685454	23822395	143.25	1	4/8/2129 13:45:00
10002495	36753294	24982426	103.4	1	22/5/2141 20:36:00
10002760	31831386	28094813	20.4	1	20/4/2141 14:36:00
10003400	32128372	20214994	158.57	1	1/3/2137 11:02:00
10004235	34100191	24181354	28.3	1	27/2/2196 16:48:00
10004401	32773003	29988601	152.98	1	26/1/2144 23:01:00
10005817	32604416	20626031	45	1	15/12/2132 19:00:00
10010058	33060379	26359957	14.2	1	18/11/2147 04:48:00
10010471	32119961	29842315
10011938	31532954	29339128	58.32	1	5/5/2127 04:41:00
10013643	33072499	22009484	44.42	1	1/10/2200 11:35:00
10017531	35526828	22580355	700.92	1	22/9/2159 20:00:00
10018081	37293400	21027282	123.32	1	26/12/2133 00:00:00
10022620	31953583	27180902	77	1	1/1/2174 19:00:00
10023117	30057454	28872262	81.43	1	14/11/2171 11:34:00
10026161	39625056	24614671	99	1	11/11/2133 13:00:00
10027445	34499716	26275841	72.27	1	31/7/2142 01:44:00
10029224	37066488	25729446
10032381	34622731	20176432	993	1	6/7/2115 02:00:00
10034553	36618406	26774222	14.95	1	23/6/2110 20:04:00
10037483	37086676	26819958	189.77	1	3/8/2161 13:30:00
10037861	34531557	24540843	160.1	1	15/3/2117 22:54:00
10038999	39711498	27189241	185.53	1	22/5/2131 22:28:00
10039708	33281088	28258130	289.62	1	24/1/2140 01:03:00
10040025	36107367	27996267	42	1	25/1/2148 09:00:00
10046234	32902460	24608062	131.13	1	26/4/2166 20:00:00
10046679	32852186	28668282	225.08	1	14/1/2172 10:50:00
10047994	38822032	25111157	40.5	1	26/12/2119 12:30:00
10048723	36542901	25762910	6.42	1	11/6/2185 02:35:00
10049941	36827644	20663764
10051074	34313758	21350747	31.87	1	8/2/2180 12:08:00
10052938	39469411	25231169	10	1	3/5/2189 20:00:00
10053854	38775178	22192970	25	1	24/10/2120 15:00:00
10055344	35736966	29209451	42.22	1	31/10/2171 20:47:00
10055694	30350084	25049824	87	1	21/7/2118 17:00:00
10057218	36369483	28236354	3.83	1	30/12/2151 23:10:00
10058974	34904321	26763452	0.23	1	9/8/2189 21:46:00
10060531	36935478	27040798	15.5	1	15/5/2153 18:30:00
10061303	31287291	24889301	25	1	5/8/2152 11:00:00
10062617	31642608	24425655	11.87	1	13/8/2121 20:08:00
10063848	31332266	21345067	60.08	1	27/7/2177 20:00:00
10067389	34081592	23577021	307	1	11/2/2116 01:00:00
10070311	37161165	23721596	27.92	1	23/11/2160 13:00:00
10071869	34235968	20895291	195.23	1	2/1/2111 12:00:00
10076263	31003445	25634900	24	1	30/5/2196 08:00:00
10078008	37567070	20600818	17	1	23/1/2167 03:00:00
10078805	30950523	20434240	26.65	1	21/7/2178 08:21:00
10082014	32988939	20221705	32.28	1	7/8/2185 22:00:00
10082560	39703509	23284776	235	1	26/4/2180 21:00:00
10082662	34813627	23913187	95.83	1	30/7/2148 19:00:00
10089244	33563887	29469323	178.5	1	10/2/2128 02:30:00
10091141	37258034	22008683	95	1	20/3/2123 00:00:00
10094679	36938927	28902523	247	1	28/3/2138 15:00:00
10094805	34488364	21370539	140.5	1	23/4/2182 19:30:00
10094811	31983721	28336192	60.52	1	20/1/2118 01:29:00
10095570	37685093	28612694	68	1	26/9/2148 11:00:00
10097659	32530604	22071424
10098215	31800901	29752040	121.32	1	25/10/2117 22:41:00
10102878	33312557	20265910	155	1	21/3/2172 02:00:00
10104308	33661789	27400652	317	1	28/8/2159 19:00:00
10104450	31524085	23157316	16	1	10/10/2137 12:00:00
10106899	30008792	22953864	123.05	1	24/7/2178 15:13:00
10109956	37631738	26022059	172.17	1	9/5/2184 17:49:00
10112484	38897817	23965558	15.62	1	30/5/2124 21:23:00
10114932	39678298	21177187	7.93	1	10/5/2182 12:04:00
10115397	36639474	28605901	97.67	1	2/1/2133 13:20:00
10119017	31009936	20229125	8.12	1	11/8/2159 02:56:00
10119872	37065927	22318477	57	1	25/4/2160 05:00:00
10121453	34189958	21172289	37.25	1	28/6/2159 22:45:00
10122589	33633382	22117307	314.4	1	16/4/2178 09:36:00
10125047	37629882	26680668	324	1	19/1/2180 00:00:00
10125876	30696672	22053079	143	1	16/2/2168 18:00:00
10126957	33209076	21978689
10127936	39916050	20688231	6.92	1	10/10/2165 11:00:00
10132217	34001306	23597467	38.55	1	2/10/2143 05:12:00
10132611	31179345	28996766	52.48	1	22/2/2168 07:31:00
10133367	32715099	28722095	21	1	9/10/2167 13:00:00
10135376	32058495	24984050	131.83	1	11/8/2179 22:00:00
10135557	32726628	26612112	31.45	1	25/3/2141 21:00:00
10135595	38628397	29216481	163.75	1	1/4/2122 17:15:00
10136619	31093046	23362878	272.87	1	16/1/2141 19:00:00
10138206	33712680	29096936	15	1	17/11/2156 08:00:00
10141173	38092675	28722241	121	1	20/9/2112 15:00:00
10144145	39712677	29668384	69	1	14/1/2115 11:00:00
10149959	32464420	21062891
10150335	33705553	24113307	134	1	12/9/2144 05:00:00
10151556	37542315	20815067	53.65	1	8/2/2184 01:21:00
10152017	32991546	24900647	7.48	1	11/2/2146 23:31:00
10156119	32532366	23624254	51.77	1	25/3/2138 18:33:00
10156659	35597440	25149989	147.67	1	13/1/2166 16:20:00
10157454	38216308	27280709	22.32	1	6/5/2182 14:00:00
10157542	32691391	29832939	32.37	1	7/5/2164 22:38:00
10160622	37309694	28904663	12.48	1	6/1/2176 20:00:00
10161042	34912691	29090018	124.25	1	14/8/2177 21:45:00
10163041	36574609	22909058	71.98	1	17/9/2171 06:01:00
10164170	37688390	21635159	16.95	1	7/6/2163 03:09:00
10165522	30227758	25553910	75.73	1	9/8/2154 12:16:00
10169328	33780803	24837691
10169726	35268649	22012406	25	1	18/8/2160 15:00:00
10170022	30946357	26174955	15	1	26/1/2166 17:00:00
10172206	33763325	26783176	168	1	7/5/2185 08:00:00
10178581	33296518	22314860	57.13	1	14/5/2158 08:52:00
10179383	35437796	20170028	186.88	1	10/8/2183 10:00:00
10181673	36096029	22753719	16.98	1	10/12/2185 13:01:00
10183019	36253164	23446097
10184327	35263906	28576249
10184623	33814001	22810854	30.95	1	29/9/2117 04:03:00
10186442	30447359	26708959
10186925	34241430	22362747	250.83	1	26/5/2189 19:14:00
10187935	36408512	29968077	81.15	1	12/9/2159 07:51:00
10187951	38484145	27461751	76	1	27/7/2116 00:00:00
10188275	34860321	20124676	42.32	1	23/10/2144 17:00:00
10188935	31689161	22289170	84.93	1	28/4/2164 15:04:00
10190973	35511902	26180856	188	1	28/12/2144 16:00:00
10192402	30210602	23507439	16	1	13/3/2184 12:00:00
10193065	35158537	23614190	45.03	1	27/12/2128 17:28:00
10196711	35988506	29467075	67	1	6/3/2166 13:00:00
10197095	38422103	29014163	93.55	1	15/8/2144 11:35:00
10209410	38083515	28866593	34	1	13/11/2166 22:00:00
10212705	38285505	22644952	38.57	1	16/10/2157 21:26:00
10213275	37496349	21304898
10213803	33806045	26821904	83.13	1	4/7/2189 22:52:00
10214395	35166659	27615966	80.5	1	11/7/2180 12:30:00
10215345	30509773	22129264	133.88	1	25/1/2135 20:00:00
10217067	34598926	26531964	32.65	1	16/7/2132 20:00:00
10218191	37335507	29789269	71.72	1	28/11/2132 00:30:00
10221321	36056798	29361807	11.8	1	12/9/2126 09:17:00
10223372	39703863	29521933	123.25	1	7/12/2164 04:45:00
10224171	30353595	22869503	63.62	1	24/2/2189 12:23:00
10225380	35121579	25815808	138.5	1	12/6/2131 17:30:00
10225619	39527567	21605488	97.17	1	9/5/2129 07:50:00
10228633	33048696	26805687	67.82	1	27/6/2139 20:11:00
10229302	30506381	26194242	107	1	9/9/2132 01:00:00
10229642	33083400	23745473	47	1	4/7/2133 13:00:00
10230936	34698361	20449497	45	1	4/8/2111 23:00:00
10231100	33616672	22879976	52	1	6/7/2139 20:00:00
10232096	36769579	27555154	23.13	1	2/1/2127 16:52:00
10233597	32580800	27468267	215.67	1	13/12/2187 14:20:00
10234596	36436111	26179011	21	1	21/7/2120 14:00:00
10236326	37307878	22813114	244.17	1	4/10/2122 13:48:00
10237665	30765788	29914524	44.33	1	5/10/2179 06:40:00
10240784	30704180	26416971	27	1	18/11/2185 15:00:00
10241953	35274804	22702536	45.5	1	20/9/2164 18:30:00
10244629	35307109	29363741	30.2	1	14/10/2178 23:48:00
10246670	37488447	26812375	355	1	25/8/2114 21:46:00
10247228	34836936	23902528	5.4	1	9/10/2149 12:00:00
10253146	33113606	26685114	45.48	1	9/5/2183 23:55:00
10254249	33474097	22765854
10257550	39064261	20105129	88.97	1	26/6/2115 01:02:00
10257607	37679326	22248897	99.78	1	27/11/2161 18:00:00
10259507	38285086	29639211	54	1	22/4/2157 10:00:00
10259667	35629197	24389378	4	1	21/4/2171 00:00:00
10259898	31628207	23409326	22	1	8/1/2169 10:00:00
10260254	33528731	28861371	148	1	4/12/2147 22:00:00
10260297	31598080	27553316	51	1	23/12/2138 12:00:00
10263098	32118761	29438982	8.38	1	17/9/2154 19:37:00
10265482	32976412	29476567	117	1	3/4/2129 19:00:00
10267709	32344444	22950361	27	1	10/3/2184 01:00:00
10268465	37580514	26971392	7.92	1	15/10/2149 00:05:00
10268877	30109460	25238883	765.58	1	1/3/2181 03:00:00
10269234	32323717	24100542	37	1	5/6/2151 15:00:00
10271227	35759923	20282439	22.22	1	24/6/2133 13:27:00
10272425	34473424	22961529	19	1	1/10/2141 16:00:00
10274145	36007916	28546638	208.18	1	1/12/2172 10:49:00
10276569	32640218	26586274	113.5	1	29/9/2139 14:00:00
10277901	39832218	23194882	57.88	1	12/11/2136 22:40:00
10280267	32289289	28165613	52	1	13/3/2152 12:00:00
10281759	31840907	22790694	7	1	9/4/2178 05:00:00
10286301	36378944	28567609	120.23	1	24/5/2140 06:46:00
10288279	32716397	27712427	29	1	2/11/2113 23:00:00
10289937	32091208	25495505
10289973	30201512	26155040	301.05	1	12/7/2120 15:00:00
10291088	36685020	24270005	27.75	1	10/5/2128 05:00:00
10292388	35816524	25667560	25	1	4/1/2136 13:00:00
10295020	39726152	24995523	158.17	1	8/6/2147 22:30:00
10297774	38456861	26119212	53.27	1	26/11/2192 08:00:00
10302157	33918239	24530152	109.13	1	17/3/2189 17:00:00
10303361	30892317	25112963	40	1	18/3/2187 04:00:00
10304210	37346679	24137224
10306412	37766106	25734192	47	1	25/9/2173 06:00:00
10307096	32562411	26702175	25	1	29/5/2186 11:00:00
10311900	37996023	29060353	64	1	1/3/2164 20:00:00
10316033	38065034	27529381	13.18	1	20/1/2158 14:49:00
10316172	33684938	20633807	30.32	1	11/11/2122 00:04:00
10318302	31872137	20603801	64.67	1	3/6/2156 16:20:00
10320289	35981138	29796943	35	1	3/5/2161 11:00:00
10321446	33367754	26487233	174.1	1	27/7/2179 00:54:00
10321569	36369992	24124902	115.67	1	12/12/2143 13:51:00
10321613	36398180	29807103	89.58	1	30/10/2158 20:00:00
10326798	37931604	23870114	81	1	14/7/2165 02:00:00
10331854	31132384	21008158	21.73	1	4/8/2161 15:16:00
10331939	33807006	24567486	7.38	1	24/12/2185 08:37:00
10332328	38240671	24096560
10335293	32283185	23619901	39.4	1	16/12/2201 21:36:00
10336412	37156413	24526880	46	1	31/1/2195 10:00:00
10336837	31261940	26999400	37.27	1	3/6/2123 06:44:00
10337896	33920408	23504565	307.5	1	3/7/2184 17:00:00
10339317	36320742	26032056	52.37	1	26/9/2174 21:00:00
10340850	31210771	27111482	40	1	17/1/2194 12:00:00
10342123	34158968	23603937	402	1	12/10/2163 13:00:00
10342727	33019239	24641962	33	1	5/9/2165 11:00:00
10343782	36359958	28022848	5.55	1	4/7/2177 14:27:00
10347400	34242423	29775800	110.07	1	19/5/2161 17:56:00
10350119	34776044	22478414	245	1	11/12/2140 20:00:00
10350231	36917892	20862731	22.25	1	1/1/2154 02:45:00
10350488	36891438	28817955	143.02	1	7/5/2142 20:59:00
10354217	38056861	27934121	102.32	1	19/6/2159 21:41:00
10355856	36975675	29999625	500	1	7/11/2157 12:00:00
10356341	36933920	27114971	53.77	1	23/11/2174 00:14:00
10357013	36800713	25245127	52	1	31/3/2176 08:00:00
10357863	38145046	25031044	486.9	1	4/3/2118 16:06:00
10358788	32061991	25497076	83.23	1	6/5/2142 08:46:00
10364180	38328675	29198464	30.67	1	19/11/2172 09:20:00
10368327	30946246	29867223	85.55	1	18/2/2151 18:27:00
10371441	38859514	27030337	50.52	1	6/6/2187 11:29:00
10373014	34488224	25329043	59	1	16/1/2154 01:00:00
10377016	31272814	28191223
10378641	38618039	25458469	88	1	23/4/2195 19:00:00
10378991	37980262	29376343	101.87	1	9/10/2175 00:00:00
10380034	33464058	28071767	63	1	10/9/2119 13:00:00
10386454	39779998	28877629	54.72	1	8/1/2172 12:30:00
10387999	33915555	22195310	64.5	1	22/8/2167 12:30:00
10388400	34033218	23303089	36.37	1	21/6/2137 03:08:00
10390828	33978454	27024453	78.05	1	7/8/2181 05:57:00
10391782	31835980	26794877	5.63	1	15/1/2158 23:22:00
10402810	33031972	23951807	22.02	1	29/8/2142 03:59:00
10402903	34317305	22331866	28.77	1	5/7/2148 16:00:00
10404585	39929091	25051516	15.45	1	19/10/2170 16:33:00
10406065	31882541	29031413	63.83	1	4/10/2139 10:10:00
10408681	35973102	26770052	41.42	1	31/3/2126 12:05:00
10411160	32060994	29279148	53.02	1	29/9/2162 12:53:00
10414077	38745769	26626508	45.92	1	13/4/2189 19:00:00
10414307	37531021	20214648	12.5	1	12/10/2122 20:00:00
10417530	32074914	22574967	105	1	27/12/2133 01:06:00
10418381	39215891	21285501	23.82	1	17/9/2173 20:11:00
10422699	39634792	27044055	39.48	1	12/10/2143 20:00:00
10424906	37269948	25047565	124.45	1	27/3/2140 15:33:00
10427288	38726362	27075708	51	1	2/5/2179 17:00:00
10428217	37102485	21917550
10428240	35560888	22917399	149.47	1	10/4/2158 02:32:00
10428745	31801102	20101651	20.5	1	3/2/2138 15:30:00
10438951	31810165	22568401	154	1	27/8/2185 21:00:00
10439484	32365791	20745629	24	1	15/5/2197 00:00:00
10440642	35143191	29024763	69	1	22/9/2167 11:00:00
10440899	35395601	26609648	74.73	1	18/3/2145 01:16:00
10441335	36603744	25373904	18.47	1	4/5/2115 16:32:00
10441831	34414142	24049550	8.25	1	25/10/2189 02:45:00
10447606	38873510	21285892	191	1	10/1/2182 13:00:00
10448789	30652815	27923676	69	1	17/11/2136 05:00:00
10448831	33461273	21509199	22.65	1	5/5/2156 12:21:00
10450519	31945709	25509298	19	1	23/7/2155 01:00:00
10451487	38939399	27193816	121.82	1	4/10/2136 22:30:00
10453488	31161420	28720667	45.02	1	19/8/2150 22:59:00
10454567	39748376	23632536	238.25	1	14/2/2153 17:33:00
10456718	35341369	29448358	55	1	31/10/2127 20:00:00
10457824	37305179	25280974	11.17	1	7/9/2150 20:00:00
10459606	38074325	23049948	58.28	1	28/10/2135 18:43:00
10464977	38762244	23034003	67	1	8/11/2140 14:00:00
10474329	31771936	25966222	181	1	15/6/2139 18:00:00
10476303	35225810	26499546	512.25	1	26/11/2180 21:00:00
10476869	34993800	27588152	103.17	1	27/1/2139 17:00:00
10486056	36655127	26777411	262.28	1	25/6/2173 01:00:00
10496339	30365893	20178731	41	1	27/11/2137 19:00:00
10497657	36577114	25747398	41	1	6/5/2176 20:00:00
10499409	31545966	24602702	87	1	26/6/2172 16:00:00
10504997	35728937	24418220	162	1	27/10/2184 14:00:00
10506912	34489754	24848277
10510314	33507416	20255284	30.33	1	3/6/2201 21:40:00
10512025	30053897	27863561	12.5	1	27/9/2142 19:30:00
10512325	35688562	23868644	109.35	1	7/2/2140 23:39:00
10515013	32168385	23651553	20.17	1	26/12/2144 14:57:00
10517237	31191980	28910434	145.38	1	21/4/2112 20:00:00
10517819	34340357	29816598	256.03	1	22/8/2180 18:58:00
10520608	33312952	20056344	67	1	9/12/2177 17:00:00
10522893	30826073	21231285
10523831	36692638	29472798
10524755	33912654	21010062	224	1	1/9/2137 20:00:00
10525033	39846697	22771210	8	1	23/10/2111 00:00:00
10525376	38498358	29961953	65	1	9/10/2182 18:00:00
10525752	31936111	25863359
10529681	31993744	23072077	82.5	1	5/11/2111 15:30:00
10531372	31189292	23229082	113.8	1	5/11/2114 00:00:00
10532466	37204556	26825602	46	1	11/3/2181 20:00:00
10532831	37360441	28408840	94.98	1	23/6/2129 11:00:00
10534245	32333965	22320526	57.3	1	6/12/2155 02:37:00
10535287	34165912	23433318	14	1	1/10/2155 14:00:00
10537792	33113748	24639374	20.2	1	21/9/2114 11:48:00
10538657	39526699	21742659	88.38	1	26/8/2145 21:37:00
10538815	35444415	20869303	60	1	29/1/2175 20:00:00
10541043	35360521	26321293	20	1	11/4/2119 16:00:00
10541842	36295227	29372976	38.42	1	5/2/2112 02:31:00
10542486	34982826	29390138	55.23	1	8/11/2172 03:00:00
10543994	30510626	26560621	169.18	1	8/8/2188 03:19:00
10545747	34649276	25020409	152.08	1	18/9/2152 00:55:00
10548709	37120291	22117624	118.8	1	3/8/2115 17:12:00
10550799	30244029	29410506	167.87	1	23/4/2161 12:00:00
10554696	32131667	24910876	32.42	1	9/12/2136 10:35:00
10557919	36046816	25458395	80.07	1	6/12/2181 19:56:00
10559377	35359444	28348476	919.58	1	6/2/2158 04:00:00
10564151	34394933	27860849	21.25	1	4/9/2162 08:00:00
10565749	33396048	21155931
10567461	39818820	23901614	19.73	1	12/6/2187 12:16:00
10567490	37883727	23479235	81	1	20/3/2146 19:00:00
10567974	34582690	23960201	46	1	3/12/2134 18:00:00
10573634	36012199	25277931	78.87	1	11/6/2185 13:00:00
10573764	39663204	26604206	79.8	1	21/7/2128 23:12:00
10574143	30649324	24472033	113.5	1	27/2/2146 18:30:00
10576063	33540445	21238721	30	1	26/3/2170 02:00:00
10576646	34307010	22924618
10581736	34267376	21498420	26	1	23/4/2141 02:00:00
10584297	39362523	29092643	41.17	1	14/1/2125 11:50:00
10584718	36809832	23485217	101.25	1	28/2/2165 00:00:00
10588484	36460480	28838667	179.75	1	9/3/2182 15:15:00
10590693	35321486	27517673	44.58	1	28/5/2112 20:00:00
10594674	30631683	21715181	29	1	17/8/2203 20:00:00
10597368	35594086	21458401	43	1	8/12/2186 16:00:00
10597856	36103266	29005304	137	1	27/10/2132 15:00:00
10602804	32556198	20624105	52	1	27/3/2142 12:00:00
10606611	30770361	23835483	26	1	3/5/2162 22:00:00
10607312	33698690	23653284	82.13	1	26/2/2144 21:52:00
10611488	37060968	20192221
10613188	35754252	20883139	44.88	1	14/9/2131 19:07:00
10614428	31958692	22757996	72.75	1	15/11/2110 09:15:00
10616316	39925408	22962066	198	1	14/9/2115 00:00:00
10621049	38936957	25587644	108	1	22/12/2129 04:30:00
10623147	38246006	21976100	94	1	18/8/2166 10:00:00
10623490	37620076	24449903	147	1	5/4/2145 23:00:00
10623685	34786999	23732021	32	1	15/11/2139 16:00:00
10624517	38230755	29826516	172.75	1	3/4/2180 15:15:00
10630336	39170501	26938538	27.25	1	17/12/2133 20:45:00
10631298	37441405	25133681	30	1	18/7/2174 10:00:00
10635441	35172144	27536393	38.72	1	27/3/2117 16:15:00
10639500	31643878	26565321	49.45	1	30/10/2116 00:33:00
10640977	31819017	20252070	22.27	1	23/10/2166 18:05:00
10642962	37138685	27698783	19.13	1	6/5/2115 16:52:00
10643434	37011708	28055912	71.58	1	22/4/2177 14:25:00
10643827	30589359	29803052	173.43	1	14/4/2154 07:00:00
10644961	37259563	28859642	107	1	11/10/2136 08:00:00
10645567	38581584	25549659	5.58	1	16/8/2152 05:50:00
10648758	38638712	25578020	42	1	13/3/2132 14:00:00
10650001	30067410	23782830	49.03	1	13/11/2133 16:58:00
10650522	33686141	25264793	181.68	1	2/5/2192 08:10:00
10651989	31124800	24805766	4	1	20/11/2175 11:00:00
10652536	36369973	24696812	131.15	1	26/6/2189 05:00:00
10652583	32283272	29477663	73.73	1	19/3/2127 08:00:00
10654688	35664845	20751872
10658486	31959994	26876856	25.23	1	2/12/2189 06:46:00
10660558	30924976	24999822	416.37	1	26/4/2164 17:38:00
10661086	34456820	27634911	31.37	1	15/4/2153 04:38:00
10662181	37832841	22607104	98	1	12/10/2167 12:00:00
10663695	39879701	22455973	317.98	1	13/11/2139 02:00:00
10665897	34149318	21557561	8	1	10/12/2189 20:00:00
10667727	33106432	24456689	549.65	1	23/1/2147 22:00:00
10667849	34258949	28642859
10672760	33273368	29544909	64.28	1	22/7/2140 23:43:00
10677335	34863527	28534305	68	1	31/7/2115 00:00:00
10680402	34014186	27625137	88.23	1	27/10/2182 19:46:00
10680821	36433413	23326088	118.9	1	25/4/2116 18:21:00
10681061	39109353	28041030	56	1	18/1/2202 16:00:00
10684044	35227825	20790232	39.5	1	10/3/2118 19:30:00
10684286	38089147	27967192	276.1	1	4/11/2173 19:54:00
10685870	32652263	24659736	35	1	28/4/2166 13:00:00
10688510	31618429	28805457	48.72	1	9/10/2162 14:00:00
10690044	35644818	21760920	127	1	10/10/2117 01:00:00
10691024	32702846	29868873	48.88	1	14/12/2143 15:40:00
10691194	30731222	25809823	163.88	1	12/7/2144 11:34:00
10691738	34085198	29592882	25.37	1	29/8/2187 18:38:00
10692447	31123290	23554514	87	1	10/6/2168 17:00:00
10696644	38467750	26279010	179	1	2/12/2126 05:00:00
10698299	31463954	24429289	301	1	31/10/2174 22:00:00
10698312	32959430	23826411	85.08	1	3/9/2171 16:25:00
10704794	34413837	22060152	43.62	1	23/9/2163 19:56:00
10706411	31395458	22795641	202	1	28/9/2180 15:00:00
10708073	33969598	23310234	73.58	1	19/12/2118 16:10:00
10708393	32927188	26497591	70	1	20/6/2128 20:00:00
10710392	33439304	25662925	97.35	1	10/2/2156 20:48:00
10710573	31105669	29923776	26	1	17/4/2114 14:00:00
10712203	34565601	23454177	30.9	1	10/1/2113 09:06:00
10712217	38908441	21561906	345.83	1	17/11/2177 03:41:00
10712271	32264312	23173436	43	1	22/6/2121 17:00:00
10714454	36266441	27637712	22.07	1	14/3/2120 09:56:00
10717732	38753669	29250995	58	1	7/6/2191 18:00:00
10717791	31311850	29221831	39.83	1	1/3/2187 12:10:00
10718233	39099882	26753091
10721598	36351554	29561037	97.53	1	18/1/2186 13:41:00
10723263	34206944	24568459	57.72	1	10/4/2130 18:17:00
10726549	32100967	20860751	66.25	1	23/7/2180 21:45:00
10731794	37884897	28594773	263	1	24/10/2146 08:00:00
10734403	36647759	26588273	87.18	1	20/6/2110 23:00:00
10734586	31656929	23667796	17	1	8/10/2168 15:00:00
10736288	39804658	21816265	33	1	23/8/2116 15:00:00
10740435	33402160	29862017	24.15	1	31/12/2120 11:51:00
10740516	31649316	29055193	48	1	27/4/2124 20:00:00
10745571	36848739	25514334	37.3	1	2/6/2134 18:42:00
10750883	33480278	28855947	46	1	27/11/2177 12:00:00
10753059	36812601	23122219	124.22	1	5/8/2160 16:00:00
10753346	30944822	26813430	20	1	24/2/2182 11:00:00
10755387	34586180	20746799	41.68	1	14/10/2179 23:49:00
10755736	38046850	26138855	31.13	1	7/9/2174 16:52:00
10755791	38925671	28108626	56	1	7/3/2155 15:00:00
10756520	35000735	22592857	33.73	1	31/5/2165 05:19:00
10756817	35715637	27988243	49.08	1	30/3/2165 18:55:00
10757032	32259498	23591369	24	1	27/8/2161 08:00:00
10758368	33373605	22655936
10758777	32284012	23334577	112	1	3/2/2185 20:00:00
10758974	37374181	21950450	345.17	1	11/2/2145 06:50:00
10759782	38242798	26079635	24	1	16/2/2125 11:00:00
10762352	38701720	28184769	52.48	1	11/11/2188 11:31:00
10762976	38781322	24206390	241.82	1	25/4/2170 19:59:00
10763166	37322694	28019748	13.78	1	30/9/2155 17:13:00
10767156	38087895	23105756	52	1	2/12/2178 04:00:00
10772942	31145789	23525346	44	1	28/8/2175 12:00:00
10775173	35398538	22715618	95	1	25/12/2174 17:00:00
10778145	33345883	22283947	28.9	1	24/3/2133 15:06:00
10780669	38998748	29118941	123.32	1	24/6/2123 02:22:00
10781312	30284873	24474381	48.8	1	6/2/2135 15:12:00
10785320	30631908	27836884	18.18	1	6/12/2123 09:49:00
10785608	34084478	28290632	361.82	1	5/5/2146 03:40:00
10790116	39567041	25114987	204.5	1	11/8/2125 07:30:00
10790860	38619454	29350861	944.37	1	12/7/2198 14:26:00
10791772	30172592	26096086
10792661	39710436	26360527	78.05	1	22/8/2196 15:00:00
10793703	34156977	20665592	6	1	10/12/2175 12:00:00
10795434	31427806	22600832	18	1	9/8/2181 17:00:00
10795507	34561881	25606775	222.93	1	31/12/2196 02:00:00
10798490	31830808	26301175	66.68	1	11/4/2119 02:10:00
10800948	36730087	22237741	58	1	12/9/2198 20:00:00
10801908	33185124	26625457	156	1	11/12/2154 23:00:00
10802070	31860554	27526169
10804133	33907246	25265602	539	1	8/7/2133 13:00:00
10804661	32583936	22859404	123.2	1	8/5/2139 12:48:00
10804747	30735662	23977065	130.12	1	1/11/2142 09:45:00
10806352	35137727	26529365	30	1	29/11/2148 14:00:00
10806849	35025396	26361323
10808282	39777817	22639282
10809326	38588436	22350919	402.43	1	12/9/2115 16:04:00
10812451	33684587	20221800	249	1	31/1/2143 02:00:00
10812824	32061183	27693546	269.98	1	21/8/2134 11:03:00
10813665	38705147	24659410	27.53	1	10/9/2171 08:30:00
10818124	34870714	28737891	36	1	14/4/2185 08:00:00
10822194	32080620	25491134	51	1	15/12/2159 11:00:00
10823645	38231860	22236885	69.58	1	19/8/2188 03:25:00
10823878	39145559	25032072	69.35	1	24/2/2163 22:39:00
10827899	31165865	27281485	138.5	1	6/3/2145 18:00:00
10829581	31378939	27844613	139	1	28/11/2133 21:00:00
10830719	36328790	28808602	5.42	1	2/4/2180 07:22:00
10831977	37675588	21894721	53.5	1	11/12/2171 21:30:00
10832887	39887235	27458244	336	1	3/10/2166 20:00:00
10834132	33316192	23607054	21.93	1	2/7/2178 00:04:00
10834554	36697201	24875226	71.63	1	2/10/2187 18:00:00
10835377	33655391	23333271	137.72	1	28/1/2129 23:00:00
10836125	36905142	22083261	18	1	16/7/2160 20:00:00
10837867	33764351	27312376	22	1	30/4/2173 14:00:00
10839034	30776850	29535095	63	1	15/8/2156 02:00:00
10839115	33330395	22047509	18.58	1	10/11/2145 01:25:00
10839821	32491957	20977127	18	1	8/4/2184 18:00:00
10840816	33763417	29889994	701.08	1	16/4/2123 14:00:00
10842701	30175599	28885025	80	1	28/2/2190 01:00:00
10843264	33832185	21138329	148.02	1	21/8/2124 17:43:00
10843788	30706447	22294846
10844869	31698532	25409260	19	1	14/11/2148 01:00:00
10844901	38643244	25204886	141.13	1	18/5/2130 19:52:00
10846482	35701212	21062464	80	1	11/2/2164 20:00:00
10846671	30949248	25457731	518	1	19/7/2173 14:00:00
10847758	39585600	25306392	52.1	1	29/4/2188 11:54:00
10848515	31651307	22960266	88	1	5/7/2171 18:00:00
10853896	32052866	23383004	101.5	1	25/8/2176 16:01:00
10856638	38309881	28627577
10858943	39379492	23401687	55.3	1	22/6/2165 18:00:00
10860303	30392126	24751390	82.45	1	15/7/2172 06:33:00
10861118	37072257	21690288	13	1	22/5/2146 21:00:00
10866298	39690859	25384213	24.83	1	7/7/2122 23:00:00
10866370	38853401	21405297	65.27	1	8/4/2114 14:44:00
10873131	30144893	26584893	66.5	1	15/3/2124 18:30:00
10878613	34096503	21037763	4.25	1	26/5/2182 11:45:00
10881690	36726979	25457382	109.93	1	25/4/2163 18:04:00
10883766	31165541	29377177	33.73	1	24/10/2178 06:16:00
10884708	35456960	25005846
10886362	32241321	20730863	215	1	2/3/2135 14:00:00
10887653	30609093	27225287	57	1	2/4/2147 01:00:00
10887781	33781087	24705850	57.67	1	27/3/2180 18:00:00
10887901	32464457	28942534	140	1	26/9/2171 14:00:00
10888007	34903620	23296210	41	1	18/12/2183 14:00:00
10888222	35868880	24564154	42	1	27/10/2159 14:00:00
10888713	38005658	27540934	184	1	14/1/2160 16:00:00
10889482	38189476	20865854	25.17	1	16/8/2172 18:50:00
10897217	36136008	29580923	11.42	1	12/3/2122 00:35:00
10898129	30649699	26259218	33.48	1	25/7/2139 00:31:00
10902272	39245748	24408996	17	1	1/12/2120 18:00:00
10902586	39374544	25215925	23.95	1	15/2/2155 16:03:00
10903614	39615487	27037495	9	1	23/7/2152 22:00:00
10903792	30261200	24903719	28	1	10/1/2148 16:00:00
10904094	32283773	22904140	62.87	1	30/12/2187 15:00:00
10907501	38587763	24724109	78.27	1	5/7/2185 06:44:00
10909733	30958856	24069749	22.13	1	16/7/2161 06:26:00
10911400	36593558	24219983	25.33	1	19/5/2163 14:40:00
10912800	36025630	24683894	26.45	1	19/2/2174 13:03:00
10916088	35475146	23379281	49	1	4/12/2137 05:00:00
10917306	37838640	24096837	71.5	1	24/6/2147 16:30:00
10917546	36861892	26473745	1	1	2/3/2169 05:00:00
10920228	37783060	23466911	62.07	1	2/12/2162 20:00:00
10920264	33007632	24806220	27.87	1	5/6/2189 12:08:00
10921049	36997459	28188004
10922101	31143461	25722335	57	1	11/4/2152 02:00:00
10923152	30382119	26619736	34	1	8/12/2115 14:00:00
10924116	34995731	25421527	66	1	31/10/2136 15:00:00
10926361	30967209	24504005	445.88	1	20/9/2126 18:07:00
10927150	37139535	25702248
10929752	31146800	25192292	19.02	1	6/3/2140 20:59:00
10931276	38017506	25586233	44	1	5/1/2179 13:00:00
10933581	32497604	21403331	46	1	25/1/2188 10:00:00
10936728	30624172	26378150	73	1	17/3/2132 08:00:00
10937125	39430690	22425616	64	1	18/8/2127 21:15:00
10938096	32970582	26498873	26.28	1	21/7/2176 17:43:00
10939299	36173365	26422493	317.58	1	4/4/2184 18:00:00
10940805	36192786	24688443	12	1	1/5/2186 16:00:00
10942537	32188573	23159420	144	1	31/1/2120 18:00:00
10943389	30960300	21804280	12.23	1	2/4/2138 20:46:00
10943603	30119186	28542014	72.55	1	28/2/2178 16:27:00
10944871	31502451	24966205	72.02	1	13/1/2157 07:59:00
10945983	38109740	23036014	177.15	1	28/2/2187 16:42:00
10946082	31777308	26567626
10947173	39605142	27700357	2.23	1	25/6/2158 15:46:00
10948957	36109407	23340095	30.65	1	11/5/2181 11:00:00
10950843	39369124	23030826	18	1	8/1/2194 18:00:00
10952156	32705947	26929743	50.77	1	21/8/2149 10:54:00
10955706	37414219	21792463	85.5	1	7/4/2183 08:00:00
10956035	36344043	22843260	7.98	1	9/10/2112 12:01:00
10956924	30830525	29915321
10958187	36112837	21519313	22.78	1	29/4/2150 01:13:00
10958454	34247432	23804434	57.83	1	21/7/2131 10:10:00
10961036	32931914	20729412	44	1	7/11/2161 22:00:00
10965894	33853516	23403844	136.12	1	30/10/2183 14:00:00
10968810	35957643	21320984	43.25	1	6/1/2142 20:45:00
10969074	30483591	24337414	29.78	1	26/12/2162 14:13:00
10969205	36288324	24346474	155.4	1	12/3/2183 22:10:00
10970150	37517481	21077067	140	1	7/9/2177 15:00:00
10975446	31235315	27750600	12	1	3/8/2182 20:00:00
10980113	31642868	21524556	112.92	1	22/8/2126 20:05:00
10981637	33590203	25698179
10983327	36986750	21179816	43.22	1	13/9/2114 12:47:00
10984108	30243071	28503629	109	1	9/11/2164 18:00:00
10993119	34667520	29991038	17	1	26/3/2136 16:00:00
10996711	35330903	29843687	62	1	18/11/2154 02:00:00
10997436	33085671	22234256	70.2	1	27/6/2131 16:48:00
10999395	38103258	22094873	212.57	1	13/3/2148 18:00:00
11000879	33971917	27622708	45	1	27/9/2159 12:00:00
11002435	37246519	23098968	84.52	1	12/12/2196 19:29:00
11002607	39110323	28750350
11006621	35041425	27253628
11007473	34442228	29671397	178.03	1	13/2/2129 20:58:00
11009816	35911911	27645171	5.5	1	4/12/2141 19:00:00
11012243	33751885	21947404	126.93	1	3/6/2144 08:04:00
11018073	35965822	21037414	48	1	15/11/2156 04:00:00
11020202	31621601	27311676	380.52	1	5/3/2121 19:29:00
11021643	34772646	26510606	86.15	1	28/5/2182 22:51:00
11022245	31599600	29881372	192.02	1	15/10/2171 04:00:00
11027339	34949751	29375841	26	1	27/9/2189 02:00:00
11030142	30184970	20042079	12.52	1	13/12/2174 22:00:00
11031774	33504108	24880194	63	1	1/1/2154 13:00:00
11034210	30380489	23733259
11036075	39573580	27807199	119.92	1	3/4/2176 16:00:00
11040832	36718956	22475226	18	1	9/6/2173 14:00:00
11040851	35182052	25641876	298.72	1	8/6/2128 23:00:00
11041336	38786416	26502161	38.63	1	21/8/2129 03:00:00
11043946	38174875	22685973	25.63	1	7/3/2182 19:00:00
11043981	37733385	22690082	96.52	1	4/1/2146 11:29:00
11047227	31687317	26571031	63.48	1	7/4/2161 00:00:00
11047741	33652366	27025909	51.02	1	22/9/2169 12:59:00
11050359	33640350	29779708	54	1	18/2/2130 02:00:00
11051918	37451122	20680385
11051942	39663616	26447909	273	1	24/12/2116 21:00:00
11053008	30588504	24753669	175.15	1	29/10/2119 09:00:00
11053863	36218686	29679030	45.77	1	7/3/2168 18:43:00
11055680	37824216	20982858	108.43	1	5/4/2174 17:00:00
11057136	33291610	20849590	57.8	1	3/7/2152 22:47:00
11057908	33411210	22681318	44	1	8/7/2136 16:00:00
11058552	34551005	28453417	4.68	1	22/10/2180 04:00:00
11060251	34809083	23208879	35.55	1	27/5/2179 20:27:00
11061931	34247071	21093327	18.38	1	5/10/2141 20:37:00
11061972	38255606	29528914	41	1	12/4/2147 15:00:00
11062833	35797989	22697035	4	1	24/6/2188 23:00:00
11062873	31060371	21014248
11063580	31081015	25939957	51	1	10/10/2185 21:00:00
11065164	30379732	29715671	110	1	14/2/2167 08:00:00
11066404	33085675	22579982	36	1	15/5/2159 04:00:00
11067354	38302296	28472903	64	1	28/7/2174 16:00:00
11068484	36415334	29776604	8.37	1	1/9/2151 08:39:00
11069035	37460977	27506075	66.5	1	27/8/2131 01:30:00
11069386	32941831	27292368	24.9	1	1/9/2166 15:06:00
11070185	34577954	24518501	30.77	1	18/12/2122 02:55:00
11071537	32334428	23553687	55.75	1	17/12/2170 02:00:00
11075615	31496570	24408474	7.37	1	17/7/2165 23:38:00
11082391	33206088	22596088	51.5	1	11/2/2137 12:30:00
11083655	38699030	20137177	11	1	10/4/2181 12:00:00
11087309	32950640	26556890	66.85	1	25/1/2131 15:27:00
11087853	38453193	25426433	26.5	1	31/3/2173 23:01:00
11088384	37380953	22167318	49.1	1	2/11/2176 02:54:00
11089729	37395251	27021321	71.17	1	11/11/2171 04:00:00
11090382	36475001	28678397	22.3	1	7/10/2186 14:30:00
11093867	36963268	23365574	6	1	14/11/2152 03:00:00
11095636	38908376	21937919	166.97	1	18/2/2118 23:00:00
11099744	35926799	27441109	40.32	1	19/6/2142 18:41:00
11101614	30212938	23299340	210	1	23/7/2179 11:00:00
11103376	37196072	28135062
11105803	36518934	22550800	28.62	1	5/12/2111 11:23:00
11108098	31449537	22698313	76	1	2/9/2164 19:00:00
11110888	38815212	22941724	49.35	1	25/1/2132 14:39:00
11119153	34510736	20788795	21.47	1	17/2/2192 11:32:00
11120430	34093113	22800833	74.17	1	9/6/2176 01:26:00
11122196	30780049	29171412	41.58	1	14/7/2140 10:25:00
11122975	37071987	20098892	240.68	1	30/4/2155 14:00:00
11125344	31865493	29087252	209.27	1	10/6/2182 20:00:00
11127127	32117398	27797071	47	1	26/1/2188 03:00:00
11129230	32733181	28836885	30	1	5/4/2168 18:00:00
11129835	36471889	25447858	836.62	1	26/5/2154 11:00:00
11131318	32152372	22805099	90	1	29/4/2186 15:00:00
11132535	39485928	21336112	76	1	5/11/2185 19:00:00
11133561	31253236	23302095	146.52	1	8/5/2174 04:00:00
11134420	30773864	26320800	20.5	1	23/7/2168 16:00:00
11136760	36761647	28384173	23	1	11/12/2124 13:00:00
11140716	39894320	27517858	22.58	1	10/10/2159 00:00:00
11144031	39821124	21495589	76.5	1	9/1/2112 15:00:00
11145090	38908446	21763988	46.77	1	14/4/2138 13:33:00
11146837	34257353	20876636	148.42	1	26/4/2163 11:35:00
11148678	31973347	26451505	19	1	20/4/2140 17:00:00
11148989	37926038	20600308	50.17	1	2/3/2161 12:50:00
11149702	37388511	27254541	7.93	1	8/7/2169 11:26:00
11151862	34482643	20072191	50.08	1	29/8/2155 01:55:00
11152220	33805499	24147617	106.97	1	5/4/2139 21:58:00
11153226	32357329	28907460	121.47	1	14/8/2144 17:32:00
11153447	34431011	27687415	180.25	1	28/1/2158 23:45:00
11155525	32714013	22067624	117.07	1	7/9/2116 06:56:00
11161330	30442777	28726209	280.63	1	31/7/2181 10:16:00
11162996	33034232	22465903	414.87	1	18/3/2154 01:57:00
11163643	36157087	22331245	62.25	1	12/11/2142 17:45:00
11164018	39328295	24415195	152.42	1	15/12/2150 00:35:00
11164848	38209073	25671821	35.77	1	28/2/2148 00:14:00
11165060	36423523	29991539	466.1	1	21/11/2137 18:19:00
11167834	31865868	24480219	95.52	1	18/1/2122 04:37:00
11171390	36975364	29792071	118	1	23/2/2161 14:00:00
11173428	30026250	26586173	55	1	21/11/2131 19:00:00
11175582	38532300	27042255	8.95	1	4/4/2119 16:03:00
11176370	39088277	28863934	235.93	1	3/6/2183 04:29:00
11178953	32833251	25880820	55.25	1	23/8/2138 11:24:00
11179902	33408788	21375172	199.27	1	18/12/2156 11:00:00
11180102	32244151	25731950	65	1	18/1/2138 23:00:00
11180809	30713595	28385942	72	1	18/12/2186 20:00:00
11181210	36832182	22776305	93.77	1	3/6/2172 21:00:00
11182151	35013417	22537178	235.68	1	22/12/2164 16:00:00
11182822	32744241	22951112	98.33	1	20/8/2152 13:50:00
11189964	36861501	26650355	22.47	1	19/12/2134 17:32:00
11191438	39793956	20179421	123.52	1	3/1/2112 00:39:00
11192169	39467910	26793173
11192873	31135963	25942666	21.33	1	15/8/2140 14:40:00
11192888	39314232	25092848	58.8	1	4/2/2149 13:34:00
11194776	38848710	24945821	134.17	1	25/11/2128 01:50:00
11196689	39682828	23676524	76.63	1	3/6/2125 11:22:00
11196801	35824337	24434415	8	1	4/11/2180 12:00:00
11198895	33216968	28383961	48.87	1	26/6/2178 02:54:00
11200811	39599237	22450456	20	1	11/10/2137 04:00:00
11203208	35441098	27967352	51.25	1	12/4/2146 20:45:00
11205212	36383603	25178486
11207146	35213901	26571512	60.43	1	2/1/2168 16:00:00
11207557	31078824	23784417	101.28	1	20/2/2160 18:43:00
11208503	38691951	22525122	215.75	1	23/1/2196 15:15:00
11210771	34735447	24383619	112.67	1	6/6/2161 16:55:00
11212692	33414874	28948855
11213546	39873415	25784348	6.15	1	5/2/2173 13:00:00
11214845	34462481	28522779
11217607	39623655	22485433	5.45	1	27/1/2143 12:00:00
11218729	32553925	21827458	51.85	1	13/8/2153 16:09:00
11220287	37470919	21049726	27	1	20/5/2163 09:00:00
11220467	39493523	24883095	120.75	1	25/10/2169 21:15:00
11221340	31947763	22361853	82.83	1	27/1/2150 23:10:00
11221989	39764632	24641272	122	1	24/5/2183 13:00:00
11226194	36319779	24922551	51	1	27/12/2175 13:00:00
11228986	36088280	28564493	28.5	1	25/9/2145 05:00:00
11231966	32176417	22679034	65.63	1	23/1/2114 19:15:00
11234238	31347825	29395534	22	1	14/5/2163 04:00:00
11236474	39450911	23673007	7.12	1	10/5/2140 21:00:00
11237063	32481717	22205833	40.57	1	10/2/2133 07:26:00
11237954	30946736	25591200
11240495	38961723	23030520	86.18	1	29/5/2110 18:00:00
11242316	34459548	22076159	44.48	1	6/6/2157 20:31:00
11244926	35783644	22759829	58	1	12/3/2189 22:00:00
11246402	37375441	22850056	147.93	1	23/7/2152 08:04:00
11247296	34114064	22104910	92.6	1	12/3/2130 00:17:00
11247436	37270178	26290780	30	1	3/2/2164 14:00:00
11249261	35891766	20405682	24	1	26/2/2174 10:00:00
11249860	34300466	29859525	31.03	1	7/6/2176 20:58:00
11250079	34352531	28678828	105.12	1	15/9/2179 22:53:00
11251419	38041292	22008181	76	1	8/8/2136 14:33:00
11252741	35810878	22097604	37.78	1	30/1/2171 02:13:00
11253126	35597578	26909871
11256275	37391779	23971864	93	1	22/1/2180 15:00:00
11257115	31236198	20425175	75.65	1	6/6/2143 12:00:00
11257841	39361235	24447059	102.83	1	26/11/2137 13:22:00
11258377	39048162	28838248	45.8	1	1/2/2166 12:12:00
11259141	32272859	25963696	200.18	1	10/7/2184 18:49:00
11259465	30166170	20907313	51.75	1	9/5/2117 16:15:00
11266689	39748298	23550716	64.7	1	21/4/2129 14:18:00
11266938	35918080	27078182	213.78	1	13/11/2188 12:13:00
11267045	34897008	29466691	65	1	14/2/2172 23:00:00
11268371	34779368	28898326	13	1	25/10/2172 15:00:00
11270948	32505082	27493644	4.17	1	11/12/2187 00:50:00
11271927	36369720	21791641	14.5	1	27/2/2161 13:30:00
11273115	35113785	24898994	215	1	7/6/2149 09:00:00
11273854	39648536	20872944	190	1	17/7/2129 10:00:00
11281127	30635726	29749314	180.88	1	1/10/2110 20:40:00
11281603	32249723	25891316	28	1	18/6/2159 12:00:00
11282384	30592303	29994261	102.93	1	17/9/2124 09:04:00
11291230	31850910	22990559	64.55	1	14/9/2176 08:00:00
11291823	34007439	21259664	130.73	1	19/8/2112 03:16:00
11293517	35436722	21799365	422.12	1	3/11/2165 12:38:00
11294021	38603294	24939277	79.8	1	6/11/2162 04:12:00
11296318	33868204	26765003	239.77	1	2/4/2116 21:00:00
11296766	39928827	24438132	17.43	1	13/4/2177 14:34:00
11296936	39409803	21648820	59	1	13/1/2145 00:00:00
11301400	38376187	28109269	33	1	15/10/2178 20:00:00
11301742	32453296	23195320
11304253	34543082	23346584	94.5	1	8/9/2164 13:30:00
11304959	36159356	27600272	14.17	1	11/9/2199 20:15:00
11309053	36858619	23877453	138.82	1	5/10/2123 01:41:00
11309915	35507582	25761953	4	1	11/12/2187 20:00:00
11310901	36662799	22021677	42.55	1	20/8/2130 17:27:00
11315296	30708810	24817060	78	1	19/11/2126 01:00:00
11315982	33345706	28762278	12	1	4/9/2182 20:00:00
11317570	30355176	29656601	26	1	19/6/2177 14:00:00
11317871	31013881	27218543	20.02	1	6/5/2177 12:00:00
11321046	33625268	24480756	130.5	1	5/1/2174 17:30:00
11321257	35860455	21322793	223.12	1	8/12/2148 12:00:00
11321986	39333664	24607298	63.43	1	5/1/2139 01:51:00
11326098	37507300	26522869	21	1	24/11/2158 19:00:00
11326206	37079354	23686858	43.12	1	1/7/2153 14:11:00
11328158	30052733	27985960	133.8	1	7/3/2183 11:15:00
11328386	30342613	28869489	99	1	10/8/2170 22:00:00
11332465	36244615	25222212	40	1	14/1/2170 04:00:00
11332825	36420347	21909820
11337495	39033634	20374655	171.35	1	26/10/2136 20:54:00
11339384	32573448	27383384	14.87	1	16/9/2187 06:08:00
11340930	35192840	20313589	20.28	1	5/2/2158 21:00:00
11343484	39661672	29736871	884	1	21/12/2157 18:00:00
11343907	35967845	22689342	93	1	8/7/2178 14:00:00
11344335	38153293	29609275	30	1	16/4/2137 12:00:00
11344751	33181285	27728838	188	1	5/1/2203 05:00:00
11345933	38271986	22106706	145	1	16/10/2146 13:00:00
11346699	36125779	27717369	293.65	1	23/8/2145 22:21:00
11348907	30016014	24524153	20	1	6/10/2110 20:00:00
11349432	37310374	24577372	12	1	3/4/2123 04:00:00
11353832	38396911	25246853	122.05	1	21/9/2169 23:00:00
11354922	32621287	27718042	24	1	11/6/2155 14:00:00
11360891	32354505	22429517	236.07	1	22/5/2173 20:30:00
11363157	35392063	20971867	31	1	8/5/2165 05:00:00
11363936	37298762	28745767	72.5	1	20/10/2145 15:30:00
11366148	31290984	28310283	57.82	1	29/3/2180 02:11:00
11366422	35802161	25458336	13	1	29/2/2128 06:00:00
11369587	30218259	28211027	62.03	1	1/7/2140 21:58:00
11370994	36837764	22801372	32	1	11/3/2157 03:00:00
11371466	34482432	21270943	191.13	1	28/8/2189 12:10:00
11372027	30981206	29009535	18.87	1	7/12/2182 07:08:00
11373077	32508102	28635328	27.78	1	5/10/2177 16:13:00
11374486	35647824	23112869	65.9	1	12/3/2118 20:06:00
11374532	39599342	27499142	47	1	9/12/2138 17:00:00
11374776	34927785	23440405	87	1	21/2/2188 00:00:00
11376103	32465788	27821276	118	1	3/10/2177 13:00:00
11378149	31597960	29235017	17.92	1	31/3/2125 10:05:00
11378535	32950707	26705155	42.07	1	30/1/2149 11:56:00
11378589	37231883	28684313
11380368	30253379	21678815	39.08	1	3/1/2145 20:55:00
11381511	38852679	24668341	90.83	1	25/5/2119 13:10:00
11381569	33607734	26192299	200.47	1	15/12/2164 07:00:00
11383018	39452683	25780991	45.57	1	21/9/2177 06:40:00
11384521	34926363	20053214	448.17	1	3/2/2145 23:17:00
11385992	30668232	23133441	99.93	1	5/3/2186 12:04:00
11389801	33132370	28171818	65.6	1	2/6/2152 06:24:00
11390104	36666352	20479841	37	1	22/8/2144 23:00:00
11390252	32716634	21331972	32	1	9/6/2120 12:00:00
11390506	35493524	27989210	7	1	30/7/2188 23:00:00
11392990	39980385	21253505	7	1	10/8/2158 08:00:00
11397722	33871797	20635136	58	1	12/11/2123 02:00:00
11398829	34031152	26104066	33.07	1	8/6/2122 23:56:00
11400494	39351152	25827583
11402910	32560705	23375177	90	1	28/8/2129 18:00:00
11403616	33493059	23885084	166.5	1	23/10/2180 16:00:00
11404288	36416590	29333255
11407375	34477666	27274808	454.45	1	29/6/2202 20:00:00
11408401	33753561	20915702	30.95	1	10/6/2182 23:03:00
11408874	33118083	26001001	53.5	1	3/3/2143 02:30:00
11409035	39601179	25150183	164	1	30/6/2123 21:00:00
11409143	33831444	28675941	75.75	1	21/1/2127 19:15:00
11410076	30802952	29714083	177.98	1	13/8/2154 02:01:00
11410426	39722758	27299736	109	1	25/6/2115 18:00:00
11411362	37331665	22523526	186.77	1	8/10/2121 02:43:00
11412254	36715122	22069290	146.55	1	20/11/2175 18:27:00
11413537	38058757	24641041	230.62	1	29/10/2164 00:23:00
11415965	33804298	22822957	16.42	1	9/7/2166 21:35:00
11418556	32792834	20275492	2	1	19/7/2174 15:00:00
11425407	39329319	21832823	44.5	1	10/9/2169 23:30:00
11426151	37099009	26785908	61.97	1	22/10/2137 18:30:00
11429121	34180005	25179006	52	1	22/9/2184 02:00:00
11429550	34560685	29005196	73.45	1	27/10/2146 23:33:00
11432534	30975141	24996793	39.85	1	26/7/2134 06:09:00
11437366	31486926	21503098	23	1	18/12/2146 04:00:00
11438336	37925650	29503954	16	1	15/6/2132 04:00:00
11438492	32070305	20032916	21.47	1	18/12/2184 20:45:00
11438886	37253283	22928595
11440437	37270651	26588747	32	1	17/5/2126 20:00:00
11441946	36695853	25235003	813.73	1	4/4/2204 20:00:00
11447867	32312917	24384913	45	1	17/6/2114 14:00:00
11448985	33246619	26740424	164	1	18/10/2164 15:00:00
11449055	36304662	27630732	39	1	21/11/2144 23:00:00
11450666	36538650	22882899	42	1	8/9/2182 18:00:00
11452473	39443375	28918725
11452644	35689867	29901909	105	1	15/11/2129 11:00:00
11455536	37629333	28486795	27.93	1	9/8/2175 12:04:00
11457357	34004563	26329726	202.38	1	18/7/2110 01:03:00
11457571	37798506	25927964	128	1	23/1/2153 21:00:00
11458288	35541349	25687779	437.05	1	11/12/2142 18:50:00
11458442	32771068	22613935	19	1	11/12/2185 13:00:00
11459120	38281287	24783889	122	1	21/5/2135 10:00:00
11461422	37265861	23370162	44	1	22/10/2117 14:00:00
11462863	33765335	22106219	48	1	5/12/2142 04:00:00
11463165	31172290	27865548	44.25	1	19/4/2159 03:45:00
11465184	35592626	29050266	52.02	1	21/9/2157 07:49:00
11466749	31832941	20441454	43	1	3/10/2122 20:00:00
11467523	34220976	21817770	35	1	20/2/2157 17:00:00
11470198	38995260	27367969	180.3	1	28/2/2134 23:27:00
11470779	31137014	25205869	22.08	1	29/8/2153 14:08:00
11472206	36320663	29905361	37	1	1/5/2137 09:00:00
11474065	32408660	24586639	133.97	1	14/2/2135 18:18:00
11474733	31402041	26406008	90.1	1	30/5/2175 13:00:00
11475003	36375502	29693612	76.77	1	31/1/2131 16:15:00
11477097	38729808	28214804	27.33	1	15/10/2131 16:40:00
11477669	36707061	21242036	56	1	14/12/2184 07:00:00
11479858	34189676	22777545	322.12	1	29/6/2159 15:20:00
11481806	30508327	20516028	312.95	1	6/12/2134 18:34:00
11482500	38486268	24021148
11486239	36077676	25861822	213.45	1	10/9/2200 23:00:00
11486264	38496686	24959908	35.17	1	28/4/2126 23:00:00
11491583	34725102	28868643	147	1	16/6/2119 03:00:00
11492213	39684354	22184277	120.5	1	4/1/2142 13:30:00
11495932	35093335	26638278	12	1	1/12/2180 18:00:00
11496131	35985792	25795006	84.27	1	7/6/2174 04:00:00
11500847	37143937	25353725	269	1	20/5/2175 17:00:00
11501310	30983281	27305247	496.07	1	31/12/2166 13:35:00
11506385	31694173	25971115	56	1	27/11/2177 12:00:00
11506963	35227066	25858162	37.8	1	20/12/2182 22:12:00
11508679	30062477	20568339	287	1	13/9/2149 22:00:00
11509670	30532230	24824123	55.92	1	21/2/2156 16:05:00
11510549	30187936	21791514	18.32	1	7/3/2172 18:41:00
11511458	34227617	20941398	27.58	1	11/8/2181 20:25:00
11512097	37721096	24963505	37.87	1	12/8/2178 22:08:00
11512653	39359277	24728972	33	1	25/8/2180 23:00:00
11516270	37749758	20486917	13.92	1	4/12/2144 18:25:00
11521504	34214668	25249620	140.92	1	26/7/2118 20:00:00
11522541	33115257	23958905	68	1	4/4/2167 16:00:00
11523129	31759999	23104107	131	1	17/2/2156 17:00:00
11529880	35850934	23694167	35.72	1	3/1/2116 00:00:00
11530561	38001373	28530402	28.43	1	20/10/2180 07:05:00
11532659	38228702	24114990	134.65	1	8/9/2140 12:00:00
11533462	35348908	27328168	21	1	27/5/2182 14:00:00
11533501	34461298	24430941	51.03	1	15/7/2181 12:58:00
11539240	32930821	22141666	17	1	23/12/2135 19:00:00
11539827	39995735	21192405	157	1	15/8/2124 18:00:00
11540283	30034749	27307881	139.53	1	7/5/2191 12:28:00
11541378	36024728	22900653	24.8	1	6/5/2117 12:12:00
11543398	31497701	29228250	116.58	1	7/1/2127 05:25:00
11544860	37530970	22429647	4	1	21/1/2174 08:00:00
11545574	39549810	26125539	31	1	8/4/2151 12:00:00
11546805	32925349	23531962	141.52	1	17/8/2128 14:00:00
11547745	30212189	29837616	78.5	1	5/1/2130 15:00:00
11549544	31424551	22200184	22	1	4/6/2155 22:00:00
11550765	35586036	23874738	77.6	1	29/8/2158 17:24:00
11551024	32748004	26594429	121.6	1	3/1/2193 23:58:00
11552552	37057456	21800909	45.27	1	7/8/2136 02:44:00
11552741	35839750	24281438	58.92	1	29/1/2160 17:05:00
11553398	34130907	27709520	24.47	1	6/1/2144 19:00:00
11554445	36346298	28038733	69.85	1	6/10/2133 11:09:00
11555243	38304187	25977155	67.07	1	21/9/2135 11:56:00
11556093	39699085	24444070	35.73	1	4/1/2182 03:25:00
11557186	35469955	22752628	236.97	1	30/11/2167 06:14:00
11557836	30962835	20136936	32.13	1	1/1/2160 13:45:00
11558942	31255985	24509205	105.98	1	21/8/2181 18:01:00
11559478	36759260	25432414	46.1	1	4/8/2139 17:54:00
11563006	36026636	23243892	116.5	1	23/6/2150 19:30:00
11563634	32131813	27413047	44.07	1	28/1/2125 17:56:00
11564146	39924709	29835262	16.63	1	19/5/2118 12:00:00
11567529	30980027	21232911	15	1	6/4/2166 11:00:00
11567955	30784767	23090401
11568882	37178921	22426705	40.5	1	27/8/2130 11:30:00
11575713	37004751	20320829	269.4	1	29/6/2117 17:00:00
11576897	32367149	29845627	21	1	16/10/2165 19:00:00
11579351	39633000	20838061	26.75	1	22/5/2120 11:15:00
11579913	36202012	28453882	61.52	1	22/6/2148 20:00:00
11580863	30304832	23467473	22.5	1	4/4/2169 13:30:00
11581121	37864610	21253245	43	1	25/2/2179 00:00:00
11581195	38658392	28782408	175	1	17/5/2189 01:00:00
11589090	38890592	20512615	20	1	7/9/2158 21:00:00
11589465	38790981	23838325
11592298	31780966	21758109	19.33	1	25/3/2159 17:00:00
11592373	36227721	23933003	143.42	1	8/9/2181 23:14:00
11592968	33445309	25912922	152	1	7/9/2182 00:00:00
11594012	38833788	21210031	11.83	1	13/4/2159 22:34:00
11594544	30782638	20431911	33.47	1	1/8/2161 01:32:00
11594609	35691097	28992088	7.57	1	11/5/2158 13:26:00
11596570	30326687	20840530	139.65	1	5/12/2116 20:21:00
11598386	35663457	27953478	18	1	19/5/2170 14:00:00
11600106	35918303	24964764	93.55	1	7/8/2199 06:03:00
11600157	30251890	21942766	48.28	1	21/8/2148 19:26:00
11605027	31438123	28735920	64.35	1	19/2/2189 16:00:00
11605699	34625482	21703960
11607177	32366337	29208275
11609346	35335334	26472328	32	1	20/10/2172 00:00:00
11610140	33039123	24093054	16	1	6/1/2173 11:00:00
11613361	34949920	23826271	27	1	8/11/2117 17:00:00
11616031	31503787	22076526	16	1	23/6/2155 20:00:00
11616687	36737788	29397878	67	1	26/11/2126 16:00:00
11616778	33990136	25531022	26.97	1	2/1/2163 01:02:00
11617629	30946989	27409048	616.67	1	25/5/2155 21:00:00
11620095	37091951	25331153	22.18	1	31/3/2183 13:49:00
11621360	33526114	24322608	55.5	1	9/9/2144 03:30:00
11622280	36713654	28516474	120	1	21/12/2156 18:00:00
11626035	39006342	22799466	283.35	1	24/6/2173 13:00:00
11633230	37460602	20946201	39.5	1	8/3/2129 04:30:00
11635995	36282564	23667167	35.17	1	15/3/2167 09:00:00
11636652	34134184	20274272	89.12	1	3/7/2159 14:53:00
11638303	30019367	25053659
11639347	36453823	24125111	6	1	16/9/2147 14:00:00
11642460	33913504	29612267	65	1	15/10/2149 15:00:00
11642809	35967314	26066020	51	1	24/4/2116 13:00:00
11645509	31718413	24243040	31	1	28/11/2180 13:00:00
11647150	33610519	25021798	52	1	27/3/2159 18:00:00
11649378	31206864	25934959	42	1	8/10/2156 06:00:00
11651571	36915920	26450907	45	1	12/7/2206 12:00:00
11652381	34922339	23299242	1.72	1	11/7/2143 20:17:00
11654069	37433494	20020317	27.33	1	13/3/2181 12:40:00
11654447	34933915	26145453	218	1	20/8/2184 16:00:00
11654592	30616217	22290770	18	1	29/1/2121 13:00:00
11655904	38016420	26830941	78.3	1	25/3/2169 09:00:00
11659054	36023087	21553343	26	1	8/10/2132 10:00:00
11666182	32828694	24173845	7.6	1	10/9/2133 12:24:00
11666315	34279325	23911356
11668452	30721263	21400255	424	1	10/7/2138 00:00:00
11670352	39782622	26307293	77	1	29/6/2134 15:00:00
11671794	30288245	23899762	49.48	1	30/11/2163 18:57:00
11676070	36106457	28802155	24	1	23/5/2132 12:00:00
11676232	33588812	24542367	85.03	1	9/1/2114 02:58:00
11680360	38725145	24537373	94	1	27/3/2128 18:00:00
11681010	39279281	23407541	11	1	19/3/2116 20:00:00
11683110	32690648	26385000	134.2	1	6/5/2114 21:00:00
11685620	37150874	24979378	48	1	4/1/2126 14:00:00
11686629	30927264	26188372	19.27	1	18/7/2123 16:44:00
11688706	33065950	27319681	28.27	1	2/8/2112 11:00:00
11689298	39736908	20106183	98	1	21/9/2133 20:00:00
11692282	30987723	24005826	22.22	1	28/7/2167 15:32:00
11693603	31506062	26983924	65.77	1	22/4/2151 04:45:00
11695880	31690388	26326357	110.38	1	26/10/2144 17:37:00
11696577	33267085	22739413	23.12	1	7/8/2171 21:49:00
11696880	35419815	29149362	64	1	30/4/2203 00:00:00
11700242	31337954	20559558	60	1	29/3/2143 22:00:00
11703451	32342095	27237979	30.5	1	13/3/2158 16:00:00
11710154	36777551	23118722
11711020	36657275	22050846	92.68	1	3/5/2175 12:00:00
11713205	35171466	27636368	292.58	1	6/1/2116 21:25:00
11713970	34275579	25598069	93.35	1	25/5/2144 12:45:00
11717909	38947769	22377259	10.62	1	12/9/2129 21:23:00
11719852	33323669	29694624	41.42	1	24/10/2125 18:35:00
11720443	39887163	23687711	227	1	3/12/2121 17:00:00
11722368	33425416	20277982	235.47	1	12/11/2121 13:02:00
11723660	31629866	27493057	60.92	1	11/9/2129 21:51:00
11724157	37238940	27527386
11725209	30799292	23130948	118.15	1	4/3/2137 21:51:00
11729508	30692905	24232717	25	1	24/3/2159 02:00:00
11730422	35260056	29679593	50	1	7/9/2203 10:00:00
11735934	37731954	21635610	132.43	1	3/7/2138 22:34:00
11737268	34053163	20044900	98	1	2/7/2175 12:00:00
11740173	39657226	26527736	37	1	9/11/2172 19:00:00
11742505	37723752	24067631	136.02	1	5/5/2182 06:59:00
11743730	35557594	24159911	20.72	1	3/6/2152 15:17:00
11744921	36921463	20157596	138.4	1	1/5/2163 12:45:00
11745291	38121875	22270906	153.5	1	23/4/2120 02:30:00
11746096	31251562	23762829	39.68	1	15/5/2148 20:19:00
11748036	31159323	27197593	32.52	1	24/11/2124 00:29:00
11749745	34960130	22185139	5	1	14/1/2125 11:00:00
11749991	33701183	20503367	31.62	1	14/2/2119 20:23:00
11750652	38196129	26088164	44.4	1	30/3/2158 06:00:00
11751250	30455080	27954417	363	1	9/9/2149 17:00:00
11751604	31405563	22228575
11755038	31828751	28415181	190.02	1	8/11/2180 22:42:00
11756467	32721770	20763537	34	1	18/7/2172 20:00:00
11758759	35379890	24271718
11758767	38895487	20892946	85.8	1	2/3/2170 02:12:00
11760104	33704129	22651141	3.5	1	24/9/2181 15:30:00
11766776	37378627	24041934	13.85	1	14/7/2111 15:49:00
11771928	32027486	28233556	73	1	24/6/2126 11:00:00
11772764	37396212	20164436	210.82	1	25/4/2156 18:07:00
11773815	37495373	24708516	175.45	1	12/2/2142 15:33:00
11775739	32513771	28052837	49	1	23/8/2113 20:00:00
11779144	32688420	26842916	99.8	1	18/7/2168 21:12:00
11783844	31924319	23699299	9	1	20/10/2153 09:00:00
11786916	32421453	29721885	300.57	1	7/6/2174 15:00:00
11790625	38419757	27303741	41	1	15/5/2129 15:00:00
11790974	34450827	27152376	31	1	17/10/2133 08:00:00
11791996	38392221	21896053	259.75	1	15/7/2189 03:30:00
11798125	36112143	25722979	43.57	1	21/11/2164 12:26:00
11798951	33915658	27442617
11800620	32642587	26343739	60	1	21/4/2161 04:00:00
11801290	39880553	26914099	27	1	6/1/2176 16:00:00
11804278	37087219	25818525	105.48	1	8/12/2162 04:00:00
11807282	34682025	21088346	104	1	22/8/2140 08:00:00
11809548	36638286	20495053	130.07	1	15/10/2125 13:26:00
11813741	33337588	25362108	30	1	7/7/2121 14:00:00
11814428	33604891	20298410	86.8	1	22/1/2142 11:00:00
11815589	36438264	25170947	401.03	1	8/8/2124 16:12:00
11815711	37356974	25286004
11818101	34988733	24650524	205.9	1	12/9/2162 14:06:00
11818861	32982767	28171946	43.6	1	8/8/2113 00:00:00
11823667	35808399	21859660	17	1	19/6/2155 13:00:00
11826223	37854016	25318530	40	1	8/10/2194 00:00:00
11826880	37101251	27658232	105.98	1	13/7/2141 06:01:00
11833490	36944842	24250735	12.17	1	13/3/2167 23:50:00
11833822	31344543	29407576	17.03	1	3/10/2130 21:00:00
11841264	39325068	28814365	33.07	1	24/10/2119 10:56:00
11843475	32821521	29756945	392.48	1	28/5/2171 14:16:00
11845306	32010664	20220008	90.22	1	2/1/2198 18:00:00
11847456	36341670	20986748	234.42	1	24/10/2176 08:24:00
11848123	33113616	22315540	133	1	3/8/2164 03:00:00
11848398	33062616	25116378	161.5	1	20/2/2121 18:30:00
11848597	31471562	23921396	50	1	4/5/2182 14:00:00
11848711	35794169	23127704	34.05	1	16/4/2167 12:57:00
11851424	37247200	20941740	53.12	1	21/5/2144 15:25:00
11853440	39384070	24075090	8.6	1	8/1/2187 19:24:00
11854310	37734384	21295160	179.6	1	30/3/2183 08:00:00
11855128	37906662	22286177
11855285	38932927	25329326	111.45	1	29/1/2163 18:00:00
11855580	34712890	26772968	64	1	27/6/2132 01:00:00
11857113	37671492	25596807	31.03	1	26/12/2167 12:58:00
11857739	39120208	22896266	33.45	1	24/4/2152 14:00:00
11858497	36980734	24644178	224.13	1	12/12/2159 21:30:00
11860416	38999212	21362041	67.9	1	10/7/2164 20:06:00
11861017	36014877	27162817	1104	1	15/3/2189 16:00:00
11861582	35689140	27370071	114	1	12/6/2119 18:00:00
11862609	36431815	24520072	92.95	1	21/9/2175 19:03:00
11862758	33825848	26654098	41.57	1	28/11/2160 20:26:00
11863318	39917784	24018048	89.52	1	1/10/2172 23:31:00
11863409	31580087	21905130	157	1	1/9/2125 22:00:00
11865051	31383849	29848229	37	1	24/1/2145 02:00:00
11868631	36225323	20901686	17.25	1	9/7/2147 18:45:00
11872769	37114610	27910944	0.25	1	27/8/2165 10:45:00
11877319	33032770	26087006
11880433	34276548	28764595	332	1	8/3/2115 16:00:00
11881943	31685619	29671762	63.33	1	21/8/2128 16:40:00
11882307	32098871	27570239	18	1	24/12/2121 13:00:00
11885709	34233737	23858331	14.5	1	25/2/2146 05:30:00
11886174	31350679	25997960
11889804	35001634	20805684	25.37	1	5/5/2177 15:09:00
11890210	39719143	21770751	26	1	1/9/2134 10:00:00
11890400	31406980	22137537	82.25	1	14/4/2151 17:45:00
11895151	36147922	28452803	102	1	21/2/2181 00:00:00
11897489	39948700	28241223	59.45	1	5/5/2148 08:00:00
11898134	30823916	29097577	32	1	29/4/2137 08:00:00
11898950	35601688	21308802
11900074	33035558	24138768	39	1	15/2/2135 16:00:00
11901952	34765614	25514083	163.68	1	30/10/2156 12:16:00
11905228	32694491	29825296	113	1	26/6/2165 15:00:00
11906675	35975788	28311308	78.5	1	5/1/2164 21:30:00
11908254	33392501	26454021	112	1	19/7/2135 17:00:00
11913203	31513908	29758537	447.72	1	27/9/2149 20:00:00
11914102	32730147	23174204	36.73	1	18/2/2189 20:00:00
11914994	32483786	22339820	73	1	30/10/2151 15:00:00
11916661	38226531	28256458	28.55	1	30/1/2153 15:59:00
11918408	38584152	21400352	32.15	1	4/5/2135 07:51:00
11918851	32003785	26260060	52	1	6/1/2129 20:00:00
11919347	39156401	28606369	112	1	29/8/2196 00:00:00
11919942	36211786	25651238	27.5	1	20/3/2120 05:00:00
11921391	34511936	21048337	156	1	17/2/2122 12:00:00
11922236	30139512	27021287	5.5	1	25/5/2150 04:00:00
11924230	38269083	25215676	15.77	1	31/7/2151 12:25:00
11925673	37886887	25187492	52	1	5/3/2176 03:00:00
11928413	38709217	23026285	86.27	1	20/12/2136 07:00:00
11928692	34070963	22384987	164.67	1	8/12/2179 11:00:00
11929015	38306813	20092679	105.93	1	9/4/2166 16:00:00
11929342	37667061	20468228	22	1	7/7/2171 15:00:00
11929374	36323560	26527023
11931055	35733024	23059261	37.47	1	22/3/2180 22:42:00
11934114	32660163	21617583	98.3	1	7/4/2136 16:42:00
11934244	32775687	21430317	1	1	25/10/2131 18:00:00
11935767	32127522	20131492	28.3	1	7/10/2122 02:42:00
11936095	37766413	22063658	28.37	1	26/11/2188 04:38:00
11937809	35589858	22536779	48.75	1	12/1/2127 11:15:00
11939591	35983563	27853033	124.23	1	7/12/2188 15:46:00
11941242	31986262	20712112	80.63	1	25/5/2172 19:22:00
11941849	39280216	23469254	96	1	4/6/2135 00:00:00
11941997	38153169	20807214
11942193	31707457	21139779	13.18	1	4/12/2173 19:00:00
11942901	34082277	24615963	118.87	1	3/5/2138 01:08:00
11943609	36177104	28014396	250.5	1	21/11/2142 00:00:00
11944882	36397270	20673408	40.87	1	24/5/2137 16:08:00
11948874	36784076	21608544	97.5	1	17/9/2144 14:30:00
11952155	33908074	20248182	71.67	1	2/3/2137 11:20:00
11953725	36865388	24705116	118.23	1	12/2/2167 17:00:00
11954120	31711050	26838248	155	1	26/6/2127 05:00:00
11955908	36967103	25337372	22.73	1	5/2/2151 21:00:00
11956852	35097237	21559999	122.82	1	3/1/2174 15:00:00
11958726	34483718	24320913	177.8	1	7/1/2118 00:00:00
11963916	35803434	20800519	43	1	7/5/2155 11:00:00
11968677	31461238	26843103	58.55	1	5/3/2184 05:27:00
11968982	31736070	29455708	19.9	1	5/5/2186 02:00:00
11972365	32389159	24962721	39	1	30/10/2197 22:00:00
11973138	36462988	21928200	24	1	31/10/2161 12:00:00
11973496	37654828	23005180	8	1	30/7/2176 20:00:00
11974151	31685501	22782098	8.87	1	29/6/2152 06:08:00
11974898	39749738	27328245	22	1	14/12/2113 10:00:00
11978586	31366537	28914703	18	1	4/9/2115 13:30:00
11981568	37524325	25657883	41.57	1	14/1/2139 23:00:00
11984647	36560987	25146721	789.5	1	24/3/2128 18:30:00
11984732	35701049	28130574	165.27	1	26/5/2120 18:44:00
11984981	34693433	21232275	239	1	29/2/2112 20:00:00
11985307	39549022	27901619	197.62	1	6/1/2172 21:23:00
11985436	30538065	22717922	189.8	1	14/1/2165 19:00:00
11989263	31272108	29644625	131.17	1	14/8/2178 14:50:00
11990000	39470947	25805051	21.78	1	29/1/2183 14:13:00
11990423	39220558	28358146	64.25	1	18/8/2190 21:45:00
11999473	30949577	23601463	3.6	1	2/10/2155 08:43:00
11999829	31088270	21550896	79	1	9/3/2163 17:00:00
12002285	30023732	20686506	133	1	30/12/2191 20:00:00
12003679	32216303	20269227	50.85	1	23/3/2125 13:09:00
12004925	30131457	20834086	49.62	1	23/10/2184 17:23:00
12005748	32254249	28946354	26.32	1	29/6/2146 05:10:00
12006266	37739261	29395258
12008689	30777833	23536032	16.23	1	16/10/2192 15:46:00
12008763	36030807	20975592	260	1	13/8/2178 16:00:00
12009089	37535507	24580936	4	1	23/8/2147 16:00:00
12009262	36173319	27779976	8.92	1	6/4/2115 23:05:00
12010510	37955424	22239499	13	1	5/9/2134 11:00:00
12012037	32755455	27436285	15.37	1	6/6/2201 12:38:00
12013634	31889518	29813863	69.88	1	7/9/2139 14:23:00
12014968	31929757	20449658	25.08	1	30/1/2180 02:55:00
12017899	33969290	21273211	66.37	1	28/7/2188 16:38:00
12018901	33835036	24419715	27	1	11/5/2131 13:00:00
12019706	32302734	29822163	23	1	17/1/2127 11:00:00
12019898	36550047	28261248	108	1	6/11/2127 11:00:00
12023279	37322914	20957205	29	1	13/1/2167 14:00:00
12024697	39213677	28185460	74.82	1	8/3/2111 21:11:00
12025783	31256032	26978470	31	1	10/4/2141 09:00:00
12026338	38194201	28548230	70	1	11/1/2172 15:00:00
12026801	30912185	21494623	123.22	1	1/7/2179 12:47:00
12027770	36195420	24910251	19.5	1	13/7/2171 13:30:00
12027791	32754293	21266630	57	1	20/1/2178 19:00:00
12031835	39538450	22353639	92.48	1	14/7/2131 13:31:00
12032239	37067338	20787944	95.18	1	10/12/2174 10:49:00
12032310	35324289	20460006	45	1	16/3/2139 01:00:00
12035547	36502040	22949017	30	1	16/5/2128 11:00:00
12036721	34269559	24443695	1491.08	1	30/6/2147 21:00:00
12039815	36131579	28018038	33.48	1	4/9/2122 18:31:00
12041021	35055920	29873530	59	1	20/11/2155 02:00:00
12042044	36281872	25549760
12046458	33367690	27871535	86.5	1	25/8/2130 14:00:00
12048744	34888345	22719243	5.43	1	18/12/2186 04:00:00
12051291	37667136	21697602	125	1	27/9/2185 10:00:00
12051619	34711364	24799933	80	1	8/11/2167 12:00:00
12052290	32108513	26329505	24.75	1	12/10/2117 15:15:00
12052446	33901263	29862793	70.02	1	13/10/2165 20:17:00
12053896	30085094	22623077	117	1	14/3/2196 15:00:00
12059353	39022933	26142813	33.5	1	14/8/2173 03:30:00
12062838	30388942	28221111	52	1	24/6/2154 16:00:00
12063494	33748104	24424749	23	1	7/6/2161 17:00:00
12065081	33897581	24571829	153.02	1	16/6/2125 21:00:00
12065818	33953043	26279042	26	1	1/9/2118 13:00:00
12067437	32649676	24033717	42	1	31/7/2195 21:00:00
12069807	34393729	23002597	16.92	1	26/1/2115 14:45:00
12072078	30289878	27802190
12074099	34109118	28876759	2	1	8/9/2152 17:00:00
12078677	39654351	27542125
12078788	31517388	25339027	90.93	1	27/4/2152 13:04:00
12082080	34973201	28779424	39	1	5/11/2121 20:00:00
12088187	38010446	25762397	34.37	1	20/3/2146 09:38:00
12090944	39180740	25182422	21	1	28/5/2191 00:00:00
12091055	32791762	23967928	177	1	28/11/2166 03:00:00
12091229	34971474	25122052	190.73	1	17/8/2112 21:30:00
12092059	31201544	22315785	3	1	14/10/2118 11:00:00
12093479	37399603	21668352	67.8	1	16/12/2182 20:12:00
12095158	36298400	26561933
12097503	34426196	29193088	94	1	25/6/2141 12:00:00
12098619	37288057	22484747	88.95	1	18/4/2144 06:03:00
12098908	38922278	20146975	26	1	19/9/2134 19:00:00
12100624	35303105	20118208	238	1	28/2/2157 14:00:00
12101596	34488264	27563538	19.4	1	16/9/2129 12:00:00
12102463	33013986	21730447	81	1	16/2/2127 19:00:00
12104056	34840365	26262933	149	1	2/2/2128 11:00:00
12105240	31038811	22431984	5	1	2/2/2195 23:00:00
12106780	37081503	25661012	37.47	1	4/2/2110 15:16:00
12107794	32711341	28768562	129.98	1	24/7/2165 22:45:00
12109423	36569840	22810550
12115766	37168356	29677071
12115786	39343601	25210449	167.83	1	20/3/2150 12:10:00
12116228	30958024	20421390	51	1	2/2/2122 16:00:00
12116468	37466707	29107505
12117555	34247818	25128945	67	1	19/5/2153 05:00:00
12118394	30340472	24846102	282	1	27/6/2114 22:00:00
12118886	34525851	23476543	90.6	1	4/3/2174 13:24:00
12119271	35601694	27021523	90	1	24/11/2149 18:00:00
12125068	37101188	27334235	21	1	2/5/2151 11:00:00
12126153	32025347	25008439	313.93	1	12/1/2129 19:00:00
12130785	36423135	23878621	143	1	17/1/2167 01:00:00
12133540	34200062	28203970	205	1	26/6/2122 23:00:00
12133624	32269247	21052892
12134620	31156233	25109179	46.97	1	20/10/2124 23:00:00
12135968	30765759	28976865	20	1	5/8/2156 14:00:00
12137011	37556735	26613155	1	1	11/2/2174 11:00:00
12137322	30928501	23312997	2.28	1	28/3/2125 22:00:00
12138413	33986849	20487557	31	1	14/1/2154 09:00:00
12138569	30407507	26469100	297.4	1	12/10/2124 17:13:00
12138637	31434650	23008526	31.17	1	28/9/2162 08:50:00
12141075	38303429	26614604	21.68	1	21/10/2156 11:19:00
12142332	30098344	23601345	114.28	1	28/1/2150 13:00:00
12146647	37788473	22681945	46.92	1	20/1/2179 15:00:00
12146951	30297632	23968046	312	1	23/12/2169 00:00:00
12148208	39631432	20711803	17.78	1	8/11/2182 23:47:00
12148813	31526440	26806636
12149070	30129989	26440183	63	1	6/7/2160 20:00:00
12155780	30228591	20253357	48	1	22/8/2138 16:00:00
12162878	39763799	23407307	85	1	11/5/2126 15:00:00
12165375	37478587	21994000	69	1	5/12/2133 14:00:00
12165964	36637683	29176015
12167722	35965699	25273366	151.15	1	24/8/2153 04:51:00
12168108	31993929	21416886	18	1	10/10/2175 14:00:00
12168342	33027490	28472337	47.25	1	3/12/2154 20:45:00
12168956	31896651	28797758	47.52	1	2/5/2183 20:00:00
12171157	33396802	20862342	91	1	22/7/2151 09:00:00
12171609	30303379	29198517	31.53	1	7/4/2153 12:28:00
12173850	35157353	20376084	393	1	13/9/2164 12:00:00
12174123	39234921	21629599	39.63	1	17/11/2121 04:22:00
12175660	33235126	27201770	5.02	1	5/2/2181 02:59:00
12176861	34739514	24306529	49.77	1	3/2/2170 09:10:00
12179057	33430379	23530529	15.68	1	15/10/2139 20:19:00
12179786	35537617	20766427	21	1	14/1/2157 18:00:00
12180060	31983030	27524688	37.33	1	25/2/2134 19:04:00
12182445	33152667	24699051	39.7	1	6/4/2145 20:18:00
12183617	30849103	23817758	248.85	1	1/10/2140 02:35:00
12190096	30271151	24347835	216.88	1	22/7/2182 03:00:00
12191469	30350836	26625297	52.87	1	15/5/2171 15:08:00
12192070	34556798	27274196	376.75	1	3/12/2134 11:15:00
12195625	32327303	26097535	23	1	26/9/2120 17:00:00
12196601	37735936	27605128	8.98	1	19/5/2177 23:01:00
12199299	34342355	25432368	171.48	1	11/11/2194 18:00:00
12199669	35079078	24103969	86	1	9/10/2144 09:00:00
12205567	34867699	25044344	35.32	1	31/5/2136 08:41:00
12206478	38238798	27511830	55.8	1	18/5/2138 21:12:00
12213423	36683831	25793222	615	1	3/3/2134 22:00:00
12215883	32622442	20438204	103.17	1	15/10/2144 12:00:00
12216053	36081927	27049561	17.08	1	6/12/2126 02:55:00
12217232	33757772	25600836	85.53	1	2/7/2117 22:28:00
12220967	36943264	25320715	21.55	1	3/1/2134 08:00:00
12232105	33508981	21709321	106.37	1	18/3/2128 14:00:00
12232497	30549127	24065727	177.25	1	12/10/2110 13:00:00
12237164	35217866	28677881	467.6	1	19/4/2111 18:10:00
12237223	39817695	23123534	291.52	1	9/10/2146 17:00:00
12240787	35856956	20581436	57	1	3/1/2186 09:00:00
12245786	35344490	23183502
12246387	37352046	26489510	200.65	1	27/6/2174 14:00:00
12249989	39432943	24817845	43.38	1	1/12/2180 22:37:00
12251584	38574564	27251620	19	1	3/8/2173 13:00:00
12254325	35489747	26264940	38.87	1	26/4/2123 20:55:00
12255381	33227956	25132551	117.58	1	20/10/2125 10:25:00
12261942	30091074	27833669	50	1	19/3/2187 22:00:00
12264134	37673110	25257503	9.42	1	6/3/2110 02:35:00
12264178	35268786	22944655	26.38	1	13/7/2112 00:37:00
12267312	34842620	25913397	105.68	1	10/9/2123 20:00:00
12270760	30253983	23606314	92	1	24/12/2177 23:00:00
12271405	31123892	23208095	26.72	1	7/5/2157 21:17:00
12272152	32605963	27744760	42.52	1	11/10/2134 21:58:00
12275003	39992247	22562812	16	1	15/8/2182 12:00:00
12279154	37638491	24407095	69.78	1	22/5/2125 18:13:00
12279260	37489187	24410156	29.45	1	22/10/2193 15:25:00
12279729	39146539	22579957	83	1	8/7/2157 18:00:00
12281187	38838420	20293184	608	1	31/10/2165 00:00:00
12282667	35575764	29332207	189.93	1	27/9/2140 16:00:00
12283987	30228811	29417806	318.42	1	25/8/2132 17:00:00
12284549	30787261	21553565	44	1	22/10/2185 16:00:00
12284553	37713469	29916605	65.2	1	13/9/2158 20:15:00
12284965	32820703	23845863
12287332	38532085	23408562	56.8	1	1/11/2199 23:12:00
12288757	39924731	23908773	76	1	2/4/2144 14:00:00
12288988	31176570	27667597	110	1	17/9/2143 18:00:00
12289074	31544530	23635485
12293804	36117858	25033920	24.25	1	27/6/2125 20:00:00
12293903	38527092	25422096	65	1	17/9/2187 15:00:00
12301303	33999771	24600721	207.72	1	13/6/2180 20:17:00
12305811	30294009	21796125	16.23	1	15/11/2133 16:46:00
12306690	34539052	20473676	147.67	1	12/1/2143 00:48:00
12306709	37645980	23148186	994	1	16/4/2141 19:00:00
12307948	39938054	21770096	6.73	1	11/2/2155 21:16:00
12312578	39836312	26132386	82	1	15/9/2180 03:00:00
12315453	32013112	24388774	177	1	24/7/2142 15:00:00
12315554	35613530	28388009	5.22	1	5/9/2157 17:02:00
12316990	35178076	22158922	49.4	1	21/1/2150 09:00:00
12317110	34995591	20726045	239.37	1	12/12/2159 20:38:00
12317948	30093352	27505947	70.25	1	13/9/2173 17:45:00
12323119	33906089	25135506	178.5	1	6/1/2145 19:00:00
12323226	31761596	25102119	136.2	1	11/4/2131 19:48:00
12323237	37752339	21193747	215.28	1	11/1/2162 08:00:00
12323804	33686033	24357701	27	1	16/11/2143 13:00:00
12323950	32907994	23735700	356.95	1	22/6/2166 21:33:00
12325110	31590699	20353206
12327429	37161595	28630214	29.33	1	15/10/2173 03:29:00
12327719	30436857	27211898	14	1	9/2/2120 22:00:00
12327858	34332620	24722783
12327925	39516850	21387685	52.37	1	4/6/2144 15:38:00
12330000	31316192	28807718	61.22	1	15/4/2162 12:52:00
12336678	30559320	24578993
12336968	34397134	25999795	104.9	1	14/10/2168 11:06:00
12339611	32020844	28924038	22.67	1	3/12/2153 17:20:00
12341414	34792777	23270661	64	1	12/11/2126 20:00:00
12341427	32398002	26489027	76	1	20/1/2111 08:00:00
12345974	38426368	20109974	31.83	1	1/5/2111 14:00:00
12350108	30417737	24385273	89.83	1	14/9/2158 16:10:00
12350277	38775437	24740701	79	1	21/2/2173 15:00:00
12351481	35768926	26990081	30.95	1	22/4/2184 01:03:00
12354123	38244191	21143130	103	1	21/3/2116 05:00:00
12355261	35918219	22414017	80	1	5/5/2173 20:00:00
12356016	35186004	23783887	64	1	27/1/2151 06:00:00
12357296	35799678	23386436
12358492	35027378	28647891	40.4	1	1/11/2161 23:36:00
12362110	34602935	21214880	93	1	4/4/2117 23:00:00
12362492	35185026	27804290	84	1	30/1/2158 04:00:00
12363907	30488112	23419751	19	1	3/8/2160 11:00:00
12365954	31130557	23607155	14	1	18/1/2111 20:00:00
12366309	30591773	28182843	259.63	1	29/12/2145 04:45:00
12367301	31341511	20991932	53	1	5/12/2187 11:00:00
12369221	33125747	20877125	34.03	1	20/9/2171 05:58:00
12371641	34200986	28803063	147.43	1	3/12/2179 01:00:00
12373301	35771934	26823681	18.82	1	21/9/2136 21:11:00
12376118	31871361	23882377	118	1	10/8/2133 22:00:00
12376697	35978055	21356511	78.27	1	19/10/2201 00:44:00
12382393	36200772	21572034	156.33	1	21/10/2126 18:21:00
12384056	30079934	21865204	103	1	4/12/2146 09:00:00
12384428	31616659	27595109	283.25	1	11/7/2175 05:00:00
12387979	35002103	26821292	56.78	1	8/2/2172 19:13:00
12388358	36961133	25326700	119.95	1	25/1/2153 08:03:00
12388732	30960288	26592796	17.72	1	8/12/2185 16:00:00
12389739	38913055	28561509	28	1	14/9/2143 12:00:00
12391240	30719311	23914509	182.55	1	29/12/2143 05:27:00
12391461	30086627	22682947	86	1	21/8/2127 20:00:00
12394354	39295273	26511191	9.52	1	19/8/2153 11:20:00
12394964	38209602	25874218	33	1	29/5/2144 07:00:00
12395381	32276945	26583115
12397993	38541129	27720138	186.47	1	31/3/2122 20:57:00
12400695	37788644	21668402	43	1	15/4/2121 13:00:00
12406333	35170268	26048147	133.48	1	21/8/2191 16:31:00
12406522	39626765	21370244	618.75	1	4/3/2144 11:00:00
12407111	34221037	24691841	20.05	1	19/3/2110 16:00:00
12412352	30381827	22248040	81	1	27/10/2123 00:00:00
12412595	30711021	24429945	47.22	1	6/1/2111 15:30:00
12413668	38714918	29749194	23	1	4/2/2169 21:00:00
12420873	33030114	21393839	9.85	1	30/1/2141 03:00:00
12424248	32530313	26568325	21.05	1	30/6/2130 17:57:00
12426684	35928681	27375368	43.78	1	8/9/2189 12:13:00
12426859	38808939	28661870	24.17	1	20/1/2132 19:50:00
12427936	35235615	28035197	62	1	29/8/2135 02:00:00
12427999	31645452	21549617	45.4	1	24/1/2189 02:20:00
12430647	31146615	25808717	258.5	1	21/7/2179 11:30:00
12432912	31416584	29383079	24	1	7/7/2180 09:00:00
12435748	39474246	24996065	143.75	1	14/6/2177 17:00:00
12437680	31262924	28617744	77	1	22/5/2183 11:00:00
12439188	34345167	27857382	149.02	1	23/5/2161 17:59:00
12439733	34043429	24739503	45	1	23/5/2113 23:00:00
12440182	32338401	22775253	73	1	20/9/2157 14:00:00
12441373	39210235	22878799	5.88	1	6/6/2181 22:07:00
12442684	34678414	20791333	76.35	1	11/5/2135 20:00:00
12449161	35046095	20129736	47	1	22/9/2129 12:00:00
12451556	38812621	27487834	40.43	1	9/7/2123 02:34:00
12451789	35231819	26650166	51.1	1	21/1/2173 07:00:00
12453158	30775991	23019309	27.7	1	8/2/2119 16:18:00
12454546	39362482	24540175	138.25	1	8/8/2139 20:30:00
12455327	30128862	24654699	24	1	5/10/2170 20:00:00
12457334	37734821	26505025	30.92	1	20/12/2140 21:05:00
12458131	37431057	20353775	344.78	1	27/4/2185 01:00:00
12458842	31191522	26788757	88	1	3/5/2145 12:00:00
12459135	31610804	21143497	38.88	1	12/12/2123 14:07:00
12461386	32672921	25988360	152.92	1	18/3/2185 08:05:00
12464071	38519468	20103175	32.48	1	30/5/2186 17:31:00
12465510	36024337	28621042	25	1	25/2/2152 20:00:00
12466651	31188550	27970151	176.92	1	15/6/2182 16:05:00
12468629	33044568	28035030	121.83	1	4/11/2165 22:10:00
12468914	39119590	27091787	51.23	1	4/9/2156 04:46:00
12470669	34783134	23761369	73.12	1	21/1/2189 01:40:00
12474402	35686350	27211588	40.05	1	25/9/2137 19:57:00
12475195	32500877	21538556	70.32	1	1/1/2184 06:56:00
12476539	32456894	28961191	44.05	1	15/5/2193 17:00:00
12478288	39669500	26408611	6.13	1	12/11/2114 21:52:00
12478986	32473497	22363408	122.62	1	6/5/2186 06:23:00
12486920	31503786	28817749	81.47	1	12/6/2140 06:32:00
12489365	32439842	22439355	25	1	17/11/2131 15:00:00
12490029	33759728	26495589	35.98	1	20/1/2180 04:01:00
12491257	31012809	22429534	29	1	8/4/2175 23:00:00
12492737	37934458	27261448	695.12	1	24/8/2156 11:53:00
12494849	30538506	23976965
12495837	33244962	20329436
12498929	39889231	24311008	16	1	8/2/2145 12:00:00
12501221	33052217	23585724	64.63	1	2/5/2122 23:42:00
12501269	39730220	26490281	21	1	23/1/2138 11:00:00
12501281	36930789	26210891	99.5	1	28/5/2171 20:30:00
12501907	30080467	25355884
12502220	37565086	21737102	33	1	19/8/2164 19:00:00
12502618	31896199	21309626
12503812	38910275	24750480	36.83	1	29/4/2141 23:40:00
12509458	39881731	27037081	11.75	1	23/7/2171 20:15:00
12509843	38133194	25317700	26	1	12/7/2168 21:00:00
12510515	31777928	23085386	43.2	1	23/7/2165 16:48:00
12513827	35216839	20812909	18.13	1	29/2/2184 15:37:00
12515381	33358048	28178107
12517472	37578897	25351016
12519699	33321724	28579091	780	1	23/5/2179 00:00:00
12527525	35176022	21024648	79.63	1	25/1/2171 19:00:00
12528229	30179123	21687131	62.4	1	23/4/2173 22:36:00
12529216	35757337	28780569	27.5	1	30/7/2142 12:30:00
12529718	32779096	21246172	124.5	1	3/3/2118 17:00:00
12531837	35143097	26598122	32.3	1	8/12/2147 17:47:00
12532356	35842948	26083505	74.08	1	28/6/2118 17:55:00
12534701	31571487	26402799
12540572	37506514	28490788
12544417	37684007	24507287	24	1	6/12/2181 14:00:00
12545126	37481859	28001831	21.43	1	6/11/2187 15:00:00
12546139	31445441	25086184	115	1	27/5/2120 16:00:00
12548159	31436892	27406580	67.9	1	7/9/2122 18:00:00
12550948	34596698	21433981	24.88	1	18/2/2125 03:07:00
12552963	31686976	27638585	35	1	26/6/2156 00:00:00
12553113	33997173	21570112
12553153	32998024	22383013	30.52	1	7/12/2147 13:00:00
12554828	32771974	24302523	51	1	15/3/2133 13:00:00
12558079	38373091	24123902	34	1	20/2/2113 12:00:00
12562784	39473177	20312200	137	1	16/11/2138 18:00:00
12563661	34318000	20281267	25	1	19/2/2140 15:00:00
12570365	36900060	29596358	44	1	18/7/2152 20:00:00
12570381	35412416	21903132	752.33	1	5/1/2163 21:00:00
12574665	30502427	25787348	17.73	1	14/11/2139 09:16:00
12575539	35314606	24106190	26	1	11/1/2129 20:00:00
12576264	35650920	28639614	43.52	1	30/8/2143 18:00:00
12578079	32764204	20957776	82.5	1	3/2/2184 01:30:00
12578742	37257739	26490106	129.78	1	3/6/2123 13:13:00
12579469	33173611	20547939	57.23	1	5/10/2188 02:46:00
12583923	38267635	24795186	51.08	1	19/7/2155 02:00:00
12588040	37319283	23173225	44.18	1	31/5/2134 21:19:00
12588901	30552161	29256390
12590117	36429336	25059932	303	1	7/4/2142 21:00:00
12591968	37467441	29980726	31.45	1	27/6/2132 21:41:00
12597139	36376536	20033219	70	1	30/5/2178 14:00:00
12598727	34204437	28376297	197.25	1	19/4/2189 03:24:00
12600095	30379671	29010056	68	1	14/8/2135 20:00:00
12601474	34488757	20931771	562.33	1	15/2/2131 14:10:00
12602264	36479787	28818453	0.5	1	16/5/2154 13:30:00
12603903	33660196	22292234	32.42	1	6/12/2185 04:00:00
12603962	34081091	28821789	104.2	1	16/6/2135 01:00:00
12605716	36876883	20381058	144.92	1	4/7/2111 19:05:00
12605824	35532991	28552933	4	1	7/1/2160 12:00:00
12606407	31075621	20429379	25.1	1	28/11/2117 19:56:00
12611824	33856536	22999606	35	1	3/3/2147 09:00:00
12611869	34877105	25414972	33.38	1	11/5/2189 11:37:00
12614351	35200432	25111133	67.12	1	13/5/2183 20:53:00
12616907	39996123	21185436	78.22	1	22/7/2134 02:47:00
12620320	34798564	26639405	148	1	9/4/2120 02:00:00
12620822	34292607	23412935	4.92	1	25/9/2186 03:05:00
12621660	38610393	22228593	84	1	25/3/2182 00:00:00
12623620	38927634	25039922
12624383	34377867	28004428	296.25	1	8/12/2173 12:00:00
12625430	35529313	24142270	57	1	19/9/2177 04:00:00
12626136	37245436	20070470	87.93	1	23/1/2158 06:34:00
12629682	37351040	29604149	35	1	23/9/2135 20:00:00
12631670	32290423	20495031	43.73	1	16/4/2191 00:00:00
12634741	34303572	29883191	3.42	1	27/11/2114 10:07:00
12634755	36738588	25987676	142	1	5/2/2183 14:00:00
12634966	39712772	28882890	39.32	1	27/10/2172 14:41:00
12636068	37556082	23341511	336.58	1	24/5/2149 20:00:00
12639945	39790736	29422845	58.23	1	26/9/2148 13:46:00
12640327	32659288	26382914	109.1	1	22/6/2125 12:54:00
12641866	34978142	25299854	167.47	1	22/11/2165 22:46:00
12642549	38376767	26070151	30.88	1	25/11/2146 13:07:00
12644640	33257984	26796408	215	1	5/12/2173 17:00:00
12646764	32694785	23512477	43.5	1	18/4/2142 12:30:00
12648027	39672801	22299865	119.62	1	11/3/2169 00:23:00
12648688	33729451	24735638	80.5	1	5/11/2117 15:00:00
12651069	31963689	27132336	57	1	14/1/2137 15:00:00
12654170	32028553	24301961	138.07	1	19/7/2183 10:00:00
12654858	38131394	22452405	40	1	1/9/2163 23:00:00
12655015	30243100	21178830	50.18	1	8/12/2180 13:49:00
12656352	37184074	26224034	53	1	17/10/2113 11:00:00
12660800	36196043	22501115	86	1	24/9/2122 20:00:00
12662086	34654152	22308049	16	1	18/11/2172 12:00:00
12663841	36338932	21813536
12663921	33547236	22376273	46	1	9/8/2142 18:00:00
12669413	35575976	21160206	46.85	1	3/7/2135 16:09:00
12671572	36048042	28385702	10	1	10/9/2184 14:00:00
12671705	35055267	24964983	95	1	26/10/2142 17:00:00
12673141	39921830	21284928	78	1	19/4/2131 06:00:00
12677040	39169498	22283090	120.55	1	13/7/2183 14:19:00
12678659	36547286	23586555	69	1	9/11/2116 19:00:00
12678882	33027324	27735536
12679486	32699652	24648277	107.33	1	9/12/2163 08:15:00
12680771	38553364	21684235	24	1	26/12/2121 16:00:00
12682844	35449561	28963969	65	1	11/6/2155 03:00:00
12683197	32225029	23772093
12683611	37711117	29734598	313.63	1	12/12/2116 23:00:00
12684652	35512760	23670917	256.85	1	12/7/2209 03:39:00
12684822	37924898	28115389	192.95	1	24/7/2135 20:00:00
12686139	33358455	23165687	147	1	23/12/2160 17:00:00
12686318	35410679	25196475
12688666	31263028	21577982	133.43	1	1/9/2151 19:50:00
12694700	31421727	27730764	150.02	1	29/4/2132 22:00:00
12695096	33550720	20892953	119	1	15/12/2187 17:00:00
12697277	36596869	24544068
12698729	35835048	28200332	71.63	1	8/5/2162 13:22:00
12699927	36084523	22651135	42.72	1	13/9/2124 05:15:00
12705048	33393580	22073798	69	1	14/8/2156 15:00:00
12705112	33771851	23877597	165	1	17/2/2151 11:00:00
12705612	34103183	24118022	53.03	1	9/10/2138 16:00:00
12707214	36495971	22872927	245	1	20/3/2158 22:00:00
12707710	39096583	23334059	71.82	1	25/2/2171 06:23:00
12707756	36226794	25399769	156.25	1	25/10/2165 13:45:00
12709418	39612812	24019808	129.18	1	14/10/2135 13:32:00
12710627	30370505	23118531
12710966	38426371	28618361	65.5	1	18/6/2136 18:30:00
12712015	34877691	29679500	93	1	2/6/2185 18:00:00
12713061	30500635	21328012	34.52	1	19/4/2180 08:29:00
12713791	32818257	21057642	37.25	1	31/1/2155 06:45:00
12714119	39569158	28852886	32.5	1	12/3/2182 23:30:00
12717101	37330368	24118811	87	1	11/6/2147 21:00:00
12719159	39989733	23682873	79.5	1	6/9/2120 14:35:00
12719524	30094370	20247441	64.58	1	12/3/2119 15:25:00
12719657	30828325	28801975	723.5	1	14/8/2147 03:00:00
12723597	36304176	28612481	58.15	1	7/12/2135 20:51:00
12723959	34932613	21918671	55	1	8/3/2112 01:00:00
12725946	32271607	27580248	39.22	1	7/4/2155 17:47:00
12729806	32497054	20571804	102.45	1	27/7/2133 09:33:00
12730395	33205204	26047064
12731298	38222687	28842526	43	1	18/5/2139 14:00:00
12734486	35300342	28158953
12736581	34491523	21926888	180.52	1	19/5/2150 13:00:00
12737402	33947679	29656929	90.13	1	10/1/2132 13:52:00
12739652	31577045	25978400	35	1	11/10/2110 08:00:00
12740948	38596980	26052133	102.27	1	24/3/2128 18:44:00
12741245	30449688	23410792	88.38	1	12/5/2127 15:52:00
12741325	35449267	20860534	41.53	1	25/1/2121 14:28:00
12744661	34611338	29913731
12746532	32911554	28922520	355	1	1/9/2177 17:00:00
12746653	31703996	22921065	215.87	1	18/6/2173 22:08:00
12751607	37987126	27373350
12752094	35503043	22741630	26.22	1	4/2/2141 22:15:00
12752572	31901798	27674406	73	1	17/9/2154 05:00:00
12753882	33327592	29849272	153	1	3/1/2130 06:00:00
12753907	34290467	27484831	216.5	1	23/6/2185 09:30:00
12754871	30256612	29291425	21.58	1	16/9/2112 20:17:00
12756525	34339688	20172092	22	1	8/8/2153 22:00:00
12757169	33411710	26989759	307.27	1	29/1/2160 01:00:00
12759241	33462738	26279428	23.05	1	9/4/2114 19:57:00
12762391	36178749	22395114	8.67	1	17/4/2148 16:00:00
12768940	36805192	21618403	78	1	24/3/2133 01:00:00
12773131	37774419	24669778
12775498	39580384	20678397	162.12	1	8/2/2110 17:53:00
12780478	30009505	28468774	254	1	2/7/2155 20:00:00
12782295	33708830	28711743	27.32	1	12/6/2174 12:41:00
12788091	36066057	27580197	161	1	17/10/2141 22:00:00
12789053	30389421	22234196	203.73	1	10/3/2146 15:47:00
12793001	32136714	24340187	97.85	1	25/7/2136 06:25:00
12793258	38613519	20784786	10	1	21/11/2119 06:00:00
12799029	33067786	25638854	9.42	1	16/5/2187 18:35:00
12799272	39931237	23669294	393.65	1	27/2/2186 12:00:00
12805198	37109161	27613078	34.67	1	19/3/2162 01:20:00
12805443	31586876	28711909	15	1	12/4/2165 17:00:00
12810752	34708203	28492080	168	1	27/3/2185 20:00:00
12814111	34071736	24560448	119.33	1	27/5/2153 20:40:00
12816320	30145276	29484661	32	1	5/7/2148 12:00:00
12816899	33170440	22567719
12816952	38999166	25833965	160.63	1	7/12/2182 07:22:00
12821625	31159916	27848569	96.28	1	21/6/2111 08:43:00
12822417	34028253	29370917	166	1	9/5/2134 22:00:00
12826995	32803587	22389954	67.18	1	21/1/2142 02:49:00
12828031	36596177	22875214	8.92	1	22/2/2164 19:05:00
12828050	39741900	21589904	7.7	1	26/10/2181 12:18:00
12834295	30909545	24254007
12834788	38714211	24092508	134.5	1	22/5/2152 18:00:00
12835204	36742211	29939761	112	1	7/8/2116 23:00:00
12837356	34162544	27495238	276.92	1	3/7/2147 21:00:00
12837948	34435255	20012163
12839207	33779251	21569644
12840146	33450222	21034212	11.95	1	22/3/2159 23:00:00
12840278	37717749	21604617	211.55	1	8/9/2164 07:00:00
12842941	35318787	23480053
12845930	32676856	29988959	23.72	1	8/11/2118 13:00:00
12846283	31748510	29628674	87	1	22/9/2158 08:00:00
12847817	38442730	23048103	83.42	1	18/11/2142 09:18:00
12848433	37505032	26161838	279.4	1	30/5/2144 20:56:00
12848856	32606321	20987466	66.37	1	5/2/2146 13:38:00
12852254	31285867	25857654	38	1	21/7/2146 22:00:00
12853711	31015337	25849371	7	1	16/5/2117 01:00:00
12854593	30192099	28763740	63.6	1	24/2/2169 20:24:00
12855989	31377399	27950133	47.53	1	20/2/2170 08:28:00
12856125	31201080	29403466	73.52	1	16/7/2179 02:29:00
12856657	34989182	28365452	40.58	1	21/6/2132 15:25:00
12860204	36123826	27198150	26.58	1	27/6/2138 22:00:00
12860941	38151958	25544823	34	1	1/12/2135 18:00:00
12861888	34791606	28995188
12862321	32737479	27343985	303.13	1	26/9/2190 20:52:00
12863662	38845954	22930856	54.67	1	23/6/2175 15:00:00
12867875	34425810	27831438	9.92	1	23/1/2136 08:05:00
12874696	32170779	25528690	6.17	1	1/3/2115 09:50:00
12875089	30034142	28590693	144.03	1	21/12/2156 16:00:00
12875526	33971148	21247950	57.77	1	1/6/2184 05:14:00
12876138	37800727	27443188	25.53	1	7/8/2192 18:28:00
12876250	35060852	20920820	15	1	15/12/2130 20:00:00
12877713	31164400	20721453	73.7	1	18/8/2156 08:18:00
12880790	39919388	22331412	36.2	1	3/6/2158 01:00:00
12882286	38189753	26133697	34.15	1	6/6/2115 01:51:00
12883917	38025120	29575966	64.78	1	12/8/2112 19:13:00
12885839	33086444	24454271	23	1	1/9/2146 12:00:00
12886804	30242588	20554695	237	1	28/9/2166 22:00:00
12886813	34388892	28879694	33	1	17/10/2147 07:00:00
12886834	38124917	29473616	22	1	29/9/2146 22:00:00
12889151	31877689	28123809	69.43	1	24/11/2110 22:34:00
12889874	39766062	27419281	35.03	1	5/1/2116 23:58:00
12892230	37026273	23873990	19	1	30/11/2188 13:00:00
12896960	32294257	27866798	19.6	1	21/5/2184 23:00:00
12897194	33473720	22086492	18	1	7/8/2166 09:00:00
12902262	32479705	27307774	19	1	13/5/2186 21:00:00
12903508	38554782	28889493	145	1	30/6/2132 15:00:00
12904593	37008108	22523148	54	1	5/9/2155 12:00:00
12905199	36659101	28682209	40.6	1	14/7/2151 17:54:00
12909685	37151868	25632086	27.48	1	21/2/2178 08:31:00
12913807	36803120	28189835	210	1	1/2/2165 10:00:00
12914859	34120793	25157400	17	1	25/2/2179 16:00:00
12917345	39107382	22725279	49.05	1	14/1/2191 05:32:00
12918606	34526707	29522161	75	1	26/3/2189 17:00:00
12918714	33890341	21827250	45.82	1	5/10/2120 22:11:00
12921573	31391132	23383995	29.5	1	7/1/2174 18:30:00
12926897	38750362	29181422	69.62	1	19/3/2135 14:23:00
12927984	31799674	24281417	399	1	15/6/2183 16:00:00
12928031	33473149	28293501	5.7	1	11/12/2195 02:18:00
12929459	37201080	24467417	58.75	1	24/1/2127 15:00:00
12929759	39000847	27934958	2	1	21/10/2118 18:00:00
12935838	34979576	25150751	161.9	1	29/6/2181 14:15:00
12936917	33368925	26172137	43	1	12/7/2124 13:00:00
12938880	38824473	29282011	81.12	1	4/6/2160 18:53:00
12938997	30070238	21107537	10.52	1	17/4/2181 23:29:00
12940091	34146857	21915926	63	1	23/9/2149 15:00:00
12941037	34034497	20533238	72.72	1	3/1/2112 19:17:00
12942169	32865019	25134954
12945639	38087113	28006697	7	1	22/4/2116 21:00:00
12947315	35189954	23860882
12948123	36970572	24478682	37	1	1/8/2140 22:00:00
12948163	37598224	28696854	62.87	1	27/2/2116 02:30:00
12954931	36447271	23046729	33	1	2/9/2184 06:00:00
12957869	35796444	23498084	130.48	1	1/7/2129 12:31:00
12962409	36897821	23101350	60	1	14/5/2189 20:00:00
12963490	32016140	29194808	43	1	13/10/2130 13:00:00
12963926	39026094	27811184	90.22	1	20/1/2186 00:00:00
12967466	31046125	29390476	143.15	1	5/4/2125 19:38:00
12972444	30239744	26536974	91.3	1	12/8/2185 20:00:00
12973949	39814603	25742250	22	1	5/9/2134 22:00:00
12975244	32826189	20959368	27.18	1	21/8/2134 20:49:00
12975635	34634948	22890659
12978544	31453213	21758834	115.02	1	10/6/2161 19:29:00
12979369	33018292	24573804	12.47	1	27/12/2123 10:32:00
12980603	30045159	29059351	49	1	18/1/2125 21:00:00
12982096	38461357	23242797	22.52	1	30/5/2161 05:29:00
12982786	31778525	28600986	85.18	1	18/9/2149 02:49:00
12986731	30157987	24524547	61	1	23/10/2184 03:00:00
12988392	32003074	25095720	44	1	16/10/2165 16:00:00
12988872	32478868	25544435
12989843	34577612	25134429	76.43	1	5/11/2152 06:00:00
12990140	34528818	29022270	273	1	23/4/2151 19:00:00
12993146	32964078	28579208	24	1	20/4/2142 11:00:00
12993525	34441168	29019770	38.68	1	23/10/2172 21:13:00
12994583	37749734	20034560	85.4	1	31/7/2115 18:00:00
12999347	38945490	27196425	46.43	1	3/5/2149 19:58:00
13000092	37287859	27136710	101	1	28/4/2175 11:00:00
13005213	31313221	25902946	144.75	1	9/6/2142 20:38:00
13005295	33627276	27238441	8.47	1	20/7/2124 18:32:00
13007744	32597621	23394784	19	1	18/3/2140 13:00:00
13009403	31653401	28855202	35.75	1	10/4/2181 08:00:00
13010075	36556828	22670880	57.15	1	25/9/2127 18:51:00
13010423	38367302	26084305	10.62	1	14/5/2170 21:23:00
13014714	31707715	27743947	43.5	1	16/9/2119 12:30:00
13014961	36090192	26459640	145.07	1	2/5/2143 16:07:00
13014963	36732527	29021422	58	1	28/11/2155 16:00:00
13017386	37904621	20509990	64	1	3/3/2145 20:00:00
13017503	32941966	21320306	42.12	1	21/6/2187 17:53:00
13018203	32090007	26519584	301	1	11/12/2157 06:00:00
13019601	38721211	25074807	34.47	1	30/8/2192 20:02:00
13021148	34244938	25628893	4	1	3/8/2139 00:00:00
13021449	32096776	24347414	151.62	1	21/11/2186 06:00:00
13021846	30904052	23998396	343.12	1	22/10/2122 02:00:00
13022039	35532406	28555350
13022637	33139563	24172172	37.52	1	26/12/2188 00:29:00
13025331	34164956	21458587	267	1	22/2/2147 11:00:00
13029938	33312436	21446172	42.83	1	20/7/2183 13:00:00
13030541	33014693	29372534	10.38	1	22/3/2163 10:30:00
13031833	33888235	28357467	537.95	1	17/12/2189 23:20:00
13033327	39867250	21093920	900.17	1	5/1/2146 02:30:00
13033509	38662455	20649731	72.87	1	10/3/2118 19:08:00
13036184	35144051	28963674	115.5	1	21/10/2183 14:30:00
13039756	35613774	26791146	22.6	1	28/6/2166 13:20:00
13040569	35090925	27844105	36.07	1	10/5/2132 23:56:00
13041135	38536103	20476767	62.25	1	10/6/2199 17:45:00
13042648	35031845	26157365	391	1	13/6/2159 16:00:00
13044086	35033372	24024798	44	1	25/4/2145 08:00:00
13046240	34987550	29029681	32.12	1	18/6/2112 19:53:00
13053623	33220556	21981457	93	1	11/3/2171 15:00:00
13055950	39768937	28507903	26.77	1	7/10/2149 09:29:00
13058554	32919041	22220379	8	1	23/4/2122 20:00:00
13059012	34047022	22649733	1.1	1	4/5/2173 03:54:00
13063859	34708600	23419521	174	1	19/3/2158 12:00:00
13065656	32708666	25812513	45.88	1	7/2/2175 16:07:00
13069434	31611273	26792980	50.82	1	25/9/2171 12:51:00
13074311	37878030	26095534	96	1	12/2/2153 10:00:00
13077571	30689359	29602112	305.62	1	20/9/2137 07:23:00
13078497	37888515	26760002	191.78	1	16/7/2122 09:13:00
13080111	38011202	24845258	57	1	14/1/2162 23:00:00
13082436	32551964	28874660
13082930	39178312	28605235	79.1	1	1/12/2147 12:00:00
13085252	33911293	27367766	31.9	1	25/4/2147 20:06:00
13085916	36044915	29535117
13090694	34251119	24900954	40.82	1	13/1/2189 01:11:00
13093114	31762339	23724516	19.7	1	14/11/2162 19:18:00
13102222	34094273	22865835	49.4	1	27/7/2128 10:36:00
13102520	36600930	27126363	15.4	1	20/4/2180 12:36:00
13104273	39171010	26363014	38	1	11/7/2140 02:00:00
13108883	32007747	25372232	44	1	23/9/2123 08:00:00
13109270	31596132	24754104	120.75	1	5/2/2133 02:15:00
13109280	36660763	20548998
13109480	35026327	27583514	124.45	1	24/10/2170 08:00:00
13109589	33882594	27155289
13113830	33884485	23519599	3.05	1	18/7/2151 15:34:00
13114575	30941081	24334208	94	1	16/3/2188 06:00:00
13117363	31760091	26883570	81	1	7/3/2172 07:00:00
13119714	35545270	26274837	127.17	1	14/10/2138 19:50:00
13120648	35257339	29465132	19	1	18/1/2178 01:00:00
13122104	30809363	26321876	25.32	1	10/10/2146 22:41:00
13122881	31137492	20696458	9	1	19/7/2158 03:00:00
13123020	34721027	26767329	24	1	29/5/2195 22:00:00
13124745	33434459	20698655	17.53	1	20/9/2115 23:21:00
13125051	32749069	25519392	363.2	1	16/2/2137 06:00:00
13131924	31174458	20312546	5	1	13/2/2154 03:00:00
13134081	31228755	27076781	123.07	1	31/1/2113 23:00:00
13136201	30557954	25180237	35.57	1	30/10/2139 20:26:00
13139405	35267691	27121231	10.92	1	8/7/2134 12:00:00
13140343	39571846	27308490	194.82	1	27/12/2182 15:00:00
13140465	34871275	29561068	24	1	29/9/2128 12:00:00
13142540	38128199	26119424	46.57	1	28/7/2119 13:26:00
13146404	35334932	21616653	21.52	1	11/8/2194 16:29:00
13146871	35998526	22123138	41	1	1/8/2185 19:00:00
13151599	38124068	28767332	65.97	1	17/10/2162 20:02:00
13154176	36444685	22327437	190	1	1/11/2183 17:00:00
13155224	33571695	21270587
13155358	34743374	26580141	68.75	1	23/6/2185 09:15:00
13155984	37460222	20295301	94.87	1	27/7/2135 18:00:00
13157094	35311495	20850342	23.83	1	6/7/2176 20:30:00
13157308	38871008	24116584	214	1	10/2/2158 13:00:00
13158454	39221454	26803680
13158794	34102799	20004775	25.5	1	7/3/2187 18:30:00
13159402	35442294	22389821	52	1	23/9/2176 12:00:00
13159617	30219064	23917176	112.13	1	18/9/2136 20:00:00
13160555	32427776	21607404
13163293	33838834	25557026	69	1	30/12/2185 11:00:00
13163873	38604711	20958300	223.33	1	14/8/2169 19:00:00
13165300	35374444	26862936	81.42	1	26/9/2149 14:35:00
13174926	31325497	29830193	439	1	17/11/2181 03:00:00
13175443	39783992	25511420
13176120	32824112	28235217	44	1	21/10/2131 20:00:00
13176539	32949655	21784423	39.5	1	20/2/2182 16:30:00
13176653	32581319	23242884
13181161	34434736	26569434	120	1	28/9/2204 12:00:00
13181356	31096112	26254050
13181627	33291189	24787003	68.02	1	20/11/2119 09:59:00
13182702	39212926	26172646
13183268	34341359	22344073	86.92	1	21/8/2184 13:15:00
13185886	38879817	26179940	253.88	1	4/3/2112 01:00:00
13187609	37707849	22681948	23.47	1	15/2/2119 04:32:00
13188037	38004476	25526264	10	1	15/11/2191 09:00:00
13188866	37934571	23178063	34.77	1	21/4/2186 11:00:00
13190496	38725902	29844431
13192655	33657066	29542181
13193136	34999847	22054269	34	1	26/10/2154 08:00:00
13194166	39270495	22036580	56	1	8/8/2198 21:00:00
13194394	32951608	22991415	60.73	1	15/4/2128 19:00:00
13196638	37519903	25702185	44.68	1	25/7/2132 03:28:00
13200139	34190051	24197685	13	1	27/10/2182 19:00:00
13200579	37571275	29541068	192.32	1	1/6/2154 15:41:00
13201095	39953418	28453791	161	1	18/1/2110 15:00:00
13202007	32226600	29333484	118	1	22/9/2131 22:00:00
13202590	32377341	24004814	47	1	28/7/2117 13:00:00
13204322	33378345	28219199	15	1	26/6/2160 13:00:00
13205038	36298131	24285099	110.28	1	11/11/2161 22:00:00
13205322	39293799	20527743	43	1	9/4/2132 00:00:00
13206731	34622544	20819967	33.5	1	4/1/2158 13:30:00
13210948	36004811	29163406	23	1	5/10/2173 01:00:00
13212165	31290668	29081263	119.18	1	5/7/2175 10:49:00
13214523	37139047	23133305	2.92	1	9/3/2130 01:05:00
13214820	35440594	22022206	102	1	31/7/2139 09:00:00
13214943	34609940	26626252	61.25	1	6/10/2174 20:45:00
13216117	31461567	24435089	33	1	25/8/2137 07:00:00
13216259	39212836	20347425	125.65	1	9/10/2138 05:53:00
13224283	39375310	20995778	137.05	1	13/2/2124 13:57:00
13224776	31109060	26914785	21.67	1	10/1/2181 11:00:00
13225747	38793885	24511100	31.5	1	23/9/2161 21:30:00
13229117	34649270	20252271	88	1	17/10/2147 04:00:00
13230528	35925778	21324775	7.6	1	20/2/2136 17:24:00
13230656	39769412	24159128	6.75	1	25/7/2159 07:45:00
13231077	30324975	29915974
13231528	39690695	26933831	168	1	16/6/2185 23:00:00
13233598	38886021	27398233
13234429	30238352	29725042	52	1	3/2/2160 08:00:00
13235049	39241408	27859855	189.82	1	21/5/2188 14:11:00
13239154	30044641	27262622	27	1	22/12/2128 13:00:00
13239393	38853473	29442279	155.58	1	7/8/2119 00:25:00
13239423	33767970	27074599	143	1	13/12/2195 16:00:00
13240081	36960535	26273848	309	1	13/6/2141 11:00:00
13240750	39059780	24396728	33.32	1	14/7/2185 02:59:00
13241244	38859069	21892522	29.93	1	7/5/2126 14:04:00
13242202	36706168	21117284	49	1	23/6/2186 15:00:00
13245747	35745182	27110653	111.32	1	29/6/2129 00:41:00
13249077	33674311	27613766	36.72	1	27/10/2172 06:17:00
13256226	37319976	21659935	296.48	1	22/4/2134 02:00:00
13257855	37973496	20514653
13258859	32780928	20303600	7	1	15/12/2139 11:00:00
13260613	38721147	21062101	2.38	1	30/7/2146 01:42:00
13261098	34745614	27217414	103	1	3/1/2178 21:00:00
13261938	36068084	27618845	127	1	31/8/2123 04:00:00
13262421	36164523	28116747	14.48	1	30/8/2191 19:31:00
13266427	37270063	23945224	46	1	16/8/2150 18:00:00
13266504	32317963	20510896	47	1	6/11/2174 13:00:00
13268471	39165303	28324497	122	1	18/10/2148 20:00:00
13269747	31792549	25584074	386.4	1	24/6/2160 17:30:00
13272267	31337941	27763080	20	1	3/6/2144 00:00:00
13272956	30015142	26022765	50.78	1	18/1/2188 12:13:00
13274532	34567131	23146636	6	1	14/9/2143 02:00:00
13277770	38238591	24199533	25.37	1	20/6/2162 18:30:00
13279382	37472660	26123016	3.55	1	7/11/2125 01:00:00
13280145	30352811	25038913
13280718	36043488	29512924	69	1	10/7/2136 12:00:00
13281341	33629237	25925578	38	1	28/8/2184 14:00:00
13281743	33739259	21596664	51.13	1	19/11/2185 00:52:00
13282007	36866883	22893303	68	1	17/7/2157 16:00:00
13282748	37265708	28521621	85.77	1	24/2/2199 02:14:00
13283399	31973324	25720914	30	1	9/5/2178 00:00:00
13284221	33162817	26266714	7	1	31/8/2144 09:00:00
13285177	36598137	24149852	93	1	29/12/2127 02:00:00
13286316	36944215	23758289	4.6	1	1/12/2140 15:24:00
13287489	30399344	25580332	230.1	1	4/11/2186 02:00:00
13288063	32197187	29217706	11.62	1	28/12/2153 20:23:00
13288288	31142097	23468411	78.23	1	17/1/2168 17:46:00
13290209	37375412	23451487
13294307	34461495	27068378
13299143	31793590	21212918	159	1	2/7/2166 10:00:00
13299872	33688389	22580364	7.78	1	21/5/2172 16:13:00
13300148	39977970	20926953
13302031	35786353	20370659	487.97	1	16/8/2157 13:07:00
13303046	39715293	25087405	9.72	1	20/4/2131 23:17:00
13305035	33397726	23448375	101.25	1	1/2/2157 06:45:00
13307227	37487113	25555836	22	1	7/2/2182 13:00:00
13309508	35724749	26221886	20.47	1	11/4/2143 02:26:00
13310935	36041313	26252403	21.33	1	13/9/2183 18:40:00
13312240	39570212	21544536	93.5	1	29/10/2126 11:00:00
13312252	35212006	29667896	4	1	28/5/2156 12:00:00
13313150	32595169	20510665	53	1	13/12/2110 15:00:00
13315170	36436262	20412459	41	1	4/3/2143 15:00:00
13318093	34404392	24292584	57	1	17/7/2180 11:00:00
13318171	32813541	22065711	132	1	21/1/2137 16:00:00
13321890	34369889	23484370	43.5	1	13/11/2114 16:30:00
13322583	30914577	28930719	54	1	28/5/2183 14:00:00
13325368	37112285	29248676	30.88	1	28/4/2147 05:07:00
13329216	39059460	29428371	24.33	1	3/4/2200 13:10:00
13330490	38593514	27978658	286.27	1	25/11/2160 11:00:00
13330541	35945161	21919722	89.38	1	2/6/2129 20:22:00
13331522	39178747	20881952	34.05	1	19/5/2124 02:57:00
13332177	36675020	24236982	17	1	17/5/2181 23:00:00
13332600	37119470	24233473	967.5	1	4/10/2129 21:00:00
13333021	39074292	26875217	99.5	1	20/4/2174 09:00:00
13333170	37280151	26878822	70.47	1	26/11/2148 13:00:00
13333527	35818552	20999229	192.12	1	21/2/2166 00:26:00
13333740	31282265	24523834	3.93	1	8/7/2179 00:04:00
13334510	37284889	22997385	16.05	1	22/8/2124 16:05:00
13335699	31215740	21353208	44.07	1	25/3/2134 15:40:00
13336130	34035080	22317515	23	1	12/4/2150 00:00:00
13338612	39308375	20226477	44	1	15/1/2189 16:00:00
13338679	32738702	22699193
13339621	30698281	23406363	37.4	1	24/11/2126 22:36:00
13345618	30282529	24839269	55.52	1	23/4/2152 04:29:00
13349724	34863707	27567294	65	1	8/10/2146 18:00:00
13350724	33991123	26551913
13352295	34368960	23350373
13352372	32384421	28752421	303.75	1	24/5/2147 23:51:00
13354650	38985096	26272513
13356010	30663494	27043220	17	1	1/10/2163 15:00:00
13358245	35533979	24951225	21	1	10/5/2200 13:00:00
13358539	37923051	26091570	114.65	1	14/12/2136 07:00:00
13358833	30867628	27550181	265.57	1	26/10/2136 22:26:00
13364910	36443311	29482091	76.52	1	7/5/2143 17:29:00
13368060	39748070	25148889	184.33	1	2/9/2125 14:40:00
13368367	33262328	25911632	195.63	1	12/11/2186 16:30:00
13369451	33134940	22451042	488	1	22/10/2126 00:00:00
13375185	30327164	26852109	26.27	1	14/3/2186 00:44:00
13380018	39022390	22005810	7	1	4/4/2134 01:00:00
13381135	38494776	21060863	69	1	27/3/2152 23:00:00
13381777	38836511	21032461	29.33	1	5/8/2160 09:00:00
13382107	37452686	22636115	62.7	1	3/1/2148 21:00:00
13382552	38444495	23701942	208	1	4/11/2174 20:00:00
13390013	38263010	29300681	38	1	13/10/2197 18:00:00
13390728	31004416	26350081	258.92	1	6/2/2120 21:39:00
13394692	30434920	28720007	401	1	13/3/2111 03:00:00
13394703	30494066	26688938
13396784	32498449	20886485	121.38	1	8/3/2173 04:00:00
13397616	33464434	26746906	63.92	1	25/6/2138 23:05:00
13399796	39167908	20020590	43	1	17/11/2121 21:00:00
13401524	38388393	29986642	103.28	1	14/1/2167 00:43:00
13401692	35016211	22985421	180.63	1	15/12/2127 16:22:00
13402290	31817350	23123365	99.37	1	11/8/2116 20:02:00
13402588	35560897	21694557	34	1	28/10/2174 18:00:00
13404727	31299804	24493974	42.57	1	26/5/2128 15:26:00
13404891	35700773	23733350	98	1	8/3/2194 02:00:00
13405151	39007601	22336534	29	1	27/3/2163 19:00:00
13405890	39524420	29681243	31.52	1	3/2/2185 20:29:00
13408370	30547595	27107260	542.05	1	19/10/2166 17:59:00
13408504	34558468	22228752	90.73	1	2/3/2111 17:16:00
13408774	30105012	21453234	66	1	19/1/2128 19:00:00
13410750	33208101	21600233	68	1	7/4/2140 12:00:00
13410910	32263948	27648581	343	1	2/6/2152 13:00:00
13411396	39683516	22726951	32	1	22/4/2163 19:00:00
13411591	36864067	20551718	44	1	11/9/2163 20:00:00
13413967	34307494	24499400	1.55	1	11/6/2172 16:27:00
13414061	31743280	26376278	139.27	1	25/3/2164 08:44:00
13415550	36196913	25548368	86.68	1	30/1/2186 12:00:00
13415837	31196635	26231045	67	1	26/5/2145 13:00:00
13415870	33915296	26084617	75.82	1	17/10/2179 17:11:00
13421698	33359225	27621208	77.43	1	26/3/2133 18:34:00
13421733	30009753	21677190	10.18	1	2/6/2194 11:49:00
13423238	38352863	28224255	34.8	1	18/6/2128 09:12:00
13424885	35342961	24741911
13425424	34431190	29210183	2.42	1	14/5/2113 17:35:00
13428588	32596241	23990437	34.2	1	18/7/2186 23:48:00
13429528	39250359	28318547	261.92	1	25/5/2154 15:00:00
13434840	34561922	24410460	40	1	6/1/2192 20:00:00
13435698	35097728	29330438	42	1	24/11/2155 22:00:00
13441205	31851222	22367569	219	1	24/2/2171 13:00:00
13441630	36847935	27956743
13442558	30311657	22665778	22	1	23/6/2114 15:00:00
13444096	35477442	25296603	159.03	1	20/3/2161 18:00:00
13445589	32777036	20022423	98.27	1	4/8/2146 01:32:00
13446842	35055830	25843446	86.18	1	8/6/2172 15:47:00
13448955	33314987	23010698	35.32	1	17/2/2174 13:05:00
13450581	37174402	28941209
13450897	34091430	21016810	14	1	2/1/2121 16:00:00
13452498	34916066	21620259	56.28	1	28/4/2174 17:43:00
13453133	39391668	24897717	22.98	1	7/11/2182 13:32:00
13456784	38781024	26807276	49	1	12/4/2178 07:00:00
13461807	37796943	27122933	199.08	1	4/10/2142 10:26:00
13466358	35031003	28174301	59	1	21/10/2173 13:00:00
13466375	34714964	21011631	225.9	1	30/8/2149 06:00:00
13467066	38387397	27794492	41.7	1	16/9/2133 17:00:00
13471464	34801216	22281600	16	1	2/3/2143 12:00:00
13471870	31114111	22209346	19.67	1	31/7/2160 18:20:00
13472341	30781626	26464322	18.13	1	30/1/2155 19:52:00
13473186	33452310	24399345	171	1	9/12/2150 18:00:00
13474913	30113181	27511998	32.13	1	13/8/2113 18:52:00
13476942	34876524	25516569	62	1	10/11/2186 20:00:00
13480254	35997495	29235164	69	1	1/3/2172 13:00:00
13483804	39928079	24363664	65.5	1	15/9/2162 18:00:00
13483947	36301931	20464621	83.67	1	9/9/2174 20:20:00
13485392	35363538	22161587	582.62	1	16/9/2187 01:00:00
13489339	38986515	20739476	72.28	1	10/6/2149 20:13:00
13490135	34643287	29237032	625.18	1	11/7/2134 12:30:00
13492756	39391126	29325178	28.35	1	21/6/2155 16:00:00
13495682	31188923	28598367	397	1	23/11/2160 03:00:00
13495704	39758202	21868679	15.7	1	27/9/2181 12:00:00
13496639	34682387	26484716	254	1	24/1/2170 02:00:00
13499005	31998189	20317279	41.22	1	27/2/2118 21:47:00
13500729	37422776	27246915	158.4	1	21/9/2179 05:36:00
13505755	37257840	22752582	404	1	7/1/2162 12:00:00
13505805	33643151	22290741	33.97	1	2/7/2115 06:02:00
13506251	33997505	28279742	34.3	1	11/3/2121 20:00:00
13509135	38345222	24303903
13511021	35569430	22431215	23.27	1	6/10/2158 22:00:00
13512648	34034832	25653583	363	1	15/12/2174 22:00:00
13513122	33405350	20658061	37.95	1	2/12/2165 06:03:00
13513232	37487912	26125721	108.6	1	5/2/2122 15:00:00
13514385	36833437	24313616	102.42	1	13/12/2186 18:32:00
13515178	31855062	20762918	551	1	4/1/2154 14:00:00
13515219	32376597	28295102	37.55	1	22/12/2113 10:27:00
13517478	33335295	29627399	16.83	1	5/2/2134 20:10:00
13517843	31468857	21504832	94.5	1	17/5/2113 04:00:00
13533304	32731291	23598679
13536747	38812939	22877472	68	1	28/2/2170 14:00:00
13537559	33755900	21066640	145.7	1	16/2/2117 00:00:00
13538053	31582323	22533821	226	1	11/9/2155 14:00:00
13542989	32410040	26702255	74.65	1	15/9/2113 14:47:00
13549234	32620190	28270702	14.78	1	22/6/2145 21:13:00
13550204	32848723	24781723	100	1	16/12/2133 08:00:00
13552058	35417518	20719304	24.05	1	28/11/2137 19:57:00
[truncated: 3,742 more rows]
