# Supplementary material for: Survival prediction for heart failure complicated by sepsis: based on machine learning methods
Source: Front Med (Lausanne). 2024 Oct 3;11:1410702. doi: 10.3389/fmed.2024.1410702 (PMC11484001; doi:10.3389/fmed.2024.1410702)
Supplement: Supplementary file 1 [file Data_Sheet_1.ZIP › 000 MIMIC/09.液体平衡24h.csv]

subject_id	stay_id	hadm_id	input_amount	input_amount_uom	output_amount	output_amount_uom	balance
10002013	39060235	23581541	7478.05	ml	2660	ml	4818.05
10002155	33685454	23822395	1764.71	ml	2000	ml	-235.29
10002495	36753294	24982426	2483.55	ml	3660	ml	-1176.45
10002760	31831386	28094813	7936.38	ml	3875	ml	4061.38
10003400	32128372	20214994	7775.6	ml	1875	ml	5900.6
10004235	34100191	24181354	10482.35	ml	1300	ml	9182.35
10004401	32773003	29988601	4367.97	ml	297	ml	4070.97
10005817	32604416	20626031	4514.99	ml	2595	ml	1919.99
10010058	33060379	26359957	2659.85	ml	150	ml	2509.85
10010471	32119961	29842315	1780.04	ml	30	ml	1750.04
10011938	31532954	29339128	1974.75	ml	3379	ml	-1404.25
10013643	33072499	22009484	5111.48	ml	4235	ml	876.48
10017531	35526828	22580355	10595.58	ml	1295	ml	9300.58
10018081	37293400	21027282	7305.21	ml	1632	ml	5673.21
10022620	31953583	27180902	2536.02	ml	3575	ml	-1038.98
10023117	30057454	28872262	1178.42	ml	2166	ml	-987.58
10026161	39625056	24614671	4977.28	ml	502	ml	4475.28
10027445	34499716	26275841	2577.39	ml	6020	ml	-3442.61
10029224	37066488	25729446	6452.67	ml	1945	ml	4507.67
10032381	34622731	20176432	3873.01	ml	2998	ml	875.01
10034553	36618406	26774222	749.5	ml	1785	ml	-1035.5
10037483	37086676	26819958	6287.3	ml	3645	ml	2642.3
10037861	34531557	24540843	5075.3	ml	5783	ml	-707.7
10038999	39711498	27189241	3139.63	ml	2385	ml	754.63
10039708	33281088	28258130	11789.22	ml	715	ml	11074.22
10040025	36107367	27996267	2146.66	ml	250	ml	1896.66
10046234	32902460	24608062	1848.43	ml	2200	ml	-351.57
10046679	32852186	28668282	5237.07	ml	1910	ml	3327.07
10047994	38822032	25111157	6491.71	ml	3655	ml	2836.71
10048723	36542901	25762910	2370.53	ml	1045	ml	1325.53
10049941	36827644	20663764	3430	ml	260	ml	3170
10051074	34313758	21350747	585.02	ml	2750	ml	-2164.98
10052938	39469411	25231169	2711	ml	1940	ml	771
10053854	38775178	22192970	5720.7	ml	3710	ml	2010.7
10055344	35736966	29209451	2735.53	ml	1065	ml	1670.53
10055694	30350084	25049824	601.16	ml	383	ml	218.16
10057218	36369483	28236354	540.83	ml	1260	ml	-719.17
10058974	34904321	26763452	7456.3	ml	1550	ml	5906.3
10060531	36935478	27040798	5471.54	ml	2597	ml	2874.54
10061303	31287291	24889301	3656.67	ml	4215	ml	-558.33
10062617	31642608	24425655	1441.67	ml	450	ml	991.67
10063848	31332266	21345067	2358.37	ml	1790	ml	568.37
10067389	34081592	23577021	3872.73	ml	793	ml	3079.73
10070311	37161165	23721596	1145.74	ml	3055	ml	-1909.26
10071869	34235968	20895291	1350	ml	2755	ml	-1405
10076263	31003445	25634900	4702.5	ml	950	ml	3752.5
10078008	37567070	20600818	1680	ml	20	ml	1660
10078805	30950523	20434240	6601.29	ml	175	ml	6426.29
10082014	32988939	20221705	8812.67	ml	700	ml	8112.67
10082560	39703509	23284776	16067.79	ml	789	ml	15278.79
10082662	34813627	23913187	3139.5	ml	300	ml	2839.5
10089244	33563887	29469323	1816.5	ml	4300	ml	-2483.5
10091141	37258034	22008683	799	ml
10094679	36938927	28902523	6325.03	ml	5647	ml	678.03
10094805	34488364	21370539	1502.23	ml	2185	ml	-682.77
10094811	31983721	28336192	920	ml
10095570	37685093	28612694	2896.44	ml	3470	ml	-573.56
10097659	32530604	22071424	4697.23	ml	2080	ml	2617.23
10098215	31800901	29752040	6246.6	ml	3968	ml	2278.6
10102878	33312557	20265910	5976.32	ml	450	ml	5526.32
10104308	33661789	27400652	8974.01	ml	1071	ml	7903.01
10104450	31524085	23157316	310	ml	2995	ml	-2685
10106899	30008792	22953864	982.62	ml	3120	ml	-2137.38
10109956	37631738	26022059	2476.87	ml	4545	ml	-2068.13
10112484	38897817	23965558	919.59	ml	1575	ml	-655.41
10114932	39678298	21177187	4744.81	ml	2925	ml	1819.81
10115397	36639474	28605901	7742.32	ml	2229	ml	5513.32
10119017	31009936	20229125	4422.58	ml	1915	ml	2507.58
10119872	37065927	22318477	4672.44	ml	2480	ml	2192.44
10121453	34189958	21172289	4724.68	ml	1665	ml	3059.68
10122589	33633382	22117307	8603.65	ml	779	ml	7824.65
10125047	37629882	26680668	4781.72	ml	1830	ml	2951.72
10125876	30696672	22053079	2167.25	ml	1775	ml	392.25
10126957	33209076	21978689	1165.7	ml	3180	ml	-2014.3
10127936	39916050	20688231	5054.37	ml	1460	ml	3594.37
10132217	34001306	23597467	917.59	ml	913	ml	4.59
10132611	31179345	28996766	1971.22	ml	1873	ml	98.22
10133367	32715099	28722095	5573.69	ml	3600	ml	1973.69
10135376	32058495	24984050	1638.04	ml	2805	ml	-1166.96
10135557	32726628	26612112	7653.12	ml	9245	ml	-1591.88
10135595	38628397	29216481	4558.75	ml	2290	ml	2268.75
10136619	31093046	23362878	800	ml	2280	ml	-1480
10138206	33712680	29096936	1198.8	ml	2040	ml	-841.2
10141173	38092675	28722241	5911.01	ml	3005	ml	2906.01
10144145	39712677	29668384	1320.11	ml	1760	ml	-439.89
10149959	32464420	21062891	5535	ml	345	ml	5190
10150335	33705553	24113307	1049.48	ml	2995	ml	-1945.52
10151556	37542315	20815067	1832.65	ml
10152017	32991546	24900647	880	ml	3675	ml	-2795
10156119	32532366	23624254	3769.64	ml	1450	ml	2319.64
10156659	35597440	25149989	3892	ml	2582	ml	1310
10157454	38216308	27280709	675.15	ml	2475	ml	-1799.85
10157542	32691391	29832939	2678.75	ml	1495	ml	1183.75
10160622	37309694	28904663	1210	ml	1985	ml	-775
10161042	34912691	29090018	5816.95	ml	1350	ml	4466.95
10163041	36574609	22909058	770.75	ml	1285	ml	-514.25
10164170	37688390	21635159	3423.51	ml	1132	ml	2291.51
10165522	30227758	25553910	7206.94	ml	3570	ml	3636.94
10169328	33780803	24837691	2030	ml
10169726	35268649	22012406	7009.34	ml	4785	ml	2224.34
10170022	30946357	26174955	1572.66	ml	2665	ml	-1092.34
10172206	33763325	26783176	6700.66	ml	395	ml	6305.66
10178581	33296518	22314860	2886.25	ml	1675	ml	1211.25
10179383	35437796	20170028	3507.82	ml	927	ml	2580.82
10181673	36096029	22753719	2335.19	ml	2133	ml	202.19
10183019	36253164	23446097	4059.6	ml	1675	ml	2384.6
10184327	35263906	28576249	3268.67	ml	1105	ml	2163.67
10184623	33814001	22810854	380.53	ml	1220	ml	-839.47
10186442	30447359	26708959	1436.21	ml	1295	ml	141.21
10186925	34241430	22362747	1384.96	ml	2135	ml	-750.04
10187935	36408512	29968077	2412.7	ml	1555	ml	857.7
10187951	38484145	27461751	3460	ml	1875	ml	1585
10188275	34860321	20124676	4099.13	ml	3300	ml	799.13
10188935	31689161	22289170	1581.04	ml	2020	ml	-438.96
10190973	35511902	26180856	6624.02	ml	3515	ml	3109.02
10192402	30210602	23507439	2440	ml	390	ml	2050
10193065	35158537	23614190	1843.16	ml	1876	ml	-32.84
10196711	35988506	29467075	4888.05	ml	2990	ml	1898.05
10197095	38422103	29014163	3131.22	ml	50	ml	3081.22
10209410	38083515	28866593	2042.01	ml	4140	ml	-2097.99
10212705	38285505	22644952	1324.02	ml	777	ml	547.02
10213275	37496349	21304898	1756.67	ml	1735	ml	21.67
10213803	33806045	26821904	15443.49	ml	1645	ml	13798.49
10214395	35166659	27615966	2783.84	ml	1442	ml	1341.84
10215345	30509773	22129264	4704.52	ml	2900	ml	1804.52
10217067	34598926	26531964	9809.37	ml	1555	ml	8254.37
10218191	37335507	29789269	3253.11	ml	4385	ml	-1131.89
10221321	36056798	29361807	490	ml	10505	ml	-10015
10223372	39703863	29521933	370.72	ml	490	ml	-119.28
10224171	30353595	22869503	3812.42	ml	3160	ml	652.42
10225380	35121579	25815808	6923.55	ml	895	ml	6028.55
10225619	39527567	21605488	8067.93	ml	2700	ml	5367.93
10228633	33048696	26805687	4508	ml	2230	ml	2278
10229302	30506381	26194242	454.88	ml	1050	ml	-595.12
10229642	33083400	23745473	2794.77	ml	2257	ml	537.77
10230936	34698361	20449497	3065.25	ml	700	ml	2365.25
10231100	33616672	22879976	6630.67	ml	2760	ml	3870.67
10232096	36769579	27555154	1715.39	ml	2635	ml	-919.61
10233597	32580800	27468267	2015.92	ml	1020	ml	995.92
10234596	36436111	26179011	1760.91	ml	51	ml	1709.91
10236326	37307878	22813114	6276.45	ml	803	ml	5473.45
10237665	30765788	29914524	6302.78	ml	2050	ml	4252.78
10240784	30704180	26416971	7587.29	ml	2901	ml	4686.29
10241953	35274804	22702536	7217.02	ml	2880	ml	4337.02
10244629	35307109	29363741	2444.35	ml	4870	ml	-2425.65
10246670	37488447	26812375	4010.82	ml	1860	ml	2150.82
10247228	34836936	23902528	9109.58	ml	1325	ml	7784.58
10253146	33113606	26685114	2000	ml	1405	ml	595
10254249	33474097	22765854	2045.31	ml	3900	ml	-1854.69
10257550	39064261	20105129	3565.19	ml	1341	ml	2224.19
10257607	37679326	22248897	4362.83	ml	760	ml	3602.83
10259507	38285086	29639211	1550.57	ml	1400	ml	150.57
10259667	35629197	24389378	1488.2	ml	3430	ml	-1941.8
10259898	31628207	23409326	1720.23	ml	2178	ml	-457.77
10260254	33528731	28861371	2203.73	ml	4295	ml	-2091.27
10260297	31598080	27553316	6454.41	ml	3127	ml	3327.41
10263098	32118761	29438982	590	ml
10265482	32976412	29476567	5875.04	ml	1275	ml	4600.04
10267709	32344444	22950361	434.52	ml	1760	ml	-1325.48
10268465	37580514	26971392	1780	ml	5865	ml	-4085
10268877	30109460	25238883	6752.6	ml	2200	ml	4552.6
10269234	32323717	24100542	3125.73	ml	1589	ml	1536.73
10271227	35759923	20282439	2910.59	ml	300	ml	2610.59
10272425	34473424	22961529	1745.9	ml	1315	ml	430.9
10274145	36007916	28546638	1569.6	ml	725	ml	844.6
10276569	32640218	26586274	6017.13	ml	2510	ml	3507.13
10277901	39832218	23194882	3743.14	ml	2465	ml	1278.14
10280267	32289289	28165613	12148.83	ml	5426	ml	6722.83
10281759	31840907	22790694	890.75	ml	3545	ml	-2654.25
10286301	36378944	28567609	1906.37	ml	5305	ml	-3398.63
10288279	32716397	27712427	1480	ml	445	ml	1035
10289937	32091208	25495505	2072.12	ml	770	ml	1302.12
10289973	30201512	26155040	4441.96	ml	1875	ml	2566.96
10291088	36685020	24270005	1192.75	ml	3745	ml	-2552.25
10292388	35816524	25667560	3942.08	ml	1870	ml	2072.08
10295020	39726152	24995523	2850.2	ml	1835	ml	1015.2
10297774	38456861	26119212	1543.88	ml	5980	ml	-4436.12
10302157	33918239	24530152	3356.88	ml	1330	ml	2026.88
10303361	30892317	25112963	1360.91	ml	3170	ml	-1809.09
10304210	37346679	24137224	3769.25	ml	10	ml	3759.25
10306412	37766106	25734192	3773.35	ml	414	ml	3359.35
10307096	32562411	26702175	3134.33	ml	4940	ml	-1805.67
10311900	37996023	29060353	9394.53	ml	905	ml	8489.53
10316033	38065034	27529381	1377.3	ml	2840	ml	-1462.7
10316172	33684938	20633807	3327.6	ml	420	ml	2907.6
10318302	31872137	20603801	3952.61	ml
10320289	35981138	29796943	536.92	ml
10321446	33367754	26487233	1129.58	ml	985	ml	144.58
10321569	36369992	24124902	5010.23	ml	1520	ml	3490.23
10321613	36398180	29807103	2080.12	ml	2965	ml	-884.88
10326798	37931604	23870114	200	ml	3520	ml	-3320
10331854	31132384	21008158	1890	ml	1800	ml	90
10331939	33807006	24567486	2417.76	ml	1660	ml	757.76
10332328	38240671	24096560	772.5	ml	1530	ml	-757.5
10335293	32283185	23619901	1758.01	ml	1295	ml	463.01
10336412	37156413	24526880	1304.4	ml	1750	ml	-445.6
10336837	31261940	26999400	1783.4	ml	1975	ml	-191.6
10337896	33920408	23504565	11018.54	ml	4311	ml	6707.54
10339317	36320742	26032056	2456.27	ml	3075	ml	-618.73
10340850	31210771	27111482	8788.75	ml	6540	ml	2248.75
10342123	34158968	23603937	11080.15	ml	1680	ml	9400.15
10342727	33019239	24641962	5775.69	ml	3000	ml	2775.69
10343782	36359958	28022848	6345	ml	3170	ml	3175
10347400	34242423	29775800	5847.74	ml	1038	ml	4809.74
10350119	34776044	22478414	7836.86	ml	1130	ml	6706.86
10350231	36917892	20862731	930.25	ml	351	ml	579.25
10350488	36891438	28817955	5789.18	ml	1600	ml	4189.18
10354217	38056861	27934121	2135.38	ml	3055	ml	-919.62
10355856	36975675	29999625	2484.28	ml	1378	ml	1106.28
10356341	36933920	27114971	4242.34	ml	1550	ml	2692.34
10357013	36800713	25245127	120	ml	965	ml	-845
10357863	38145046	25031044	14479.5	ml	2435	ml	12044.5
10358788	32061991	25497076	6150	ml	1195	ml	4955
10364180	38328675	29198464	1481.1	ml	1125	ml	356.1
10368327	30946246	29867223	1388.29	ml	2970	ml	-1581.71
10371441	38859514	27030337	8277.18	ml	4590	ml	3687.18
10373014	34488224	25329043	4224.17	ml	625	ml	3599.17
10377016	31272814	28191223	4955.17	ml	2625	ml	2330.17
10378641	38618039	25458469	1232.7	ml	1255	ml	-22.3
10378991	37980262	29376343	3046	ml	230	ml	2816
10380034	33464058	28071767	2094.52	ml	4020	ml	-1925.48
10386454	39779998	28877629	7753.92	ml	4175	ml	3578.92
10387999	33915555	22195310	2660	ml	4650	ml	-1990
10388400	34033218	23303089	3278.2	ml	2938	ml	340.2
10390828	33978454	27024453	1826.47	ml	2500	ml	-673.53
10391782	31835980	26794877	1681.9	ml	695	ml	986.9
10402810	33031972	23951807	1600	ml	370	ml	1230
10402903	34317305	22331866	959.7	ml	6185	ml	-5225.3
10404585	39929091	25051516	302.76	ml	2100	ml	-1797.24
10406065	31882541	29031413	4749.2	ml	1603	ml	3146.2
10408681	35973102	26770052	1959.7	ml	1942	ml	17.7
10411160	32060994	29279148	3765.17	ml	450	ml	3315.17
10414077	38745769	26626508	1280	ml	5000	ml	-3720
10414307	37531021	20214648	5225.38	ml	1395	ml	3830.38
10417530	32074914	22574967	1721.4	ml	705	ml	1016.4
10418381	39215891	21285501	1351.36	ml	810	ml	541.36
10422699	39634792	27044055	3483	ml	3090	ml	393
10424906	37269948	25047565	3731.84	ml	1374	ml	2357.84
10427288	38726362	27075708	2400	ml	1100	ml	1300
10428217	37102485	21917550	2096.25	ml	1125	ml	971.25
10428240	35560888	22917399	1718.22	ml	1110	ml	608.22
10428745	31801102	20101651	840	ml	4046	ml	-3206
10438951	31810165	22568401	1496.8	ml	150	ml	1346.8
10439484	32365791	20745629	410	ml	1730	ml	-1320
10440642	35143191	29024763	4095.78	ml	1000	ml	3095.78
10440899	35395601	26609648	2707.02	ml	1210	ml	1497.02
10441335	36603744	25373904	6978.86	ml	327	ml	6651.86
10441831	34414142	24049550	2930.04	ml
10447606	38873510	21285892	5432.07	ml	2727	ml	2705.07
10448789	30652815	27923676	7211.02	ml	601	ml	6610.02
10448831	33461273	21509199	2160	ml	1250	ml	910
10450519	31945709	25509298	956.67	ml	1670	ml	-713.33
10451487	38939399	27193816	1310.92	ml	2285	ml	-974.08
10453488	31161420	28720667	3620.99	ml	1058	ml	2562.99
10454567	39748376	23632536	7664.81	ml	900	ml	6764.81
10456718	35341369	29448358	1410	ml	4300	ml	-2890
10457824	37305179	25280974	6557.31	ml	2652	ml	3905.31
10459606	38074325	23049948	810	ml	2565	ml	-1755
10464977	38762244	23034003	958.51	ml	1800	ml	-841.49
10474329	31771936	25966222	6285.27	ml	2255	ml	4030.27
10476303	35225810	26499546	2036.75	ml	2180	ml	-143.25
10476869	34993800	27588152	3580.78	ml	1020	ml	2560.78
10486056	36655127	26777411	5638.56	ml	1310	ml	4328.56
10496339	30365893	20178731	3180.19	ml	1308	ml	1872.19
10497657	36577114	25747398	4248.96	ml	1200	ml	3048.96
10499409	31545966	24602702	3115.22	ml	1470	ml	1645.22
10504997	35728937	24418220	575.17	ml	4480	ml	-3904.83
10506912	34489754	24848277	1098.74	ml	507	ml	591.74
10510314	33507416	20255284	730	ml	635	ml	95
10512025	30053897	27863561	2414.62	ml	1105	ml	1309.62
10512325	35688562	23868644	2713.1	ml	2204	ml	509.1
10515013	32168385	23651553	1548.08	ml	3765	ml	-2216.92
10517237	31191980	28910434	15929.01	ml	1454	ml	14475.01
10517819	34340357	29816598	11564.53	ml	69	ml	11495.53
10520608	33312952	20056344	7952.45	ml	2964	ml	4988.45
10522893	30826073	21231285	3582.3	ml	876	ml	2706.3
10523831	36692638	29472798	6684.41	ml	4150	ml	2534.41
10524755	33912654	21010062	5965.6	ml	735	ml	5230.6
10525033	39846697	22771210	4882.93	ml	1341	ml	3541.93
10525376	38498358	29961953	4675.5	ml	368	ml	4307.5
10525752	31936111	25863359	3468.77	ml	2875	ml	593.77
10529681	31993744	23072077	6832.94	ml	4280	ml	2552.94
10531372	31189292	23229082	2422.45	ml	2011	ml	411.45
10532466	37204556	26825602	621.97	ml	853	ml	-231.03
10532831	37360441	28408840	4806.29	ml	1607	ml	3199.29
10534245	32333965	22320526	2134	ml	4405	ml	-2271
10535287	34165912	23433318	2882.68	ml	1280	ml	1602.68
10537792	33113748	24639374	8443.08	ml	3952	ml	4491.08
10538657	39526699	21742659	1217.31	ml	2595	ml	-1377.69
10538815	35444415	20869303	2478.66	ml	1215	ml	1263.66
10541043	35360521	26321293	1957.72	ml	2541	ml	-583.28
10541842	36295227	29372976	2180	ml	3700	ml	-1520
10542486	34982826	29390138	1428.14	ml	1500	ml	-71.86
10543994	30510626	26560621	2219.72	ml	3200	ml	-980.28
10545747	34649276	25020409	1237.17	ml	2690	ml	-1452.83
10548709	37120291	22117624	9743.63	ml	3236	ml	6507.63
10550799	30244029	29410506	2477.81	ml	975	ml	1502.81
10554696	32131667	24910876	6512.6	ml	2110	ml	4402.6
10557919	36046816	25458395	1639.18	ml	198	ml	1441.18
10559377	35359444	28348476	20658.23	ml	295	ml	20363.23
10564151	34394933	27860849	1500	ml	850	ml	650
10565749	33396048	21155931	5947.44	ml	656	ml	5291.44
10567461	39818820	23901614	6601.42	ml	3190	ml	3411.42
10567490	37883727	23479235	4191.83	ml	3040	ml	1151.83
10567974	34582690	23960201	7655.83	ml	2329	ml	5326.83
10573634	36012199	25277931	2870.02	ml	100	ml	2770.02
10573764	39663204	26604206	11141.48	ml	10	ml	11131.48
10574143	30649324	24472033	6387.92	ml	1026	ml	5361.92
10576063	33540445	21238721	5460.42	ml	1720	ml	3740.42
10576646	34307010	22924618	8869.26	ml	1560	ml	7309.26
10581736	34267376	21498420	6173.27	ml	1621	ml	4552.27
10584297	39362523	29092643	640.98	ml	1465	ml	-824.02
10584718	36809832	23485217	2903.34	ml	15	ml	2888.34
10588484	36460480	28838667	890	ml	1515	ml	-625
10590693	35321486	27517673	1812.81	ml	1520	ml	292.81
10594674	30631683	21715181	2182.17	ml
10597368	35594086	21458401	2200	ml	1220	ml	980
10597856	36103266	29005304	690	ml	1620	ml	-930
10602804	32556198	20624105	5254.92	ml	4524	ml	730.92
10606611	30770361	23835483	4485.17	ml	2690	ml	1795.17
10607312	33698690	23653284	979.52	ml	3670	ml	-2690.48
10611488	37060968	20192221	6689.83	ml	2830	ml	3859.83
10613188	35754252	20883139	1304.5	ml	2350	ml	-1045.5
10614428	31958692	22757996	1148.41	ml	795	ml	353.41
10616316	39925408	22962066	4349.72	ml	1190	ml	3159.72
10621049	38936957	25587644	767.82	ml	3050	ml	-2282.18
10623147	38246006	21976100	1110	ml	3450	ml	-2340
10623490	37620076	24449903	2769.86	ml	1193	ml	1576.86
10623685	34786999	23732021	6324.25	ml	2550	ml	3774.25
10624517	38230755	29826516	6904.42	ml	1112	ml	5792.42
10630336	39170501	26938538	93.65	ml	705	ml	-611.35
10631298	37441405	25133681	161	ml	875	ml	-714
10635441	35172144	27536393	1265.05	ml	1190	ml	75.05
10639500	31643878	26565321	2460.65	ml	7648	ml	-5187.35
10640977	31819017	20252070	4020.79	ml	2690	ml	1330.79
10642962	37138685	27698783	8227.52	ml	2205	ml	6022.52
10643434	37011708	28055912	3342.26	ml	5590	ml	-2247.74
10643827	30589359	29803052	2647.26	ml	1435	ml	1212.26
10644961	37259563	28859642	2140.97	ml	1190	ml	950.97
10645567	38581584	25549659	3268.36	ml	1725	ml	1543.36
10648758	38638712	25578020	4170	ml	1890	ml	2280
10650001	30067410	23782830	2263.25	ml	1742	ml	521.25
10650522	33686141	25264793	3529.99	ml	1680	ml	1849.99
10651989	31124800	24805766	3763.92	ml	2025	ml	1738.92
10652536	36369973	24696812	5504.34	ml	5720	ml	-215.66
10652583	32283272	29477663	2318.84	ml	1089	ml	1229.84
10654688	35664845	20751872	3654.43	ml	1170	ml	2484.43
10658486	31959994	26876856	3597.33	ml	2640	ml	957.33
10660558	30924976	24999822	10872.07	ml	3470	ml	7402.07
10661086	34456820	27634911	1427.1	ml	2170	ml	-742.9
10662181	37832841	22607104	2602.58	ml	8	ml	2594.58
10663695	39879701	22455973	2822.92	ml	1290	ml	1532.92
10665897	34149318	21557561	596.17	ml
10667727	33106432	24456689	745.75	ml	937	ml	-191.25
10667849	34258949	28642859	11474.36	ml	1168	ml	10306.36
10672760	33273368	29544909	4293.65	ml	2980	ml	1313.65
10677335	34863527	28534305	8105.61	ml	1160	ml	6945.61
10680402	34014186	27625137	4651.01	ml	1965	ml	2686.01
10680821	36433413	23326088	4016.85	ml	1203	ml	2813.85
10681061	39109353	28041030	1212.4	ml	5595	ml	-4382.6
10684044	35227825	20790232	775.3	ml	3280	ml	-2504.7
10684286	38089147	27967192	7863.47	ml	895	ml	6968.47
10685870	32652263	24659736	1943.83	ml
10688510	31618429	28805457	2544.31	ml	2740	ml	-195.69
10690044	35644818	21760920	2845.17	ml	2870	ml	-24.83
10691024	32702846	29868873	2194.65	ml	2625	ml	-430.35
10691194	30731222	25809823	1661.18	ml	1568	ml	93.18
10691738	34085198	29592882	3098.67	ml	3290	ml	-191.33
10692447	31123290	23554514	6691.23	ml	3939	ml	2752.23
10696644	38467750	26279010	2455.8	ml	2660	ml	-204.2
10698299	31463954	24429289	2000.27	ml	2450	ml	-449.73
10698312	32959430	23826411	1550	ml	1460	ml	90
10704794	34413837	22060152	3115.63	ml	268	ml	2847.63
10706411	31395458	22795641	8275.58	ml	305	ml	7970.58
10708073	33969598	23310234	1135.38	ml	1670	ml	-534.62
10708393	32927188	26497591	4453.49	ml	1105	ml	3348.49
10710392	33439304	25662925	3423.09	ml	1295	ml	2128.09
10710573	31105669	29923776	4263.55	ml	3235	ml	1028.55
10712203	34565601	23454177	2604.8	ml	2303	ml	301.8
10712217	38908441	21561906	2847.45	ml	3895	ml	-1047.55
10712271	32264312	23173436	4261.31	ml	2439	ml	1822.31
10714454	36266441	27637712	2202.58	ml	180	ml	2022.58
10717732	38753669	29250995	709.37	ml	1635	ml	-925.63
10717791	31311850	29221831	1078.39	ml	975	ml	103.39
10718233	39099882	26753091	2253.81	ml	1650	ml	603.81
10721598	36351554	29561037	8082.02	ml	3174	ml	4908.02
10723263	34206944	24568459	931.23	ml	2985	ml	-2053.77
10726549	32100967	20860751	5240.37	ml	2046	ml	3194.37
10731794	37884897	28594773	4870	ml	1040	ml	3830
10734403	36647759	26588273	5544.05	ml	780	ml	4764.05
10734586	31656929	23667796	5499.82	ml	4370	ml	1129.82
10736288	39804658	21816265	4179.09	ml	1915	ml	2264.09
10740435	33402160	29862017	4986.08	ml	3955	ml	1031.08
10740516	31649316	29055193	3594.55	ml	612	ml	2982.55
10745571	36848739	25514334	8999.75	ml	1476	ml	7523.75
10750883	33480278	28855947	3537.13	ml	4565	ml	-1027.87
10753059	36812601	23122219	12400.26	ml	8408	ml	3992.26
10753346	30944822	26813430	2352	ml	1260	ml	1092
10755387	34586180	20746799	3206.5	ml	1200	ml	2006.5
10755736	38046850	26138855	2631.92	ml	1810	ml	821.92
10755791	38925671	28108626	3135.26	ml	257	ml	2878.26
10756520	35000735	22592857	2309.99	ml	2225	ml	84.99
10756817	35715637	27988243	4030.92	ml	1320	ml	2710.92
10757032	32259498	23591369	768.83	ml
10758368	33373605	22655936	5822.87	ml	1350	ml	4472.87
10758777	32284012	23334577	6950.3	ml	558	ml	6392.3
10758974	37374181	21950450	2998.06	ml	2270	ml	728.06
10759782	38242798	26079635	1966.23	ml	3518	ml	-1551.77
10762352	38701720	28184769	4574.79	ml	4940	ml	-365.21
10762976	38781322	24206390	4572	ml	2095	ml	2477
10763166	37322694	28019748	3597.74	ml	2900	ml	697.74
10767156	38087895	23105756	837.86	ml	2810	ml	-1972.14
10772942	31145789	23525346	8044.77	ml	1427	ml	6617.77
10775173	35398538	22715618	5943.29	ml	2903	ml	3040.29
10778145	33345883	22283947	2179.87	ml	700	ml	1479.87
10780669	38998748	29118941	2524.17	ml	875	ml	1649.17
10781312	30284873	24474381	6216.19	ml	161	ml	6055.19
10785320	30631908	27836884	1373	ml	843	ml	530
10785608	34084478	28290632	2474.65	ml	2745	ml	-270.35
10790116	39567041	25114987	1040.42	ml	1602	ml	-561.58
10790860	38619454	29350861	2852	ml	2345	ml	507
10791772	30172592	26096086	2237.27	ml	751	ml	1486.27
10792661	39710436	26360527	2238.89	ml	4875	ml	-2636.11
10793703	34156977	20665592	5480.69	ml	685	ml	4795.69
10795434	31427806	22600832	1691.89	ml	181	ml	1510.89
10795507	34561881	25606775	4321.78	ml	1108	ml	3213.78
10798490	31830808	26301175	250	ml	290	ml	-40
10800948	36730087	22237741	1627.78	ml	2190	ml	-562.22
10801908	33185124	26625457	1742.84	ml	1166	ml	576.84
10802070	31860554	27526169	1599.17	ml
10804133	33907246	25265602	4041.88	ml	4977	ml	-935.12
10804661	32583936	22859404	6254.2	ml	986	ml	5268.2
10804747	30735662	23977065	8872.64	ml	5470	ml	3402.64
10806352	35137727	26529365	951.01	ml	2465	ml	-1513.99
10806849	35025396	26361323	1750	ml	990	ml	760
10808282	39777817	22639282	1169.5	ml	2585	ml	-1415.5
10809326	38588436	22350919	2105.62	ml	860	ml	1245.62
10812451	33684587	20221800	7544.45	ml	2815	ml	4729.45
10812824	32061183	27693546	7682.19	ml	4121	ml	3561.19
10813665	38705147	24659410	7237.87	ml	1789	ml	5448.87
10818124	34870714	28737891	862.62	ml	1200	ml	-337.38
10822194	32080620	25491134	2548.9	ml	621	ml	1927.9
10823645	38231860	22236885	3342.8	ml	2162	ml	1180.8
10823878	39145559	25032072	1532.1	ml	2460	ml	-927.9
10827899	31165865	27281485	7492.09	ml	755	ml	6737.09
10829581	31378939	27844613	3525.29	ml	200	ml	3325.29
10830719	36328790	28808602	4190	ml	2580	ml	1610
10831977	37675588	21894721	3150.42	ml	1000	ml	2150.42
10832887	39887235	27458244	1267.53	ml	3977	ml	-2709.47
10834132	33316192	23607054	2658.26	ml	615	ml	2043.26
10834554	36697201	24875226	1045.53	ml	3191	ml	-2145.47
10835377	33655391	23333271	9980.29	ml	2941	ml	7039.29
10836125	36905142	22083261	6642.7	ml	2525	ml	4117.7
10837867	33764351	27312376	7886.61	ml	3315	ml	4571.61
10839034	30776850	29535095	4149.83	ml	1600	ml	2549.83
10839115	33330395	22047509	10870.83	ml	749	ml	10121.83
10839821	32491957	20977127	1048.89	ml	1390	ml	-341.11
10840816	33763417	29889994	2564.08	ml	5220	ml	-2655.92
10842701	30175599	28885025	828.86	ml	1270	ml	-441.14
10843264	33832185	21138329	695.04	ml	935	ml	-239.96
10843788	30706447	22294846	2828.18	ml	2550	ml	278.18
10844869	31698532	25409260	1840	ml	1625	ml	215
10844901	38643244	25204886	4183.43	ml	160	ml	4023.43
10846482	35701212	21062464	6514.5	ml	2009	ml	4505.5
10846671	30949248	25457731	6210.59	ml	1081	ml	5129.59
10847758	39585600	25306392	1813.3	ml	1165	ml	648.3
10848515	31651307	22960266	8017.29	ml	2596	ml	5421.29
10853896	32052866	23383004	4304.68	ml	810	ml	3494.68
10856638	38309881	28627577	1370	ml	2550	ml	-1180
10858943	39379492	23401687	6030.64	ml	2660	ml	3370.64
10860303	30392126	24751390	5971.7	ml	230	ml	5741.7
10861118	37072257	21690288	4761.78	ml	1255	ml	3506.78
10866298	39690859	25384213	1829.75	ml	1192	ml	637.75
10866370	38853401	21405297	2348	ml	3420	ml	-1072
10873131	30144893	26584893	1818.33	ml	2960	ml	-1141.67
10878613	34096503	21037763	640	ml	3140	ml	-2500
10881690	36726979	25457382	5500.23	ml	555	ml	4945.23
10883766	31165541	29377177	8726.44	ml	1064	ml	7662.44
10884708	35456960	25005846	4610.76	ml	5150	ml	-539.24
10886362	32241321	20730863	8873.15	ml	2450	ml	6423.15
10887653	30609093	27225287	6381.34	ml	4195	ml	2186.34
10887781	33781087	24705850	1034.55	ml	2530	ml	-1495.45
10887901	32464457	28942534	8382.41	ml	1615	ml	6767.41
10888007	34903620	23296210	3273.92	ml	989	ml	2284.92
10888222	35868880	24564154	2047.34	ml	1921	ml	126.34
10888713	38005658	27540934	9330.95	ml	1710	ml	7620.95
10889482	38189476	20865854	3135.22	ml	1395	ml	1740.22
10897217	36136008	29580923	4860.2	ml	3640	ml	1220.2
10898129	30649699	26259218	1674.25	ml	685	ml	989.25
10902272	39245748	24408996	4198.27	ml	2058	ml	2140.27
10902586	39374544	25215925	5663.82	ml	2273	ml	3390.82
10903614	39615487	27037495	50	ml	825	ml	-775
10903792	30261200	24903719	2866.55	ml	3275	ml	-408.45
10904094	32283773	22904140	1488	ml	2360	ml	-872
10907501	38587763	24724109	1050.38	ml	635	ml	415.38
10909733	30958856	24069749	3274.42	ml	1030	ml	2244.42
10911400	36593558	24219983	5052.32	ml	2405	ml	2647.32
10912800	36025630	24683894	5217.83	ml	2570	ml	2647.83
10916088	35475146	23379281	5487.5	ml	560	ml	4927.5
10917306	37838640	24096837	1339.89	ml	2390	ml	-1050.11
10917546	36861892	26473745	4152.92	ml	1132	ml	3020.92
10920228	37783060	23466911	1954.33	ml	2762	ml	-807.67
10920264	33007632	24806220	2733.92	ml	1361	ml	1372.92
10921049	36997459	28188004	4341.57	ml	2175	ml	2166.57
10922101	31143461	25722335	3986.46	ml	1377	ml	2609.46
10923152	30382119	26619736	10875.42	ml	1865	ml	9010.42
10924116	34995731	25421527	5593.38	ml	1785	ml	3808.38
10926361	30967209	24504005	8257.62	ml	2375	ml	5882.62
10927150	37139535	25702248	6412.83	ml	890	ml	5522.83
10929752	31146800	25192292	1131.84	ml	6460	ml	-5328.16
10931276	38017506	25586233	1182.46	ml	585	ml	597.46
10933581	32497604	21403331	5032.22	ml	2135	ml	2897.22
10936728	30624172	26378150	2471.83	ml	2085	ml	386.83
10937125	39430690	22425616	1720.24	ml	3910	ml	-2189.76
10938096	32970582	26498873	2184.54	ml	915	ml	1269.54
10939299	36173365	26422493	1606.66	ml	611	ml	995.66
10940805	36192786	24688443	2658.67	ml	5630	ml	-2971.33
10942537	32188573	23159420	8005.77	ml	1065	ml	6940.77
10943389	30960300	21804280	2268.63	ml	1175	ml	1093.63
10943603	30119186	28542014	896.96	ml	3405	ml	-2508.04
10944871	31502451	24966205	2076.87	ml	2150	ml	-73.13
10945983	38109740	23036014	2753.27	ml	1885	ml	868.27
10946082	31777308	26567626	4691.88	ml	680	ml	4011.88
10947173	39605142	27700357	1289.8	ml	2600	ml	-1310.2
10948957	36109407	23340095	2176.5	ml	2132	ml	44.5
10950843	39369124	23030826	13181.59	ml	553	ml	12628.59
10952156	32705947	26929743	4082.39	ml	540	ml	3542.39
10955706	37414219	21792463	2315.71	ml	2542	ml	-226.29
10956035	36344043	22843260	1803.26	ml	2750	ml	-946.74
10956924	30830525	29915321	5386.67	ml	1850	ml	3536.67
10958187	36112837	21519313	3621.48	ml	3355	ml	266.48
10958454	34247432	23804434	829	ml	795	ml	34
10961036	32931914	20729412	7352.13	ml	6493	ml	859.13
10965894	33853516	23403844	6473.76	ml	350	ml	6123.76
10968810	35957643	21320984	1952.38	ml	422	ml	1530.38
10969074	30483591	24337414	3668.86	ml	3720	ml	-51.14
10969205	36288324	24346474	9358.63	ml	1725	ml	7633.63
10970150	37517481	21077067	2079.75	ml	350	ml	1729.75
10975446	31235315	27750600	2615.3	ml	1015	ml	1600.3
10980113	31642868	21524556	5099.64	ml	1450	ml	3649.64
10981637	33590203	25698179	352.16	ml	125	ml	227.16
10983327	36986750	21179816	8158.91	ml	5225	ml	2933.91
10984108	30243071	28503629	723.56	ml	1890	ml	-1166.44
10993119	34667520	29991038	1288.03	ml	3445	ml	-2156.97
10996711	35330903	29843687	4535.6	ml	1135	ml	3400.6
10997436	33085671	22234256	948.83	ml	1740	ml	-791.17
10999395	38103258	22094873	15122.08	ml	10	ml	15112.08
11000879	33971917	27622708	4371.79	ml	1554	ml	2817.79
11002435	37246519	23098968	5184.32	ml	2190	ml	2994.32
11002607	39110323	28750350	2183.33	ml	1470	ml	713.33
11006621	35041425	27253628	3580	ml	341	ml	3239
11007473	34442228	29671397	3699.31	ml
11009816	35911911	27645171	1187.97	ml	450	ml	737.97
11012243	33751885	21947404	11928.07	ml	160	ml	11768.07
11018073	35965822	21037414	2398.26	ml	2825	ml	-426.74
11020202	31621601	27311676	4104.72	ml	1225	ml	2879.72
11021643	34772646	26510606	2316.08	ml	4440	ml	-2123.92
11022245	31599600	29881372	1824.16	ml	167	ml	1657.16
11027339	34949751	29375841	1663.79	ml	1785	ml	-121.21
11030142	30184970	20042079	9180.58	ml	1798	ml	7382.58
11031774	33504108	24880194	8586.14	ml	1295	ml	7291.14
11034210	30380489	23733259	1779.67	ml	750	ml	1029.67
11036075	39573580	27807199	12428.66	ml	7020	ml	5408.66
11040832	36718956	22475226	5525.49	ml	1950	ml	3575.49
11040851	35182052	25641876	3372.49	ml	1698	ml	1674.49
11041336	38786416	26502161	1364.06	ml	794	ml	570.06
11043946	38174875	22685973	2210	ml	2605	ml	-395
11043981	37733385	22690082	1366.74	ml	145	ml	1221.74
11047227	31687317	26571031	3596.62	ml	635	ml	2961.62
11047741	33652366	27025909	2030	ml	3850	ml	-1820
11050359	33640350	29779708	908.75	ml	173	ml	735.75
11051918	37451122	20680385	529.3	ml	2350	ml	-1820.7
11051942	39663616	26447909	968.91	ml	725	ml	243.91
11053008	30588504	24753669	1308.3	ml	1550	ml	-241.7
11053863	36218686	29679030	8136.52	ml	1063	ml	7073.52
11055680	37824216	20982858	8252.5	ml	1311	ml	6941.5
11057136	33291610	20849590	721.79	ml	2915	ml	-2193.21
11057908	33411210	22681318	5183.24	ml	615	ml	4568.24
11058552	34551005	28453417	4357.5	ml	4490	ml	-132.5
11060251	34809083	23208879	7482.42	ml	1860	ml	5622.42
11061931	34247071	21093327	1737.14	ml	730	ml	1007.14
11061972	38255606	29528914	7680.48	ml	400	ml	7280.48
11062833	35797989	22697035	4595.79	ml	670	ml	3925.79
11062873	31060371	21014248	7251.44	ml	1490	ml	5761.44
11063580	31081015	25939957	1436.3	ml	5515	ml	-4078.7
11065164	30379732	29715671	1374.8	ml	1660	ml	-285.2
11066404	33085675	22579982	4156.5	ml	670	ml	3486.5
11067354	38302296	28472903	4920.5	ml	2129	ml	2791.5
11068484	36415334	29776604	1529.68	ml	1440	ml	89.68
11069035	37460977	27506075	3140.77	ml	2890	ml	250.77
11069386	32941831	27292368	620	ml	600	ml	20
11070185	34577954	24518501	1472.53	ml	2455	ml	-982.47
11071537	32334428	23553687	5299.38	ml	1955	ml	3344.38
11075615	31496570	24408474	5121.25	ml	30	ml	5091.25
11082391	33206088	22596088	1101.06	ml	2690	ml	-1588.94
11083655	38699030	20137177	6052.5	ml	1077	ml	4975.5
11087309	32950640	26556890	6520.28	ml	3070	ml	3450.28
11087853	38453193	25426433	2098	ml	2885	ml	-787
11088384	37380953	22167318	2628.6	ml	4490	ml	-1861.4
11089729	37395251	27021321	4053.08	ml	2210	ml	1843.08
11090382	36475001	28678397	1136.55	ml	2425	ml	-1288.45
11093867	36963268	23365574	4735.91	ml	4300	ml	435.91
11095636	38908376	21937919	1991.01	ml	2535	ml	-543.99
11099744	35926799	27441109	3345.76	ml	5271	ml	-1925.24
11101614	30212938	23299340	6413.02	ml	6162	ml	251.02
11103376	37196072	28135062	646.25	ml	2405	ml	-1758.75
11105803	36518934	22550800	8463.01	ml	2706	ml	5757.01
11108098	31449537	22698313	10424.96	ml	540	ml	9884.96
11110888	38815212	22941724	4590.1	ml	900	ml	3690.1
11119153	34510736	20788795	6825.15	ml	2430	ml	4395.15
11120430	34093113	22800833	4690	ml	300	ml	4390
11122196	30780049	29171412	340	ml
11122975	37071987	20098892	8293.77	ml	3785	ml	4508.77
11125344	31865493	29087252	4981.34	ml	2434	ml	2547.34
11127127	32117398	27797071	2348.69	ml	0	ml	2348.69
11129230	32733181	28836885	7313.25	ml	1920	ml	5393.25
11129835	36471889	25447858
11131318	32152372	22805099	1110	ml	1585	ml	-475
11132535	39485928	21336112	2812.84	ml	7080	ml	-4267.16
11133561	31253236	23302095	1117.43	ml	1815	ml	-697.57
11134420	30773864	26320800	2461.3	ml	4530	ml	-2068.7
11136760	36761647	28384173	5336.87	ml	3360	ml	1976.87
11140716	39894320	27517858	367.45	ml	320	ml	47.45
11144031	39821124	21495589	8835.57	ml	2830	ml	6005.57
11145090	38908446	21763988	5978.49	ml	3095	ml	2883.49
11146837	34257353	20876636	7393.76	ml	4045	ml	3348.76
11148678	31973347	26451505	5608.43	ml	3100	ml	2508.43
11148989	37926038	20600308	7002.36	ml	6143	ml	859.36
11149702	37388511	27254541	4155.78	ml	1800	ml	2355.78
11151862	34482643	20072191	3291.37	ml	2030	ml	1261.37
11152220	33805499	24147617	4714.26	ml
11153226	32357329	28907460	919.8	ml	640	ml	279.8
11153447	34431011	27687415	5748.28	ml	740	ml	5008.28
11155525	32714013	22067624	5419.72	ml	3005	ml	2414.72
11161330	30442777	28726209	20800.59	ml	854	ml	19946.59
11162996	33034232	22465903	1866.39	ml	2230	ml	-363.61
11163643	36157087	22331245	865.36	ml	17195	ml	-16329.64
11164018	39328295	24415195	4096.1	ml	1322	ml	2774.1
11164848	38209073	25671821	6177.9	ml	573	ml	5604.9
11165060	36423523	29991539	906.49	ml	680	ml	226.49
11167834	31865868	24480219	1448.59	ml	424	ml	1024.59
11171390	36975364	29792071	7232.77	ml	660	ml	6572.77
11173428	30026250	26586173	655.33	ml	1110	ml	-454.67
11175582	38532300	27042255	4694.78	ml	2565	ml	2129.78
11176370	39088277	28863934	1479.2	ml	2800	ml	-1320.8
11178953	32833251	25880820	2959.53	ml	1285	ml	1674.53
11179902	33408788	21375172	7340.22	ml	2757	ml	4583.22
11180102	32244151	25731950	13128.8	ml	1770	ml	11358.8
11180809	30713595	28385942	4127.57	ml	800	ml	3327.57
11181210	36832182	22776305	6112.57	ml	1020	ml	5092.57
11182151	35013417	22537178	6183.75	ml	737	ml	5446.75
11182822	32744241	22951112	4314.86	ml	2335	ml	1979.86
11189964	36861501	26650355	5678.72	ml	1040	ml	4638.72
11191438	39793956	20179421	4580.21	ml	1125	ml	3455.21
11192169	39467910	26793173	4780.08	ml	4350	ml	430.08
11192873	31135963	25942666	6042.2	ml	2977	ml	3065.2
11192888	39314232	25092848	2574.77	ml	840	ml	1734.77
11194776	38848710	24945821	4326.51	ml	1695	ml	2631.51
11196689	39682828	23676524	4400.17	ml	2075	ml	2325.17
11196801	35824337	24434415	4567.31	ml	2187	ml	2380.31
11198895	33216968	28383961	8454.59	ml	803	ml	7651.59
11200811	39599237	22450456	2224.49	ml	1340	ml	884.49
11203208	35441098	27967352	597.08	ml
11205212	36383603	25178486	1522.32	ml	1452	ml	70.32
11207146	35213901	26571512	446.85	ml	727	ml	-280.15
11207557	31078824	23784417	1929.2	ml
11208503	38691951	22525122	4121.37	ml	1155	ml	2966.37
11210771	34735447	24383619	4774.47	ml	1515	ml	3259.47
11212692	33414874	28948855	9785.38	ml	2975	ml	6810.38
11213546	39873415	25784348	2425.6	ml	2211	ml	214.6
11214845	34462481	28522779	2258.12	ml	500	ml	1758.12
11217607	39623655	22485433	3184.31	ml	2255	ml	929.31
11218729	32553925	21827458	2669.67	ml	7485	ml	-4815.33
11220287	37470919	21049726	840	ml	2045	ml	-1205
11220467	39493523	24883095	9385.44	ml	741	ml	8644.44
11221340	31947763	22361853	1275.73	ml	980	ml	295.73
11221989	39764632	24641272	7852.13	ml	6805	ml	1047.13
11226194	36319779	24922551	2542.91	ml	2610	ml	-67.09
11228986	36088280	28564493	431.33	ml	517	ml	-85.67
11231966	32176417	22679034	986.65	ml	1995	ml	-1008.35
11234238	31347825	29395534	2168.5	ml	2475	ml	-306.5
11236474	39450911	23673007	8685.38	ml	2820	ml	5865.38
11237063	32481717	22205833	250	ml	1055	ml	-805
11237954	30946736	25591200	3638.08	ml	935	ml	2703.08
11240495	38961723	23030520	1346.99	ml	3125	ml	-1778.01
11242316	34459548	22076159	4408.88	ml	2385	ml	2023.88
11244926	35783644	22759829	791.05	ml	1525	ml	-733.95
11246402	37375441	22850056	6527.31	ml	2392	ml	4135.31
11247296	34114064	22104910	1688.47	ml	1000	ml	688.47
11247436	37270178	26290780	4630.94	ml	1710	ml	2920.94
11249261	35891766	20405682	5030.97	ml	3455	ml	1575.97
11249860	34300466	29859525	1140	ml	3655	ml	-2515
11250079	34352531	28678828	6099.99	ml	3632	ml	2467.99
11251419	38041292	22008181	1356.92	ml	1330	ml	26.92
11252741	35810878	22097604	2660	ml	1845	ml	815
11253126	35597578	26909871	624.83	ml	1235	ml	-610.17
11256275	37391779	23971864	10331.45	ml	3105	ml	7226.45
11257115	31236198	20425175	4413.75	ml	1844	ml	2569.75
11257841	39361235	24447059	4465.43	ml	1048	ml	3417.43
11258377	39048162	28838248	4807.83	ml	1115	ml	3692.83
11259141	32272859	25963696	3184.03	ml	2130	ml	1054.03
11259465	30166170	20907313	1370	ml	515	ml	855
11266689	39748298	23550716	4267.35	ml	3345	ml	922.35
11266938	35918080	27078182	1129.3	ml	1585	ml	-455.7
11267045	34897008	29466691	3981.41	ml	1098	ml	2883.41
11268371	34779368	28898326	3380.12	ml	2710	ml	670.12
11270948	32505082	27493644	740	ml	945	ml	-205
11271927	36369720	21791641	4425.4	ml	2080	ml	2345.4
11273115	35113785	24898994	6572.3	ml	1440	ml	5132.3
11273854	39648536	20872944	19819.45	ml	12905	ml	6914.45
11281127	30635726	29749314	1357.71	ml	2325	ml	-967.29
11281603	32249723	25891316	3359.3	ml	150	ml	3209.3
11282384	30592303	29994261	50.6	ml	2975	ml	-2924.4
11291230	31850910	22990559	5423.86	ml	924	ml	4499.86
11291823	34007439	21259664	6436.58	ml	525	ml	5911.58
11293517	35436722	21799365	1180	ml	4100	ml	-2920
11294021	38603294	24939277	2081	ml	1570	ml	511
11296318	33868204	26765003	4646.77	ml	765	ml	3881.77
11296766	39928827	24438132	6195.65	ml	2448	ml	3747.65
11296936	39409803	21648820	700	ml	610	ml	90
11301400	38376187	28109269	1910	ml	2535	ml	-625
11301742	32453296	23195320	1120	ml	1830	ml	-710
11304253	34543082	23346584	5662.99	ml	1320	ml	4342.99
11304959	36159356	27600272	7241.72	ml	2125	ml	5116.72
11309053	36858619	23877453	691.8	ml	3135	ml	-2443.2
11309915	35507582	25761953	9295	ml	3405	ml	5890
11310901	36662799	22021677	5466.44	ml	3249	ml	2217.44
11315296	30708810	24817060	2252.45	ml	2835	ml	-582.55
11315982	33345706	28762278	4011.42	ml	1210	ml	2801.42
11317570	30355176	29656601	5002.03	ml	2420	ml	2582.03
11317871	31013881	27218543	6056.33	ml	2560	ml	3496.33
11321046	33625268	24480756	7579.04	ml	2981	ml	4598.04
11321257	35860455	21322793
11321986	39333664	24607298	3160	ml	1900	ml	1260
11326098	37507300	26522869	7582.51	ml	5090	ml	2492.51
11326206	37079354	23686858	3225.17	ml	747	ml	2478.17
11328158	30052733	27985960	2231.18	ml	150	ml	2081.18
11328386	30342613	28869489	688.19	ml	955	ml	-266.81
11332465	36244615	25222212	1382.07	ml	4725	ml	-3342.93
11332825	36420347	21909820	15312.85	ml	787	ml	14525.85
11337495	39033634	20374655	9349.37	ml	2940	ml	6409.37
11339384	32573448	27383384	3647.41	ml	75	ml	3572.41
11340930	35192840	20313589	2731.7	ml	0	ml	2731.7
11343484	39661672	29736871	2563.18	ml	2325	ml	238.18
11343907	35967845	22689342	2891.58	ml	1020	ml	1871.58
11344335	38153293	29609275	3476.6	ml	1895	ml	1581.6
11344751	33181285	27728838	678.6	ml	310	ml	368.6
11345933	38271986	22106706	4577.03	ml	1337	ml	3240.03
11346699	36125779	27717369	2028.04	ml	2060	ml	-31.96
11348907	30016014	24524153	2892.7	ml	2210	ml	682.7
11349432	37310374	24577372	13064.6	ml	3670	ml	9394.6
11353832	38396911	25246853	2809.68	ml	4485	ml	-1675.32
11354922	32621287	27718042	936.17	ml	50	ml	886.17
11360891	32354505	22429517	7856.62	ml	849	ml	7007.62
11363157	35392063	20971867	6697.48	ml	548	ml	6149.48
11363936	37298762	28745767	1176.22	ml	300	ml	876.22
11366148	31290984	28310283	1336.82	ml	2130	ml	-793.18
11366422	35802161	25458336	8335.85	ml	6745	ml	1590.85
11369587	30218259	28211027	3856.84	ml	3685	ml	171.84
11370994	36837764	22801372	3795.03	ml	632	ml	3163.03
11371466	34482432	21270943	3620.8	ml	1299	ml	2321.8
11372027	30981206	29009535	10507.67	ml	3020	ml	7487.67
11373077	32508102	28635328	640	ml	0	ml	640
11374486	35647824	23112869	3298.99	ml	2595	ml	703.99
11374532	39599342	27499142	1510	ml	670	ml	840
11374776	34927785	23440405	1920	ml	935	ml	985
11376103	32465788	27821276	2499.88	ml	696	ml	1803.88
11378149	31597960	29235017	993.13	ml	300	ml	693.13
11378535	32950707	26705155	3983.5	ml	3060	ml	923.5
11378589	37231883	28684313	8697.85	ml	4735	ml	3962.85
11380368	30253379	21678815	1280	ml	2175	ml	-895
11381511	38852679	24668341	6744.8	ml	3107	ml	3637.8
11381569	33607734	26192299	11180.46	ml	705	ml	10475.46
11383018	39452683	25780991	9791.67	ml	795	ml	8996.67
11384521	34926363	20053214	6629.32	ml	6050	ml	579.32
11385992	30668232	23133441	1406.8	ml
11389801	33132370	28171818	2240.3	ml	4335	ml	-2094.7
11390104	36666352	20479841	1166.26	ml	2515	ml	-1348.74
11390252	32716634	21331972	1573.98	ml	3815	ml	-2241.02
11390506	35493524	27989210	247.29	ml	3880	ml	-3632.71
11392990	39980385	21253505	2321.22	ml	905	ml	1416.22
11397722	33871797	20635136	2417.72	ml	1270	ml	1147.72
11398829	34031152	26104066	1493.38	ml	3145	ml	-1651.62
11400494	39351152	25827583	5856.83	ml	943	ml	4913.83
11402910	32560705	23375177	1323.43	ml	1070	ml	253.43
11403616	33493059	23885084	10614.92	ml	3910	ml	6704.92
11404288	36416590	29333255	3348.91	ml	202	ml	3146.91
11407375	34477666	27274808	2609.17	ml	1215	ml	1394.17
11408401	33753561	20915702	6328.75	ml	1680	ml	4648.75
11408874	33118083	26001001	1297.33	ml	760	ml	537.33
11409035	39601179	25150183	2893.21	ml	1350	ml	1543.21
11409143	33831444	28675941	2810.11	ml	1750	ml	1060.11
11410076	30802952	29714083	6130.92	ml	1580	ml	4550.92
11410426	39722758	27299736	2943	ml	1645	ml	1298
11411362	37331665	22523526	10616.2	ml	70	ml	10546.2
11412254	36715122	22069290	1103.92	ml	2031	ml	-927.08
11413537	38058757	24641041	1333.3	ml	287	ml	1046.3
11415965	33804298	22822957	4043.83	ml	2125	ml	1918.83
11418556	32792834	20275492	4494	ml	630	ml	3864
11425407	39329319	21832823	350	ml
11426151	37099009	26785908	7921.77	ml	3250	ml	4671.77
11429121	34180005	25179006	1771.69	ml	1790	ml	-18.31
11429550	34560685	29005196	3427.59	ml	2300	ml	1127.59
11432534	30975141	24996793	5307.92	ml	548	ml	4759.92
11437366	31486926	21503098	2649.8	ml	1100	ml	1549.8
11438336	37925650	29503954	1201.67	ml	2735	ml	-1533.33
11438492	32070305	20032916	7402.38	ml	1539	ml	5863.38
11438886	37253283	22928595	915	ml	2950	ml	-2035
11440437	37270651	26588747	2930.64	ml	2515	ml	415.64
11441946	36695853	25235003	9441.17	ml	5732	ml	3709.17
11447867	32312917	24384913	6122.89	ml	5095	ml	1027.89
11448985	33246619	26740424	10597.92	ml	1753	ml	8844.92
11449055	36304662	27630732	1650	ml	1425	ml	225
11450666	36538650	22882899	10343.58	ml	4720	ml	5623.58
11452473	39443375	28918725	1865.06	ml	1340	ml	525.06
11452644	35689867	29901909	5937.85	ml	625	ml	5312.85
11455536	37629333	28486795	8817.85	ml	2960	ml	5857.85
11457357	34004563	26329726	643.95	ml	910	ml	-266.05
11457571	37798506	25927964	7062.61	ml	1710	ml	5352.61
11458288	35541349	25687779	4539.92	ml	858	ml	3681.92
11458442	32771068	22613935	7907.43	ml	3400	ml	4507.43
11459120	38281287	24783889	4353.39	ml	1620	ml	2733.39
11461422	37265861	23370162	6428.7	ml	3080	ml	3348.7
11462863	33765335	22106219	796.37	ml	3565	ml	-2768.63
11463165	31172290	27865548	789.17	ml	275	ml	514.17
11465184	35592626	29050266	1697.77	ml	2088	ml	-390.23
11466749	31832941	20441454	1103.63	ml	995	ml	108.63
11467523	34220976	21817770	603.33	ml	74	ml	529.33
11470198	38995260	27367969	3561.7	ml	550	ml	3011.7
11470779	31137014	25205869	6566.64	ml	4415	ml	2151.64
11472206	36320663	29905361	2049.29	ml	1551	ml	498.29
11474065	32408660	24586639	1790.02	ml	860	ml	930.02
11474733	31402041	26406008	9012.63	ml	3475	ml	5537.63
11475003	36375502	29693612	3750	ml	3050	ml	700
11477097	38729808	28214804	7402.59	ml	1768	ml	5634.59
11477669	36707061	21242036	2770.34	ml	4400	ml	-1629.66
11479858	34189676	22777545	2949.62	ml	1860	ml	1089.62
11481806	30508327	20516028	3694.7	ml	535	ml	3159.7
11482500	38486268	24021148	1810	ml	2950	ml	-1140
11486239	36077676	25861822	901.09	ml	450	ml	451.09
11486264	38496686	24959908	3920.04	ml	1420	ml	2500.04
11491583	34725102	28868643	1406.14	ml	1598	ml	-191.86
11492213	39684354	22184277	7738.2	ml	2705	ml	5033.2
11495932	35093335	26638278	3208.35	ml	470	ml	2738.35
11496131	35985792	25795006	5346.27	ml	1127	ml	4219.27
11500847	37143937	25353725	940.56	ml	2015	ml	-1074.44
11501310	30983281	27305247	10078.03	ml	2995	ml	7083.03
11506385	31694173	25971115	895.46	ml	5565	ml	-4669.54
11506963	35227066	25858162	3899.3	ml	1803	ml	2096.3
11508679	30062477	20568339	1127.75	ml	10	ml	1117.75
11509670	30532230	24824123	4599.83	ml	541	ml	4058.83
11510549	30187936	21791514	1069.17	ml	1220	ml	-150.83
11511458	34227617	20941398	877.17	ml	2215	ml	-1337.83
11512097	37721096	24963505	1905	ml	1703	ml	202
11512653	39359277	24728972	1126.24	ml	1407	ml	-280.76
11516270	37749758	20486917	4709.47	ml	1395	ml	3314.47
11521504	34214668	25249620	7023	ml	1140	ml	5883
11522541	33115257	23958905	4352.92	ml	983	ml	3369.92
11523129	31759999	23104107	7458.04	ml	560	ml	6898.04
11529880	35850934	23694167	4361.3	ml	1730	ml	2631.3
11530561	38001373	28530402	749.2	ml	1910	ml	-1160.8
11532659	38228702	24114990	1763.48	ml	2640	ml	-876.52
11533462	35348908	27328168	4468.93	ml	666	ml	3802.93
11533501	34461298	24430941	3299.16	ml	1820	ml	1479.16
11539240	32930821	22141666	394.83	ml	270	ml	124.83
11539827	39995735	21192405	7656.1	ml	3398	ml	4258.1
11540283	30034749	27307881	852.6	ml	1655	ml	-802.4
11541378	36024728	22900653	11136.4	ml	1033	ml	10103.4
11543398	31497701	29228250	3106.23	ml	1870	ml	1236.23
11544860	37530970	22429647	3122.42	ml	1005	ml	2117.42
11545574	39549810	26125539	2274.75	ml	100	ml	2174.75
11546805	32925349	23531962	9615.24	ml	1480	ml	8135.24
11547745	30212189	29837616	3633.91	ml	1010	ml	2623.91
11549544	31424551	22200184	2022.89	ml	1825	ml	197.89
11550765	35586036	23874738	1869.19	ml	302	ml	1567.19
11551024	32748004	26594429	8349.06	ml
11552552	37057456	21800909	240	ml	1010	ml	-770
11552741	35839750	24281438	4753.74	ml	2974	ml	1779.74
11553398	34130907	27709520	1237.39	ml	615	ml	622.39
11554445	36346298	28038733	8129.25	ml	3060	ml	5069.25
11555243	38304187	25977155	2952.83	ml	3160	ml	-207.17
11556093	39699085	24444070	4197.96	ml	3580	ml	617.96
11557186	35469955	22752628	2432.79	ml	2963	ml	-530.21
11557836	30962835	20136936	8147.22	ml	5820	ml	2327.22
11558942	31255985	24509205	1986.41	ml	2465	ml	-478.59
11559478	36759260	25432414	2261.5	ml	384	ml	1877.5
11563006	36026636	23243892	628.75	ml	955	ml	-326.25
11563634	32131813	27413047	3454.7	ml	7240	ml	-3785.3
11564146	39924709	29835262	350	ml	2015	ml	-1665
11567529	30980027	21232911	886.96	ml	1010	ml	-123.04
11567955	30784767	23090401	2446.67	ml	1520	ml	926.67
11568882	37178921	22426705	1062.19	ml	3500	ml	-2437.81
11575713	37004751	20320829	2323	ml	2585	ml	-262
11576897	32367149	29845627	6040	ml	1320	ml	4720
11579351	39633000	20838061	7034.04	ml	1070	ml	5964.04
11579913	36202012	28453882	1995.59	ml	1455	ml	540.59
11580863	30304832	23467473	3512.96	ml	3712	ml	-199.04
11581121	37864610	21253245	2247.1	ml	1625	ml	622.1
11581195	38658392	28782408	1961.65	ml	4665	ml	-2703.35
11589090	38890592	20512615	4085.05	ml	35	ml	4050.05
11589465	38790981	23838325	11211.36	ml	950	ml	10261.36
11592298	31780966	21758109	1940.8	ml	2925	ml	-984.2
11592373	36227721	23933003	3996.02	ml	154	ml	3842.02
11592968	33445309	25912922	12204.57	ml	1455	ml	10749.57
11594012	38833788	21210031	1804.72	ml	3265	ml	-1460.28
11594544	30782638	20431911	459.85	ml	2935	ml	-2475.15
11594609	35691097	28992088	4289.78	ml	624	ml	3665.78
11596570	30326687	20840530	2802.35	ml	5150	ml	-2347.65
11598386	35663457	27953478	8503.78	ml	2890	ml	5613.78
11600106	35918303	24964764	750	ml	815	ml	-65
11600157	30251890	21942766	3599.38	ml	2175	ml	1424.38
11605027	31438123	28735920	18256.84	ml	998	ml	17258.84
11605699	34625482	21703960	4716.67	ml	1040	ml	3676.67
11607177	32366337	29208275	3453.92	ml	1908	ml	1545.92
11609346	35335334	26472328	5529.33	ml	498	ml	5031.33
11610140	33039123	24093054	1882.48	ml	1075	ml	807.48
11613361	34949920	23826271	2854.7	ml	1501	ml	1353.7
11616031	31503787	22076526	1605	ml
11616687	36737788	29397878	5176.27	ml	2645	ml	2531.27
11616778	33990136	25531022	1281.58	ml	1265	ml	16.58
11617629	30946989	27409048	780	ml	730	ml	50
11620095	37091951	25331153	3280.65	ml	3045	ml	235.65
11621360	33526114	24322608	1900	ml	807	ml	1093
11622280	36713654	28516474	7685.78	ml	1589	ml	6096.78
11626035	39006342	22799466	2180	ml	1605	ml	575
11633230	37460602	20946201	6933.3	ml	1942	ml	4991.3
11635995	36282564	23667167	1676.63	ml	1585	ml	91.63
11636652	34134184	20274272	6055.07	ml	2555	ml	3500.07
11638303	30019367	25053659	5380.68	ml	3385	ml	1995.68
11639347	36453823	24125111	2343.89	ml	2750	ml	-406.11
11642460	33913504	29612267	3942.01	ml	3710	ml	232.01
11642809	35967314	26066020	8467.81	ml	3986	ml	4481.81
11645509	31718413	24243040	11168.06	ml	585	ml	10583.06
11647150	33610519	25021798	1488.08	ml	180	ml	1308.08
11649378	31206864	25934959	1001.17	ml	2943	ml	-1941.83
11651571	36915920	26450907	4120.17	ml	100	ml	4020.17
11652381	34922339	23299242	12792.62	ml	1388	ml	11404.62
11654069	37433494	20020317	3010	ml	2910	ml	100
11654447	34933915	26145453	6651.25	ml	2070	ml	4581.25
11654592	30616217	22290770	2623.89	ml	1673	ml	950.89
11655904	38016420	26830941	1501.87	ml	2165	ml	-663.13
11659054	36023087	21553343	1140	ml	3725	ml	-2585
11666182	32828694	24173845	1119.29	ml	355	ml	764.29
11666315	34279325	23911356	349.69	ml	3146	ml	-2796.31
11668452	30721263	21400255	910	ml	143	ml	767
11670352	39782622	26307293	5677.26	ml	4740	ml	937.26
11671794	30288245	23899762	3101.13	ml	600	ml	2501.13
11676070	36106457	28802155	6934.01	ml	2770	ml	4164.01
11676232	33588812	24542367	823.33	ml	630	ml	193.33
11680360	38725145	24537373	1785.33	ml	545	ml	1240.33
11681010	39279281	23407541	2563.99	ml	2825	ml	-261.01
11683110	32690648	26385000	2181.9	ml	591	ml	1590.9
11685620	37150874	24979378	7246.2	ml	2385	ml	4861.2
11686629	30927264	26188372	4274.33	ml	2460	ml	1814.33
11688706	33065950	27319681	6400.38	ml	2910	ml	3490.38
11689298	39736908	20106183	9244.43	ml	3165	ml	6079.43
11692282	30987723	24005826	1310.28	ml	1360	ml	-49.72
11693603	31506062	26983924	6769.88	ml	305	ml	6464.88
11695880	31690388	26326357	3066.35	ml	1395	ml	1671.35
11696577	33267085	22739413	5007.46	ml	1162	ml	3845.46
11696880	35419815	29149362	933.3	ml	3870	ml	-2936.7
11700242	31337954	20559558	3958.8	ml	3893	ml	65.8
11703451	32342095	27237979	739.34	ml	2460	ml	-1720.66
11710154	36777551	23118722	3084.89	ml	355	ml	2729.89
11711020	36657275	22050846	2539.8	ml	5445	ml	-2905.2
11713205	35171466	27636368	796.28	ml	2516	ml	-1719.72
11713970	34275579	25598069	10741.03	ml	4014	ml	6727.03
11717909	38947769	22377259	1937.15	ml	9005	ml	-7067.85
11719852	33323669	29694624	1900	ml	2975	ml	-1075
11720443	39887163	23687711	1491.38	ml	4965	ml	-3473.62
11722368	33425416	20277982	1415.67	ml	1880	ml	-464.33
11723660	31629866	27493057	910	ml	730	ml	180
11724157	37238940	27527386	3163.5	ml	2145	ml	1018.5
11725209	30799292	23130948	12256.96	ml	3510	ml	8746.96
11729508	30692905	24232717	6183.33	ml	975	ml	5208.33
11730422	35260056	29679593	1680.08	ml	2178	ml	-497.92
11735934	37731954	21635610	660.75	ml	2850	ml	-2189.25
11737268	34053163	20044900	1201	ml	2080	ml	-879
11740173	39657226	26527736	2006.42	ml	1855	ml	151.42
11742505	37723752	24067631	997.08	ml	3110	ml	-2112.92
11743730	35557594	24159911	6607.14	ml	2842	ml	3765.14
11744921	36921463	20157596	6201.84	ml	618	ml	5583.84
11745291	38121875	22270906	2083.12	ml	62	ml	2021.12
11746096	31251562	23762829	1281.52	ml	1665	ml	-383.48
11748036	31159323	27197593	1120.18	ml	2410	ml	-1289.82
11749745	34960130	22185139	6101.08	ml	566	ml	5535.08
11749991	33701183	20503367	3782.67	ml	5070	ml	-1287.33
11750652	38196129	26088164	1297.83	ml	1230	ml	67.83
11751250	30455080	27954417	6884.03	ml	2760	ml	4124.03
11751604	31405563	22228575	2495.42	ml	289	ml	2206.42
11755038	31828751	28415181	1664.57	ml	549	ml	1115.57
11756467	32721770	20763537	400	ml	3245	ml	-2845
11758759	35379890	24271718	1500	ml	1485	ml	15
11758767	38895487	20892946	1844.35	ml	1835	ml	9.35
11760104	33704129	22651141	7358.22	ml	1637	ml	5721.22
11766776	37378627	24041934	2640	ml	1200	ml	1440
11771928	32027486	28233556	4011.42	ml	1595	ml	2416.42
11772764	37396212	20164436	1126.94	ml	3269	ml	-2142.06
11773815	37495373	24708516	4651.12	ml	332	ml	4319.12
11775739	32513771	28052837	1182.83	ml	4100	ml	-2917.17
11779144	32688420	26842916	7408.99	ml	2017	ml	5391.99
11783844	31924319	23699299	2634.16	ml	710	ml	1924.16
11786916	32421453	29721885	2793.82	ml	820	ml	1973.82
11790625	38419757	27303741	4968.68	ml	1864	ml	3104.68
11790974	34450827	27152376	1000.17	ml	300	ml	700.17
11791996	38392221	21896053	3700.05	ml	1225	ml	2475.05
11798125	36112143	25722979	1734.6	ml	4240	ml	-2505.4
11798951	33915658	27442617	3270.58	ml	550	ml	2720.58
11800620	32642587	26343739	2662.77	ml	2895	ml	-232.23
11801290	39880553	26914099	5524.48	ml	300	ml	5224.48
11804278	37087219	25818525	1068.62	ml	1830	ml	-761.38
11807282	34682025	21088346	198.5	ml	2030	ml	-1831.5
11809548	36638286	20495053	9551.98	ml	3345	ml	6206.98
11813741	33337588	25362108	5252.6	ml	3295	ml	1957.6
11814428	33604891	20298410	1525.1	ml	1915	ml	-389.9
11815589	36438264	25170947	10085.65	ml	1884	ml	8201.65
11815711	37356974	25286004	6812.52	ml	210	ml	6602.52
11818101	34988733	24650524	2082.98	ml	1125	ml	957.98
11818861	32982767	28171946	937.01	ml	3200	ml	-2262.99
11823667	35808399	21859660	8699.86	ml	1844	ml	6855.86
11826223	37854016	25318530	2449	ml
11826880	37101251	27658232	4085.29	ml	1765	ml	2320.29
11833490	36944842	24250735	1500	ml	15150	ml	-13650
11833822	31344543	29407576	3034.08	ml	1035	ml	1999.08
11841264	39325068	28814365	4123.64	ml	2935	ml	1188.64
11843475	32821521	29756945	881.88	ml	2390	ml	-1508.12
11845306	32010664	20220008	7109.66	ml	4210	ml	2899.66
11847456	36341670	20986748	2322.09	ml	291	ml	2031.09
11848123	33113616	22315540	4891.95	ml	1954	ml	2937.95
11848398	33062616	25116378	1367.5	ml	3690	ml	-2322.5
11848597	31471562	23921396	967.06	ml	476	ml	491.06
11848711	35794169	23127704	2362.5	ml
11851424	37247200	20941740	8204.84	ml	1835	ml	6369.84
11853440	39384070	24075090	3814.38	ml	3565	ml	249.38
11854310	37734384	21295160	3703.8	ml
11855128	37906662	22286177	4970	ml	2305	ml	2665
11855285	38932927	25329326	3739.6	ml	150	ml	3589.6
11855580	34712890	26772968	457.8	ml	3735	ml	-3277.2
11857113	37671492	25596807	7574.47	ml	2455	ml	5119.47
11857739	39120208	22896266	12084.45	ml	1340	ml	10744.45
11858497	36980734	24644178	2180.16	ml	1200	ml	980.16
11860416	38999212	21362041	1302	ml	3980	ml	-2678
11861017	36014877	27162817	5813	ml	3652	ml	2161
11861582	35689140	27370071	4465.43	ml	1816	ml	2649.43
11862609	36431815	24520072	3225.49	ml	766	ml	2459.49
11862758	33825848	26654098	3870.32	ml	967	ml	2903.32
11863318	39917784	24018048	4174.13	ml	585	ml	3589.13
11863409	31580087	21905130	9371.06	ml	2565	ml	6806.06
11865051	31383849	29848229	466	ml	1460	ml	-994
11868631	36225323	20901686	2475.31	ml	1645	ml	830.31
11872769	37114610	27910944	2114.35	ml
11877319	33032770	26087006	1556.75	ml	1500	ml	56.75
11880433	34276548	28764595	9599.47	ml	3575	ml	6024.47
11881943	31685619	29671762	6003.68	ml	2790	ml	3213.68
11882307	32098871	27570239	3408.34	ml	305	ml	3103.34
11885709	34233737	23858331	1460	ml	3025	ml	-1565
11886174	31350679	25997960	4140.83	ml	1029	ml	3111.83
11889804	35001634	20805684	11397.83	ml	4315	ml	7082.83
11890210	39719143	21770751	770	ml	1780	ml	-1010
11890400	31406980	22137537	903.58	ml
11895151	36147922	28452803	3240	ml	1577	ml	1663
11897489	39948700	28241223	7674.4	ml	198	ml	7476.4
11898134	30823916	29097577	1123.51	ml	2575	ml	-1451.49
11898950	35601688	21308802	5411.29	ml	2140	ml	3271.29
11900074	33035558	24138768	14029.58	ml	4708	ml	9321.58
11901952	34765614	25514083	2554.23	ml	3732	ml	-1177.77
11905228	32694491	29825296	8625.77	ml	2105	ml	6520.77
11906675	35975788	28311308	3651	ml	5930	ml	-2279
11908254	33392501	26454021	10180.62	ml	3920	ml	6260.62
11913203	31513908	29758537	14831.02	ml	3223	ml	11608.02
11914102	32730147	23174204	766.75	ml	1035	ml	-268.25
11914994	32483786	22339820	3590.6	ml	2672	ml	918.6
11916661	38226531	28256458	5921.62	ml	1105	ml	4816.62
11918408	38584152	21400352	791.09	ml	400	ml	391.09
11918851	32003785	26260060	7625.94	ml	1824	ml	5801.94
11919347	39156401	28606369	556.08	ml	2320	ml	-1763.92
11919942	36211786	25651238	730	ml	2240	ml	-1510
11921391	34511936	21048337	843.31	ml	2275	ml	-1431.69
11922236	30139512	27021287	2718.17	ml	745	ml	1973.17
11924230	38269083	25215676	716.47	ml	1600	ml	-883.53
11925673	37886887	25187492	11619.53	ml	5690	ml	5929.53
11928413	38709217	23026285	1544.12	ml	3810	ml	-2265.88
11928692	34070963	22384987	1989.01	ml	68	ml	1921.01
11929015	38306813	20092679	2188.77	ml	2785	ml	-596.23
11929342	37667061	20468228	7914.67	ml	2850	ml	5064.67
11929374	36323560	26527023	613.45	ml	2870	ml	-2256.55
11931055	35733024	23059261	5774.7	ml	1825	ml	3949.7
11934114	32660163	21617583	2010	ml	968	ml	1042
11934244	32775687	21430317	4850.33	ml	3560	ml	1290.33
11935767	32127522	20131492	1420	ml	1245	ml	175
11936095	37766413	22063658	1089.85	ml	1005	ml	84.85
11937809	35589858	22536779	4570.3	ml	1274	ml	3296.3
11939591	35983563	27853033	2902.02	ml	640	ml	2262.02
11941242	31986262	20712112	2118.7	ml	1040	ml	1078.7
11941849	39280216	23469254	6808.44	ml	415	ml	6393.44
11941997	38153169	20807214	1112.08	ml	200	ml	912.08
11942193	31707457	21139779	1139.23	ml	1155	ml	-15.77
11942901	34082277	24615963	1471.03	ml	3993	ml	-2521.97
11943609	36177104	28014396	791	ml	500	ml	291
11944882	36397270	20673408	2515.29	ml	2495	ml	20.29
11948874	36784076	21608544	5018.8	ml	1910	ml	3108.8
11952155	33908074	20248182	5493.83	ml	1785	ml	3708.83
11953725	36865388	24705116	4656.83	ml	1250	ml	3406.83
11954120	31711050	26838248	1606.25	ml	956	ml	650.25
11955908	36967103	25337372	2401.94	ml	3495	ml	-1093.06
11956852	35097237	21559999	8074.57	ml	1980	ml	6094.57
11958726	34483718	24320913	1067.23	ml	820	ml	247.23
11963916	35803434	20800519	4264.17	ml	1240	ml	3024.17
11968677	31461238	26843103	2110	ml	1925	ml	185
11968982	31736070	29455708	2817.93	ml	3395	ml	-577.07
11972365	32389159	24962721	2603.63	ml	2725	ml	-121.37
11973138	36462988	21928200	3509.25	ml	5035	ml	-1525.75
11973496	37654828	23005180	367.32	ml	535	ml	-167.68
11974151	31685501	22782098	4115.95	ml
11974898	39749738	27328245	616.19	ml	2180	ml	-1563.81
11978586	31366537	28914703	3336.08	ml	1485	ml	1851.08
11981568	37524325	25657883	2227.58	ml	1940	ml	287.58
11984647	36560987	25146721	3333.46	ml	3900	ml	-566.54
11984732	35701049	28130574	2545.4	ml	1775	ml	770.4
11984981	34693433	21232275	4052.43	ml	3510	ml	542.43
11985307	39549022	27901619	1559.23	ml	880	ml	679.23
11985436	30538065	22717922	1739.94	ml	3195	ml	-1455.06
11989263	31272108	29644625	2492.31	ml	2165	ml	327.31
11990000	39470947	25805051	4688.17	ml	2563	ml	2125.17
11990423	39220558	28358146	4236.02	ml	2600	ml	1636.02
11999473	30949577	23601463	2162.67	ml	2150	ml	12.67
11999829	31088270	21550896	11323.16	ml	2906	ml	8417.16
12002285	30023732	20686506	3868.37	ml	563	ml	3305.37
12003679	32216303	20269227	6858.94	ml	2245	ml	4613.94
12004925	30131457	20834086	684.17	ml	150	ml	534.17
12005748	32254249	28946354	4638.85	ml	302	ml	4336.85
12006266	37739261	29395258	3291.5	ml	2200	ml	1091.5
12008689	30777833	23536032	7054.3	ml	3075	ml	3979.3
12008763	36030807	20975592	11859.57	ml	6365	ml	5494.57
12009089	37535507	24580936	2124.33	ml	5420	ml	-3295.67
12009262	36173319	27779976	2106.09	ml	1635	ml	471.09
12010510	37955424	22239499	3335.67	ml	2297	ml	1038.67
12012037	32755455	27436285	5533.35	ml	265	ml	5268.35
12013634	31889518	29813863	2991.24	ml	5540	ml	-2548.76
12014968	31929757	20449658	1138	ml	2100	ml	-962
12017899	33969290	21273211	2490.11	ml	1404	ml	1086.11
12018901	33835036	24419715	1530.74	ml	15	ml	1515.74
12019706	32302734	29822163	3599.4	ml	7255	ml	-3655.6
12019898	36550047	28261248	2116.91	ml	3720	ml	-1603.09
12023279	37322914	20957205	1740.25	ml	1500	ml	240.25
12024697	39213677	28185460	1410	ml	3095	ml	-1685
12025783	31256032	26978470	2529.31	ml	520	ml	2009.31
12026338	38194201	28548230	8878.32	ml	607	ml	8271.32
12026801	30912185	21494623	5786.21	ml	770	ml	5016.21
12027770	36195420	24910251	2775.19	ml	1735	ml	1040.19
12027791	32754293	21266630	7610.05	ml	2124	ml	5486.05
12031835	39538450	22353639	8859.38	ml	7030	ml	1829.38
12032239	37067338	20787944	8794.19	ml	891	ml	7903.19
12032310	35324289	20460006	6015.09	ml	1650	ml	4365.09
12035547	36502040	22949017	6129.84	ml	4655	ml	1474.84
12036721	34269559	24443695	2160.72	ml	1065	ml	1095.72
12039815	36131579	28018038	6192.28	ml	2315	ml	3877.28
12041021	35055920	29873530	957.92	ml	2430	ml	-1472.08
12042044	36281872	25549760	1780	ml	815	ml	965
12046458	33367690	27871535	11585.71	ml	905	ml	10680.71
12048744	34888345	22719243	7278.86	ml	695	ml	6583.86
12051291	37667136	21697602	2630.84	ml	1170	ml	1460.84
12051619	34711364	24799933	6244.9	ml	3090	ml	3154.9
12052290	32108513	26329505	4219.83	ml	2245	ml	1974.83
12052446	33901263	29862793	3482.39	ml	2654	ml	828.39
12053896	30085094	22623077	186.67	ml	4050	ml	-3863.33
12059353	39022933	26142813	9534.03	ml	630	ml	8904.03
12062838	30388942	28221111	4052.02	ml	2028	ml	2024.02
12063494	33748104	24424749	1478.26	ml	3470	ml	-1991.74
12065081	33897581	24571829	1087.47	ml	4425	ml	-3337.53
12065818	33953043	26279042	5170.1	ml	3816	ml	1354.1
12067437	32649676	24033717	5867.98	ml	2710	ml	3157.98
12069807	34393729	23002597	5826.85	ml	3460	ml	2366.85
12072078	30289878	27802190	10432.18	ml	2595	ml	7837.18
12074099	34109118	28876759	1185.38	ml	3165	ml	-1979.62
12078677	39654351	27542125	3900.55	ml	2000	ml	1900.55
12078788	31517388	25339027	5775.36	ml	1525	ml	4250.36
12082080	34973201	28779424	5151.36	ml	1360	ml	3791.36
12088187	38010446	25762397	4126.22	ml	975	ml	3151.22
12090944	39180740	25182422	2171.33	ml	950	ml	1221.33
12091055	32791762	23967928	6156.83	ml	2167	ml	3989.83
12091229	34971474	25122052	2979.1	ml	3287	ml	-307.9
12092059	31201544	22315785	4787.9	ml	2345	ml	2442.9
12093479	37399603	21668352	542.6	ml	1285	ml	-742.4
12095158	36298400	26561933	3200	ml	1035	ml	2165
12097503	34426196	29193088	6835.14	ml	6403	ml	432.14
12098619	37288057	22484747	1360	ml	2205	ml	-845
12098908	38922278	20146975	8088.14	ml	4669	ml	3419.14
12100624	35303105	20118208	20818.06	ml	754	ml	20064.06
12101596	34488264	27563538	4642.2	ml	2335	ml	2307.2
12102463	33013986	21730447	1021.33	ml	1300	ml	-278.67
12104056	34840365	26262933	5452.96	ml	2505	ml	2947.96
12105240	31038811	22431984	7157.63	ml	900	ml	6257.63
12106780	37081503	25661012	1481.11	ml	1250	ml	231.11
12107794	32711341	28768562	3869.11	ml	1140	ml	2729.11
12109423	36569840	22810550	5643.25	ml	939	ml	4704.25
12115766	37168356	29677071	2170	ml	875	ml	1295
12115786	39343601	25210449	2937.8	ml	2264	ml	673.8
12116228	30958024	20421390	10629.58	ml
12116468	37466707	29107505	220	ml	200	ml	20
12117555	34247818	25128945	1136.35	ml	2365	ml	-1228.65
12118394	30340472	24846102	8762.88	ml	960	ml	7802.88
12118886	34525851	23476543	1320.23	ml	2870	ml	-1549.77
12119271	35601694	27021523	2032.13	ml	3035	ml	-1002.87
12125068	37101188	27334235	8114.86	ml	1940	ml	6174.86
12126153	32025347	25008439	1280	ml	1565	ml	-285
12130785	36423135	23878621	8266.37	ml	590	ml	7676.37
12133540	34200062	28203970	3647.32	ml	1275	ml	2372.32
12133624	32269247	21052892	11800	ml	2815	ml	8985
12134620	31156233	25109179	1248.07	ml	4595	ml	-3346.93
12135968	30765759	28976865	8164.86	ml	4830	ml	3334.86
12137011	37556735	26613155	2621.97	ml	1948	ml	673.97
12137322	30928501	23312997	1726	ml
12138413	33986849	20487557	963.38	ml	3430	ml	-2466.62
12138569	30407507	26469100	2218.12	ml	4285	ml	-2066.88
12138637	31434650	23008526	6550	ml	1086	ml	5464
12141075	38303429	26614604	2931.82	ml	70	ml	2861.82
12142332	30098344	23601345	1190	ml	1250	ml	-60
12146647	37788473	22681945	1217.04	ml	1736	ml	-518.96
12146951	30297632	23968046	12846.21	ml	2185	ml	10661.21
12148208	39631432	20711803	1999	ml	835	ml	1164
12148813	31526440	26806636	1713	ml	2825	ml	-1112
12149070	30129989	26440183	4860.46	ml	2375	ml	2485.46
12155780	30228591	20253357	6943.36	ml	2280	ml	4663.36
12162878	39763799	23407307	9205.01	ml	1290	ml	7915.01
12165375	37478587	21994000	3882.77	ml	1115	ml	2767.77
12165964	36637683	29176015	880	ml	765	ml	115
12167722	35965699	25273366	3137.07	ml	1250	ml	1887.07
12168108	31993929	21416886	8444.97	ml	3315	ml	5129.97
12168342	33027490	28472337	1736.67	ml	1640	ml	96.67
12168956	31896651	28797758	2095.1	ml	2400	ml	-304.9
12171157	33396802	20862342	1580.23	ml	1290	ml	290.23
12171609	30303379	29198517	5823.37	ml	2194	ml	3629.37
12173850	35157353	20376084	5524.07	ml	1075	ml	4449.07
12174123	39234921	21629599	4071.58	ml	1285	ml	2786.58
12175660	33235126	27201770	1540	ml	2040	ml	-500
12176861	34739514	24306529	1171.51	ml	960	ml	211.51
12179057	33430379	23530529	1385.41	ml	3070	ml	-1684.59
12179786	35537617	20766427	3065.42	ml	810	ml	2255.42
12180060	31983030	27524688	939.35	ml	50	ml	889.35
12182445	33152667	24699051	1245	ml	2053	ml	-808
12183617	30849103	23817758	3559.1	ml	980	ml	2579.1
12190096	30271151	24347835	5195.42	ml	580	ml	4615.42
12191469	30350836	26625297	4964.33	ml	2281	ml	2683.33
12192070	34556798	27274196	5491.29	ml	1690	ml	3801.29
12195625	32327303	26097535	1539.63	ml	3975	ml	-2435.37
12196601	37735936	27605128	4623.12	ml	3555	ml	1068.12
12199299	34342355	25432368	2404.74	ml	2580	ml	-175.26
12199669	35079078	24103969	1217.33	ml	3850	ml	-2632.67
12205567	34867699	25044344	4189.99	ml
12206478	38238798	27511830	1753.04	ml	545	ml	1208.04
12213423	36683831	25793222	4360.97	ml	1679	ml	2681.97
12215883	32622442	20438204	4571.64	ml	2285	ml	2286.64
12216053	36081927	27049561	285.33	ml	1250	ml	-964.67
12217232	33757772	25600836	1075.63	ml	6325	ml	-5249.37
12220967	36943264	25320715	3430.22	ml	575	ml	2855.22
12232105	33508981	21709321	8393.87	ml	1643	ml	6750.87
12232497	30549127	24065727	1933.67	ml	635	ml	1298.67
12237164	35217866	28677881	5556.77	ml	1517	ml	4039.77
12237223	39817695	23123534	3190	ml	2390	ml	800
12240787	35856956	20581436	1480	ml	935	ml	545
12245786	35344490	23183502	3764.33	ml	2420	ml	1344.33
12246387	37352046	26489510	2126.6	ml	3940	ml	-1813.4
12249989	39432943	24817845	4098.67	ml	3830	ml	268.67
12251584	38574564	27251620	5761.13	ml	1973	ml	3788.13
12254325	35489747	26264940	640	ml	3290	ml	-2650
12255381	33227956	25132551	3022.63	ml	14165	ml	-11142.37
12261942	30091074	27833669	1943.61	ml	1980	ml	-36.39
12264134	37673110	25257503	1995	ml	3100	ml	-1105
12264178	35268786	22944655	4662.99	ml	720	ml	3942.99
12267312	34842620	25913397	1910.89	ml	2490	ml	-579.11
12270760	30253983	23606314	3922.7	ml	1460	ml	2462.7
12271405	31123892	23208095	9597.62	ml	1535	ml	8062.62
12272152	32605963	27744760	520.71	ml	3145	ml	-2624.29
12275003	39992247	22562812	6366.46	ml	1650	ml	4716.46
12279154	37638491	24407095	50	ml	1570	ml	-1520
12279260	37489187	24410156	1131.49	ml	945	ml	186.49
12279729	39146539	22579957	7449.17	ml	994	ml	6455.17
12281187	38838420	20293184	970	ml	2750	ml	-1780
12282667	35575764	29332207	13244.04	ml	4615	ml	8629.04
12283987	30228811	29417806	4969.87	ml	4788	ml	181.87
12284549	30787261	21553565	7890	ml	4705	ml	3185
12284553	37713469	29916605	1315.9	ml	2425	ml	-1109.1
12284965	32820703	23845863	8230.51	ml	4095	ml	4135.51
12287332	38532085	23408562	3623.95	ml	11803	ml	-8179.05
12288757	39924731	23908773	4377.67	ml	2245	ml	2132.67
12288988	31176570	27667597	7247.31	ml	2605	ml	4642.31
12289074	31544530	23635485	1200.57	ml	610	ml	590.57
12293804	36117858	25033920	2529.48	ml	730	ml	1799.48
12293903	38527092	25422096	7528.66	ml	2415	ml	5113.66
12301303	33999771	24600721	7820.82	ml	204	ml	7616.82
12305811	30294009	21796125	2537.02	ml	1523	ml	1014.02
12306690	34539052	20473676	2059.52	ml	1672	ml	387.52
12306709	37645980	23148186	2055.5	ml	1220	ml	835.5
12307948	39938054	21770096	5608.52	ml	1100	ml	4508.52
12312578	39836312	26132386	3332.33	ml	1225	ml	2107.33
12315453	32013112	24388774	2994.2	ml	1905	ml	1089.2
12315554	35613530	28388009	2599.17	ml	1032	ml	1567.17
12316990	35178076	22158922	7325.38	ml	192	ml	7133.38
12317110	34995591	20726045	3928.44	ml	620	ml	3308.44
12317948	30093352	27505947	987.85	ml	1460	ml	-472.15
12323119	33906089	25135506	5261.2	ml	740	ml	4521.2
12323226	31761596	25102119	4393.4	ml	3525	ml	868.4
12323237	37752339	21193747	2280.1	ml	1212	ml	1068.1
12323804	33686033	24357701	6397.04	ml	3607	ml	2790.04
12323950	32907994	23735700	23049.6	ml	1171	ml	21878.6
12325110	31590699	20353206	534	ml	2045	ml	-1511
12327429	37161595	28630214	2340	ml	2170	ml	170
12327719	30436857	27211898	15864.42	ml	1755	ml	14109.42
12327858	34332620	24722783	1163.86	ml	1463	ml	-299.14
12327925	39516850	21387685	10121.76	ml	4694	ml	5427.76
12330000	31316192	28807718	4653.44	ml	2408	ml	2245.44
12336678	30559320	24578993	19458.21	ml	5556	ml	13902.21
12336968	34397134	25999795	5513.46	ml	2375	ml	3138.46
12339611	32020844	28924038	6358.1	ml	4370	ml	1988.1
12341414	34792777	23270661	5197.67	ml	315	ml	4882.67
12341427	32398002	26489027	3191.05	ml	1275	ml	1916.05
12345974	38426368	20109974	6361.4	ml	2190	ml	4171.4
12350108	30417737	24385273	6290.64	ml	2075	ml	4215.64
12350277	38775437	24740701	5541.75	ml	953	ml	4588.75
12351481	35768926	26990081	768.4	ml	5905	ml	-5136.6
12354123	38244191	21143130	3008.83	ml	105	ml	2903.83
12355261	35918219	22414017	172.58	ml	895	ml	-722.42
12356016	35186004	23783887	153.15	ml	2770	ml	-2616.85
12357296	35799678	23386436	2182.1	ml	2320	ml	-137.9
12358492	35027378	28647891	1940	ml	4170	ml	-2230
12362110	34602935	21214880	1800.09	ml	845	ml	955.09
12362492	35185026	27804290	2367.98	ml	3190	ml	-822.02
12363907	30488112	23419751	6494.68	ml	2405	ml	4089.68
12365954	31130557	23607155	2870.25	ml	3805	ml	-934.75
12366309	30591773	28182843	4035.71	ml	3406	ml	629.71
12367301	31341511	20991932	3424.33	ml	2590	ml	834.33
12369221	33125747	20877125	3895	ml	1306	ml	2589
12371641	34200986	28803063	8502.86	ml	750	ml	7752.86
12373301	35771934	26823681	2003.75	ml	1845	ml	158.75
12376118	31871361	23882377	655.42	ml	3735	ml	-3079.58
12376697	35978055	21356511	2652.75	ml	2995	ml	-342.25
12382393	36200772	21572034	5369.69	ml	2300	ml	3069.69
12384056	30079934	21865204	1803.57	ml	4255	ml	-2451.43
12384428	31616659	27595109	5177.29	ml	3300	ml	1877.29
12387979	35002103	26821292	509.88	ml	2870	ml	-2360.12
12388358	36961133	25326700	965.85	ml	2705	ml	-1739.15
12388732	30960288	26592796	3684.99	ml	1830	ml	1854.99
12389739	38913055	28561509	1640.74	ml	3310	ml	-1669.26
12391240	30719311	23914509	13337.95	ml	1468	ml	11869.95
12391461	30086627	22682947	868.5	ml	2000	ml	-1131.5
12394354	39295273	26511191	2405.21	ml	1180	ml	1225.21
12394964	38209602	25874218	1834.96	ml	4400	ml	-2565.04
12395381	32276945	26583115	1723.2	ml	0	ml	1723.2
12397993	38541129	27720138	8823.22	ml	2947	ml	5876.22
12400695	37788644	21668402	4836.26	ml	1660	ml	3176.26
12406333	35170268	26048147	6592.41	ml	1208	ml	5384.41
12406522	39626765	21370244	6502.65	ml	4495	ml	2007.65
12407111	34221037	24691841	3482.36	ml	1062	ml	2420.36
12412352	30381827	22248040	6150.1	ml	2142	ml	4008.1
12412595	30711021	24429945	3260.22	ml	2508	ml	752.22
12413668	38714918	29749194	3327.83	ml	1376	ml	1951.83
12420873	33030114	21393839	10606.31	ml	1575	ml	9031.31
12424248	32530313	26568325	6785.71	ml	3335	ml	3450.71
12426684	35928681	27375368	7145.13	ml	3035	ml	4110.13
12426859	38808939	28661870	1137.98	ml	4950	ml	-3812.02
12427936	35235615	28035197	5955.22	ml	3185	ml	2770.22
12427999	31645452	21549617	4441.71	ml	6255	ml	-1813.29
12430647	31146615	25808717	887.45	ml	3695	ml	-2807.55
12432912	31416584	29383079	1135.33	ml	6670	ml	-5534.67
12435748	39474246	24996065	7556.25	ml	2090	ml	5466.25
12437680	31262924	28617744	2720.3	ml	3815	ml	-1094.7
12439188	34345167	27857382	804.6	ml	1110	ml	-305.4
12439733	34043429	24739503	2857.45	ml	960	ml	1897.45
12440182	32338401	22775253	7035.99	ml	1930	ml	5105.99
12441373	39210235	22878799	2141	ml	1590	ml	551
12442684	34678414	20791333	7105.53	ml	2555	ml	4550.53
12449161	35046095	20129736	5139.7	ml	2785	ml	2354.7
12451556	38812621	27487834	1891.5	ml	1050	ml	841.5
12451789	35231819	26650166	1163.01	ml	2375	ml	-1211.99
12453158	30775991	23019309	2976.67	ml	2250	ml	726.67
12454546	39362482	24540175	5262.32	ml	2976	ml	2286.32
12455327	30128862	24654699	880	ml
12457334	37734821	26505025	3772.71	ml	3305	ml	467.71
12458131	37431057	20353775	5239.09	ml	1390	ml	3849.09
12458842	31191522	26788757	4346.5	ml	3001	ml	1345.5
12459135	31610804	21143497	577.08	ml	2460	ml	-1882.92
12461386	32672921	25988360	3438.55	ml	1200	ml	2238.55
12464071	38519468	20103175	3069.12	ml	1475	ml	1594.12
12465510	36024337	28621042	1810.58	ml	1260	ml	550.58
12466651	31188550	27970151	2287.86	ml	1357	ml	930.86
12468629	33044568	28035030	577.58	ml	775	ml	-197.42
12468914	39119590	27091787	13438.28	ml	1066	ml	12372.28
12470669	34783134	23761369	1100	ml	1350	ml	-250
12474402	35686350	27211588	1250	ml	2770	ml	-1520
12475195	32500877	21538556	707.07	ml	450	ml	257.07
12476539	32456894	28961191	4875.34	ml	60	ml	4815.34
12478288	39669500	26408611	1610	ml	905	ml	705
12478986	32473497	22363408	7673.05	ml	1167	ml	6506.05
12486920	31503786	28817749	6235	ml	5665	ml	570
12489365	32439842	22439355	5393.42	ml	4285	ml	1108.42
12490029	33759728	26495589	2440	ml	575	ml	1865
12491257	31012809	22429534	6920.31	ml	3330	ml	3590.31
12492737	37934458	27261448	8774.04	ml	3208	ml	5566.04
12494849	30538506	23976965	1916.93	ml	675	ml	1241.93
12495837	33244962	20329436	2324.94	ml	85	ml	2239.94
12498929	39889231	24311008	2065.52	ml	355	ml	1710.52
12501221	33052217	23585724	2249.3	ml	775	ml	1474.3
12501269	39730220	26490281	2432.26	ml	2500	ml	-67.74
12501281	36930789	26210891	5697.74	ml	2975	ml	2722.74
12501907	30080467	25355884			35	ml
12502220	37565086	21737102	8601.86	ml	2760	ml	5841.86
12502618	31896199	21309626	3377.33	ml
12503812	38910275	24750480	8673.2	ml	2815	ml	5858.2
12509458	39881731	27037081	4545.83	ml	2395	ml	2150.83
12509843	38133194	25317700	7926.17	ml	1125	ml	6801.17
12510515	31777928	23085386	6514.44	ml	4430	ml	2084.44
12513827	35216839	20812909	914.14	ml	1050	ml	-135.86
12515381	33358048	28178107	2581.67	ml	635	ml	1946.67
12517472	37578897	25351016	2069.18	ml	510	ml	1559.18
12519699	33321724	28579091	5325.35	ml	4660	ml	665.35
12527525	35176022	21024648	3173.57	ml	5	ml	3168.57
12528229	30179123	21687131	2301.04	ml	2040	ml	261.04
12529216	35757337	28780569	4828.61	ml	3155	ml	1673.61
12529718	32779096	21246172	3711.35	ml	5180	ml	-1468.65
12531837	35143097	26598122	7169.84	ml	2358	ml	4811.84
12532356	35842948	26083505	9202.95	ml	4285	ml	4917.95
12534701	31571487	26402799	2385.15	ml	5100	ml	-2714.85
12540572	37506514	28490788	3745.19	ml	1595	ml	2150.19
12544417	37684007	24507287	1384.25	ml	2040	ml	-655.75
12545126	37481859	28001831	5803.32	ml	3193	ml	2610.32
12546139	31445441	25086184	11477.21	ml	7110	ml	4367.21
12548159	31436892	27406580	1361.7	ml	3302	ml	-1940.3
12550948	34596698	21433981	3271.51	ml	100	ml	3171.51
12552963	31686976	27638585	1432.85	ml
12553113	33997173	21570112	2652.68	ml	530	ml	2122.68
12553153	32998024	22383013	6284.22	ml	2179	ml	4105.22
12554828	32771974	24302523	9569.38	ml	3250	ml	6319.38
12558079	38373091	24123902	2938.57	ml	510	ml	2428.57
12562784	39473177	20312200	6801.47	ml	960	ml	5841.47
12563661	34318000	20281267	8918.78	ml	3549	ml	5369.78
12570365	36900060	29596358	1350	ml	650	ml	700
12570381	35412416	21903132	2220	ml	904	ml	1316
12574665	30502427	25787348	9372.51	ml	3470	ml	5902.51
12575539	35314606	24106190	8437.75	ml	748	ml	7689.75
12576264	35650920	28639614	2170.42	ml	2495	ml	-324.58
12578079	32764204	20957776	1859.73	ml	1611	ml	248.73
12578742	37257739	26490106	10900.69	ml	3216	ml	7684.69
12579469	33173611	20547939	250	ml	120	ml	130
12583923	38267635	24795186	1390.03	ml	2925	ml	-1534.97
12588040	37319283	23173225	2418.17	ml	1330	ml	1088.17
12588901	30552161	29256390	1250	ml
12590117	36429336	25059932	9098.97	ml	2235	ml	6863.97
12591968	37467441	29980726	860	ml	3535	ml	-2675
12597139	36376536	20033219	9138.4	ml	5315	ml	3823.4
12598727	34204437	28376297	4509.54	ml	1530	ml	2979.54
12600095	30379671	29010056	3431.91	ml	4840	ml	-1408.09
12601474	34488757	20931771	2021.76	ml	665	ml	1356.76
12602264	36479787	28818453	1357.08	ml	600	ml	757.08
12603903	33660196	22292234	4197.08	ml	1250	ml	2947.08
12603962	34081091	28821789	1865.26	ml	5	ml	1860.26
12605716	36876883	20381058	6449.47	ml	950	ml	5499.47
12605824	35532991	28552933	8355.25	ml	1040	ml	7315.25
12606407	31075621	20429379	2414.42	ml	3200	ml	-785.58
12611824	33856536	22999606	3959.28	ml	1027	ml	2932.28
12611869	34877105	25414972	3497.9	ml	2835	ml	662.9
12614351	35200432	25111133	3224.06	ml	419	ml	2805.06
12616907	39996123	21185436	8751.37	ml	1066	ml	7685.37
12620320	34798564	26639405	1240	ml	2400	ml	-1160
12620822	34292607	23412935	809.5	ml	1520	ml	-710.5
12621660	38610393	22228593	2038.95	ml	2865	ml	-826.05
12623620	38927634	25039922	3961.37	ml	865	ml	3096.37
12624383	34377867	28004428	6221.56	ml	2425	ml	3796.56
12625430	35529313	24142270	2378.92	ml	933	ml	1445.92
12626136	37245436	20070470	1468.75	ml	150	ml	1318.75
12629682	37351040	29604149	4031.95	ml	820	ml	3211.95
12631670	32290423	20495031	3664.58	ml	1037	ml	2627.58
12634741	34303572	29883191	17.67	ml	1249	ml	-1231.33
12634755	36738588	25987676	5983.42	ml	2053	ml	3930.42
12634966	39712772	28882890	6284.01	ml	4845	ml	1439.01
12636068	37556082	23341511	4837.56	ml	1975	ml	2862.56
12639945	39790736	29422845	4222.5	ml	4900	ml	-677.5
12640327	32659288	26382914	1241.4	ml	1180	ml	61.4
12641866	34978142	25299854	4527.78	ml	1980	ml	2547.78
12642549	38376767	26070151	8138.2	ml	2020	ml	6118.2
12644640	33257984	26796408	10613.06	ml	3291	ml	7322.06
12646764	32694785	23512477	2390.72	ml	1427	ml	963.72
12648027	39672801	22299865	4179.94	ml	2630	ml	1549.94
12648688	33729451	24735638	4773.59	ml	5065	ml	-291.41
12651069	31963689	27132336	5274.62	ml	450	ml	4824.62
12654170	32028553	24301961	1292	ml	2100	ml	-808
12654858	38131394	22452405	3248.24	ml	1145	ml	2103.24
12655015	30243100	21178830	3020	ml	2515	ml	505
12656352	37184074	26224034	1250	ml	3688	ml	-2438
12660800	36196043	22501115	825.86	ml	1990	ml	-1164.14
12662086	34654152	22308049	1360.9	ml	5740	ml	-4379.1
12663841	36338932	21813536	4387.75	ml	1965	ml	2422.75
12663921	33547236	22376273	2389.19	ml	9055	ml	-6665.81
12669413	35575976	21160206	871.35	ml	112.5	ml	758.85
12671572	36048042	28385702	2131.31	ml	2680	ml	-548.69
12671705	35055267	24964983	3838.67	ml	3590	ml	248.67
12673141	39921830	21284928	2716.43	ml	2135	ml	581.43
12677040	39169498	22283090	5170.46	ml	526	ml	4644.46
12678659	36547286	23586555	2157.82	ml	3770	ml	-1612.18
12678882	33027324	27735536	3033.56	ml	30	ml	3003.56
12679486	32699652	24648277	250	ml	3530	ml	-3280
12680771	38553364	21684235	6448.67	ml	3063	ml	3385.67
12682844	35449561	28963969	1849.92	ml	1060	ml	789.92
12683197	32225029	23772093	1041.55	ml	2500	ml	-1458.45
12683611	37711117	29734598	1337.33	ml	2245	ml	-907.67
12684652	35512760	23670917	300	ml	2150	ml	-1850
12684822	37924898	28115389	1299.7	ml	1970	ml	-670.3
12686139	33358455	23165687	1881.47	ml	3191	ml	-1309.53
12686318	35410679	25196475	2463.33	ml	3815	ml	-1351.67
12688666	31263028	21577982	8490.95	ml	1675	ml	6815.95
12694700	31421727	27730764	2065.77	ml	1960	ml	105.77
12695096	33550720	20892953	2501.07	ml	2583	ml	-81.93
12697277	36596869	24544068	605.88	ml	1350	ml	-744.12
12698729	35835048	28200332	4181.35	ml	1493	ml	2688.35
12699927	36084523	22651135	1838.1	ml	1300	ml	538.1
12705048	33393580	22073798	2589.69	ml	2075	ml	514.69
12705112	33771851	23877597	4754.61	ml	2255	ml	2499.61
12705612	34103183	24118022	1508.81	ml	1345	ml	163.81
12707214	36495971	22872927	8130.44	ml	2580	ml	5550.44
12707710	39096583	23334059	3400	ml	2595	ml	805
12707756	36226794	25399769	2514.1	ml	3005	ml	-490.9
12709418	39612812	24019808	6303.67	ml	1703	ml	4600.67
12710627	30370505	23118531	2132.67	ml	3465	ml	-1332.33
12710966	38426371	28618361	2423.73	ml
12712015	34877691	29679500	7183.92	ml	6497	ml	686.92
12713061	30500635	21328012	4196.61	ml	752	ml	3444.61
12713791	32818257	21057642	1457.69	ml	4360	ml	-2902.31
12714119	39569158	28852886	1572.5	ml	895	ml	677.5
12717101	37330368	24118811	1866.08	ml	1217	ml	649.08
12719159	39989733	23682873	7913.91	ml	2015	ml	5898.91
12719524	30094370	20247441	881.75	ml	1375	ml	-493.25
12719657	30828325	28801975	4725.81	ml	770	ml	3955.81
12723597	36304176	28612481	5340.17	ml	395	ml	4945.17
12723959	34932613	21918671	3971.29	ml	1620	ml	2351.29
12725946	32271607	27580248	7856.24	ml	1630	ml	6226.24
12729806	32497054	20571804	2558.71	ml	757	ml	1801.71
12730395	33205204	26047064	5791.08	ml	1937	ml	3854.08
12731298	38222687	28842526	7476.58	ml	4370	ml	3106.58
12734486	35300342	28158953	6490	ml	8160	ml	-1670
12736581	34491523	21926888	927.19	ml	4238	ml	-3310.81
12737402	33947679	29656929	3345.79	ml	1645	ml	1700.79
12739652	31577045	25978400	11609.04	ml	774	ml	10835.04
12740948	38596980	26052133	2070.02	ml	3475	ml	-1404.98
12741245	30449688	23410792	986.35	ml
12741325	35449267	20860534	6472.81	ml	2695	ml	3777.81
12744661	34611338	29913731	6791.81	ml	2135	ml	4656.81
12746532	32911554	28922520	2611.5	ml	2446	ml	165.5
12746653	31703996	22921065	10493.59	ml	240	ml	10253.59
12751607	37987126	27373350	3442.67	ml	375	ml	3067.67
12752094	35503043	22741630	899.71	ml	3595	ml	-2695.29
12752572	31901798	27674406	1276.51	ml	3195	ml	-1918.49
12753882	33327592	29849272	3708.65	ml	1379	ml	2329.65
12753907	34290467	27484831	4696.82	ml	2945	ml	1751.82
12754871	30256612	29291425	1435.98	ml	935	ml	500.98
12756525	34339688	20172092	1095.5	ml	2335	ml	-1239.5
12757169	33411710	26989759	40171.13	ml	7242	ml	32929.13
12759241	33462738	26279428	1358.89	ml	2920	ml	-1561.11
12762391	36178749	22395114	5303.05	ml	3065	ml	2238.05
12768940	36805192	21618403	5243.7	ml	3005	ml	2238.7
12773131	37774419	24669778	2340.76	ml	2630	ml	-289.24
12775498	39580384	20678397	3068.32	ml	850	ml	2218.32
12780478	30009505	28468774	933.04	ml	2075	ml	-1141.96
12782295	33708830	28711743	7398.16	ml	4924	ml	2474.16
12788091	36066057	27580197	6363.29	ml	655	ml	5708.29
12789053	30389421	22234196	2053.6	ml	2290	ml	-236.4
12793001	32136714	24340187	2582.63	ml	1452	ml	1130.63
12793258	38613519	20784786	2450.64	ml	2075	ml	375.64
12799029	33067786	25638854	2743	ml	1622	ml	1121
12799272	39931237	23669294	5665.3	ml	1638	ml	4027.3
12805198	37109161	27613078	1528.15	ml	1462	ml	66.15
12805443	31586876	28711909	9887.43	ml	4530	ml	5357.43
12810752	34708203	28492080	4830.1	ml	957	ml	3873.1
12814111	34071736	24560448	2686.17	ml	2125	ml	561.17
12816320	30145276	29484661	601.95	ml
12816899	33170440	22567719	7913.92	ml	1431	ml	6482.92
12816952	38999166	25833965	1506.3	ml	2667	ml	-1160.7
12821625	31159916	27848569	1778.29	ml	1345	ml	433.29
12822417	34028253	29370917	4361.15	ml	2446	ml	1915.15
12826995	32803587	22389954	3487.92	ml	825	ml	2662.92
12828031	36596177	22875214	1053.5	ml	1553	ml	-499.5
12828050	39741900	21589904	398.84	ml	300	ml	98.84
12834295	30909545	24254007	1810.67	ml	780	ml	1030.67
12834788	38714211	24092508	8252.14	ml	1555	ml	6697.14
12835204	36742211	29939761	2926.13	ml	20	ml	2906.13
12837356	34162544	27495238	2797.75	ml	1485	ml	1312.75
12837948	34435255	20012163	780	ml	1055	ml	-275
12839207	33779251	21569644	1347.17	ml	725	ml	622.17
12840146	33450222	21034212	8528.99	ml	2875	ml	5653.99
12840278	37717749	21604617	5776.91	ml	1475	ml	4301.91
12842941	35318787	23480053	3250	ml	1500	ml	1750
12845930	32676856	29988959	7701.26	ml	4090	ml	3611.26
12846283	31748510	29628674	831.87	ml	20	ml	811.87
12847817	38442730	23048103	853.87	ml	1740	ml	-886.13
12848433	37505032	26161838	4339.99	ml	2920	ml	1419.99
12848856	32606321	20987466	999	ml	2990	ml	-1991
12852254	31285867	25857654	15878.63	ml	490	ml	15388.63
12853711	31015337	25849371	1195.18	ml	900	ml	295.18
12854593	30192099	28763740	865.61	ml	3750	ml	-2884.39
12855989	31377399	27950133	5619.77	ml	1210	ml	4409.77
12856125	31201080	29403466	3223.4	ml	1100	ml	2123.4
12856657	34989182	28365452	4088.44	ml	2355	ml	1733.44
12860204	36123826	27198150	1209.3	ml	287	ml	922.3
12860941	38151958	25544823	2464.5	ml	470	ml	1994.5
12861888	34791606	28995188	4995.19	ml	1610	ml	3385.19
12862321	32737479	27343985	3172	ml	250	ml	2922
12863662	38845954	22930856	5876.12	ml	2340	ml	3536.12
12867875	34425810	27831438	7699.04	ml	845	ml	6854.04
12874696	32170779	25528690	1157.1	ml	181	ml	976.1
12875089	30034142	28590693	10979.13	ml	3745	ml	7234.13
12875526	33971148	21247950	5035.75	ml	2840	ml	2195.75
12876138	37800727	27443188	3156.86	ml	3275	ml	-118.14
12876250	35060852	20920820	5396.67	ml	1565	ml	3831.67
12877713	31164400	20721453	2049.8	ml	1670	ml	379.8
12880790	39919388	22331412	5632.1	ml	2000	ml	3632.1
12882286	38189753	26133697	1302	ml	1350	ml	-48
12883917	38025120	29575966	6314.49	ml	1655	ml	4659.49
12885839	33086444	24454271	4764.7	ml	2520	ml	2244.7
12886804	30242588	20554695	22735.28	ml	299	ml	22436.28
12886813	34388892	28879694	1637.7	ml	3655	ml	-2017.3
12886834	38124917	29473616	2401.25	ml	1300	ml	1101.25
12889151	31877689	28123809	2124.19	ml
12889874	39766062	27419281	931.63	ml	2170	ml	-1238.37
12892230	37026273	23873990	6732.33	ml	4315	ml	2417.33
12896960	32294257	27866798	7740.72	ml	1799	ml	5941.72
12897194	33473720	22086492	1245.09	ml	555	ml	690.09
12902262	32479705	27307774	989.05	ml	538	ml	451.05
12903508	38554782	28889493	8949.81	ml	5028	ml	3921.81
12904593	37008108	22523148	5234.96	ml	400	ml	4834.96
12905199	36659101	28682209	1718.72	ml
12909685	37151868	25632086	3166.63	ml	1575	ml	1591.63
12913807	36803120	28189835	1183	ml	1825	ml	-642
12914859	34120793	25157400	1765.4	ml	1670	ml	95.4
12917345	39107382	22725279	3832.37	ml	865	ml	2967.37
12918606	34526707	29522161	7174.06	ml	7331	ml	-156.94
12918714	33890341	21827250	4408.61	ml	2100	ml	2308.61
12921573	31391132	23383995	2683.72	ml	790	ml	1893.72
12926897	38750362	29181422	7955.76	ml	1044	ml	6911.76
12927984	31799674	24281417	6026.99	ml	2095	ml	3931.99
12928031	33473149	28293501	540	ml	3150	ml	-2610
12929459	37201080	24467417	6724.68	ml	5735	ml	989.68
12929759	39000847	27934958	3284.52	ml	2200	ml	1084.52
12935838	34979576	25150751	8796.34	ml	1332	ml	7464.34
12936917	33368925	26172137	6815.27	ml	3030	ml	3785.27
12938880	38824473	29282011	3828.43	ml	2305	ml	1523.43
12938997	30070238	21107537	3253.87	ml	1115	ml	2138.87
12940091	34146857	21915926	6307.97	ml	4007	ml	2300.97
12941037	34034497	20533238	1290	ml	1350	ml	-60
12942169	32865019	25134954	3274.26	ml	1685	ml	1589.26
12945639	38087113	28006697	2839.65	ml	595	ml	2244.65
12947315	35189954	23860882	300	ml	275	ml	25
12948123	36970572	24478682	290	ml	1530	ml	-1240
12948163	37598224	28696854	6570.6	ml	1155	ml	5415.6
12954931	36447271	23046729	9984.5	ml	820	ml	9164.5
12957869	35796444	23498084	4264.54	ml	7	ml	4257.54
12962409	36897821	23101350	828.92	ml	125	ml	703.92
12963490	32016140	29194808	5353.79	ml	2295	ml	3058.79
12963926	39026094	27811184	2136	ml	1825	ml	311
12967466	31046125	29390476	654.55	ml
12972444	30239744	26536974	1224.05	ml	953	ml	271.05
12973949	39814603	25742250	2965	ml	1782	ml	1183
12975244	32826189	20959368	1475.68	ml	4930	ml	-3454.32
12975635	34634948	22890659	3598.33	ml	1366	ml	2232.33
12978544	31453213	21758834	8411.16	ml	3616	ml	4795.16
12979369	33018292	24573804	889.67	ml	1550	ml	-660.33
12980603	30045159	29059351	1046.15	ml	2050	ml	-1003.85
12982096	38461357	23242797	5009.89	ml	1153	ml	3856.89
12982786	31778525	28600986	6245.99	ml	302	ml	5943.99
12986731	30157987	24524547	6468.75	ml	75	ml	6393.75
12988392	32003074	25095720	7617.16	ml	2890	ml	4727.16
12988872	32478868	25544435	8283.11	ml	1975	ml	6308.11
12989843	34577612	25134429	1794.35	ml	8	ml	1786.35
12990140	34528818	29022270	1120	ml	3365	ml	-2245
12993146	32964078	28579208	6631.25	ml	2435	ml	4196.25
12993525	34441168	29019770	3711.95	ml	11075	ml	-7363.05
12994583	37749734	20034560	8887.53	ml	3308	ml	5579.53
12999347	38945490	27196425	950	ml	410	ml	540
13000092	37287859	27136710	9094.24	ml	4145	ml	4949.24
13005213	31313221	25902946	2937.13	ml	1175	ml	1762.13
13005295	33627276	27238441	4630.01	ml	3420	ml	1210.01
13007744	32597621	23394784	7373.47	ml	2759	ml	4614.47
13009403	31653401	28855202	1803.62	ml	1545	ml	258.62
13010075	36556828	22670880	1388.7	ml	3341	ml	-1952.3
13010423	38367302	26084305	3548.42	ml	1450	ml	2098.42
13014714	31707715	27743947	8178.27	ml	2493	ml	5685.27
13014961	36090192	26459640	9114.59	ml	1100	ml	8014.59
13014963	36732527	29021422	6936.74	ml	2680	ml	4256.74
13017386	37904621	20509990	1944.69	ml	4445	ml	-2500.31
13017503	32941966	21320306	1100	ml	2125	ml	-1025
13018203	32090007	26519584	2384.92	ml	1035	ml	1349.92
13019601	38721211	25074807	1922.33	ml	2165	ml	-242.67
13021148	34244938	25628893	4158.92	ml	3680	ml	478.92
13021449	32096776	24347414	5773.84	ml	5045	ml	728.84
13021846	30904052	23998396	4696.8	ml	1475	ml	3221.8
13022039	35532406	28555350	2787	ml	785	ml	2002
13022637	33139563	24172172	8828.17	ml	1634	ml	7194.17
13025331	34164956	21458587	3133.7	ml	2418	ml	715.7
13029938	33312436	21446172	4252.29	ml	2440	ml	1812.29
13030541	33014693	29372534	2176.86	ml	880	ml	1296.86
13031833	33888235	28357467	600	ml	1910	ml	-1310
13033327	39867250	21093920	4834.8	ml	4715	ml	119.8
13033509	38662455	20649731	9491.2	ml	2620	ml	6871.2
13036184	35144051	28963674	589.42	ml	2238	ml	-1648.58
13039756	35613774	26791146	5548.11	ml	3600	ml	1948.11
13040569	35090925	27844105	8717.82	ml	2585	ml	6132.82
13041135	38536103	20476767	4524.05	ml	505	ml	4019.05
13042648	35031845	26157365	17723.25	ml	2305	ml	15418.25
13044086	35033372	24024798	1057.31	ml	3	ml	1054.31
13046240	34987550	29029681	3647.9	ml	1950	ml	1697.9
13053623	33220556	21981457	9012.9	ml	4557	ml	4455.9
13055950	39768937	28507903	1584.3	ml	725	ml	859.3
13058554	32919041	22220379	4336.63	ml	1820	ml	2516.63
13059012	34047022	22649733	2106.7	ml	1150	ml	956.7
13063859	34708600	23419521	10706.47	ml	990	ml	9716.47
13065656	32708666	25812513	2308.33	ml	655	ml	1653.33
13069434	31611273	26792980	1751	ml	1496	ml	255
13074311	37878030	26095534	3924	ml	2085	ml	1839
13077571	30689359	29602112	9585.8	ml	2570	ml	7015.8
13078497	37888515	26760002	2302.02	ml	655	ml	1647.02
13080111	38011202	24845258	6343.23	ml	163	ml	6180.23
13082436	32551964	28874660	2720.06	ml	1750	ml	970.06
13082930	39178312	28605235	5401.45	ml	4385	ml	1016.45
13085252	33911293	27367766	9910.3	ml	2251	ml	7659.3
13085916	36044915	29535117	10240.46	ml	2010	ml	8230.46
13090694	34251119	24900954	7475.93	ml	225	ml	7250.93
13093114	31762339	23724516	17824.79	ml	485	ml	17339.79
13102222	34094273	22865835	1480	ml
13102520	36600930	27126363	720.58	ml	3585	ml	-2864.42
13104273	39171010	26363014	3003.03	ml	1960	ml	1043.03
13108883	32007747	25372232	3574.33	ml	715	ml	2859.33
13109270	31596132	24754104	1136.45	ml	1600	ml	-463.55
13109280	36660763	20548998	10842.24	ml	2875	ml	7967.24
13109480	35026327	27583514	2188.58	ml	1155	ml	1033.58
13109589	33882594	27155289	1840	ml	4820	ml	-2980
13113830	33884485	23519599	1572.08	ml	1258	ml	314.08
13114575	30941081	24334208	5727.35	ml	3930	ml	1797.35
13117363	31760091	26883570	14474.34	ml	2135	ml	12339.34
13119714	35545270	26274837	9189	ml	370	ml	8819
13120648	35257339	29465132	1178.75	ml	3220	ml	-2041.25
13122104	30809363	26321876	1453.09	ml	2270	ml	-816.91
13122881	31137492	20696458	4697.34	ml	1375	ml	3322.34
13123020	34721027	26767329	1572.08	ml	2090	ml	-517.92
13124745	33434459	20698655	4087.15	ml	940	ml	3147.15
13125051	32749069	25519392	8224.71	ml	3055	ml	5169.71
13131924	31174458	20312546	1120.33	ml	395	ml	725.33
13134081	31228755	27076781	4882.16	ml	398	ml	4484.16
13136201	30557954	25180237	3058.33	ml	850	ml	2208.33
13139405	35267691	27121231	7019.1	ml	2900	ml	4119.1
13140343	39571846	27308490	1127.33	ml
13140465	34871275	29561068
13142540	38128199	26119424	6902.37	ml	962	ml	5940.37
13146404	35334932	21616653	690.92	ml	2825	ml	-2134.08
13146871	35998526	22123138	4712.86	ml	4670	ml	42.86
13151599	38124068	28767332	1000.75	ml	2745	ml	-1744.25
13154176	36444685	22327437	5110.99	ml	650	ml	4460.99
13155224	33571695	21270587	7671.44	ml	60	ml	7611.44
13155358	34743374	26580141	1785.15	ml	2740	ml	-954.85
13155984	37460222	20295301	1419.78	ml	1975	ml	-555.22
13157094	35311495	20850342	485.17	ml	2575	ml	-2089.83
13157308	38871008	24116584	4874.57	ml	1000	ml	3874.57
13158454	39221454	26803680	3072.97	ml	2290	ml	782.97
13158794	34102799	20004775	5009.49	ml	878	ml	4131.49
13159402	35442294	22389821	6093.59	ml	3705	ml	2388.59
13159617	30219064	23917176	1727.73	ml	2970	ml	-1242.27
13160555	32427776	21607404	722.86	ml	3080	ml	-2357.14
13163293	33838834	25557026	3854.14	ml	2680	ml	1174.14
13163873	38604711	20958300	1742.83	ml	1175	ml	567.83
13165300	35374444	26862936	5038.7	ml	4010	ml	1028.7
13174926	31325497	29830193	1431.41	ml	1503	ml	-71.59
13175443	39783992	25511420	1565.08	ml	1420	ml	145.08
13176120	32824112	28235217	4246.3	ml	895	ml	3351.3
13176539	32949655	21784423	5144.36	ml	2575	ml	2569.36
13176653	32581319	23242884	1961.42	ml	1300	ml	661.42
13181161	34434736	26569434	4758.86	ml	835	ml	3923.86
13181356	31096112	26254050	355.33	ml	3140	ml	-2784.67
13181627	33291189	24787003	6866.69	ml	2235	ml	4631.69
13182702	39212926	26172646	1570	ml	2105	ml	-535
13183268	34341359	22344073	5669.79	ml	3010	ml	2659.79
13185886	38879817	26179940	457.18	ml	595	ml	-137.82
13187609	37707849	22681948	2734	ml	1730	ml	1004
13188037	38004476	25526264	6861.22	ml	485	ml	6376.22
13188866	37934571	23178063	587.27	ml	715	ml	-127.73
13190496	38725902	29844431	1726.72	ml	1012	ml	714.72
13192655	33657066	29542181	2214.75	ml	3105	ml	-890.25
13193136	34999847	22054269	1120.93	ml	4735	ml	-3614.07
13194166	39270495	22036580	6847.93	ml	3375	ml	3472.93
13194394	32951608	22991415	2269.75	ml	2370	ml	-100.25
13196638	37519903	25702185	3658.17	ml	980	ml	2678.17
13200139	34190051	24197685	1875.09	ml	2210	ml	-334.91
13200579	37571275	29541068	1030.22	ml	2565	ml	-1534.78
13201095	39953418	28453791	1478.74	ml	1035	ml	443.74
13202007	32226600	29333484	1193.13	ml
13202590	32377341	24004814	6184.25	ml	4360	ml	1824.25
13204322	33378345	28219199	7173.66	ml	3692	ml	3481.66
13205038	36298131	24285099	12259	ml	215	ml	12044
13205322	39293799	20527743	880	ml	1750	ml	-870
13206731	34622544	20819967	2833.89	ml	2260	ml	573.89
13210948	36004811	29163406	5229.36	ml	2150	ml	3079.36
13212165	31290668	29081263	3251.5	ml	840	ml	2411.5
13214523	37139047	23133305	833.33	ml	675	ml	158.33
13214820	35440594	22022206	5369.1	ml	2453	ml	2916.1
13214943	34609940	26626252	3789.49	ml	1452	ml	2337.49
13216117	31461567	24435089	1584.58	ml	1205	ml	379.58
13216259	39212836	20347425	5184.39	ml	890	ml	4294.39
13224283	39375310	20995778	2464.88	ml	1450	ml	1014.88
13224776	31109060	26914785	1293.58	ml	1050	ml	243.58
13225747	38793885	24511100	5968.28	ml	2160	ml	3808.28
13229117	34649270	20252271	3671.32	ml	975	ml	2696.32
13230528	35925778	21324775	4531.11	ml	2000	ml	2531.11
13230656	39769412	24159128	3668.57	ml	1480	ml	2188.57
13231077	30324975	29915974	1475	ml	1500	ml	-25
13231528	39690695	26933831	2460	ml	1275	ml	1185
13233598	38886021	27398233	3572.39	ml	2434	ml	1138.39
13234429	30238352	29725042	4261.45	ml	2212	ml	2049.45
13235049	39241408	27859855	1842.03	ml	254	ml	1588.03
13239154	30044641	27262622	4717.67	ml	3915	ml	802.67
13239393	38853473	29442279	406.3	ml	84000	ml	-83593.7
13239423	33767970	27074599	3338.87	ml	1520	ml	1818.87
13240081	36960535	26273848	6171.4	ml	1723	ml	4448.4
13240750	39059780	24396728	544.69	ml	1556	ml	-1011.31
13241244	38859069	21892522	4185.51	ml	1030	ml	3155.51
13242202	36706168	21117284	4995.83	ml	1644	ml	3351.83
13245747	35745182	27110653	5448.94	ml	15	ml	5433.94
13249077	33674311	27613766	1404.08	ml	7775	ml	-6370.92
13256226	37319976	21659935
13257855	37973496	20514653	630.83	ml	215	ml	415.83
13258859	32780928	20303600	4371.62	ml	1847	ml	2524.62
13260613	38721147	21062101	769.5	ml	2595	ml	-1825.5
13261098	34745614	27217414	7568.68	ml	3588	ml	3980.68
13261938	36068084	27618845	4785.15	ml	1625	ml	3160.15
13262421	36164523	28116747	1203.17	ml	1120	ml	83.17
13266427	37270063	23945224	3513.22	ml	140	ml	3373.22
13266504	32317963	20510896	8708.68	ml	3385	ml	5323.68
13268471	39165303	28324497	3300	ml	4609	ml	-1309
13269747	31792549	25584074	3231.75	ml	2986	ml	245.75
13272267	31337941	27763080	3275.35	ml	350	ml	2925.35
13272956	30015142	26022765	8769.94	ml	4830	ml	3939.94
13274532	34567131	23146636	9266.67	ml	540	ml	8726.67
13277770	38238591	24199533	1714.66	ml	970	ml	744.66
13279382	37472660	26123016	5874.88	ml	1021	ml	4853.88
13280145	30352811	25038913	1246.69	ml	2750	ml	-1503.31
13280718	36043488	29512924	5700.2	ml	3207	ml	2493.2
13281341	33629237	25925578	1279.72	ml	2100	ml	-820.28
13281743	33739259	21596664	4201.5	ml	2615	ml	1586.5
13282007	36866883	22893303	6654.81	ml	2086	ml	4568.81
13282748	37265708	28521621	8337.72	ml	2056	ml	6281.72
13283399	31973324	25720914	2664.8	ml	3230	ml	-565.2
13284221	33162817	26266714	1519.83	ml	1820	ml	-300.17
13285177	36598137	24149852	609.85	ml	5210	ml	-4600.15
13286316	36944215	23758289	2100.58	ml	2965	ml	-864.42
13287489	30399344	25580332	8711.09	ml	1795	ml	6916.09
13288063	32197187	29217706	2671.66	ml	2450	ml	221.66
13288288	31142097	23468411	3647.5	ml	3330	ml	317.5
13290209	37375412	23451487	2179.25	ml	240	ml	1939.25
13294307	34461495	27068378	2404.37	ml	551	ml	1853.37
13299143	31793590	21212918	5300	ml	2160	ml	3140
13299872	33688389	22580364	1632.43	ml	690	ml	942.43
13300148	39977970	20926953	2127	ml	1034	ml	1093
13302031	35786353	20370659	2194.28	ml	590	ml	1604.28
13303046	39715293	25087405	4006.99	ml	1300	ml	2706.99
13305035	33397726	23448375	1936.77	ml	1550	ml	386.77
13307227	37487113	25555836	6880.2	ml	2210	ml	4670.2
13309508	35724749	26221886	2245.92	ml	2770	ml	-524.08
13310935	36041313	26252403	1905	ml	2835	ml	-930
13312240	39570212	21544536	3190	ml	884	ml	2306
13312252	35212006	29667896	1194.54	ml	0	ml	1194.54
13313150	32595169	20510665	1741.88	ml	1435	ml	306.88
13315170	36436262	20412459	5132.76	ml	1870	ml	3262.76
13318093	34404392	24292584	3983.89	ml	1253	ml	2730.89
13318171	32813541	22065711	2100	ml
13321890	34369889	23484370	1999.31	ml	745	ml	1254.31
13322583	30914577	28930719	1451.09	ml	2385	ml	-933.91
13325368	37112285	29248676	3653.55	ml	2925	ml	728.55
13329216	39059460	29428371	7139.88	ml	2399	ml	4740.88
13330490	38593514	27978658	2754.87	ml	2180	ml	574.87
13330541	35945161	21919722	1346.01	ml	1455	ml	-108.99
13331522	39178747	20881952	1192.13	ml	2775	ml	-1582.87
13332177	36675020	24236982	6286.83	ml	2380	ml	3906.83
13332600	37119470	24233473	11644.56	ml	35	ml	11609.56
13333021	39074292	26875217	1747.68	ml	1248	ml	499.68
13333170	37280151	26878822	6285.39	ml	8488	ml	-2202.61
13333527	35818552	20999229	5623.02	ml	911	ml	4712.02
13333740	31282265	24523834	7208.07	ml	2905	ml	4303.07
13334510	37284889	22997385	1050	ml	1100	ml	-50
13335699	31215740	21353208	3957.3	ml	370	ml	3587.3
13336130	34035080	22317515	570.96	ml	2120	ml	-1549.04
13338612	39308375	20226477	2669.01	ml	4450	ml	-1780.99
13338679	32738702	22699193	1360.49	ml	1385	ml	-24.51
13339621	30698281	23406363	780	ml	2815	ml	-2035
13345618	30282529	24839269	665.17	ml	3120	ml	-2454.83
13349724	34863707	27567294	8736.46	ml	6396	ml	2340.46
13350724	33991123	26551913	4963.9	ml	994	ml	3969.9
13352295	34368960	23350373	5369.24	ml	850	ml	4519.24
13352372	32384421	28752421	960.58	ml	2310	ml	-1349.42
13354650	38985096	26272513	2211.91	ml	539	ml	1672.91
13356010	30663494	27043220	1836.39	ml	641	ml	1195.39
13358245	35533979	24951225	6217.9	ml	1702	ml	4515.9
13358539	37923051	26091570	7562.63	ml	4090	ml	3472.63
13358833	30867628	27550181	10357.19	ml	1855	ml	8502.19
13364910	36443311	29482091	4314.29	ml	2571	ml	1743.29
13368060	39748070	25148889	1520	ml	3165	ml	-1645
13368367	33262328	25911632	2566.17	ml	4075	ml	-1508.83
13369451	33134940	22451042	3979.3	ml	910	ml	3069.3
13375185	30327164	26852109	1128.52	ml	1800	ml	-671.48
13380018	39022390	22005810	1970.25	ml	1310	ml	660.25
13381135	38494776	21060863	975.57	ml	1450	ml	-474.43
13381777	38836511	21032461	1417.75	ml	2160	ml	-742.25
13382107	37452686	22636115	1312.78	ml	1110	ml	202.78
13382552	38444495	23701942	2343.29	ml	3695	ml	-1351.71
13390013	38263010	29300681	2019.83	ml	175	ml	1844.83
13390728	31004416	26350081	2968.38	ml	2640	ml	328.38
13394692	30434920	28720007	11432.83	ml	1387	ml	10045.83
13394703	30494066	26688938	2710.17	ml	3885	ml	-1174.83
13396784	32498449	20886485	13124.83	ml	1285	ml	11839.83
13397616	33464434	26746906	3803.17	ml	1655	ml	2148.17
13399796	39167908	20020590	9103.18	ml	281	ml	8822.18
13401524	38388393	29986642	1450.17	ml	4020	ml	-2569.83
13401692	35016211	22985421	8261.69	ml	4348	ml	3913.69
13402290	31817350	23123365	478.3	ml	93885	ml	-93406.7
13402588	35560897	21694557	540	ml	1050	ml	-510
13404727	31299804	24493974	2975	ml	2252	ml	723
13404891	35700773	23733350	2372.54	ml	637	ml	1735.54
13405151	39007601	22336534	6336.14	ml	2089	ml	4247.14
13405890	39524420	29681243	2806.59	ml	345	ml	2461.59
13408370	30547595	27107260	2583.77	ml	3900	ml	-1316.23
13408504	34558468	22228752	7860	ml	1427	ml	6433
13408774	30105012	21453234	3883.29	ml	305	ml	3578.29
13410750	33208101	21600233	6966.2	ml	2823	ml	4143.2
13410910	32263948	27648581	4734.08	ml	3496	ml	1238.08
13411396	39683516	22726951	8312.65	ml	4780	ml	3532.65
13411591	36864067	20551718	3691.78	ml	1573	ml	2118.78
13413967	34307494	24499400	3555.43	ml	3220	ml	335.43
13414061	31743280	26376278	999.27	ml	1140	ml	-140.73
13415550	36196913	25548368	5674.66	ml	2906	ml	2768.66
13415837	31196635	26231045	6850.57	ml	2934	ml	3916.57
13415870	33915296	26084617	2418.44	ml	1240	ml	1178.44
13421698	33359225	27621208	3655.92	ml	690	ml	2965.92
13421733	30009753	21677190	1770.9	ml	529	ml	1241.9
13423238	38352863	28224255	2083.95	ml	870	ml	1213.95
13424885	35342961	24741911	5040	ml	4370	ml	670
13425424	34431190	29210183	10112.1	ml	7250	ml	2862.1
13428588	32596241	23990437	7126.17	ml	2735	ml	4391.17
13429528	39250359	28318547	5596.1	ml	211	ml	5385.1
13434840	34561922	24410460	2415.71	ml	2160	ml	255.71
13435698	35097728	29330438	1893	ml	1345	ml	548
13441205	31851222	22367569	10715.73	ml	711	ml	10004.73
13441630	36847935	27956743	2581.01	ml	1005	ml	1576.01
13442558	30311657	22665778	5983.38	ml	104	ml	5879.38
13444096	35477442	25296603	130	ml	1735	ml	-1605
13445589	32777036	20022423	1998.16	ml	1590	ml	408.16
13446842	35055830	25843446	4565.06	ml	2115	ml	2450.06
13448955	33314987	23010698	3751.65	ml	250	ml	3501.65
13450581	37174402	28941209	6206.8	ml	1270	ml	4936.8
13450897	34091430	21016810	1647.66	ml	3565	ml	-1917.34
13452498	34916066	21620259	1409.01	ml	1285	ml	124.01
13453133	39391668	24897717	2267.38	ml	1814	ml	453.38
13456784	38781024	26807276	3905.15	ml	3415	ml	490.15
13461807	37796943	27122933	1896.39	ml	90	ml	1806.39
13466358	35031003	28174301	6462.38	ml	7045	ml	-582.62
13466375	34714964	21011631	880.79	ml	2414	ml	-1533.21
13467066	38387397	27794492	2255.17	ml	1042	ml	1213.17
13471464	34801216	22281600	4349.23	ml	3370	ml	979.23
13471870	31114111	22209346	1792.21	ml	1035	ml	757.21
13472341	30781626	26464322	2010	ml	1025	ml	985
13473186	33452310	24399345	1999.4	ml	890	ml	1109.4
13474913	30113181	27511998	5130	ml	5080	ml	50
13476942	34876524	25516569	1330.47	ml	1320	ml	10.47
13480254	35997495	29235164	949.07	ml	1840	ml	-890.93
13483804	39928079	24363664	7329.19	ml	217	ml	7112.19
13483947	36301931	20464621	4200.04	ml	6130	ml	-1929.96
13485392	35363538	22161587	2491.69	ml	1505	ml	986.69
13489339	38986515	20739476	1120	ml	3660	ml	-2540
13490135	34643287	29237032			1500	ml
13492756	39391126	29325178	10424.33	ml	3205	ml	7219.33
13495682	31188923	28598367	17452.05	ml	1444	ml	16008.05
13495704	39758202	21868679	2475.65	ml	1802	ml	673.65
13496639	34682387	26484716	3062.6	ml	2190	ml	872.6
13499005	31998189	20317279	6747.57	ml	322	ml	6425.57
13500729	37422776	27246915	2971.51	ml	2335	ml	636.51
13505755	37257840	22752582	15364.37	ml	208	ml	15156.37
13505805	33643151	22290741	6352.05	ml	1611	ml	4741.05
13506251	33997505	28279742	2446.99	ml	5175	ml	-2728.01
13509135	38345222	24303903	2403.25	ml	1680	ml	723.25
13511021	35569430	22431215	3026.88	ml	2090	ml	936.88
13512648	34034832	25653583	1040	ml	4295	ml	-3255
13513122	33405350	20658061	610.05	ml	100	ml	510.05
13513232	37487912	26125721	8777.61	ml	2165	ml	6612.61
13514385	36833437	24313616	3101.73	ml	1775	ml	1326.73
13515178	31855062	20762918	6507.82	ml	1735	ml	4772.82
13515219	32376597	28295102	3757.19	ml	1062	ml	2695.19
13517478	33335295	29627399	1788.5	ml	550	ml	1238.5
13517843	31468857	21504832	2131.66	ml	1950	ml	181.66
13533304	32731291	23598679	11455.49	ml	1425	ml	10030.49
13536747	38812939	22877472	3352.57	ml	2373	ml	979.57
13537559	33755900	21066640	1716.87	ml	1405	ml	311.87
13538053	31582323	22533821	8494.08	ml	2362	ml	6132.08
13542989	32410040	26702255	1311.3	ml	4315	ml	-3003.7
13549234	32620190	28270702	4499.5	ml	1100	ml	3399.5
13550204	32848723	24781723	1549.74	ml	1920	ml	-370.26
13552058	35417518	20719304	5014.5	ml	2125	ml	2889.5
[truncated: 3,742 more rows]
