# Supplementary material for: Survival prediction for heart failure complicated by sepsis: based on machine learning methods
Source: Front Med (Lausanne). 2024 Oct 3;11:1410702. doi: 10.3389/fmed.2024.1410702 (PMC11484001; doi:10.3389/fmed.2024.1410702)
Supplement: Supplementary file 1 [file Data_Sheet_1.ZIP › 000 MIMIC/10.评分数据.csv]

subject_id	stay_id	hadm_id	sofa	apsiii	sirs	sapsii	oasis	gcs	charlson
10002013	39060235	23581541	4	29	3	32	32	15	7
10002155	33685454	23822395	2	37	1	31	29	15	10
10002495	36753294	24982426	3	54	3	47	32	15	7
10002760	31831386	28094813	7	15	3	34	25	15	3
10003400	32128372	20214994	22	124	4	114	56	3	8
10004235	34100191	24181354	19	100	3	60	35	15	4
10004401	32773003	29988601	15	101	3	65	46	9	5
10005817	32604416	20626031	4	38	3	31	27	14	7
10010058	33060379	26359957	15	97	4	75	58	15	8
10010471	32119961	29842315	9	62	3	49	25	15	9
10011938	31532954	29339128	6	23	1	36	31	14	4
10013643	33072499	22009484	4	41	2	54	30	15	7
10017531	35526828	22580355	2	57	4	33	47	14	5
10018081	37293400	21027282	9	48	4	47	38	15	4
10022620	31953583	27180902	8	28	3	15	39	15	2
10023117	30057454	28872262	6	54	3	32	22	15	4
10026161	39625056	24614671	14	91	3	65	41	15	8
10027445	34499716	26275841	6	58	2	33	34	10	2
10029224	37066488	25729446	5	47	4	38	29	15	12
10032381	34622731	20176432	5	53	4	47	36	15	3
10034553	36618406	26774222	5	43	3	29	28	15	10
10037483	37086676	26819958	5	42	3	46	30	15	10
10037861	34531557	24540843	3	42	4	31	26	15	10
10038999	39711498	27189241	4	21	3	41	32	15	1
10039708	33281088	28258130	8	65	3	38	27	14	4
10040025	36107367	27996267	5	76	3	55	33	13	8
10046234	32902460	24608062	7	47	2	34	31	15	7
10046679	32852186	28668282	6	71	4	60	34	14	8
10047994	38822032	25111157	8	27	3	31	36	15	5
10048723	36542901	25762910	6	67	2	47	33	10	8
10049941	36827644	20663764	5	66	3	42	36	15	6
10051074	34313758	21350747	6	31	3	28	24	14	6
10052938	39469411	25231169	5	40	2	36	24	15	11
10053854	38775178	22192970	4	34	4	33	30	15	3
10055344	35736966	29209451	12	88	4	58	51	14	9
10055694	30350084	25049824	9	65	2	50	46	14	6
10057218	36369483	28236354	3	68	4	42	43	14	5
10058974	34904321	26763452	7	88	4	55	38	3	7
10060531	36935478	27040798	7	35	3	39	29	15	4
10061303	31287291	24889301	2	14	2	28	28	15	4
10062617	31642608	24425655	6	42	1	53	35	13	5
10063848	31332266	21345067	2	36	2	33	28	15	4
10067389	34081592	23577021	8	55	1	59	44	15	9
10070311	37161165	23721596	4	36	3	26	35	15	5
10071869	34235968	20895291	5	51	2	35	35	13	7
10076263	31003445	25634900	0	39	3	35	31	15	4
10078008	37567070	20600818	4	47	3	41	43	15	6
10078805	30950523	20434240	12	90	4	73	57	15	11
10082014	32988939	20221705	7	54	4	52	48	15	5
10082560	39703509	23284776	9	61	4	53	44	15	5
10082662	34813627	23913187	5	79	4	75	48	13	12
10089244	33563887	29469323	3	51	3	42	33	15	6
10091141	37258034	22008683	13	64	3	30	28	9	7
10094679	36938927	28902523	7	66	3	50	33	15	5
10094805	34488364	21370539	3	26	4	32	27	14	4
10094811	31983721	28336192	6	45	2	41	20	15	8
10095570	37685093	28612694	8	80	3	47	29	15	9
10097659	32530604	22071424	11	71	4	52	36	15	9
10098215	31800901	29752040	9	106	2	72	54	3	9
10102878	33312557	20265910	12	87	3	67	54	15	5
10104308	33661789	27400652	6	41	2	47	34	15	6
10104450	31524085	23157316	5	47	3	40	29	15	13
10106899	30008792	22953864	5	36	2	46	43	13	6
10109956	37631738	26022059	8	55	3	44	42	15	9
10112484	38897817	23965558	5	42	2	38	29	14	5
10114932	39678298	21177187	5	36	3	20	33	15	2
10115397	36639474	28605901	11	116	4	85	56	3	7
10119017	31009936	20229125	9	95	4	75	42	5	12
10119872	37065927	22318477	10	63	4	49	38	15	10
10121453	34189958	21172289	4	28	3	23	27	15	5
10122589	33633382	22117307	4	54	3	50	34	15	7
10125047	37629882	26680668	7	57	3	38	42	15	5
10125876	30696672	22053079	8	58	3	41	37	15	5
10126957	33209076	21978689	2	37	2	40	21	15	8
10127936	39916050	20688231	10	76	3	68	47	3	9
10132217	34001306	23597467	11	46	3	53	40	13	6
10132611	31179345	28996766	9	57	3	43	28	15	11
10133367	32715099	28722095	5	24	2	36	29	15	2
10135376	32058495	24984050	5	49	2	37	21	15	14
10135557	32726628	26612112	13	48	3	41	41	14	5
10135595	38628397	29216481	10	60	3	74	56	4	8
10136619	31093046	23362878	6	56	3	35	19	15	7
10138206	33712680	29096936	15	67	2	41	44	7	10
10141173	38092675	28722241	5	27	3	39	25	15	6
10144145	39712677	29668384	10	96	1	55	42	3	4
10149959	32464420	21062891	5	72	3	62	39	15	13
10150335	33705553	24113307	0	34	3	41	35	15	7
10151556	37542315	20815067	11	54	3	44	35	15	9
10152017	32991546	24900647	2	31	1	33	18	15	9
10156119	32532366	23624254	2	38	4	35	42	14	5
10156659	35597440	25149989	8	55	2	46	30	15	10
10157454	38216308	27280709	12	40	3	36	31	15	8
10157542	32691391	29832939	2	54	3	41	31	15	8
10160622	37309694	28904663	3	49	3	34	23	13	9
10161042	34912691	29090018	5	34	1	26	30	15	6
10163041	36574609	22909058	8	53	4	57	48	8	5
10164170	37688390	21635159	4	49	3	29	37	14	9
10165522	30227758	25553910	6	32	3	37	25	15	7
10169328	33780803	24837691	7	45	2	35	27	14	10
10169726	35268649	22012406	11	52	3	40	32	15	8
10170022	30946357	26174955	5	64	4	39	41	14	7
10172206	33763325	26783176	9	69	2	59	37	15	7
10178581	33296518	22314860	2	44	2	32	28	15	9
10179383	35437796	20170028	3	60	4	33	34	14	5
10181673	36096029	22753719	3	46	2	36	31	13	5
10183019	36253164	23446097	3	69	1	38	36	15	7
10184327	35263906	28576249	3	40	3	29	29	15	9
10184623	33814001	22810854	6	70	4	49	37	13	11
10186442	30447359	26708959	5	48	3	37	37	7	9
10186925	34241430	22362747	5	47	3	30	22	14	5
10187935	36408512	29968077	10	65	2	45	34	15	8
10187951	38484145	27461751	5	39	2	43	40	15	7
10188275	34860321	20124676	6	22	2	26	22	15	3
10188935	31689161	22289170	3	39	0	34	26	15	8
10190973	35511902	26180856	9	62	3	41	34	15	7
10192402	30210602	23507439	7	49	2	49	36	13	6
10193065	35158537	23614190	7	36	4	28	43	14	9
10196711	35988506	29467075	4	33	3	35	35	15	6
10197095	38422103	29014163	5	68	3	54	32	15	8
10209410	38083515	28866593	5	25	3	33	30	15	7
10212705	38285505	22644952	8	65	4	63	45	15	7
10213275	37496349	21304898	1	29	2	34	17	15	6
10213803	33806045	26821904	2	48	4	43	32	14	6
10214395	35166659	27615966	5	42	3	36	28	15	5
10215345	30509773	22129264	1	28	4	37	34	15	5
10217067	34598926	26531964	5	70	4	45	37	14	8
10218191	37335507	29789269	4	59	3	50	31	14	8
10221321	36056798	29361807	4	29	2	15	34	14	5
10223372	39703863	29521933	6	73	3	51	31	15	7
10224171	30353595	22869503	8	56	3	45	39	15	7
10225380	35121579	25815808	14	67	2	82	44	15	9
10225619	39527567	21605488	13	101	4	51	45	3	2
10228633	33048696	26805687	4	65	3	39	38	15	7
10229302	30506381	26194242	1	27	1	33	37	15	10
10229642	33083400	23745473	3	49	2	37	44	14	6
10230936	34698361	20449497	5	61	3	60	34	13	9
10231100	33616672	22879976	8	41	4	39	43	15	5
10232096	36769579	27555154	4	42	2	26	14	15	8
10233597	32580800	27468267	9	31	3	52	51	12	5
10234596	36436111	26179011	11	64	2	47	33	13	10
10236326	37307878	22813114	10	78	3	52	49	15	8
10237665	30765788	29914524	5	77	3	38	35	10	9
10240784	30704180	26416971	13	98	2	66	36	3	6
10241953	35274804	22702536	6	33	3	32	31	15	5
10244629	35307109	29363741	5	38	3	42	38	14	4
10246670	37488447	26812375	4	45	1	29	28	15	3
10247228	34836936	23902528	11	40	2	29	47	15	8
10253146	33113606	26685114	2	44	2	31	27	14	10
10254249	33474097	22765854	1	30	2	11	16	15	1
10257550	39064261	20105129	10	72	4	54	39	15	7
10257607	37679326	22248897	10	50	2	44	44	15	10
10259507	38285086	29639211	13	75	3	50	50	9	6
10259667	35629197	24389378	3	33	4	28	25	13	8
10259898	31628207	23409326	9	34	3	41	36	15	5
10260254	33528731	28861371	10	58	2	45	35	15	7
10260297	31598080	27553316	5	39	3	40	32	14	5
10263098	32118761	29438982	6	40	2	32	26	15	9
10265482	32976412	29476567	6	51	3	40	41	15	7
10267709	32344444	22950361	6	48	3	44	37	14	6
10268465	37580514	26971392	2	23	3	26	20	15	6
10268877	30109460	25238883	8	71	3	51	35	15	7
10269234	32323717	24100542	2	36	4	40	42	15	7
10271227	35759923	20282439	9	78	3	60	36	15	8
10272425	34473424	22961529	7	32	3	34	33	15	7
10274145	36007916	28546638	3	59	3	31	28	15	8
10276569	32640218	26586274	11	80	2	63	50	3	6
10277901	39832218	23194882	8	60	2	42	43	12	13
10280267	32289289	28165613	8	25	3	29	29	15	5
10281759	31840907	22790694	3	41	2	31	35	12	5
10286301	36378944	28567609	7	26	2	25	31	15	5
10288279	32716397	27712427	8	68	2	49	39	15	7
10289937	32091208	25495505	3	50	2	49	35	14	12
10289973	30201512	26155040	8	49	3	32	31	15	4
10291088	36685020	24270005	3	51	2	40	23	15	10
10292388	35816524	25667560	7	78	1	51	24	3	4
10295020	39726152	24995523	4	42	2	31	28	15	6
10297774	38456861	26119212	4	53	1	29	17	15	7
10302157	33918239	24530152	1	16	4	38	38	15	12
10303361	30892317	25112963	1	28	3	42	31	15	5
10304210	37346679	24137224	12	88	3	72	45	7	8
10306412	37766106	25734192	8	66	2	57	42	14	9
10307096	32562411	26702175	5	35	2	41	26	7	5
10311900	37996023	29060353	10	47	3	47	48	15	8
10316033	38065034	27529381	4	50	1	31	20	15	4
10316172	33684938	20633807	12	78	4	74	53	10	7
10318302	31872137	20603801	8	68	4	23	23	15	7
10320289	35981138	29796943	6	39	1	24	25	15	5
10321446	33367754	26487233	6	52	2	49	38	14	9
10321569	36369992	24124902	3	29	2	43	37	15	8
10321613	36398180	29807103	7	58	1	50	31	15	10
10326798	37931604	23870114	2	53	1	26	22	15	7
10331854	31132384	21008158	4	47	2	45	33	15	9
10331939	33807006	24567486	7	57	2	29	35	15	2
10332328	38240671	24096560	2	46	1	37	22	15	6
10335293	32283185	23619901	8	61	2	48	32	14	5
10336412	37156413	24526880	4	51	2	43	26	15	14
10336837	31261940	26999400	3	39	2	27	21	15	10
10337896	33920408	23504565	9	38	3	40	30	15	5
10339317	36320742	26032056	5	39	1	43	21	14	12
10340850	31210771	27111482	5	30	2	29	26	15	8
10342123	34158968	23603937	5	38	3	65	45	15	7
10342727	33019239	24641962	3	31	4	31	22	14	9
10343782	36359958	28022848	2	29	2	36	33	14	4
10347400	34242423	29775800	6	77	3	72	47	9	10
10350119	34776044	22478414	8	31	2	48	36	15	8
10350231	36917892	20862731	8	54	3	56	42	12	6
10350488	36891438	28817955	4	87	3	58	51	6	6
10354217	38056861	27934121	5	61	2	29	22	15	7
10355856	36975675	29999625	3	39	2	32	38	15	5
10356341	36933920	27114971	14	71	3	33	42	14	3
10357013	36800713	25245127	6	55	4	53	40	12	9
10357863	38145046	25031044	6	42	2	49	38	15	8
10358788	32061991	25497076	4	51	3	43	32	15	8
10364180	38328675	29198464	3	46	3	33	29	15	7
10368327	30946246	29867223	5	62	2	42	30	13	12
10371441	38859514	27030337	10	110	3	56	46	3	4
10373014	34488224	25329043	6	48	3	55	48	15	8
10377016	31272814	28191223	3	22	3	19	26	15	3
10378641	38618039	25458469	5	47	1	48	35	12	10
10378991	37980262	29376343	9	77	2	50	31	15	8
10380034	33464058	28071767	8	33	4	37	35	15	5
10386454	39779998	28877629	3	36	3	42	32	15	10
10387999	33915555	22195310	4	52	2	27	35	11	3
10388400	34033218	23303089	4	52	3	56	40	15	11
10390828	33978454	27024453	2	61	3	50	33	13	6
10391782	31835980	26794877	7	33	2	39	38	15	5
10402810	33031972	23951807	8	73	2	52	36	14	6
10402903	34317305	22331866	5	38	2	34	38	15	8
10404585	39929091	25051516	2	21	2	20	15	15	6
10406065	31882541	29031413	5	60	2	46	32	15	8
10408681	35973102	26770052	9	55	2	41	26	15	4
10411160	32060994	29279148	13	56	3	47	38	13	8
10414077	38745769	26626508	4	49	3	31	20	15	3
10414307	37531021	20214648	2	48	2	39	27	15	7
10417530	32074914	22574967	1	35	2	37	34	15	8
10418381	39215891	21285501	5	62	3	45	36	15	7
10422699	39634792	27044055	6	64	3	56	28	11	9
10424906	37269948	25047565	3	35	3	31	31	15	9
10427288	38726362	27075708	4	55	2	33	27	14	10
10428217	37102485	21917550	3	44	3	46	37	14	11
10428240	35560888	22917399	5	77	3	49	42	15	6
10428745	31801102	20101651	4	66	2	33	29	14	7
10438951	31810165	22568401	5	65	2	47	35	15	8
10439484	32365791	20745629	2	40	0	35	24	15	12
10440642	35143191	29024763	7	41	2	43	41	9	5
10440899	35395601	26609648	5	44	3	36	42	11	5
10441335	36603744	25373904	16	136	4	81	57	14	5
10441831	34414142	24049550	15	74	3	50	29	12	11
10447606	38873510	21285892	2	31	2	34	37	15	6
10448789	30652815	27923676	9	97	4	52	46	10	8
10448831	33461273	21509199	5	53	2	36	39	11	7
10450519	31945709	25509298	5	44	3	46	25	15	9
10451487	38939399	27193816	8	53	4	53	41	13	7
10453488	31161420	28720667	5	46	3	37	35	14	5
10454567	39748376	23632536	10	86	3	63	50	11	9
10456718	35341369	29448358	5	45	2	33	34	14	4
10457824	37305179	25280974	7	57	4	44	42	10	5
10459606	38074325	23049948	5	43	4	44	38	14	6
10464977	38762244	23034003	9	41	3	48	46	15	9
10474329	31771936	25966222	8	76	4	57	46	14	8
10476303	35225810	26499546	11	101	2	63	41	3	8
10476869	34993800	27588152	6	58	3	65	45	15	6
10486056	36655127	26777411	6	38	4	42	40	15	7
10496339	30365893	20178731	2	27	3	33	34	15	4
10497657	36577114	25747398	11	47	2	39	39	14	6
10499409	31545966	24602702	6	50	2	43	36	14	6
10504997	35728937	24418220	2	48	3	36	32	15	6
10506912	34489754	24848277	12	68	3	60	47	15	10
10510314	33507416	20255284	2	43	2	50	30	15	16
10512025	30053897	27863561	4	46	3	38	28	15	8
10512325	35688562	23868644	8	75	4	58	38	15	5
10515013	32168385	23651553	3	33	2	31	27	15	4
10517237	31191980	28910434	9	79	4	56	42	10	5
10517819	34340357	29816598	15	128	4	88	61	9	6
10520608	33312952	20056344	9	33	2	40	30	15	9
10522893	30826073	21231285	3	63	3	43	41	15	11
10523831	36692638	29472798	7	50	4	44	21	15	10
10524755	33912654	21010062	8	54	4	50	40	14	8
10525033	39846697	22771210	3	55	3	41	37	14	13
10525376	38498358	29961953	7	85	4	66	48	15	7
10525752	31936111	25863359	7	47	3	31	20	15	4
10529681	31993744	23072077	9	68	3	55	36	3	6
10531372	31189292	23229082	5	37	3	37	34	15	6
10532466	37204556	26825602	4	49	2	46	30	15	8
10532831	37360441	28408840	4	30	2	46	36	15	10
10534245	32333965	22320526	12	55	3	35	27	15	7
10535287	34165912	23433318	4	36	2	31	28	15	6
10537792	33113748	24639374	7	26	4	39	30	12	6
10538657	39526699	21742659	7	53	3	41	33	14	8
10538815	35444415	20869303	6	56	2	62	37	15	5
10541043	35360521	26321293	5	27	2	39	28	15	5
10541842	36295227	29372976	4	27	3	18	21	15	4
10542486	34982826	29390138	5	38	2	44	29	8	8
10543994	30510626	26560621	5	48	2	44	29	14	14
10545747	34649276	25020409	10	75	4	58	45	15	10
10548709	37120291	22117624	16	117	2	90	50	3	10
10550799	30244029	29410506	3	66	3	46	36	15	7
10554696	32131667	24910876	2	40	3	29	29	15	6
10557919	36046816	25458395	7	85	4	62	38	14	9
10559377	35359444	28348476	19	158	3	99	55	3	10
10564151	34394933	27860849	3	36	3	37	31	15	5
10565749	33396048	21155931	10	57	3	54	43	15	10
10567461	39818820	23901614	4	25	3	25	24	15	4
10567490	37883727	23479235	5	44	4	31	34	15	2
10567974	34582690	23960201	10	41	3	36	30	15	8
10573634	36012199	25277931	10	73	3	53	37	15	8
10573764	39663204	26604206	21	184	4	98	61	3	7
10574143	30649324	24472033	2	60	4	46	40	15	7
10576063	33540445	21238721	5	39	2	31	28	15	6
10576646	34307010	22924618	3	43	2	48	32	13	8
10581736	34267376	21498420	5	54	2	44	50	12	7
10584297	39362523	29092643	4	60	3	29	32	15	1
10584718	36809832	23485217	17	78	3	67	52	7	11
10588484	36460480	28838667	3	49	2	36	23	13	6
10590693	35321486	27517673	7	45	3	43	47	15	9
10594674	30631683	21715181	3	58	4	60	27	15	10
10597368	35594086	21458401	5	48	3	35	31	15	9
10597856	36103266	29005304	4	35	1	26	16	15	5
10602804	32556198	20624105	8	23	2	38	19	15	7
10606611	30770361	23835483	1	47	3	25	15	15	3
10607312	33698690	23653284	3	28	2	29	31	15	10
10611488	37060968	20192221	5	42	3	38	26	14	5
10613188	35754252	20883139	3	34	2	31	24	14	6
10614428	31958692	22757996	8	41	2	51	40	15	7
10616316	39925408	22962066	14	106	3	49	53	7	4
10621049	38936957	25587644	6	43	3	40	33	15	5
10623147	38246006	21976100	1	48	3	20	25	15	2
10623490	37620076	24449903	12	94	3	69	49	3	9
10623685	34786999	23732021	4	25	2	39	31	15	4
10624517	38230755	29826516	15	109	3	84	48	6	7
10630336	39170501	26938538	2	37	1	35	26	15	6
10631298	37441405	25133681	4	39	2	35	27	11	6
10635441	35172144	27536393	8	51	2	46	33	11	9
10639500	31643878	26565321	1	30	2	11	31	15	5
10640977	31819017	20252070	5	30	2	29	30	14	4
10642962	37138685	27698783	3	45	2	26	35	14	3
10643434	37011708	28055912	5	47	4	41	34	10	6
10643827	30589359	29803052	6	61	4	53	45	12	5
10644961	37259563	28859642	1	42	3	26	30	14	5
10645567	38581584	25549659	4	41	4	32	39	15	7
10648758	38638712	25578020	9	35	4	40	41	14	8
10650001	30067410	23782830	3	48	3	42	36	14	5
10650522	33686141	25264793	7	67	1	44	38	15	9
10651989	31124800	24805766	7	44	2	34	25	14	4
10652536	36369973	24696812	3	44	4	32	30	15	5
10652583	32283272	29477663	6	42	2	42	40	15	5
10654688	35664845	20751872	5	52	2	49	49	15	8
10658486	31959994	26876856	2	26	3	31	26	13	4
10660558	30924976	24999822	9	69	4	49	45	14	8
10661086	34456820	27634911	5	62	4	33	20	15	5
10662181	37832841	22607104	7	60	0	62	31	13	9
10663695	39879701	22455973	7	25	2	34	34	15	5
10665897	34149318	21557561	9	72	4	50	25	8	11
10667727	33106432	24456689	7	68	2	39	24	15	8
10667849	34258949	28642859	9	49	2	53	44	15	9
10672760	33273368	29544909	6	40	3	21	17	15	8
10677335	34863527	28534305	11	77	3	58	49	14	9
10680402	34014186	27625137	6	54	3	23	26	15	1
10680821	36433413	23326088	4	55	3	48	39	15	10
10681061	39109353	28041030	7	64	4	61	42	14	9
10684044	35227825	20790232	3	31	4	27	26	15	7
10684286	38089147	27967192	7	84	3	64	57	6	6
10685870	32652263	24659736	7	54	2	22	18	15	7
10688510	31618429	28805457	8	68	4	40	26	15	5
10690044	35644818	21760920	5	50	3	41	41	15	5
10691024	32702846	29868873	5	48	1	47	26	14	16
10691194	30731222	25809823	5	46	2	40	38	15	9
10691738	34085198	29592882	2	31	3	23	23	15	6
10692447	31123290	23554514	10	31	3	36	34	15	4
10696644	38467750	26279010	7	53	2	32	33	11	4
10698299	31463954	24429289	4	64	2	33	36	10	4
10698312	32959430	23826411	4	55	3	50	41	13	5
10704794	34413837	22060152	9	93	3	67	47	7	8
10706411	31395458	22795641	11	91	4	60	48	15	3
10708073	33969598	23310234	6	65	4	50	41	15	8
10708393	32927188	26497591	6	48	1	38	31	15	9
10710392	33439304	25662925	3	59	4	43	30	15	7
10710573	31105669	29923776	4	28	4	33	32	15	3
10712203	34565601	23454177	6	22	1	24	33	15	7
10712217	38908441	21561906	3	58	4	43	35	15	7
10712271	32264312	23173436	7	38	3	25	17	14	7
10714454	36266441	27637712	6	67	2	45	37	14	7
10717732	38753669	29250995	9	49	4	36	36	13	7
10717791	31311850	29221831	6	46	2	48	29	15	11
10718233	39099882	26753091	3	25	1	35	22	14	11
10721598	36351554	29561037	11	88	4	63	40	3	10
10723263	34206944	24568459	2	55	2	37	22	15	10
10726549	32100967	20860751	6	55	3	47	33	14	8
10731794	37884897	28594773	2	44	2	46	28	13	7
10734403	36647759	26588273	8	71	3	64	45	15	5
10734586	31656929	23667796	6	39	4	40	35	15	8
10736288	39804658	21816265	5	64	4	51	44	15	8
10740435	33402160	29862017	3	43	2	33	31	14	7
10740516	31649316	29055193	16	93	2	68	49	8	10
10745571	36848739	25514334	7	49	2	53	33	13	9
10750883	33480278	28855947	3	30	2	23	23	14	5
10753059	36812601	23122219	6	69	4	61	41	15	5
10753346	30944822	26813430	7	52	2	44	35	9	5
10755387	34586180	20746799	6	77	1	41	30	15	8
10755736	38046850	26138855	2	37	1	28	18	15	10
10755791	38925671	28108626	12	92	3	69	46	8	9
10756520	35000735	22592857	5	40	2	39	37	13	8
10756817	35715637	27988243	5	64	3	41	46	14	10
10757032	32259498	23591369	7	48	2	35	25	14	8
10758368	33373605	22655936	1	42	3	16	28	15	2
10758777	32284012	23334577	11	85	3	66	46	15	6
10758974	37374181	21950450	8	49	4	39	45	14	4
10759782	38242798	26079635	8	28	3	32	27	15	7
10762352	38701720	28184769	7	67	2	46	32	3	3
10762976	38781322	24206390	2	43	3	23	26	14	4
10763166	37322694	28019748	5	43	4	32	24	15	4
10767156	38087895	23105756	10	29	2	38	25	15	8
10772942	31145789	23525346	6	44	3	31	42	14	4
10775173	35398538	22715618	7	31	3	43	35	15	5
10778145	33345883	22283947	3	53	3	31	32	15	7
10780669	38998748	29118941	5	52	1	38	28	14	6
10781312	30284873	24474381	18	130	3	92	62	4	9
10785320	30631908	27836884	3	27	2	33	33	12	6
10785608	34084478	28290632	10	65	4	58	39	15	7
10790116	39567041	25114987	6	47	3	34	39	14	7
10790860	38619454	29350861	2	36	4	31	24	15	6
10791772	30172592	26096086	1	27	1	42	31	14	11
10792661	39710436	26360527	9	75	3	57	38	11	7
10793703	34156977	20665592	3	41	2	46	29	15	7
10795434	31427806	22600832	8	63	2	59	43	15	10
10795507	34561881	25606775	8	63	2	55	44	14	9
10798490	31830808	26301175	12	97	1	66	35	13	8
10800948	36730087	22237741	6	42	4	40	42	13	10
10801908	33185124	26625457	9	80	3	50	43	15	8
10802070	31860554	27526169	5	42	3	30	27	14	12
10804133	33907246	25265602	9	68	3	48	42	15	6
10804661	32583936	22859404	7	99	3	80	52	4	9
10804747	30735662	23977065	4	40	3	33	25	15	6
10806352	35137727	26529365	9	39	3	37	37	15	7
10806849	35025396	26361323	6	116	3	67	44	3	7
10808282	39777817	22639282	6	55	3	35	32	14	3
10809326	38588436	22350919	7	66	3	53	49	9	6
10812451	33684587	20221800	11	99	3	84	49	15	7
10812824	32061183	27693546	10	63	4	32	30	15	4
10813665	38705147	24659410	9	67	4	47	32	14	9
10818124	34870714	28737891	2	44	2	27	32	14	8
10822194	32080620	25491134	10	50	2	62	44	15	7
10823645	38231860	22236885	7	35	3	50	34	14	10
10823878	39145559	25032072	3	38	1	38	30	14	7
10827899	31165865	27281485	11	55	3	67	52	15	8
10829581	31378939	27844613	11	75	4	41	38	14	9
10830719	36328790	28808602	2	52	4	41	36	14	8
10831977	37675588	21894721	12	79	3	62	55	13	7
10832887	39887235	27458244	5	64	3	33	31	14	8
10834132	33316192	23607054	11	58	4	49	54	14	8
10834554	36697201	24875226	3	39	3	30	26	15	3
10835377	33655391	23333271	10	52	3	61	54	15	9
10836125	36905142	22083261	8	48	3	32	30	15	7
10837867	33764351	27312376	5	13	4	32	27	15	6
10839034	30776850	29535095	3	53	2	37	32	15	10
10839115	33330395	22047509	5	57	4	42	40	14	4
10839821	32491957	20977127	6	40	3	29	36	15	4
10840816	33763417	29889994	5	39	4	27	30	14	6
10842701	30175599	28885025	11	62	3	59	40	10	9
10843264	33832185	21138329	4	64	2	43	39	15	9
10843788	30706447	22294846	10	36	3	51	37	15	7
10844869	31698532	25409260	4	40	3	27	22	15	6
10844901	38643244	25204886	15	140	3	90	55	3	11
10846482	35701212	21062464	11	64	4	53	42	15	8
10846671	30949248	25457731	9	107	3	78	49	3	7
10847758	39585600	25306392	1	24	2	24	32	14	8
10848515	31651307	22960266	6	35	1	47	40	15	5
10853896	32052866	23383004	6	37	3	48	40	15	9
10856638	38309881	28627577	3	34	1	20	15	15	4
10858943	39379492	23401687	10	78	1	52	28	3	5
10860303	30392126	24751390	15	77	3	48	46	13	10
10861118	37072257	21690288	2	43	3	48	33	15	10
10866298	39690859	25384213	4	28	2	31	47	15	7
10866370	38853401	21405297	3	35	2	27	35	14	7
10873131	30144893	26584893	3	61	4	38	33	14	4
10878613	34096503	21037763	4	38	3	44	30	13	13
10881690	36726979	25457382	12	58	4	64	45	15	9
10883766	31165541	29377177	2	51	4	33	36	14	4
10884708	35456960	25005846	4	44	3	30	25	15	7
10886362	32241321	20730863	6	45	3	42	40	15	8
10887653	30609093	27225287	11	52	2	35	35	13	10
10887781	33781087	24705850	6	60	3	43	42	14	6
10887901	32464457	28942534	4	45	3	35	39	15	4
10888007	34903620	23296210	11	52	4	58	43	14	9
10888222	35868880	24564154	3	49	4	41	40	15	11
10888713	38005658	27540934	8	70	3	41	33	14	6
10889482	38189476	20865854	5	37	2	18	38	14	3
10897217	36136008	29580923	6	44	2	42	22	15	7
10898129	30649699	26259218	8	63	1	42	29	15	13
10902272	39245748	24408996	2	25	1	36	33	15	8
10902586	39374544	25215925	6	33	2	27	15	15	4
10903614	39615487	27037495	3	45	2	39	41	14	6
10903792	30261200	24903719	4	49	3	43	38	12	13
10904094	32283773	22904140	7	56	1	54	31	14	13
10907501	38587763	24724109	8	73	1	53	46	10	10
10909733	30958856	24069749	10	49	3	39	37	14	7
10911400	36593558	24219983	7	43	3	30	34	14	7
10912800	36025630	24683894	9	32	1	45	38	14	7
10916088	35475146	23379281	6	39	4	44	46	15	6
10917306	37838640	24096837	9	96	1	69	30	3	11
10917546	36861892	26473745	3	49	2	46	43	14	11
10920228	37783060	23466911	8	39	4	38	40	13	4
10920264	33007632	24806220	7	62	3	52	43	7	5
10921049	36997459	28188004	4	49	2	28	27	15	6
10922101	31143461	25722335	8	36	3	28	41	15	8
10923152	30382119	26619736	4	41	3	30	17	15	7
10924116	34995731	25421527	6	32	3	44	36	15	7
10926361	30967209	24504005	6	31	3	35	35	15	5
10927150	37139535	25702248	4	50	3	43	29	15	9
10929752	31146800	25192292	6	38	2	34	30	12	4
10931276	38017506	25586233	5	54	3	44	40	15	9
10933581	32497604	21403331	2	27	2	33	30	15	3
10936728	30624172	26378150	5	65	4	46	27	14	7
10937125	39430690	22425616	5	25	2	23	25	15	3
10938096	32970582	26498873	6	55	2	70	41	14	11
10939299	36173365	26422493	7	62	3	46	53	15	6
10940805	36192786	24688443	4	51	1	42	21	15	8
10942537	32188573	23159420	13	48	4	67	43	15	8
10943389	30960300	21804280	4	35	1	51	28	15	11
10943603	30119186	28542014	11	78	1	46	40	9	5
10944871	31502451	24966205	9	83	3	79	43	9	12
10945983	38109740	23036014	3	37	2	34	33	15	8
10946082	31777308	26567626	13	72	2	51	51	15	5
10947173	39605142	27700357	2	33	2	27	23	14	8
10948957	36109407	23340095	3	45	3	38	31	14	4
10950843	39369124	23030826	11	115	3	71	45	15	10
10952156	32705947	26929743	4	86	3	62	45	10	7
10955706	37414219	21792463	6	56	4	46	33	15	5
10956035	36344043	22843260	2	17	1	26	20	15	5
10956924	30830525	29915321	7	51	3	42	29	14	8
10958187	36112837	21519313	7	46	3	35	26	15	8
10958454	34247432	23804434	3	52	3	49	37	12	5
10961036	32931914	20729412	8	42	3	38	30	15	5
10965894	33853516	23403844	9	83	3	66	49	15	10
10968810	35957643	21320984	12	64	4	59	46	10	9
10969074	30483591	24337414	5	16	4	31	30	15	4
10969205	36288324	24346474	9	51	3	43	34	15	6
10970150	37517481	21077067	7	57	3	43	42	15	5
10975446	31235315	27750600	4	61	4	43	40	11	11
10980113	31642868	21524556	6	53	4	55	41	15	7
10981637	33590203	25698179	8	83	3	49	41	15	6
10983327	36986750	21179816	8	27	2	44	31	13	8
10984108	30243071	28503629	3	33	3	40	30	15	7
10993119	34667520	29991038	3	36	2	28	19	15	10
10996711	35330903	29843687	4	36	3	18	27	14	5
10997436	33085671	22234256	3	59	3	41	29	15	11
10999395	38103258	22094873	17	99	4	50	45	15	3
11000879	33971917	27622708	9	25	3	41	32	13	4
11002435	37246519	23098968	6	34	2	38	33	15	6
11002607	39110323	28750350	2	41	2	34	31	13	12
11006621	35041425	27253628	7	63	2	47	33	15	10
11007473	34442228	29671397	11	93	3	56	31	11	4
11009816	35911911	27645171	9	82	3	51	37	14	8
11012243	33751885	21947404	15	120	3	90	60	7	10
11018073	35965822	21037414	8	44	3	43	34	13	6
11020202	31621601	27311676	8	64	3	40	46	13	2
11021643	34772646	26510606	2	35	2	32	23	15	11
11022245	31599600	29881372	10	67	3	56	41	15	6
11027339	34949751	29375841	5	27	4	31	29	15	5
11030142	30184970	20042079	6	49	3	37	35	15	4
11031774	33504108	24880194	9	30	3	42	31	15	5
11034210	30380489	23733259	3	36	0	37	22	15	10
11036075	39573580	27807199	11	69	4	41	39	15	5
11040832	36718956	22475226	3	26	2	26	29	15	3
11040851	35182052	25641876	3	49	3	35	28	15	5
11041336	38786416	26502161	9	43	3	41	48	15	6
11043946	38174875	22685973	7	48	4	53	45	13	7
11043981	37733385	22690082	9	84	3	68	47	15	11
11047227	31687317	26571031	6	65	2	58	50	11	7
11047741	33652366	27025909	5	40	2	32	27	14	12
11050359	33640350	29779708	15	87	1	76	53	5	8
11051918	37451122	20680385	3	47	4	33	29	10	7
11051942	39663616	26447909	7	49	1	34	32	15	3
11053008	30588504	24753669	3	24	2	30	27	15	7
11053863	36218686	29679030	11	105	4	55	47	13	5
11055680	37824216	20982858	5	59	3	46	47	14	5
11057136	33291610	20849590	6	58	3	37	35	9	5
11057908	33411210	22681318	6	39	2	32	33	14	8
11058552	34551005	28453417	3	47	1	43	25	15	12
11060251	34809083	23208879	10	85	2	63	38	6	7
11061931	34247071	21093327	6	60	2	48	33	15	10
11061972	38255606	29528914	13	71	2	59	39	15	6
11062833	35797989	22697035	6	48	2	40	29	15	10
11062873	31060371	21014248	13	81	2	60	46	7	11
11063580	31081015	25939957	7	63	2	40	17	15	9
11065164	30379732	29715671	9	54	3	39	30	15	9
11066404	33085675	22579982	4	64	2	49	41	14	6
11067354	38302296	28472903	10	42	3	58	37	12	10
11068484	36415334	29776604	4	37	1	42	32	13	11
11069035	37460977	27506075	14	66	2	54	39	15	7
11069386	32941831	27292368	5	63	3	44	43	10	7
11070185	34577954	24518501	0	28	3	19	19	15	2
11071537	32334428	23553687	9	48	1	43	31	15	9
11075615	31496570	24408474	10	70	3	57	32	14	3
11082391	33206088	22596088	5	39	2	33	19	13	8
11083655	38699030	20137177	5	64	2	41	31	11	8
11087309	32950640	26556890	11	34	2	36	39	11	3
11087853	38453193	25426433	3	43	2	31	30	12	5
11088384	37380953	22167318	6	33	1	42	33	14	8
11089729	37395251	27021321	5	39	3	46	37	15	9
11090382	36475001	28678397	2	43	2	39	36	15	6
11093867	36963268	23365574	4	21	3	14	10	15	3
11095636	38908376	21937919	7	65	3	50	36	10	5
11099744	35926799	27441109	7	16	3	29	33	15	3
11101614	30212938	23299340	8	64	3	67	44	5	8
11103376	37196072	28135062	2	36	3	30	37	14	9
11105803	36518934	22550800	4	33	3	34	25	15	7
11108098	31449537	22698313	8	92	3	61	49	7	8
11110888	38815212	22941724	6	41	0	41	30	14	7
11119153	34510736	20788795	4	45	1	53	43	14	11
11120430	34093113	22800833	5	49	2	20	18	15	7
11122196	30780049	29171412	7	65	1	34	23	9	9
11122975	37071987	20098892	11	94	3	60	42	3	5
11125344	31865493	29087252	3	38	2	30	28	15	5
11127127	32117398	27797071	12	52	3	48	44	15	11
11129230	32733181	28836885	5	33	2	35	31	15	7
11129835	36471889	25447858	4	29	2	25	14		4
11131318	32152372	22805099	2	54	1	43	37	15	6
11132535	39485928	21336112	11	86	2	54	46	15	9
11133561	31253236	23302095	6	56	1	22	22	15	6
11134420	30773864	26320800	7	60	4	55	51	6	8
11136760	36761647	28384173	10	44	4	54	50	7	3
11140716	39894320	27517858	8	115	3	86	60	3	15
11144031	39821124	21495589	10	44	3	40	30	15	5
11145090	38908446	21763988	4	34	3	40	33	14	5
11146837	34257353	20876636	10	42	4	48	22	15	9
11148678	31973347	26451505	2	28	4	36	30	15	4
11148989	37926038	20600308	8	19	2	29	32	15	2
11149702	37388511	27254541	9	36	3	46	47	6	7
11151862	34482643	20072191	4	55	2	38	44	8	5
11152220	33805499	24147617	10	61	3	42	39	13	8
11153226	32357329	28907460	4	53	3	33	36	15	4
11153447	34431011	27687415	14	98	2	71	50	8	7
11155525	32714013	22067624	7	65	4	37	39	15	2
11161330	30442777	28726209	11	89	4	49	44	15	1
11162996	33034232	22465903	8	40	2	22	28	15	1
11163643	36157087	22331245	7	84	4	45	44	9	10
11164018	39328295	24415195	3	76	3	41	40	14	10
11164848	38209073	25671821	12	101	4	73	55	15	7
11165060	36423523	29991539	9	64	4	49	51	14	7
11167834	31865868	24480219	8	70	4	53	43	11	8
11171390	36975364	29792071	15	111	4	81	50	3	8
11173428	30026250	26586173	9	55	3	45	47	12	8
11175582	38532300	27042255	6	33	2	34	23	15	5
11176370	39088277	28863934	3	58	3	24	27	15	5
11178953	32833251	25880820	5	64	4	56	40	13	10
11179902	33408788	21375172	5	16	3	29	26	15	2
11180102	32244151	25731950	6	49	2	41	30	13	6
11180809	30713595	28385942	5	48	4	43	34	15	4
11181210	36832182	22776305	8	51	4	40	44	14	6
11182151	35013417	22537178	8	45	4	37	46	15	6
11182822	32744241	22951112	6	38	4	43	33	15	7
11189964	36861501	26650355	6	41	3	35	34	13	5
11191438	39793956	20179421	8	83	3	59	57	14	11
11192169	39467910	26793173	4	47	2	55	33	13	13
11192873	31135963	25942666	6	17	4	28	30	14	3
11192888	39314232	25092848	4	44	2	41	29	14	8
11194776	38848710	24945821	8	52	2	32	35	14	7
11196689	39682828	23676524	10	96	3	66	51	3	7
11196801	35824337	24434415	5	23	3	36	39	14	5
11198895	33216968	28383961	9	67	3	40	42	15	7
11200811	39599237	22450456	2	47	2	35	41	13	7
11203208	35441098	27967352	5	46	1	34	20	15	8
11205212	36383603	25178486	6	67	4	39	29	14	10
11207146	35213901	26571512	9	62	3	57	41	15	9
11207557	31078824	23784417	8	42	3	35	31	15	7
11208503	38691951	22525122	4	57	3	38	26	15	13
11210771	34735447	24383619	9	67	4	61	48	14	8
11212692	33414874	28948855	2	32	3	33	28	14	6
11213546	39873415	25784348	6	36	4	35	40	14	6
11214845	34462481	28522779	2	37	3	30	35	14	8
11217607	39623655	22485433	5	29	3	37	41	14	5
11218729	32553925	21827458	6	45	1	31	38	15	6
11220287	37470919	21049726	3	28	4	22	44	14	7
11220467	39493523	24883095	12	67	3	50	50	14	7
11221340	31947763	22361853	2	51	3	60	36	15	13
11221989	39764632	24641272	10	23	3	32	28	15	3
11226194	36319779	24922551	8	59	3	49	45	15	6
11228986	36088280	28564493	8	59	2	47	25	11	9
11231966	32176417	22679034	4	22	3	33	36	15	6
11234238	31347825	29395534	2	25	3	22	26	14	5
11236474	39450911	23673007	6	91	4	35	26	10	5
11237063	32481717	22205833	2	39	2	49	32	13	16
11237954	30946736	25591200	9	57	4	47	38	14	11
11240495	38961723	23030520	9	52	3	39	45	14	7
11242316	34459548	22076159	8	49	3	44	36	15	3
11244926	35783644	22759829	3	39	2	35	29	15	5
11246402	37375441	22850056	9	62	3	53	34	15	9
11247296	34114064	22104910	2	39	2	25	30	12	6
11247436	37270178	26290780	11	68	3	52	31	15	6
11249261	35891766	20405682	10	62	2	36	36	15	6
11249860	34300466	29859525	4	34	3	26	23	15	7
11250079	34352531	28678828	9	74	3	43	44	13	3
11251419	38041292	22008181	5	49	2	41	31	15	7
11252741	35810878	22097604	2	39	3	37	31	13	5
11253126	35597578	26909871	6	53	3	36	30	12	11
11256275	37391779	23971864	9	34	2	50	35	15	5
11257115	31236198	20425175	10	78	3	65	47	3	4
11257841	39361235	24447059	3	62	2	49	51	10	9
11258377	39048162	28838248	8	45	2	49	32	14	6
11259141	32272859	25963696	6	47	2	34	36	15	6
11259465	30166170	20907313	7	52	3	54	47	14	9
11266689	39748298	23550716	6	32	3	30	37	12	1
11266938	35918080	27078182	5	56	3	41	25	15	5
11267045	34897008	29466691	12	81	2	70	48	3	5
11268371	34779368	28898326	5	40	2	45	27	13	11
11270948	32505082	27493644	3	47	3	59	36	13	6
11271927	36369720	21791641	3	33	3	30	45	7	2
11273115	35113785	24898994	4	52	3	27	28	15	6
11273854	39648536	20872944	13	100	4	67	48	3	1
11281127	30635726	29749314	6	52	3	22	40	15	2
11281603	32249723	25891316	12	61	3	39	38	15	9
11282384	30592303	29994261	7	40	2	33	18	15	7
11291230	31850910	22990559	7	58	4	57	39	15	6
11291823	34007439	21259664	10	45	4	41	43	15	10
11293517	35436722	21799365	4	45	3	26	21	15	5
11294021	38603294	24939277	6	55	3	40	32	10	6
11296318	33868204	26765003	6	84	3	44	44	7	8
11296766	39928827	24438132	5	29	2	34	23	15	5
11296936	39409803	21648820	7	50	3	39	27	12	8
11301400	38376187	28109269	5	59	3	42	31	14	9
11301742	32453296	23195320	4	43	2	45	27	14	11
11304253	34543082	23346584	9	82	2	54	46	15	9
11304959	36159356	27600272	6	49	2	43	30	14	7
11309053	36858619	23877453	2	42	3	51	27	15	14
11309915	35507582	25761953	7	80	4	68	36	13	4
11310901	36662799	22021677	2	22	3	17	12	15	8
11315296	30708810	24817060	4	40	3	29	33	14	7
11315982	33345706	28762278	5	43	2	54	38	15	6
11317570	30355176	29656601	9	50	2	49	33	10	6
11317871	31013881	27218543	4	39	2	25	30	14	4
11321046	33625268	24480756	4	30	2	39	32	15	7
11321257	35860455	21322793	3	25	2	20	17		5
11321986	39333664	24607298	4	45	2	48	30	15	8
11326098	37507300	26522869	6	81	2	57	39	3	7
11326206	37079354	23686858	5	66	3	41	35	14	8
11328158	30052733	27985960	6	61	2	42	44	14	7
11328386	30342613	28869489	9	61	3	44	35	11	11
11332465	36244615	25222212	2	43	3	28	23	15	8
11332825	36420347	21909820	11	110	3	70	51	15	5
11337495	39033634	20374655	9	51	4	44	35	15	6
11339384	32573448	27383384	7	63	2	54	34	15	9
11340930	35192840	20313589	5	73	3	47	43	15	11
11343484	39661672	29736871	1	39	2	23	25	15	8
11343907	35967845	22689342	15	104	3	50	48	9	7
11344335	38153293	29609275	8	61	1	43	37	15	7
11344751	33181285	27728838	8	95	2	49	38	11	5
11345933	38271986	22106706	10	54	2	50	28	15	9
11346699	36125779	27717369	9	93	0	48	38	3	2
11348907	30016014	24524153	5	30	4	27	22	14	6
11349432	37310374	24577372	7	53	2	38	34	10	4
11353832	38396911	25246853	9	42	2	45	37	11	9
11354922	32621287	27718042	9	57	1	46	34	15	10
11360891	32354505	22429517	10	83	4	61	46	15	7
11363157	35392063	20971867	8	57	3	57	47	14	7
11363936	37298762	28745767	6	47	2	34	25	14	7
11366148	31290984	28310283	6	49	3	40	28	15	7
11366422	35802161	25458336	3	37	3	38	22	13	6
11369587	30218259	28211027	5	52	1	42	24	14	9
11370994	36837764	22801372	10	64	4	61	47	15	12
11371466	34482432	21270943	7	67	3	54	23	14	9
11372027	30981206	29009535	3	36	3	42	23	15	9
11373077	32508102	28635328	5	56	2	30	26	15	5
11374486	35647824	23112869	11	74	3	54	48	15	6
11374532	39599342	27499142	3	37	4	39	39	15	7
11374776	34927785	23440405	5	82	4	57	57	6	10
11376103	32465788	27821276	15	93	4	71	50	15	4
11378149	31597960	29235017	5	69	4	46	40	14	10
11378535	32950707	26705155	3	33	2	31	16	14	8
11378589	37231883	28684313	3	46	2	33	22	9	2
11380368	30253379	21678815	2	39	3	52	28	15	11
11381511	38852679	24668341	9	47	2	32	31	15	2
11381569	33607734	26192299	11	87	3	78	38	8	11
11383018	39452683	25780991	10	103	4	85	40	12	8
11384521	34926363	20053214	12	54	2	40	31	15	2
11385992	30668232	23133441	11	73	3	57	26	15	9
11389801	33132370	28171818	8	51	3	37	35	14	5
11390104	36666352	20479841	5	29	3	32	33	15	4
11390252	32716634	21331972	8	38	3	55	48	13	7
11390506	35493524	27989210	6	50	2	49	40	15	9
11392990	39980385	21253505	3	40	1	33	25	15	9
11397722	33871797	20635136	6	43	3	46	41	15	9
11398829	34031152	26104066	2	41	2	31	23	15	10
11400494	39351152	25827583	4	60	3	30	38	10	7
11402910	32560705	23375177	4	41	1	39	39	15	6
11403616	33493059	23885084	8	37	4	52	39	15	7
11404288	36416590	29333255	7	123	4	73	45	6	9
11407375	34477666	27274808	8	48	2	46	41	15	5
11408401	33753561	20915702	4	60	4	48	30	15	7
11408874	33118083	26001001	2	55	3	55	30	15	11
11409035	39601179	25150183	5	75	3	44	47	3	3
11409143	33831444	28675941	5	46	4	28	28	15	7
11410076	30802952	29714083	3	45	2	43	38	15	7
11410426	39722758	27299736	7	52	2	32	28	15	9
11411362	37331665	22523526	17	97	3	87	47	8	8
11412254	36715122	22069290	6	50	2	36	34	13	11
11413537	38058757	24641041	7	68	2	54	39	15	9
11415965	33804298	22822957	4	22	1	30	24	15	6
11418556	32792834	20275492	6	58	2	50	45	6	5
11425407	39329319	21832823	4	43	3	36	30	13	11
11426151	37099009	26785908	9	64	2	54	32	9	8
11429121	34180005	25179006	8	45	2	48	38	12	11
11429550	34560685	29005196	8	58	4	47	39	15	2
11432534	30975141	24996793	5	57	3	47	32	14	10
11437366	31486926	21503098	5	58	3	48	31	15	10
11438336	37925650	29503954	3	55	2	29	27	14	7
11438492	32070305	20032916	4	52	4	42	26	14	6
11438886	37253283	22928595	2	31	3	28	31	14	4
11440437	37270651	26588747	2	46	1	26	33	15	5
11441946	36695853	25235003	9	38	3	38	31	15	8
11447867	32312917	24384913	4	22	2	33	32	15	3
11448985	33246619	26740424	10	47	3	54	40	15	6
11449055	36304662	27630732	2	39	2	46	26	15	16
11450666	36538650	22882899	6	26	2	35	28	15	6
11452473	39443375	28918725	7	49	3	50	26	15	11
11452644	35689867	29901909	15	102	4	80	52	15	11
11455536	37629333	28486795	3	13	1	28	26	15	3
11457357	34004563	26329726	8	70	2	47	50	10	9
11457571	37798506	25927964	7	46	3	41	37	15	5
11458288	35541349	25687779	11	60	4	65	39	15	3
11458442	32771068	22613935	7	29	2	30	25	15	4
11459120	38281287	24783889	3	36	2	28	22	15	5
11461422	37265861	23370162	7	25	4	35	31	15	5
11462863	33765335	22106219	7	19	2	32	26	15	4
11463165	31172290	27865548	5	73	3	50	48	13	6
11465184	35592626	29050266	7	58	3	35	34	14	10
11466749	31832941	20441454	5	79	4	51	28	13	6
11467523	34220976	21817770	8	72	2	66	45	8	9
11470198	38995260	27367969	2	22	2	17	29	14	2
11470779	31137014	25205869	6	29	4	29	34	13	2
11472206	36320663	29905361	4	55	2	39	31	13	11
11474065	32408660	24586639	4	60	4	36	41	15	5
11474733	31402041	26406008	7	45	3	52	30	15	5
11475003	36375502	29693612	3	48	4	42	27	15	8
11477097	38729808	28214804	8	49	2	43	31	15	7
11477669	36707061	21242036	2	44	1	36	30	15	9
11479858	34189676	22777545	7	70	3	52	43	3	4
11481806	30508327	20516028	4	58	4	40	40	14	7
11482500	38486268	24021148	2	41	1	31	25	14	5
11486239	36077676	25861822	6	75	3	53	41	15	4
11486264	38496686	24959908	6	46	4	40	36	13	8
11491583	34725102	28868643	7	46	2	31	23	15	5
11492213	39684354	22184277	8	67	3	50	31	15	6
11495932	35093335	26638278	5	68	4	46	39	15	10
11496131	35985792	25795006	8	40	2	40	38	15	5
11500847	37143937	25353725	8	37	2	47	35	13	5
11501310	30983281	27305247	10	54	3	42	38	15	6
11506385	31694173	25971115	7	52	1	35	29	10	8
11506963	35227066	25858162	2	35	4	35	23	15	13
11508679	30062477	20568339	9	65	4	44	49	14	9
11509670	30532230	24824123	4	49	2	47	36	15	14
11510549	30187936	21791514	5	31	3	26	33	14	8
11511458	34227617	20941398	4	26	1	35	30	14	6
11512097	37721096	24963505	9	54	3	44	23	12	9
11512653	39359277	24728972	10	71	3	51	49	14	8
11516270	37749758	20486917	5	40	3	42	44	14	7
11521504	34214668	25249620	5	60	2	43	28	15	6
11522541	33115257	23958905	11	75	4	49	40	15	8
11523129	31759999	23104107	11	54	3	38	57	15	10
11529880	35850934	23694167	6	37	4	28	39	15	3
11530561	38001373	28530402	11	69	3	67	46	8	9
11532659	38228702	24114990	10	54	2	41	32	15	6
11533462	35348908	27328168	8	50	3	55	46	15	8
11533501	34461298	24430941	5	31	2	26	31	15	3
11539240	32930821	22141666	9	129	3	79	41	3	9
11539827	39995735	21192405	11	46	2	55	31	15	5
11540283	30034749	27307881	1	47	2	18	18	15	4
11541378	36024728	22900653	5	66	4	63	50	5	8
11543398	31497701	29228250	9	58	2	46	38	14	12
11544860	37530970	22429647	4	69	3	50	40	13	10
11545574	39549810	26125539	7	59	2	41	40	13	7
11546805	32925349	23531962	5	47	4	32	40	15	8
11547745	30212189	29837616	4	33	2	31	38	15	8
11549544	31424551	22200184	14	65	3	49	37	15	8
11550765	35586036	23874738	9	82	4	55	45	14	10
11551024	32748004	26594429	11	52	3	36	23	15	8
11552552	37057456	21800909	2	50	2	45	32	15	7
11552741	35839750	24281438	5	40	3	37	37	15	8
11553398	34130907	27709520	5	35	2	35	55	14	5
11554445	36346298	28038733	6	24	3	25	29	14	2
11555243	38304187	25977155	3	20	2	24	21	15	5
11556093	39699085	24444070	2	28	2	31	22	15	6
11557186	35469955	22752628	14	97	3	62	39	14	9
11557836	30962835	20136936	9	27	3	51	29	15	9
11558942	31255985	24509205	10	44	3	51	36	15	8
11559478	36759260	25432414	5	63	2	46	34	14	8
11563006	36026636	23243892	10	90	4	41	33	12	9
11563634	32131813	27413047	1	38	4	16	35	14	2
11564146	39924709	29835262	5	49	3	36	37	14	8
11567529	30980027	21232911	6	41	3	39	27	15	7
11567955	30784767	23090401	2	37	3	31	23	15	5
11568882	37178921	22426705	8	60	4	42	37	9	5
11575713	37004751	20320829	6	31	3	39	30	15	4
11576897	32367149	29845627	6	59	3	35	26	15	9
11579351	39633000	20838061	9	119	4	73	55	3	5
11579913	36202012	28453882	6	66	4	43	37	14	8
11580863	30304832	23467473	3	36	1	29	27	14	5
11581121	37864610	21253245	4	42	3	25	22	15	6
11581195	38658392	28782408	3	42	3	28	26	15	4
11589090	38890592	20512615	16	126	3	88	60	3	8
11589465	38790981	23838325	11	86	3	61	47	15	5
11592298	31780966	21758109	4	35	2	34	22	15	11
11592373	36227721	23933003	11	77	2	57	32	13	9
11592968	33445309	25912922	11	56	4	39	46	15	4
11594012	38833788	21210031	4	49	4	32	30	15	6
11594544	30782638	20431911	6	38	2	37	37	15	9
11594609	35691097	28992088	9	51	2	51	40	15	6
11596570	30326687	20840530	6	21	3	34	27	15	3
11598386	35663457	27953478	4	35	2	32	31	14	3
11600106	35918303	24964764	2	52	3	39	31	15	5
11600157	30251890	21942766	5	37	3	36	34	14	4
11605027	31438123	28735920	15	79	4	61	50	15	8
11605699	34625482	21703960	4	54	1	40	35	9	8
11607177	32366337	29208275	4	46	3	26	24	15	4
11609346	35335334	26472328	5	75	2	50	35	13	7
11610140	33039123	24093054	8	60	2	35	23	15	5
11613361	34949920	23826271	4	20	3	25	26	15	6
11616031	31503787	22076526	2	42	3	31	32	14	5
11616687	36737788	29397878	9	36	1	33	19	15	6
11616778	33990136	25531022	2	37	3	23	28	12	5
11617629	30946989	27409048	3	57	2	42	34	15	4
11620095	37091951	25331153	12	82	4	62	49	3	7
11621360	33526114	24322608	2	51	3	30	31	14	7
11622280	36713654	28516474	8	37	3	48	35	15	8
11626035	39006342	22799466	4	51	4	29	40	15	5
11633230	37460602	20946201	2	31	2	28	31	14	6
11635995	36282564	23667167	3	56	3	40	27	15	8
11636652	34134184	20274272	9	52	2	44	41	15	4
11638303	30019367	25053659	9	45	3	30	32	15	6
11639347	36453823	24125111	3	26	2	25	22	15	7
11642460	33913504	29612267	9	43	3	45	29	12	3
11642809	35967314	26066020	2	24	3	40	32	15	6
11645509	31718413	24243040	10	92	4	73	45	15	10
11647150	33610519	25021798	7	53	2	35	46	15	9
11649378	31206864	25934959	5	49	2	37	27	15	10
11651571	36915920	26450907	7	66	3	56	33	14	13
11652381	34922339	23299242	12	59	3	51	31	14	6
11654069	37433494	20020317	4	58	1	42	23	15	8
11654447	34933915	26145453	7	46	1	42	37	15	6
11654592	30616217	22290770	4	25	1	39	38	14	7
11655904	38016420	26830941	1	57	3	29	36	15	4
11659054	36023087	21553343	4	40	3	31	29	15	8
11666182	32828694	24173845	16	119	2	94	52	3	8
11666315	34279325	23911356	6	54	3	45	36	11	6
11668452	30721263	21400255	5	66	3	43	34	15	8
11670352	39782622	26307293	9	80	1	71	35	3	9
11671794	30288245	23899762	3	34	2	35	35	14	7
11676070	36106457	28802155	12	80	4	52	34	3	6
11676232	33588812	24542367	3	49	2	35	34	15	9
11680360	38725145	24537373	4	64	3	41	33	15	9
11681010	39279281	23407541	10	42	4	53	33	15	9
11683110	32690648	26385000	7	63	2	52	46	15	9
11685620	37150874	24979378	7	42	3	39	29	13	5
11686629	30927264	26188372	2	33	3	46	34	15	8
11688706	33065950	27319681	6	21	2	35	25	15	4
11689298	39736908	20106183	6	78	3	54	35	3	3
11692282	30987723	24005826	3	45	3	34	33	15	5
11693603	31506062	26983924	12	95	3	57	54	15	10
11695880	31690388	26326357	5	69	2	45	35	10	6
11696577	33267085	22739413	1	40	2	27	29	15	4
11696880	35419815	29149362	6	51	3	45	27	15	10
11700242	31337954	20559558	2	45	2	36	38	14	6
11703451	32342095	27237979	2	23	2	34	38	15	6
11710154	36777551	23118722	10	94	3	66	49	14	5
11711020	36657275	22050846	7	49	4	47	28	15	7
11713205	35171466	27636368	5	38	2	46	37	15	7
11713970	34275579	25598069	8	52	3	60	29	15	7
11717909	38947769	22377259	9	44	2	21	33	15	1
11719852	33323669	29694624	2	39	2	42	29	13	10
11720443	39887163	23687711	5	30	2	30	32	15	6
11722368	33425416	20277982	7	56	1	37	30	7	9
11723660	31629866	27493057	3	50	2	51	34	14	11
11724157	37238940	27527386	2	36	2	29	26	15	5
11725209	30799292	23130948	2	32	4	39	36	15	4
11729508	30692905	24232717	4	43	3	36	29	15	5
11730422	35260056	29679593	2	29	2	25	31	14	6
11735934	37731954	21635610	8	49	3	35	30	14	10
11737268	34053163	20044900	4	58	4	30	33	15	8
11740173	39657226	26527736	2	60	3	32	36	14	9
11742505	37723752	24067631	6	33	3	43	25	12	6
11743730	35557594	24159911	7	37	3	58	41	14	9
11744921	36921463	20157596	6	64	3	47	46	12	10
11745291	38121875	22270906	11	75	2	57	52	15	9
11746096	31251562	23762829	2	50	4	34	37	14	8
11748036	31159323	27197593	5	56	3	32	24	15	6
11749745	34960130	22185139	10	95	1	56	35	10	6
11749991	33701183	20503367	4	32	3	33	36	13	8
11750652	38196129	26088164	3	44	2	27	36	15	7
11751250	30455080	27954417	7	49	3	24	25	15	4
11751604	31405563	22228575	5	69	3	48	38	15	9
11755038	31828751	28415181	5	57	2	40	31	14	11
11756467	32721770	20763537	1	20	1	35	24	15	16
11758759	35379890	24271718	6	52	2	36	21	15	7
11758767	38895487	20892946	3	44	2	37	20	15	10
11760104	33704129	22651141	8	74	2	55	40	15	7
11766776	37378627	24041934	6	70	3	46	38	6	12
11771928	32027486	28233556	13	90	4	58	45	3	8
11772764	37396212	20164436	6	69	2	39	32	15	7
11773815	37495373	24708516	12	59	3	49	39	15	5
11775739	32513771	28052837	2	46	2	45	28	15	12
11779144	32688420	26842916	5	66	4	62	53	15	6
11783844	31924319	23699299	5	55	3	52	51	13	6
11786916	32421453	29721885	4	35	2	41	36	15	6
11790625	38419757	27303741	5	79	2	66	41	3	4
11790974	34450827	27152376	15	98	2	80	47	14	10
11791996	38392221	21896053	4	75	3	39	34	14	7
11798125	36112143	25722979	9	55	3	45	37	15	4
11798951	33915658	27442617	15	93	4	59	48	15	6
11800620	32642587	26343739	7	26	3	31	40	15	5
11801290	39880553	26914099	6	69	3	48	53	13	5
11804278	37087219	25818525	6	38	2	32	31	15	10
11807282	34682025	21088346	3	36	2	36	23	15	9
11809548	36638286	20495053	8	36	2	35	32	15	5
11813741	33337588	25362108	2	30	3	33	33	15	4
11814428	33604891	20298410	4	44	2	46	32	15	6
11815589	36438264	25170947	5	45	3	28	38	14	4
11815711	37356974	25286004	11	86	3	70	37	15	13
11818101	34988733	24650524	6	34	2	37	29	15	3
11818861	32982767	28171946	5	39	2	41	38	15	7
11823667	35808399	21859660	3	32	4	39	38	15	6
11826223	37854016	25318530	7	40	2	36	25	14	10
11826880	37101251	27658232	5	80	3	48	43	12	12
11833490	36944842	24250735	5	68	2	65	34	15	13
11833822	31344543	29407576	5	70	2	54	35	10	10
11841264	39325068	28814365	4	17	1	39	31	14	6
11843475	32821521	29756945	2	37	2	25	22	15	10
11845306	32010664	20220008	1	28	2	28	22	15	5
11847456	36341670	20986748	10	83	4	58	42	12	8
11848123	33113616	22315540	12	68	3	63	45	10	4
11848398	33062616	25116378	2	58	3	32	27	15	4
11848597	31471562	23921396	10	49	2	54	40	15	9
11848711	35794169	23127704	5	88	3	51	34	11	7
11851424	37247200	20941740	7	30	2	51	47	15	8
11853440	39384070	24075090	5	32	1	37	28	14	5
11854310	37734384	21295160	8	53	3	43	24	15	9
11855128	37906662	22286177	2	55	2	50	28	15	8
11855285	38932927	25329326	11	63	1	38	39	15	9
11855580	34712890	26772968	7	45	1	38	37	13	6
11857113	37671492	25596807	5	33	3	34	27	15	6
11857739	39120208	22896266	13	64	3	48	41	15	5
11858497	36980734	24644178	5	28	4	30	33	15	4
11860416	38999212	21362041	2	35	1	40	31	15	8
11861017	36014877	27162817	1	39	4	42	37	15	8
11861582	35689140	27370071	5	17	2	26	35	14	4
11862609	36431815	24520072	6	50	4	47	39	15	6
11862758	33825848	26654098	7	48	3	37	39	15	4
11863318	39917784	24018048	12	104	4	50	37	11	6
11863409	31580087	21905130	10	55	3	63	38	15	11
11865051	31383849	29848229	8	40	2	42	34	15	8
11868631	36225323	20901686	3	51	4	38	39	12	7
11872769	37114610	27910944	10	53	3	24	26	15	8
11877319	33032770	26087006	3	38	3	27	32	14	4
11880433	34276548	28764595	10	28	4	31	30	15	3
11881943	31685619	29671762	8	41	2	45	23	14	8
11882307	32098871	27570239	15	93	4	90	42	15	10
11885709	34233737	23858331	3	53	3	36	33	15	10
11886174	31350679	25997960	2	26	2	33	25	15	10
11889804	35001634	20805684	10	78	4	66	39	3	5
11890210	39719143	21770751	5	49	2	24	22	15	8
11890400	31406980	22137537	5	45	2	33	33	13	11
11895151	36147922	28452803	4	23	1	29	24	14	7
11897489	39948700	28241223	15	130	4	82	59	8	7
11898134	30823916	29097577	5	32	3	23	32	15	5
11898950	35601688	21308802	8	35	3	36	27	15	2
11900074	33035558	24138768	12	76	3	44	34	15	1
11901952	34765614	25514083	7	46	4	44	31	15	8
11905228	32694491	29825296	8	38	3	49	38	15	7
11906675	35975788	28311308	3	35	2	30	20	15	11
11908254	33392501	26454021	13	80	3	62	47	3	3
11913203	31513908	29758537	11	32	3	40	22	15	6
11914102	32730147	23174204	2	47	2	45	44	14	6
11914994	32483786	22339820	13	115	3	91	45	6	11
11916661	38226531	28256458	6	42	4	37	39	14	8
11918408	38584152	21400352	4	59	3	39	38	13	8
11918851	32003785	26260060	4	63	3	45	33	13	8
11919347	39156401	28606369	7	49	2	51	32	15	9
11919942	36211786	25651238	6	64	4	42	39	14	8
11921391	34511936	21048337	5	45	3	46	39	15	11
11922236	30139512	27021287	4	30	2	28	27	15	6
11924230	38269083	25215676	5	56	0	43	25	15	13
11925673	37886887	25187492	9	48	4	40	26	15	6
11928413	38709217	23026285	5	46	3	40	39	15	8
11928692	34070963	22384987	8	86	4	55	46	15	9
11929015	38306813	20092679	6	38	3	34	35	15	13
11929342	37667061	20468228	3	26	3	21	26	14	4
11929374	36323560	26527023	7	48	3	30	23	15	7
11931055	35733024	23059261	7	80	4	54	36	9	5
11934114	32660163	21617583	7	67	3	57	34	8	8
11934244	32775687	21430317	6	51	2	36	35	6	1
11935767	32127522	20131492	3	40	3	46	35	15	9
11936095	37766413	22063658	9	39	3	43	42	13	5
11937809	35589858	22536779	9	48	3	49	40	15	9
11939591	35983563	27853033	8	69	4	68	48	15	8
11941242	31986262	20712112	8	76	2	55	40	6	6
11941849	39280216	23469254	11	66	2	60	38	13	8
11941997	38153169	20807214	7	71	2	51	40	15	10
11942193	31707457	21139779	3	36	2	36	31	15	8
11942901	34082277	24615963	9	67	4	57	46	15	14
11943609	36177104	28014396	4	65	3	53	44	15	9
11944882	36397270	20673408	12	40	4	50	37	15	9
11948874	36784076	21608544	8	52	3	36	39	14	5
11952155	33908074	20248182	7	45	3	38	42	14	9
11953725	36865388	24705116	6	55	4	53	46	14	7
11954120	31711050	26838248	7	38	4	38	33	15	7
11955908	36967103	25337372	2	27	2	32	29	15	8
11956852	35097237	21559999	6	30	2	42	37	15	6
11958726	34483718	24320913	3	59	4	58	46	13	5
11963916	35803434	20800519	8	53	2	23	46	13	2
11968677	31461238	26843103	8	62	3	47	30	10	5
11968982	31736070	29455708	5	36	3	33	37	10	5
11972365	32389159	24962721	6	40	1	42	23	15	10
11973138	36462988	21928200	7	25	2	34	30	14	6
11973496	37654828	23005180	5	59	2	55	40	13	6
11974151	31685501	22782098	8	61	2	40	26	14	10
11974898	39749738	27328245	6	36	3	40	41	15	6
11978586	31366537	28914703	5	40	4	41	36	15	7
11981568	37524325	25657883	12	77	2	50	34	14	10
11984647	36560987	25146721	3	48	3	31	28	15	3
11984732	35701049	28130574	9	64	2	60	35	13	5
11984981	34693433	21232275	5	18	2	39	25	15	9
11985307	39549022	27901619	3	28	3	32	35	15	5
11985436	30538065	22717922	13	65	2	33	27	14	5
11989263	31272108	29644625	6	16	1	40	40	7	3
11990000	39470947	25805051	10	64	3	39	27	14	6
11990423	39220558	28358146	6	56	3	39	38	15	9
11999473	30949577	23601463	2	34	2	35	27	15	8
11999829	31088270	21550896	12	65	4	51	46	15	5
12002285	30023732	20686506	5	44	3	45	28	15	9
12003679	32216303	20269227	10	43	2	46	29	14	11
12004925	30131457	20834086	9	51	2	47	36	12	14
12005748	32254249	28946354	9	66	3	55	37	14	8
12006266	37739261	29395258	2	49	3	44	25	15	7
12008689	30777833	23536032	4	32	4	27	29	15	7
12008763	36030807	20975592	9	45	3	42	36	15	6
12009089	37535507	24580936	10	74	4	46	47	13	3
12009262	36173319	27779976	9	59	3	34	44	14	6
12010510	37955424	22239499	1	34	3	31	33	15	5
12012037	32755455	27436285	12	74	2	77	47	15	7
12013634	31889518	29813863	9	32	2	38	30	15	6
12014968	31929757	20449658	3	60	3	44	27	15	6
12017899	33969290	21273211	3	48	1	40	38	15	6
12018901	33835036	24419715	11	69	4	40	52	15	9
12019706	32302734	29822163	6	61	4	50	50	13	8
12019898	36550047	28261248	8	24	3	37	40	15	6
12023279	37322914	20957205	5	43	1	33	23	15	7
12024697	39213677	28185460	3	44	2	43	27	13	12
12025783	31256032	26978470	9	64	3	44	43	12	8
12026338	38194201	28548230	10	82	3	54	41	15	4
12026801	30912185	21494623	7	56	4	40	40	15	11
12027770	36195420	24910251	3	36	1	26	21	15	8
12027791	32754293	21266630	5	37	3	47	36	15	7
12031835	39538450	22353639	4	38	3	39	28	15	9
12032239	37067338	20787944	8	89	4	58	45	14	8
12032310	35324289	20460006	3	46	3	37	30	14	6
12035547	36502040	22949017	6	71	3	54	36	3	4
12036721	34269559	24443695	9	74	4	58	40	15	9
12039815	36131579	28018038	8	44	2	28	28	14	2
12041021	35055920	29873530	4	37	3	37	33	15	5
12042044	36281872	25549760	2	55	3	44	31	15	9
12046458	33367690	27871535	8	67	3	63	46	15	13
12048744	34888345	22719243	7	60	3	43	32	15	9
12051291	37667136	21697602	6	59	2	56	35	10	11
12051619	34711364	24799933	4	42	3	41	31	14	4
12052290	32108513	26329505	3	43	2	41	31	13	5
12052446	33901263	29862793	5	30	2	35	33	14	5
12053896	30085094	22623077	3	37	3	18	25	15	4
12059353	39022933	26142813	3	47	2	58	48	13	8
12062838	30388942	28221111	7	41	2	40	46	15	8
12063494	33748104	24424749	3	49	2	28	27	15	8
12065081	33897581	24571829	1	60	3	32	35	15	4
12065818	33953043	26279042	5	25	3	31	27	14	4
12067437	32649676	24033717	8	52	3	47	35	15	8
12069807	34393729	23002597	6	74	1	48	32	3	4
12072078	30289878	27802190	7	66	3	54	34	15	6
12074099	34109118	28876759	5	29	1	18	26	15	3
12078677	39654351	27542125	1	34	4	40	36	15	7
12078788	31517388	25339027	10	32	3	35	22	15	9
12082080	34973201	28779424	5	42	2	40	31	15	5
12088187	38010446	25762397	1	51	3	46	42	15	4
12090944	39180740	25182422	7	60	3	50	39	12	9
12091055	32791762	23967928	6	59	3	33	30	10	4
12091229	34971474	25122052	4	43	4	32	33	15	4
12092059	31201544	22315785	4	43	2	37	31	15	6
12093479	37399603	21668352	3	46	3	41	37	15	4
12095158	36298400	26561933	6	58	3	46	28	15	7
12097503	34426196	29193088	6	26	2	43	27	15	8
12098619	37288057	22484747	8	56	2	53	39	4	7
12098908	38922278	20146975	10	34	3	46	33	10	6
12100624	35303105	20118208	12	74	4	65	44	15	6
12101596	34488264	27563538	6	73	2	62	41	3	4
12102463	33013986	21730447	4	64	2	38	25	15	7
12104056	34840365	26262933	4	32	3	42	32	15	3
12105240	31038811	22431984	5	99	3	49	45	13	8
12106780	37081503	25661012	6	42	2	30	25	15	9
12107794	32711341	28768562	2	50	4	41	41	14	6
12109423	36569840	22810550	2	41	4	33	29	15	4
12115766	37168356	29677071	3	38	2	39	25	15	7
12115786	39343601	25210449	4	50	3	45	34	13	8
12116228	30958024	20421390	10	76	3	62	39	13	6
12116468	37466707	29107505	5	37	2	44	42	13	6
12117555	34247818	25128945	7	53	2	38	28	15	11
12118394	30340472	24846102	11	96	3	62	43	15	5
12118886	34525851	23476543	10	48	3	40	34	15	9
12119271	35601694	27021523	6	56	3	43	38	15	8
12125068	37101188	27334235	2	30	3	33	40	15	5
12126153	32025347	25008439	5	64	2	54	41	15	8
12130785	36423135	23878621	8	70	4	59	60	14	6
12133540	34200062	28203970	6	69	4	57	45	15	10
12133624	32269247	21052892	5	59	3	28	32	12	2
12134620	31156233	25109179	7	71	3	42	31	13	6
12135968	30765759	28976865	8	31	3	37	29	14	8
12137011	37556735	26613155	5	33	2	45	23	15	9
12137322	30928501	23312997	5	49	1	35	27	15	7
12138413	33986849	20487557	5	33	2	35	24	14	5
12138569	30407507	26469100	9	52	3	25	34	14	6
12138637	31434650	23008526	4	49	3	41	44	14	6
12141075	38303429	26614604	15	119	3	62	49	14	9
12142332	30098344	23601345	3	34	3	32	24	15	4
12146647	37788473	22681945	5	53	4	40	34	15	6
12146951	30297632	23968046	16	164	4	80	56	3	8
12148208	39631432	20711803	5	59	3	43	35	8	13
12148813	31526440	26806636	4	44	2	41	24	14	10
12149070	30129989	26440183	11	42	2	55	28	15	7
12155780	30228591	20253357	15	117	4	69	51	3	3
12162878	39763799	23407307	12	105	3	81	53	3	8
12165375	37478587	21994000	5	57	3	49	49	15	6
12165964	36637683	29176015	4	55	3	43	41	14	9
12167722	35965699	25273366	2	37	3	36	28	15	6
12168108	31993929	21416886	2	33	4	36	34	14	5
12168342	33027490	28472337	4	50	2	39	35	13	8
12168956	31896651	28797758	3	30	2	41	39	8	6
12171157	33396802	20862342	4	40	3	33	31	15	13
12171609	30303379	29198517	10	31	3	45	34	14	4
12173850	35157353	20376084	4	93	4	51	44	6	6
12174123	39234921	21629599	7	52	3	44	39	13	5
12175660	33235126	27201770	1	25	1	23	22	15	5
12176861	34739514	24306529	9	37	2	49	42	14	10
12179057	33430379	23530529	1	37	3	30	38	14	7
12179786	35537617	20766427	11	101	3	71	48	3	8
12180060	31983030	27524688	7	44	2	38	22	15	9
12182445	33152667	24699051	3	43	2	38	34	13	6
12183617	30849103	23817758	6	73	4	48	38	11	12
12190096	30271151	24347835	5	60	2	45	34	14	7
12191469	30350836	26625297	1	36	3	43	49	15	7
12192070	34556798	27274196	8	53	2	43	35	15	9
12195625	32327303	26097535	3	46	3	33	24	15	10
12196601	37735936	27605128	3	33	3	39	32	13	4
12199299	34342355	25432368	7	60	3	36	36	10	7
12199669	35079078	24103969	3	49	2	20	31	15	7
12205567	34867699	25044344	10	42	3	40	33	13	9
12206478	38238798	27511830	8	84	3	53	40	14	10
12213423	36683831	25793222	14	74	3	61	42	15	6
12215883	32622442	20438204	10	80	3	71	44	3	7
12216053	36081927	27049561	3	48	3	37	30	15	9
12217232	33757772	25600836	4	39	3	33	36	14	11
12220967	36943264	25320715	8	62	2	50	37	13	8
12232105	33508981	21709321	6	49	2	50	41	15	9
12232497	30549127	24065727	3	66	3	53	56	12	10
12237164	35217866	28677881	3	38	2	39	48	13	8
12237223	39817695	23123534	1	60	4	18	32	15	1
12240787	35856956	20581436	4	55	2	49	34	14	8
12245786	35344490	23183502	6	75	2	44	30	14	7
12246387	37352046	26489510	8	33	2	27	30	15	4
12249989	39432943	24817845	4	40	2	39	31	15	11
12251584	38574564	27251620	6	76	3	59	48	3	4
12254325	35489747	26264940	5	48	2	46	33	15	8
12255381	33227956	25132551	8	33	3	44	31	15	5
12261942	30091074	27833669	5	43	2	41	39	13	8
12264134	37673110	25257503	6	48	1	37	29	10	12
12264178	35268786	22944655	15	99	3	87	40	6	10
12267312	34842620	25913397	8	42	2	66	35	13	14
12270760	30253983	23606314	9	70	2	50	37	11	10
12271405	31123892	23208095	3	57	4	48	47	15	9
12272152	32605963	27744760	4	27	2	37	17	14	7
12275003	39992247	22562812	6	44	0	46	33	14	8
12279154	37638491	24407095	3	50	1	40	26	15	9
12279260	37489187	24410156	7	55	3	46	45	15	8
12279729	39146539	22579957	14	82	3	77	49	8	13
12281187	38838420	20293184	3	69	3	31	30	15	5
12282667	35575764	29332207	10	84	3	57	35	15	7
12283987	30228811	29417806	7	68	4	42	39	9	9
12284549	30787261	21553565	3	44	3	37	31	15	7
12284553	37713469	29916605	11	57	3	39	32	15	5
12284965	32820703	23845863	5	29	4	27	23	14	4
12287332	38532085	23408562	11	59	3	69	56	7	9
12288757	39924731	23908773	6	49	2	39	26	15	8
12288988	31176570	27667597	10	37	3	41	32	15	8
12289074	31544530	23635485	5	59	4	35	35	15	9
12293804	36117858	25033920	3	57	3	42	35	15	8
12293903	38527092	25422096	8	23	2	51	42	7	9
12301303	33999771	24600721	15	106	4	59	46	15	6
12305811	30294009	21796125	7	45	2	41	38	15	5
12306690	34539052	20473676	3	12	3	26	39	13	2
12306709	37645980	23148186	11	100	3	71	45	4	9
12307948	39938054	21770096	8	38	4	33	38	15	13
12312578	39836312	26132386	4	47	2	42	30	12	8
12315453	32013112	24388774	6	40	0	40	33	15	4
12315554	35613530	28388009	2	35	2	23	29	15	4
12316990	35178076	22158922	14	76	4	39	41	15	1
12317110	34995591	20726045	8	48	4	37	40	15	2
12317948	30093352	27505947	2	31	2	20	20	15	2
12323119	33906089	25135506	10	69	4	52	44	15	7
12323226	31761596	25102119	4	54	3	42	23	13	9
12323237	37752339	21193747	2	62	4	36	34	15	6
12323804	33686033	24357701	2	28	4	31	31	15	4
12323950	32907994	23735700	16	128	3	69	53	6	5
12325110	31590699	20353206	8	67	2	44	32	10	9
12327429	37161595	28630214	9	110	3	54	33	15	13
12327719	30436857	27211898	18	128	3	98	51	3	8
12327858	34332620	24722783	9	83	3	53	39	15	7
12327925	39516850	21387685	4	48	3	47	39	14	8
12330000	31316192	28807718	6	49	3	39	39	14	6
12336678	30559320	24578993	3	66	3	36	32	13	2
12336968	34397134	25999795	8	59	2	59	48	7	5
12339611	32020844	28924038	11	88	4	48	30	3	2
12341414	34792777	23270661	7	74	4	49	36	14	4
12341427	32398002	26489027	6	33	2	31	38	15	6
12345974	38426368	20109974	8	23	2	39	37	15	6
12350108	30417737	24385273	4	26	2	39	29	15	5
12350277	38775437	24740701	12	73	3	56	37	14	9
12351481	35768926	26990081	6	46	2	35	38	14	9
12354123	38244191	21143130	14	98	2	74	54	12	11
12355261	35918219	22414017	4	52	3	37	35	14	4
12356016	35186004	23783887	2	34	3	37	22	15	14
12357296	35799678	23386436	7	32	1	38	31	12	4
12358492	35027378	28647891	2	17	3	33	20	15	11
12362110	34602935	21214880	9	54	3	41	47	12	8
12362492	35185026	27804290	3	51	3	56	44	14	6
12363907	30488112	23419751	6	37	2	47	40	14	6
12365954	31130557	23607155	3	23	1	27	18	15	8
12366309	30591773	28182843	11	70	4	49	37	6	6
12367301	31341511	20991932	4	32	1	35	30	15	8
12369221	33125747	20877125	6	70	3	47	35	10	7
12371641	34200986	28803063	12	45	2	51	42	15	10
12373301	35771934	26823681	2	45	3	34	32	15	7
12376118	31871361	23882377	5	39	2	35	38	15	6
12376697	35978055	21356511	10	65	2	49	35	15	10
12382393	36200772	21572034	14	125	3	85	55	3	8
12384056	30079934	21865204	6	50	4	46	31	15	5
12384428	31616659	27595109	11	60	3	57	41	14	8
12387979	35002103	26821292	7	17	1	35	29	15	6
12388358	36961133	25326700	2	30	2	30	30	14	8
12388732	30960288	26592796	6	50	2	42	21	12	9
12389739	38913055	28561509	12	75	2	50	34	9	7
12391240	30719311	23914509	8	85	3	54	46	13	5
12391461	30086627	22682947	6	38	3	45	33	15	13
12394354	39295273	26511191	10	50	2	47	40	14	12
12394964	38209602	25874218	1	27	3	24	26	15	9
12395381	32276945	26583115	9	60	2	44	29	15	8
12397993	38541129	27720138	9	58	4	49	45	12	4
12400695	37788644	21668402	3	47	3	42	31	15	4
12406333	35170268	26048147	4	57	3	45	34	14	6
12406522	39626765	21370244	8	65	2	41	39	8	6
12407111	34221037	24691841	6	42	2	39	31	15	3
12412352	30381827	22248040	8	65	3	51	36	15	12
12412595	30711021	24429945	2	31	1	29	24	15	6
12413668	38714918	29749194	4	54	3	48	43	15	7
12420873	33030114	21393839	5	57	4	20	33	14	4
12424248	32530313	26568325	9	72	2	46	27	3	2
12426684	35928681	27375368	7	42	2	32	26	14	8
12426859	38808939	28661870	2	34	3	37	29	15	7
12427936	35235615	28035197	10	41	2	50	41	15	6
12427999	31645452	21549617	3	29	2	22	29	15	5
12430647	31146615	25808717	3	48	2	31	30	14	8
12432912	31416584	29383079	3	37	1	37	22	15	10
12435748	39474246	24996065	10	58	4	45	32	15	9
12437680	31262924	28617744	7	52	3	35	30	15	11
12439188	34345167	27857382	10	46	1	51	35	14	11
12439733	34043429	24739503	9	70	2	66	45	14	7
12440182	32338401	22775253	13	80	4	55	34	15	7
12441373	39210235	22878799	6	54	3	41	40	14	6
12442684	34678414	20791333	7	42	4	43	39	15	6
12449161	35046095	20129736	8	17	3	30	30	15	8
12451556	38812621	27487834	9	56	2	49	40	15	4
12451789	35231819	26650166	2	33	3	39	30	15	9
12453158	30775991	23019309	2	54	3	26	27	15	6
12454546	39362482	24540175	6	57	4	44	52	13	8
12455327	30128862	24654699	5	52	1	34	18	15	9
12457334	37734821	26505025	10	83	4	57	30	14	7
12458131	37431057	20353775	5	50	3	51	43	13	9
12458842	31191522	26788757	2	23	4	27	29	15	3
12459135	31610804	21143497	5	35	1	34	27	14	7
12461386	32672921	25988360	2	49	1	36	27	15	7
12464071	38519468	20103175	14	89	1	41	27	12	5
12465510	36024337	28621042	8	60	3	52	34	14	11
12466651	31188550	27970151	8	85	2	54	40	6	9
12468629	33044568	28035030	3	61	2	30	31	15	7
12468914	39119590	27091787	14	93	4	73	56	15	5
12470669	34783134	23761369	2	53	4	47	38	15	5
12474402	35686350	27211588	2	28	3	44	26	15	14
12475195	32500877	21538556	9	49	2	49	34	15	8
12476539	32456894	28961191	16	100	3	95	60	4	11
12478288	39669500	26408611	3	39	1	43	33	14	8
12478986	32473497	22363408	8	46	4	33	35	15	6
12486920	31503786	28817749	6	55	4	49	26	15	11
12489365	32439842	22439355	7	32	3	43	37	15	7
12490029	33759728	26495589	4	56	3	49	41	11	5
12491257	31012809	22429534	10	101	4	71	36	3	3
12492737	37934458	27261448	8	77	4	51	42	15	5
12494849	30538506	23976965	2	38	3	46	33	14	6
12495837	33244962	20329436	12	67	4	70	39	15	5
12498929	39889231	24311008	9	70	3	57	32	15	7
12501221	33052217	23585724	5	61	3	46	27	15	5
12501269	39730220	26490281	8	36	2	43	31	15	6
12501281	36930789	26210891	7	22	4	43	33	13	5
12501907	30080467	25355884	5	42	2	31	29		2
12502220	37565086	21737102	5	52	4	49	33	15	5
12502618	31896199	21309626	8	51	3	24	17	15	3
12503812	38910275	24750480	7	48	2	53	32	15	5
12509458	39881731	27037081	3	39	2	43	26	15	8
12509843	38133194	25317700	3	48	3	37	28	15	4
12510515	31777928	23085386	5	38	2	38	38	15	3
12513827	35216839	20812909	6	53	2	40	36	15	12
12515381	33358048	28178107	17	118	2	87	49	3	5
12517472	37578897	25351016	5	57	3	39	30	15	9
12519699	33321724	28579091	9	55	2	34	27	15	8
12527525	35176022	21024648	17	89	4	60	49	15	5
12528229	30179123	21687131	7	42	3	49	34	15	11
12529216	35757337	28780569	6	34	4	37	28	15	2
12529718	32779096	21246172	4	36	4	31	40	15	2
12531837	35143097	26598122	5	65	4	39	28	15	11
12532356	35842948	26083505	4	36	3	34	26	12	6
12534701	31571487	26402799	2	23	4	32	22	14	7
12540572	37506514	28490788	9	95	3	59	34	15	8
12544417	37684007	24507287	9	29	2	34	25	15	4
12545126	37481859	28001831	8	65	3	66	45	4	5
12546139	31445441	25086184	5	39	2	35	28	15	3
12548159	31436892	27406580	4	42	3	47	41	13	6
12550948	34596698	21433981	7	55	2	52	46	7	9
12552963	31686976	27638585	12	84	4	78	52	5	9
12553113	33997173	21570112	8	65	3	36	48	14	6
12553153	32998024	22383013	6	53	2	44	24	10	7
12554828	32771974	24302523	6	34	3	42	38	12	7
12558079	38373091	24123902	6	44	3	40	43	15	7
12562784	39473177	20312200	3	57	3	41	36	15	6
12563661	34318000	20281267	6	39	3	43	36	15	9
12570365	36900060	29596358	4	73	2	60	43	3	12
12570381	35412416	21903132	5	100	3	56	49	6	4
12574665	30502427	25787348	6	34	2	24	30	14	3
12575539	35314606	24106190	9	59	4	48	42	14	7
12576264	35650920	28639614	3	49	1	44	32	15	8
12578079	32764204	20957776	4	49	4	30	31	15	8
12578742	37257739	26490106	9	68	4	55	44	15	7
12579469	33173611	20547939	9	64	2	53	50	15	7
12583923	38267635	24795186	7	46	2	37	25	14	9
12588040	37319283	23173225	5	52	3	42	37	14	7
12588901	30552161	29256390	9	64	1	41	22	11	7
12590117	36429336	25059932	8	63	4	41	43	15	5
12591968	37467441	29980726	2	31	2	29	34	15	8
12597139	36376536	20033219	6	26	3	34	29	15	4
12598727	34204437	28376297	3	76	4	52	52	10	8
12600095	30379671	29010056	5	59	3	45	33	14	8
12601474	34488757	20931771	5	83	3	46	41	15	6
12602264	36479787	28818453	4	48	3	48	43	13	7
12603903	33660196	22292234	4	54	4	33	36	13	6
12603962	34081091	28821789	10	74	2	44	52	15	7
12605716	36876883	20381058	6	41	3	32	25	14	8
12605824	35532991	28552933	8	49	4	31	24	15	8
12606407	31075621	20429379	5	35	2	32	29	14	10
12611824	33856536	22999606	5	71	2	40	27	15	8
12611869	34877105	25414972	3	12	2	31	23	15	8
12614351	35200432	25111133	4	49	3	49	41	15	8
12616907	39996123	21185436	6	60	2	51	42	9	7
12620320	34798564	26639405	3	41	3	24	27	15	6
12620822	34292607	23412935	2	57	3	37	37	14	10
12621660	38610393	22228593	3	65	4	24	38	14	3
12623620	38927634	25039922	13	70	4	54	50	15	5
12624383	34377867	28004428	9	54	2	39	32	14	9
12625430	35529313	24142270	7	60	2	52	41	13	6
12626136	37245436	20070470	7	53	3	68	29	15	16
12629682	37351040	29604149	4	48	1	43	34	13	7
12631670	32290423	20495031	2	41	2	45	41	15	9
12634741	34303572	29883191	3	39	2	33	30	14	6
12634755	36738588	25987676	9	66	4	63	41	4	6
12634966	39712772	28882890	10	87	3	61	39	3	6
12636068	37556082	23341511	5	71	4	59	42	14	8
12639945	39790736	29422845	6	75	2	49	38	10	6
12640327	32659288	26382914	8	76	3	50	52	13	9
12641866	34978142	25299854	10	59	4	58	47	15	7
12642549	38376767	26070151	7	52	4	21	33	14	5
12644640	33257984	26796408	14	108	4	75	46	3	6
12646764	32694785	23512477	1	29	3	25	24	15	4
12648027	39672801	22299865	10	71	3	50	24	15	8
12648688	33729451	24735638	11	42	3	37	29	15	4
12651069	31963689	27132336	10	61	3	49	34	11	7
12654170	32028553	24301961	7	52	3	57	37	15	10
12654858	38131394	22452405	8	56	3	44	45	14	6
12655015	30243100	21178830	4	46	3	41	37	7	6
12656352	37184074	26224034	4	65	2	42	34	7	8
12660800	36196043	22501115	6	40	2	31	41	12	6
12662086	34654152	22308049	8	21	1	28	35	13	10
12663841	36338932	21813536	2	29	2	32	22	15	5
12663921	33547236	22376273	2	41	2	25	26	15	4
12669413	35575976	21160206	9	56	3	58	34	14	10
12671572	36048042	28385702	4	24	3	26	33	15	2
12671705	35055267	24964983	8	63	3	35	22	15	5
12673141	39921830	21284928	8	74	4	48	36	15	4
12677040	39169498	22283090	16	127	4	85	55	3	6
12678659	36547286	23586555	4	53	4	40	46	14	6
12678882	33027324	27735536	4	46	1	46	31	15	7
12679486	32699652	24648277	5	33	2	34	28	13	5
12680771	38553364	21684235	5	32	3	27	33	14	4
12682844	35449561	28963969	2	38	2	51	35	13	14
12683197	32225029	23772093	5	51	2	55	40	15	11
12683611	37711117	29734598	1	54	4	27	40	15	6
12684652	35512760	23670917	5	34	3	35	25	12	13
12684822	37924898	28115389	3	40	3	39	30	15	6
12686139	33358455	23165687	3	49	1	26	27	15	9
12686318	35410679	25196475	5	50	2	53	25	14	11
12688666	31263028	21577982	7	35	3	42	37	15	11
12694700	31421727	27730764	5	49	1	33	20	14	8
12695096	33550720	20892953	5	35	3	23	18	14	6
12697277	36596869	24544068	7	44	2	48	33	14	12
12698729	35835048	28200332	6	60	3	53	37	15	8
12699927	36084523	22651135	7	42	3	42	33	9	8
12705048	33393580	22073798	6	50	1	50	35	15	6
12705112	33771851	23877597	6	44	3	33	35	9	6
12705612	34103183	24118022	6	55	2	51	38	15	8
12707214	36495971	22872927	13	52	3	60	43	14	9
12707710	39096583	23334059	3	61	4	33	33	15	6
12707756	36226794	25399769	0	27	3	23	21	15	4
12709418	39612812	24019808	5	28	3	32	25	15	3
12710627	30370505	23118531	8	66	2	72	38	3	5
12710966	38426371	28618361	8	79	4	48	27	13	10
12712015	34877691	29679500	10	41	3	37	31	15	3
12713061	30500635	21328012	12	73	3	54	39	10	7
12713791	32818257	21057642	7	50	2	35	28	15	6
12714119	39569158	28852886	2	66	4	44	39	15	8
12717101	37330368	24118811	2	57	2	48	42	15	11
12719159	39989733	23682873	5	32	2	34	25	15	7
12719524	30094370	20247441	3	42	2	36	32	15	5
12719657	30828325	28801975	9	77	3	47	46	9	6
12723597	36304176	28612481	6	68	4	54	35	15	6
12723959	34932613	21918671	5	28	3	47	37	15	8
12725946	32271607	27580248	9	54	3	22	32	12	3
12729806	32497054	20571804	8	74	3	45	39	14	9
12730395	33205204	26047064	8	72	3	64	47	15	9
12731298	38222687	28842526	5	40	3	30	36	14	2
12734486	35300342	28158953	6	48	2	32	29	14	3
12736581	34491523	21926888	5	40	2	35	36	15	9
12737402	33947679	29656929	10	63	2	46	41	7	4
12739652	31577045	25978400	14	106	4	71	58	15	5
12740948	38596980	26052133	3	55	4	32	40	15	8
12741245	30449688	23410792	8	54	3	46	36	14	7
12741325	35449267	20860534	13	92	3	74	39	15	4
12744661	34611338	29913731	5	40	2	35	40	14	6
12746532	32911554	28922520	9	46	4	50	35	15	11
12746653	31703996	22921065	11	89	4	70	56	15	9
12751607	37987126	27373350	4	60	1	50	30	15	8
12752094	35503043	22741630	2	34	2	27	29	14	8
12752572	31901798	27674406	4	44	3	40	33	15	7
12753882	33327592	29849272	9	80	3	48	40	15	7
12753907	34290467	27484831	4	50	2	53	32	15	7
12754871	30256612	29291425	7	48	3	47	44	15	6
12756525	34339688	20172092	4	57	3	46	25	15	8
12757169	33411710	26989759	13	89	4	61	41	15	3
12759241	33462738	26279428	2	35	3	27	27	14	6
12762391	36178749	22395114	5	14	3	21	19	15	2
12768940	36805192	21618403	7	57	4	35	31	15	5
12773131	37774419	24669778	4	48	2	51	28	15	13
12775498	39580384	20678397	2	52	4	30	39	14	6
12780478	30009505	28468774	2	16	1	32	19	15	6
12782295	33708830	28711743	8	61	3	60	45	4	7
12788091	36066057	27580197	10	57	3	52	45	15	7
12789053	30389421	22234196	4	50	2	30	33	12	9
12793001	32136714	24340187	2	49	4	41	37	13	7
12793258	38613519	20784786	5	57	3	38	39	11	7
12799029	33067786	25638854	7	70	4	54	35	12	8
12799272	39931237	23669294	11	45	2	62	38	15	9
12805198	37109161	27613078	5	64	1	47	33	6	11
12805443	31586876	28711909	5	33	4	21	19	15	6
12810752	34708203	28492080	5	43	2	44	42	15	7
12814111	34071736	24560448	2	41	3	35	27	15	5
12816320	30145276	29484661	4	51	3	39	38	14	7
12816899	33170440	22567719	5	74	3	58	34	11	8
12816952	38999166	25833965	5	54	3	35	36	15	9
12821625	31159916	27848569	8	64	3	58	51	6	8
12822417	34028253	29370917	9	36	3	43	33	15	4
12826995	32803587	22389954	9	43	3	38	44	15	8
12828031	36596177	22875214	3	57	1	36	33	12	8
12828050	39741900	21589904	6	76	3	39	35	13	8
12834295	30909545	24254007	3	58	3	45	35	10	8
12834788	38714211	24092508	4	51	4	39	35	15	4
12835204	36742211	29939761	11	61	3	62	38	15	11
12837356	34162544	27495238	10	68	1	44	33	15	7
12837948	34435255	20012163	4	59	2	36	39	7	5
12839207	33779251	21569644	5	41	3	38	35	13	7
12840146	33450222	21034212	5	24	4	32	32	15	8
12840278	37717749	21604617	8	46	3	30	42	14	8
12842941	35318787	23480053	5	39	2	33	23	11	8
12845930	32676856	29988959	6	35	3	28	20	15	5
12846283	31748510	29628674	7	62	3	54	37	15	9
12847817	38442730	23048103	4	45	3	27	20	14	4
12848433	37505032	26161838	7	49	3	55	31	15	8
12848856	32606321	20987466	6	60	2	41	21	10	6
12852254	31285867	25857654	14	90	4	73	53	15	7
12853711	31015337	25849371	2	31	1	35	32	14	6
12854593	30192099	28763740	7	62	3	55	40	9	10
12855989	31377399	27950133	9	57	4	40	35	15	11
12856125	31201080	29403466	3	39	2	44	32	13	6
12856657	34989182	28365452	5	20	4	40	39	14	5
12860204	36123826	27198150	10	90	3	53	37	10	8
12860941	38151958	25544823	7	68	3	63	33	15	9
12861888	34791606	28995188	4	43	2	34	23	15	5
12862321	32737479	27343985	6	81	2	45	35	15	4
12863662	38845954	22930856	6	49	3	43	45	14	8
12867875	34425810	27831438	2	36	0	29	31	15	4
12874696	32170779	25528690	9	54	2	52	39	15	6
12875089	30034142	28590693	15	103	3	93	53	4	7
12875526	33971148	21247950	7	54	1	46	37	15	2
12876138	37800727	27443188	4	48	1	36	14	15	9
12876250	35060852	20920820	2	48	3	30	38	14	5
12877713	31164400	20721453	6	36	3	37	29	9	9
12880790	39919388	22331412	9	73	3	74	51	4	6
12882286	38189753	26133697	1	29	2	39	31	15	10
12883917	38025120	29575966	2	35	3	40	35	15	6
12885839	33086444	24454271	5	28	2	28	26	14	3
12886804	30242588	20554695	12	97	4	60	56	13	8
12886813	34388892	28879694	4	40	4	44	32	14	6
12886834	38124917	29473616	4	64	4	47	37	9	7
12889151	31877689	28123809	13	49	3	46	36	14	9
12889874	39766062	27419281	5	43	2	32	43	14	10
12892230	37026273	23873990	5	25	2	23	23	15	5
12896960	32294257	27866798	12	26	4	36	32	14	7
12897194	33473720	22086492	10	63	4	53	42	15	7
12902262	32479705	27307774	10	68	2	56	48	14	9
12903508	38554782	28889493	8	46	3	38	34	15	6
12904593	37008108	22523148	7	51	3	40	36	14	8
12905199	36659101	28682209	9	66	2	44	27	13	10
12909685	37151868	25632086	4	51	3	35	34	12	5
12913807	36803120	28189835	7	47	4	41	32	15	7
12914859	34120793	25157400	6	32	1	32	36	14	9
12917345	39107382	22725279	1	53	3	42	27	15	5
12918606	34526707	29522161	10	46	3	51	31	15	5
12918714	33890341	21827250	8	53	3	45	30	15	8
12921573	31391132	23383995	2	54	3	52	27	13	8
12926897	38750362	29181422	11	53	4	51	49	13	10
12927984	31799674	24281417	8	64	3	51	45	14	9
12928031	33473149	28293501	2	16	2	23	17	15	5
12929459	37201080	24467417	6	27	3	27	32	14	5
12929759	39000847	27934958	9	43	1	47	24	15	7
12935838	34979576	25150751	16	96	3	72	46	4	9
12936917	33368925	26172137	2	37	3	29	19	15	4
12938880	38824473	29282011	6	33	3	41	29	15	4
12938997	30070238	21107537	11	73	4	60	46	14	10
12940091	34146857	21915926	6	15	1	37	32	13	8
12941037	34034497	20533238	1	48	2	32	27	15	12
12942169	32865019	25134954	4	29	3	26	23	15	7
12945639	38087113	28006697	4	59	1	46	39	14	5
12947315	35189954	23860882	6	63	4	53	42	14	9
12948123	36970572	24478682	9	51	3	52	36	8	8
12948163	37598224	28696854	10	46	3	52	45	15	9
12954931	36447271	23046729	13	92	3	65	49	15	12
12957869	35796444	23498084	13	93	3	50	36	10	6
12962409	36897821	23101350	6	60	3	53	42	10	7
12963490	32016140	29194808	5	38	3	35	32	15	8
12963926	39026094	27811184	8	60	3	54	43	15	7
12967466	31046125	29390476	9	45	1	31	27	14	7
12972444	30239744	26536974	6	32	1	41	37	15	4
12973949	39814603	25742250	2	45	4	36	29	10	9
12975244	32826189	20959368	9	68	3	46	36	11	6
12975635	34634948	22890659	3	54	2	49	29	15	10
12978544	31453213	21758834	5	79	3	63	41	3	5
12979369	33018292	24573804	4	48	3	40	30	14	7
12980603	30045159	29059351	6	82	2	38	35	9	5
12982096	38461357	23242797	10	54	3	44	29	14	7
12982786	31778525	28600986	13	80	3	68	51	15	10
12986731	30157987	24524547	10	79	3	64	43	15	9
12988392	32003074	25095720	5	41	3	39	31	15	4
12988872	32478868	25544435	7	69	3	30	34	10	7
12989843	34577612	25134429	8	76	3	56	38	15	10
12990140	34528818	29022270	3	66	2	44	35	15	12
12993146	32964078	28579208	10	38	2	37	32	15	11
12993525	34441168	29019770	3	48	1	26	16	15	3
12994583	37749734	20034560	12	81	1	64	46	3	6
12999347	38945490	27196425	9	75	2	60	38	10	7
13000092	37287859	27136710	11	72	3	60	33	3	6
13005213	31313221	25902946	5	33	2	33	39	14	10
13005295	33627276	27238441	2	8	3	14	28	15	1
13007744	32597621	23394784	5	73	3	68	38	3	5
13009403	31653401	28855202	4	49	2	35	36	9	8
13010075	36556828	22670880	6	87	3	47	34	15	8
13010423	38367302	26084305	4	62	3	36	35	15	4
13014714	31707715	27743947	5	35	3	27	27	15	5
13014961	36090192	26459640	7	53	2	43	30	15	5
13014963	36732527	29021422	4	42	3	41	35	15	6
13017386	37904621	20509990	1	27	3	33	37	15	6
13017503	32941966	21320306	3	61	3	49	36	10	7
13018203	32090007	26519584	4	33	3	30	24	15	9
13019601	38721211	25074807	2	28	2	34	29	13	7
13021148	34244938	25628893	3	39	1	37	20	15	9
13021449	32096776	24347414	5	44	1	52	33	15	3
13021846	30904052	23998396	3	59	3	41	34	15	3
13022039	35532406	28555350	9	81	2	70	48	7	6
13022637	33139563	24172172	4	34	3	42	32	15	6
13025331	34164956	21458587	10	65	4	50	32	15	4
13029938	33312436	21446172	2	28	4	40	35	15	6
13030541	33014693	29372534	3	52	3	41	38	8	11
13031833	33888235	28357467	1	40	3	29	25	15	5
13033327	39867250	21093920	4	42	4	26	34	15	5
13033509	38662455	20649731	5	32	3	25	25	14	8
13036184	35144051	28963674	11	72	3	52	50	14	9
13039756	35613774	26791146	7	25	0	47	46	11	6
13040569	35090925	27844105	6	25	1	31	25	15	2
13041135	38536103	20476767	4	62	2	47	46	13	7
13042648	35031845	26157365	13	128	3	94	54	3	6
13044086	35033372	24024798	12	92	3	66	51	9	4
13046240	34987550	29029681	2	34	3	30	23	15	6
13053623	33220556	21981457	14	126	4	71	51	3	4
13055950	39768937	28507903	6	41	3	39	22	15	8
13058554	32919041	22220379	6	55	4	48	33	14	7
13059012	34047022	22649733	4	59	2	40	31	14	9
13063859	34708600	23419521	12	67	3	48	43	15	3
13065656	32708666	25812513	3	44	3	41	41	15	6
13069434	31611273	26792980	9	67	4	72	49	15	8
13074311	37878030	26095534	4	59	3	48	38	13	9
13077571	30689359	29602112	3	88	4	52	42	13	5
13078497	37888515	26760002	9	67	3	52	43	15	10
13080111	38011202	24845258	13	92	3	65	55	10	13
13082436	32551964	28874660	12	56	3	54	44	15	11
13082930	39178312	28605235	8	35	3	31	26	15	5
13085252	33911293	27367766	3	43	4	37	30	15	3
13085916	36044915	29535117	12	97	3	67	52	8	7
13090694	34251119	24900954	4	61	2	50	30	15	9
13093114	31762339	23724516	14	112	4	76	54	15	8
13102222	34094273	22865835	9	59	2	48	26	15	8
13102520	36600930	27126363	2	40	3	26	33	14	6
13104273	39171010	26363014	2	54	4	39	27	15	12
13108883	32007747	25372232	10	72	2	42	35	15	9
13109270	31596132	24754104	12	74	2	43	38	7	6
13109280	36660763	20548998	9	74	3	57	49	10	10
13109480	35026327	27583514	3	41	2	32	32	14	9
13109589	33882594	27155289	2	37	3	27	30	15	10
13113830	33884485	23519599	4	55	3	33	33	14	12
13114575	30941081	24334208	8	50	3	34	33	11	4
13117363	31760091	26883570	5	50	3	50	42	15	5
13119714	35545270	26274837	11	101	3	72	53	14	9
13120648	35257339	29465132	4	44	2	33	25	15	9
13122104	30809363	26321876	6	48	2	42	33	14	12
13122881	31137492	20696458	7	44	2	43	37	14	8
13123020	34721027	26767329	2	42	3	37	36	14	8
13124745	33434459	20698655	7	50	4	35	35	15	6
13125051	32749069	25519392	12	60	1	56	40	15	12
13131924	31174458	20312546	5	70	3	44	41	10	8
13134081	31228755	27076781	10	113	4	66	41	6	11
13136201	30557954	25180237	5	89	3	66	47	13	10
13139405	35267691	27121231	6	26	3	38	29	15	3
13140343	39571846	27308490	4	61	4	37	28	13	10
13140465	34871275	29561068	1	23	2	21	10		9
13142540	38128199	26119424	6	72	3	59	41	15	10
13146404	35334932	21616653	5	50	4	32	26	11	6
13146871	35998526	22123138	7	34	2	42	29	9	7
13151599	38124068	28767332	2	40	2	33	22	15	7
13154176	36444685	22327437	7	32	3	44	43	15	10
13155224	33571695	21270587	12	67	3	48	31	15	6
13155358	34743374	26580141	10	46	4	46	37	12	5
13155984	37460222	20295301	8	56	2	48	34	15	8
13157094	35311495	20850342	3	30	2	33	29	15	5
13157308	38871008	24116584	4	55	4	43	43	15	8
13158454	39221454	26803680	5	43	2	36	22	15	7
13158794	34102799	20004775	7	59	2	49	39	15	9
13159402	35442294	22389821	7	52	2	42	35	10	5
13159617	30219064	23917176	16	93	2	77	39	3	7
13160555	32427776	21607404	4	38	2	32	23	15	8
13163293	33838834	25557026	4	21	3	39	30	15	6
13163873	38604711	20958300	7	73	3	39	43	9	8
13165300	35374444	26862936	14	96	4	78	33	15	7
13174926	31325497	29830193	8	53	4	31	39	15	8
13175443	39783992	25511420	2	46	3	26	34	15	8
13176120	32824112	28235217	2	60	4	46	29	13	6
13176539	32949655	21784423	2	48	2	45	43	14	9
13176653	32581319	23242884	2	24	1	45	26	15	10
13181161	34434736	26569434	8	57	4	60	43	15	8
13181356	31096112	26254050	8	67	3	48	29	10	6
13181627	33291189	24787003	10	35	4	32	35	15	2
13182702	39212926	26172646	1	34	1	21	21	15	10
13183268	34341359	22344073	8	29	4	37	37	14	6
13185886	38879817	26179940	8	50	2	52	43	14	8
13187609	37707849	22681948	4	63	3	51	34	13	7
13188037	38004476	25526264	11	58	4	63	51	15	14
13188866	37934571	23178063	5	66	3	61	51	15	10
13190496	38725902	29844431	3	43	2	27	38	12	9
13192655	33657066	29542181	7	64	4	44	30	8	11
13193136	34999847	22054269	4	49	3	32	39	14	3
13194166	39270495	22036580	11	78	3	57	42	15	4
13194394	32951608	22991415	9	57	4	41	31	15	6
13196638	37519903	25702185	4	56	3	52	42	7	11
13200139	34190051	24197685	8	53	3	42	37	15	6
13200579	37571275	29541068	2	41	3	40	34	15	8
13201095	39953418	28453791	12	114	4	82	61	3	10
13202007	32226600	29333484	8	41	4	47	30	15	8
13202590	32377341	24004814	5	12	3	28	22	15	3
13204322	33378345	28219199	12	77	3	66	43	3	9
13205038	36298131	24285099	16	74	2	55	39	15	7
13205322	39293799	20527743	4	35	2	31	24	15	5
13206731	34622544	20819967	9	87	2	47	33	3	2
13210948	36004811	29163406	3	42	4	23	29	15	4
13212165	31290668	29081263	4	55	2	43	30	15	12
13214523	37139047	23133305	8	54	1	48	29	9	10
13214820	35440594	22022206	10	74	4	41	45	15	8
13214943	34609940	26626252	9	68	3	59	43	14	10
13216117	31461567	24435089	5	51	4	35	35	14	6
13216259	39212836	20347425	10	56	2	50	35	15	7
13224283	39375310	20995778	7	47	3	50	41	15	6
13224776	31109060	26914785	4	33	3	33	22	15	9
13225747	38793885	24511100	6	31	3	23	27	15	4
13229117	34649270	20252271	11	80	4	60	45	15	8
13230528	35925778	21324775	3	36	3	18	25	14	9
13230656	39769412	24159128	7	52	2	27	30	15	3
13231077	30324975	29915974	4	44	3	45	37	12	8
13231528	39690695	26933831	4	53	3	31	37	15	8
13233598	38886021	27398233	9	50	3	34	37	15	6
13234429	30238352	29725042	5	38	4	25	30	15	3
13235049	39241408	27859855	16	77	3	55	43	14	8
13239154	30044641	27262622	6	30	3	32	33	15	6
13239393	38853473	29442279	6	73	3	60	38	15	14
13239423	33767970	27074599	10	55	3	48	36	15	4
13240081	36960535	26273848	9	48	2	62	41	15	9
13240750	39059780	24396728	5	57	3	44	25	15	8
13241244	38859069	21892522	16	98	2	75	49	3	6
13242202	36706168	21117284	4	48	4	47	39	15	5
13245747	35745182	27110653	12	94	4	70	46	14	8
13249077	33674311	27613766	4	52	4	42	35	13	4
13256226	37319976	21659935	4	33	1	19	14		5
13257855	37973496	20514653	7	86	2	54	42	11	9
13258859	32780928	20303600	6	30	2	38	32	15	1
13260613	38721147	21062101	4	53	1	39	22	15	8
13261098	34745614	27217414	4	57	3	56	41	11	12
13261938	36068084	27618845	9	82	2	85	46	5	7
13262421	36164523	28116747	8	39	2	26	26	15	7
13266427	37270063	23945224	5	47	1	26	28	14	4
13266504	32317963	20510896	5	20	3	43	30	15	5
13268471	39165303	28324497	3	46	3	24	24	15	8
13269747	31792549	25584074	3	67	2	50	35	14	4
13272267	31337941	27763080	10	47	3	29	33	14	11
13272956	30015142	26022765	5	13	3	40	25	15	5
13274532	34567131	23146636	5	63	2	50	46	15	14
13277770	38238591	24199533	11	66	4	52	34	14	8
13279382	37472660	26123016	11	74	2	55	48	6	7
13280145	30352811	25038913	2	39	2	31	27	14	9
13280718	36043488	29512924	4	61	4	49	41	10	5
13281341	33629237	25925578	6	48	1	36	24	14	8
13281743	33739259	21596664	4	57	3	32	33	13	7
13282007	36866883	22893303	5	71	3	65	48	3	5
13282748	37265708	28521621	11	71	4	57	41	15	6
13283399	31973324	25720914	2	37	2	33	25	15	12
13284221	33162817	26266714	4	54	3	46	34	13	9
13285177	36598137	24149852	3	33	3	29	25	15	1
13286316	36944215	23758289	6	56	3	42	31	13	11
13287489	30399344	25580332	4	40	4	49	40	15	8
13288063	32197187	29217706	9	38	2	34	30	15	6
13288288	31142097	23468411	2	38	3	38	39	14	10
13290209	37375412	23451487	10	74	3	62	35	12	6
13294307	34461495	27068378	8	58	4	52	47	15	8
13299143	31793590	21212918	3	64	3	34	24	15	8
13299872	33688389	22580364	9	55	3	43	36	15	9
13300148	39977970	20926953	6	68	2	33	36	9	10
13302031	35786353	20370659	2	67	4	46	44	15	6
13303046	39715293	25087405	5	66	3	54	28	7	12
13305035	33397726	23448375	5	54	3	30	31	14	8
13307227	37487113	25555836	6	24	4	39	29	15	4
13309508	35724749	26221886	10	67	1	51	25	10	12
13310935	36041313	26252403	1	41	2	29	33	15	7
13312240	39570212	21544536	2	34	2	37	23	15	9
13312252	35212006	29667896	6	55	1	50	44	13	10
13313150	32595169	20510665	5	54	4	36	44	15	9
13315170	36436262	20412459	4	43	3	45	39	15	5
13318093	34404392	24292584	8	95	3	58	41	8	7
13318171	32813541	22065711	6	47	3	36	30	15	11
13321890	34369889	23484370	4	62	4	52	38	13	8
13322583	30914577	28930719	6	35	1	42	31	15	8
13325368	37112285	29248676	5	31	1	35	31	15	4
13329216	39059460	29428371	9	52	2	43	40	11	10
13330490	38593514	27978658	2	35	1	29	28	15	5
13330541	35945161	21919722	2	42	3	32	28	15	9
13331522	39178747	20881952	7	37	3	53	33	15	12
13332177	36675020	24236982	3	61	4	43	42	10	8
13332600	37119470	24233473	14	99	3	73	46	15	8
13333021	39074292	26875217	4	40	4	32	32	15	7
13333170	37280151	26878822	6	26	3	44	30	8	7
13333527	35818552	20999229	6	58	2	50	38	14	10
13333740	31282265	24523834	6	63	4	49	39	7	7
13334510	37284889	22997385	4	45	2	47	34	13	7
13335699	31215740	21353208	8	57	3	52	38	15	10
13336130	34035080	22317515	4	52	3	57	41	13	12
13338612	39308375	20226477	7	34	3	31	22	15	5
13338679	32738702	22699193	6	38	1	42	34	14	6
13339621	30698281	23406363	3	40	2	32	29	14	8
13345618	30282529	24839269	3	40	2	47	34	12	9
13349724	34863707	27567294	8	48	2	49	33	15	4
13350724	33991123	26551913	2	49	4	46	41	14	5
13352295	34368960	23350373	8	61	3	54	38	15	7
13352372	32384421	28752421	6	60	3	44	43	15	11
13354650	38985096	26272513	6	60	4	50	52	15	5
13356010	30663494	27043220	10	47	3	54	46	15	7
13358245	35533979	24951225	10	72	3	77	46	3	9
13358539	37923051	26091570	9	44	4	37	35	15	5
13358833	30867628	27550181	11	69	4	43	38	15	9
13364910	36443311	29482091	8	37	3	45	35	15	4
13368060	39748070	25148889	2	44	2	30	30	12	7
13368367	33262328	25911632	5	49	2	43	40	15	5
13369451	33134940	22451042	3	40	2	36	43	15	7
13375185	30327164	26852109	5	43	3	49	33	14	13
13380018	39022390	22005810	5	30	2	28	35	15	5
13381135	38494776	21060863	7	54	4	55	44	15	9
13381777	38836511	21032461	4	41	3	38	36	14	6
13382107	37452686	22636115	1	43	4	29	42	14	9
13382552	38444495	23701942	9	60	1	35	39	15	11
13390013	38263010	29300681	7	101	3	65	46	12	8
13390728	31004416	26350081	5	22	2	20	30	15	4
13394692	30434920	28720007	4	56	2	30	38	15	3
13394703	30494066	26688938	2	25	1	25	21	15	5
13396784	32498449	20886485	13	89	4	71	60	7	8
13397616	33464434	26746906	2	44	2	45	29	15	8
13399796	39167908	20020590	14	139	4	91	59	3	6
13401524	38388393	29986642	6	36	2	42	34	10	6
13401692	35016211	22985421	4	55	3	41	37	15	4
13402290	31817350	23123365	2	30	4	38	28	15	6
13402588	35560897	21694557	2	42	1	35	26	14	4
13404727	31299804	24493974	3	35	3	33	27	14	5
13404891	35700773	23733350	8	55	3	27	38	15	7
13405151	39007601	22336534	5	44	3	41	36	15	5
13405890	39524420	29681243	8	64	1	68	33	15	12
13408370	30547595	27107260	9	55	4	38	40	15	6
13408504	34558468	22228752	5	38	3	37	38	15	3
13408774	30105012	21453234	14	81	3	64	51	10	8
13410750	33208101	21600233	12	97	3	82	49	3	8
13410910	32263948	27648581	8	36	3	35	31	15	7
13411396	39683516	22726951	2	56	4	52	39	15	13
13411591	36864067	20551718	7	25	2	32	31	15	6
13413967	34307494	24499400	4	27	2	23	29	15	4
13414061	31743280	26376278	2	35	3	33	36	15	7
13415550	36196913	25548368	8	41	3	41	31	13	5
13415837	31196635	26231045	1	24	1	37	30	15	6
13415870	33915296	26084617	2	53	3	37	35	15	8
13421698	33359225	27621208	9	76	4	61	34	15	10
13421733	30009753	21677190	8	47	2	41	41	15	8
13423238	38352863	28224255	5	35	3	42	30	15	8
13424885	35342961	24741911	2	46	3	31	28	15	7
13425424	34431190	29210183	3	50	2	38	30	15	6
13428588	32596241	23990437	3	50	3	25	32	15	2
13429528	39250359	28318547	7	81	3	57	48	15	8
13434840	34561922	24410460	5	46	4	43	38	15	7
13435698	35097728	29330438	4	56	1	37	32	15	8
13441205	31851222	22367569	13	113	4	74	58	3	8
13441630	36847935	27956743	2	30	2	36	41	15	7
13442558	30311657	22665778	8	82	4	49	35	14	8
13444096	35477442	25296603	4	35	2	13	35	15	1
13445589	32777036	20022423	7	63	2	44	27	15	8
13446842	35055830	25843446	2	49	3	39	41	14	5
13448955	33314987	23010698	5	64	1	44	26	15	9
13450581	37174402	28941209	6	42	4	32	34	13	8
13450897	34091430	21016810	2	13	3	29	27	15	3
13452498	34916066	21620259	4	58	3	46	33	15	10
13453133	39391668	24897717	2	35	1	27	24	14	5
13456784	38781024	26807276	8	34	4	42	29	15	7
13461807	37796943	27122933	8	67	2	60	33	15	8
13466358	35031003	28174301	2	31	2	23	29	15	2
13466375	34714964	21011631	4	39	4	37	32	14	6
13467066	38387397	27794492	1	25	3	24	28	14	10
13471464	34801216	22281600	4	28	3	28	20	15	5
13471870	31114111	22209346	3	42	3	50	41	15	8
13472341	30781626	26464322	2	39	3	32	27	15	6
13473186	33452310	24399345	0	17	1	31	35	15	4
13474913	30113181	27511998	3	54	3	26	21	15	3
13476942	34876524	25516569	5	44	1	52	36	15	9
13480254	35997495	29235164	4	32	1	29	18	15	6
13483804	39928079	24363664	9	79	4	68	46	15	8
13483947	36301931	20464621	12	74	3	55	37	3	2
13485392	35363538	22161587	12	116	3	78	48	3	9
13489339	38986515	20739476	5	59	3	52	30	7	8
13490135	34643287	29237032	2	47	2	34	23	15	8
13492756	39391126	29325178	9	75	2	62	51	3	4
13495682	31188923	28598367	11	103	4	64	52	3	5
13495704	39758202	21868679	8	31	3	39	30	15	5
13496639	34682387	26484716	10	70	4	41	36	14	7
13499005	31998189	20317279	7	89	3	58	50	15	7
13500729	37422776	27246915	2	34	2	35	30	15	6
13505755	37257840	22752582	21	173	3	107	58	3	6
13505805	33643151	22290741	4	39	3	47	32	15	8
13506251	33997505	28279742	11	82	4	35	32	14	6
13509135	38345222	24303903	5	43	1	30	22	15	4
13511021	35569430	22431215	4	54	3	51	39	14	11
13512648	34034832	25653583	3	33	3	23	26	15	3
13513122	33405350	20658061	6	56	2	37	40	14	4
13513232	37487912	26125721	5	37	2	39	29	15	7
13514385	36833437	24313616	4	51	3	46	42	11	5
13515178	31855062	20762918	6	50	2	33	32	15	7
13515219	32376597	28295102	5	43	3	51	43	15	6
13517478	33335295	29627399	2	53	3	51	39	15	12
13517843	31468857	21504832	5	49	2	28	24	11	7
13533304	32731291	23598679	9	49	3	40	31	15	5
13536747	38812939	22877472	9	25	4	44	31	14	5
13537559	33755900	21066640	4	68	1	39	30	13	6
13538053	31582323	22533821	9	69	3	49	30	15	8
13542989	32410040	26702255	3	30	1	35	26	15	10
13549234	32620190	28270702	6	55	2	53	31	14	12
13550204	32848723	24781723	2	53	2	25	21	15	8
13552058	35417518	20719304	2	43	2	31	26	15	5
[truncated: 3,742 more rows]
