# Supplementary material for: Survival prediction for heart failure complicated by sepsis: based on machine learning methods
Source: Front Med (Lausanne). 2024 Oct 3;11:1410702. doi: 10.3389/fmed.2024.1410702 (PMC11484001; doi:10.3389/fmed.2024.1410702)
Supplement: Supplementary file 1 [file Data_Sheet_1.ZIP › 100 EICU/01.人口学.xlsx]

## Sheet: sheet1
patientunitstayid
