# Supplementary material for: Survival prediction for heart failure complicated by sepsis: based on machine learning methods
Source: Front Med (Lausanne). 2024 Oct 3;11:1410702. doi: 10.3389/fmed.2024.1410702 (PMC11484001; doi:10.3389/fmed.2024.1410702)
Supplement: Supplementary file 1 [file Data_Sheet_1.ZIP › 100 EICU/02.实验室指标.csv]

patientunitstayid	first_wbc	first_wbc_uom	first_rbc	first_rbc_uom	first_ne	first_ne_uom	first_lym	first_lym_uom	first_mono	first_mono_uom	first_plt	first_plt_uom	first_hb	first_hb_uom	first_tp	first_tp_uom	first_alb	first_alb_uom	first_na	first_na_uom	first_k	first_k_uom	first_cl	first_cl_uom	first_ca	first_ca_uom	first_glu	first_glu_uom	first_tbil	first_tbil_uom	first_dbil	first_dbil_uom	first_alt	first_alt_uom	first_ast	first_ast_uom	first_bun	first_bun_uom	first_cr	first_cr_uom	first_ua	first_ua_uom	first_tg	first_tg_uom	first_tcho	first_tcho_uom	first_hdl	first_hdl_uom	first_ldl
141168	9.8	K/mcL	4.49	M/mcL	61	%	19	%	19	%	209	K/mcL	13	g/dL	7.1	g/dL	3.1	g/dL	139	mmol/L	4	mmol/L	102	mmol/L	8.8	mg/dL	131	mg/dL	2.6	mg/dL	NULL	NULL	40	Units/L	59	Units/L	26	mg/dL	1.95	mg/dL	8.1	mg/dL	NULL	NULL	NULL	NULL	NULL	NULL	NULL
141266	10	K/mcL	3.5	M/mcL	82	%	9	%	9	%	162	K/mcL	8	g/dL	7.1	g/dL	3	g/dL	142	mmol/L	3.7	mmol/L	100	mmol/L	8.8	mg/dL	125	mg/dL	0.8	mg/dL	NULL	NULL	32	Units/L	76	Units/L	31	mg/dL	1.6	mg/dL	NULL	NULL	NULL	NULL	NULL	NULL	NULL	NULL	NULL
141557	7.4	K/mcL	2.51	M/mcL	80	%	6	%	13	%	135	K/mcL	8.8	g/dL	NULL	NULL	NULL	NULL	139	mmol/L	5.2	mmol/L	104	mmol/L	8.5	mg/dL	104	mg/dL	NULL	NULL	NULL	NULL	NULL	NULL	NULL	NULL	84	mg/dL	2.97	mg/dL	NULL	NULL	NULL	NULL	NULL	NULL	NULL	NULL	NULL
141594	3.3	K/mcL	2.47	M/mcL	74	%	14	%	10	%	148	K/mcL	8.3	g/dL	6.6	g/dL	2.9	g/dL	131	mmol/L	3.9	mmol/L	96	mmol/L	8.6	mg/dL	100	mg/dL	1	mg/dL	NULL	NULL	34	Units/L	55	Units/L	49	mg/dL	2	mg/dL	NULL	NULL	NULL	NULL	NULL	NULL	NULL	NULL	NULL
141822	6.6	K/mcL	3.38	M/mcL	81	%	14	%	5	%	253	K/mcL	10.9	g/dL	6.1	g/dL	2.3	g/dL	138	mmol/L	3.9	mmol/L	99	mmol/L	7.8	mg/dL	138	mg/dL	0.5	mg/dL	NULL	NULL	35	Units/L	50	Units/L	8	mg/dL	0.96	mg/dL	NULL	NULL	NULL	NULL	NULL	NULL	NULL	NULL	NULL
141945	11.1	K/mcL	2.57	M/mcL	69	%	10	%	11	%	150	K/mcL	8.3	g/dL	NULL	NULL	NULL	NULL	139	mmol/L	3.8	mmol/L	102	mmol/L	8.4	mg/dL	84	mg/dL	NULL	NULL	NULL	NULL	NULL	NULL	NULL	NULL	23	mg/dL	2.17	mg/dL	NULL	NULL	NULL	NULL	NULL	NULL	NULL	NULL	NULL
142141	6.5	K/mcL	4.33	M/mcL	64	%	22	%	13	%	206	K/mcL	12.6	g/dL	NULL	NULL	NULL	NULL	132	mmol/L	2.8	mmol/L	93	mmol/L	8.6	mg/dL	109	mg/dL	NULL	NULL	NULL	NULL	NULL	NULL	NULL	NULL	17	mg/dL	1.05	mg/dL	NULL	NULL	NULL	NULL	NULL	NULL	NULL	NULL	NULL
142402	4.5	K/mcL	2.98	M/mcL	68	%	20	%	5	%	103	K/mcL	8.4	g/dL	7.9	g/dL	2.5	g/dL	131	mmol/L	3.3	mmol/L	105	mmol/L	8	mg/dL	262	mg/dL	0.5	mg/dL	NULL	NULL	27	Units/L	36	Units/L	22	mg/dL	1.81	mg/dL	NULL	NULL	NULL	NULL	NULL	NULL	NULL	NULL	NULL
142686	18	K/mcL	4.05	M/mcL	80	%	8	%	12	%	253	K/mcL	12.7	g/dL	NULL	NULL	NULL	NULL	139	mmol/L	4.1	mmol/L	101	mmol/L	9.1	mg/dL	306	mg/dL	NULL	NULL	NULL	NULL	NULL	NULL	NULL	NULL	20	mg/dL	1.12	mg/dL	NULL	NULL	279	mg/dL	150	mg/dL	41	mg/dL	53
142923	6.2	K/mcL	2.82	M/mcL	80	%	10	%	10	%	268	K/mcL	8.1	g/dL	6.5	g/dL	3.1	g/dL	138	mmol/L	4.8	mmol/L	101	mmol/L	9.2	mg/dL	90	mg/dL	2.1	mg/dL	NULL	NULL	9	Units/L	26	Units/L	40	mg/dL	2.32	mg/dL	NULL	NULL	83	mg/dL	NULL	NULL	NULL	NULL	NULL
142974	11.1	K/mcL	3.87	M/mcL	86	%	12	%	2	%	256	K/mcL	11.4	g/dL	NULL	NULL	NULL	NULL	146	mmol/L	4.5	mmol/L	107	mmol/L	8.7	mg/dL	106	mg/dL	NULL	NULL	NULL	NULL	NULL	NULL	NULL	NULL	17	mg/dL	1.3	mg/dL	NULL	NULL	NULL	NULL	NULL	NULL	NULL	NULL	NULL
143003	8.3	K/mcL	3.12	M/mcL	NULL	NULL	NULL	NULL	NULL	NULL	261	K/mcL	9.3	g/dL	NULL	NULL	NULL	NULL	139	mmol/L	7.7	mmol/L	99	mmol/L	8.2	mg/dL	124	mg/dL	NULL	NULL	NULL	NULL	NULL	NULL	NULL	NULL	54	mg/dL	5.5	mg/dL	NULL	NULL	NULL	NULL	NULL	NULL	NULL	NULL	NULL
143400	7.5	K/mcL	3.58	M/mcL	73	%	7	%	17	%	198	K/mcL	11.1	g/dL	8.4	g/dL	2.8	g/dL	133	mmol/L	4.7	mmol/L	95	mmol/L	9.5	mg/dL	117	mg/dL	1.1	mg/dL	NULL	NULL	17	Units/L	22	Units/L	39	mg/dL	1.87	mg/dL	NULL	NULL	44	mg/dL	78	mg/dL	31	mg/dL	38
143433	9.6	K/mcL	3.04	M/mcL	NULL	NULL	NULL	NULL	NULL	NULL	155	K/mcL	8.7	g/dL	NULL	NULL	NULL	NULL	138	mmol/L	4.5	mmol/L	106	mmol/L	8.2	mg/dL	112	mg/dL	NULL	NULL	NULL	NULL	NULL	NULL	NULL	NULL	65	mg/dL	3.92	mg/dL	NULL	NULL	125	mg/dL	87	mg/dL	30	mg/dL	32
143518	11.9	K/mcL	3.82	M/mcL	72	%	15	%	12	%	141	K/mcL	12	g/dL	NULL	NULL	NULL	NULL	137	mmol/L	3.5	mmol/L	101	mmol/L	7.6	mg/dL	113	mg/dL	NULL	NULL	NULL	NULL	NULL	NULL	NULL	NULL	27	mg/dL	2.14	mg/dL	NULL	NULL	103	mg/dL	213	mg/dL	50	mg/dL	142
143553	8.5	K/mcL	2.9	M/mcL	58	%	31	%	7	%	143	K/mcL	8.8	g/dL	5.3	g/dL	2.7	g/dL	142	mmol/L	3.8	mmol/L	110	mmol/L	8.3	mg/dL	93	mg/dL	1	mg/dL	NULL	NULL	23	Units/L	22	Units/L	45	mg/dL	1.8	mg/dL	NULL	NULL	96	mg/dL	115	mg/dL	36	mg/dL	60
143636	5.2	K/mcL	4.33	M/mcL	88	%	9	%	3	%	293	K/mcL	11.2	g/dL	6.9	g/dL	3	g/dL	145	mmol/L	4.2	mmol/L	104	mmol/L	8.8	mg/dL	127	mg/dL	0.7	mg/dL	NULL	NULL	22	Units/L	14	Units/L	17	mg/dL	0.49	mg/dL	NULL	NULL	51	mg/dL	121	mg/dL	57	mg/dL	54
143646	7.1	K/mcL	3.71	M/mcL	67	%	15	%	16	%	107	K/mcL	8.2	g/dL	7	g/dL	3.3	g/dL	140	mmol/L	4.1	mmol/L	103	mmol/L	8.4	mg/dL	155	mg/dL	0.5	mg/dL	NULL	NULL	44	Units/L	39	Units/L	33	mg/dL	1.2	mg/dL	NULL	NULL	66	mg/dL	110	mg/dL	52	mg/dL	45
143897	5.9	K/mcL	3.11	M/mcL	91	%	7	%	2	%	144	K/mcL	9.2	g/dL	5.5	g/dL	2.2	g/dL	138	mmol/L	3.2	mmol/L	99	mmol/L	8.3	mg/dL	84	mg/dL	0.3	mg/dL	0.2	mg/dL	8	Units/L	11	Units/L	10	mg/dL	2.5	mg/dL	NULL	NULL	NULL	NULL	NULL	NULL	NULL	NULL	NULL
144108	13	K/mcL	3.29	M/mcL	81	%	6	%	13	%	153	K/mcL	9.1	g/dL	5	g/dL	1.7	g/dL	134	mmol/L	3.6	mmol/L	103	mmol/L	8.2	mg/dL	246	mg/dL	1.4	mg/dL	NULL	NULL	55	Units/L	49	Units/L	32	mg/dL	1.5	mg/dL	NULL	NULL	50	mg/dL	92	mg/dL	26	mg/dL	56
144499	NULL	NULL	NULL	NULL	NULL	NULL	NULL	NULL	NULL	NULL	NULL	NULL	NULL	NULL	NULL	NULL	NULL	NULL	141	mmol/L	4.2	mmol/L	104	mmol/L	8.4	mg/dL	173	mg/dL	NULL	NULL	NULL	NULL	NULL	NULL	NULL	NULL	14	mg/dL	0.53	mg/dL	NULL	NULL	173	mg/dL	150	mg/dL	29	mg/dL	86
144722	10.2	K/mcL	3.8	M/mcL	93	%	4	%	3	%	194	K/mcL	10.9	g/dL	6	g/dL	2.4	g/dL	137	mmol/L	3.2	mmol/L	99	mmol/L	9.2	mg/dL	221	mg/dL	0.3	mg/dL	NULL	NULL	29	Units/L	15	Units/L	43	mg/dL	6.33	mg/dL	NULL	NULL	NULL	NULL	NULL	NULL	NULL	NULL	NULL
144854	7	K/mcL	2.74	M/mcL	94	%	5	%	1	%	308	K/mcL	7.5	g/dL	5.5	g/dL	2.5	g/dL	143	mmol/L	4.7	mmol/L	99	mmol/L	8.3	mg/dL	379	mg/dL	0.4	mg/dL	NULL	NULL	24	Units/L	17	Units/L	46	mg/dL	2.05	mg/dL	NULL	NULL	NULL	NULL	NULL	NULL	NULL	NULL	NULL
144944	15.6	K/mcL	4.58	M/mcL	73	%	14	%	13	%	235	K/mcL	13.3	g/dL	6.5	g/dL	3.1	g/dL	135	mmol/L	3.9	mmol/L	101	mmol/L	9.9	mg/dL	138	mg/dL	0.7	mg/dL	NULL	NULL	25	Units/L	48	Units/L	22	mg/dL	1.96	mg/dL	NULL	NULL	80	mg/dL	144	mg/dL	79	mg/dL	49
145187	2.6	K/mcL	3.13	M/mcL	68	%	20	%	8	%	142	K/mcL	9.5	g/dL	6.9	g/dL	3	g/dL	137	mmol/L	2.2	mmol/L	97	mmol/L	8.9	mg/dL	85	mg/dL	1	mg/dL	0.3	mg/dL	276	Units/L	209	Units/L	15	mg/dL	0.47	mg/dL	NULL	NULL	NULL	NULL	NULL	NULL	NULL	NULL	NULL
145271	9.2	K/mcL	3.33	M/mcL	80	%	11	%	9	%	280	K/mcL	10.5	g/dL	6.4	g/dL	3.1	g/dL	133	mmol/L	4	mmol/L	95	mmol/L	8.8	mg/dL	288	mg/dL	0.5	mg/dL	NULL	NULL	18	Units/L	29	Units/L	27	mg/dL	1.58	mg/dL	NULL	NULL	285	mg/dL	177	mg/dL	37	mg/dL	83
145281	NULL	NULL	NULL	NULL	NULL	NULL	NULL	NULL	NULL	NULL	NULL	NULL	NULL	NULL	NULL	NULL	NULL	NULL	143	mmol/L	4.1	mmol/L	106	mmol/L	8.6	mg/dL	182	mg/dL	NULL	NULL	NULL	NULL	NULL	NULL	NULL	NULL	18	mg/dL	1.49	mg/dL	NULL	NULL	NULL	NULL	NULL	NULL	NULL	NULL	NULL
145394	12.3	K/mcL	4.08	M/mcL	81	%	8	%	10	%	253	K/mcL	12.1	g/dL	7.2	g/dL	3.5	g/dL	134	mmol/L	4.4	mmol/L	97	mmol/L	9.7	mg/dL	102	mg/dL	1	mg/dL	0.5	mg/dL	26	Units/L	39	Units/L	23	mg/dL	3.28	mg/dL	NULL	NULL	119	mg/dL	149	mg/dL	51	mg/dL	74
145542	28.7	K/mcL	3.24	M/mcL	88	%	3	%	9	%	113	K/mcL	9	g/dL	6.2	g/dL	3.2	g/dL	137	mmol/L	3.4	mmol/L	101	mmol/L	8.6	mg/dL	119	mg/dL	1.4	mg/dL	NULL	NULL	14	Units/L	44	Units/L	33	mg/dL	1.35	mg/dL	NULL	NULL	NULL	NULL	NULL	NULL	NULL	NULL	NULL
145645	9.1	K/mcL	3.06	M/mcL	93	%	5	%	2	%	141	K/mcL	9.4	g/dL	6.2	g/dL	2.6	g/dL	145	mmol/L	4.8	mmol/L	113	mmol/L	8.6	mg/dL	173	mg/dL	0.2	mg/dL	NULL	NULL	20	Units/L	28	Units/L	68	mg/dL	3.48	mg/dL	NULL	NULL	155	mg/dL	110	mg/dL	46	mg/dL	33
145661	7.5	K/mcL	4.17	M/mcL	67	%	19	%	12	%	185	K/mcL	12.5	g/dL	7	g/dL	3.4	g/dL	140	mmol/L	4	mmol/L	101	mmol/L	8.7	mg/dL	109	mg/dL	1.4	mg/dL	NULL	NULL	20	Units/L	30	Units/L	16	mg/dL	0.97	mg/dL	NULL	NULL	37	mg/dL	113	mg/dL	44	mg/dL	62
145664	11.6	K/mcL	5.09	M/mcL	67	%	19	%	10	%	156	K/mcL	14.1	g/dL	7.5	g/dL	3.8	g/dL	142	mmol/L	3.7	mmol/L	104	mmol/L	8.2	mg/dL	85	mg/dL	1.9	mg/dL	NULL	NULL	26	Units/L	22	Units/L	26	mg/dL	2.03	mg/dL	NULL	NULL	64	mg/dL	121	mg/dL	32	mg/dL	76
145780	5.9	K/mcL	3.27	M/mcL	92	%	3	%	5	%	193	K/mcL	10	g/dL	NULL	NULL	NULL	NULL	143	mmol/L	4.3	mmol/L	106	mmol/L	8.2	mg/dL	127	mg/dL	NULL	NULL	NULL	NULL	NULL	NULL	NULL	NULL	42	mg/dL	1.49	mg/dL	NULL	NULL	NULL	NULL	NULL	NULL	NULL	NULL	NULL
145828	2.1	K/mcL	2.75	M/mcL	63	%	16	%	17	%	56	K/mcL	9.1	g/dL	6.6	g/dL	3.2	g/dL	138	mmol/L	6.4	mmol/L	95	mmol/L	7.7	mg/dL	91	mg/dL	1.1	mg/dL	0.2	mg/dL	7	Units/L	14	Units/L	85	mg/dL	12.01	mg/dL	NULL	NULL	74	mg/dL	99	mg/dL	27	mg/dL	57
146167	7.2	K/mcL	3.25	M/mcL	70	%	12	%	15	%	194	K/mcL	8.5	g/dL	6.6	g/dL	2.6	g/dL	131	mmol/L	2.8	mmol/L	90	mmol/L	7.6	mg/dL	117	mg/dL	0.6	mg/dL	0.3	mg/dL	17	Units/L	78	Units/L	20	mg/dL	0.93	mg/dL	NULL	NULL	NULL	NULL	NULL	NULL	NULL	NULL	NULL
146396	17.1	K/mcL	3.26	M/mcL	NULL	NULL	NULL	NULL	NULL	NULL	236	K/mcL	10.5	g/dL	NULL	NULL	NULL	NULL	142	mmol/L	3.7	mmol/L	110	mmol/L	7.4	mg/dL	113	mg/dL	NULL	NULL	NULL	NULL	NULL	NULL	NULL	NULL	11	mg/dL	0.88	mg/dL	NULL	NULL	NULL	NULL	NULL	NULL	NULL	NULL	NULL
146491	8.1	K/mcL	4.6	M/mcL	89	%	9	%	2	%	336	K/mcL	11.7	g/dL	NULL	NULL	NULL	NULL	140	mmol/L	4.7	mmol/L	104	mmol/L	8.5	mg/dL	168	mg/dL	NULL	NULL	NULL	NULL	NULL	NULL	NULL	NULL	16	mg/dL	1.19	mg/dL	NULL	NULL	107	mg/dL	160	mg/dL	27	mg/dL	112
146516	9	K/mcL	4.39	M/mcL	74	%	16	%	9	%	164	K/mcL	12.7	g/dL	6.5	g/dL	2.9	g/dL	139	mmol/L	2.5	mmol/L	100	mmol/L	7.9	mg/dL	97	mg/dL	1.8	mg/dL	NULL	NULL	16	Units/L	18	Units/L	21	mg/dL	1.52	mg/dL	NULL	NULL	NULL	NULL	NULL	NULL	NULL	NULL	NULL
146533	11.8	K/mcL	3.87	M/mcL	85	%	8	%	7	%	267	K/mcL	12	g/dL	5.4	g/dL	2	g/dL	140	mmol/L	5	mmol/L	104	mmol/L	8.1	mg/dL	130	mg/dL	0.4	mg/dL	NULL	NULL	25	Units/L	18	Units/L	56	mg/dL	2.22	mg/dL	NULL	NULL	NULL	NULL	NULL	NULL	NULL	NULL	NULL
146564	4.3	K/mcL	3.64	M/mcL	77	%	15	%	5	%	219	K/mcL	10.9	g/dL	7.4	g/dL	2.6	g/dL	134	mmol/L	5.2	mmol/L	92	mmol/L	8.9	mg/dL	112	mg/dL	0.7	mg/dL	NULL	NULL	31	Units/L	20	Units/L	78	mg/dL	2.56	mg/dL	NULL	NULL	NULL	NULL	NULL	NULL	NULL	NULL	NULL
146899	17.7	K/mcL	5.16	M/mcL	91	%	4	%	5	%	100	K/mcL	15.7	g/dL	NULL	NULL	NULL	NULL	142	mmol/L	4	mmol/L	101	mmol/L	8.6	mg/dL	388	mg/dL	NULL	NULL	NULL	NULL	NULL	NULL	NULL	NULL	28	mg/dL	1.58	mg/dL	NULL	NULL	NULL	NULL	NULL	NULL	NULL	NULL	NULL
146902	7.2	K/mcL	3.74	M/mcL	96	%	3	%	1	%	155	K/mcL	11.1	g/dL	6.1	g/dL	3.2	g/dL	143	mmol/L	3.2	mmol/L	102	mmol/L	9.8	mg/dL	177	mg/dL	0.7	mg/dL	NULL	NULL	21	Units/L	17	Units/L	17	mg/dL	1.44	mg/dL	NULL	NULL	NULL	NULL	NULL	NULL	NULL	NULL	NULL
146912	10.6	K/mcL	4.27	M/mcL	78	%	17	%	5	%	184	K/mcL	11.5	g/dL	7	g/dL	3.3	g/dL	142	mmol/L	4.3	mmol/L	95	mmol/L	8.8	mg/dL	107	mg/dL	0.4	mg/dL	NULL	NULL	21	Units/L	18	Units/L	19	mg/dL	1.19	mg/dL	7.2	mg/dL	NULL	NULL	NULL	NULL	NULL	NULL	NULL
146960	12.2	K/mcL	4	M/mcL	78	%	6	%	13	%	246	K/mcL	12	g/dL	6.7	g/dL	3.1	g/dL	137	mmol/L	3.8	mmol/L	98	mmol/L	10.6	mg/dL	97	mg/dL	1.8	mg/dL	NULL	NULL	12	Units/L	16	Units/L	16	mg/dL	3.19	mg/dL	NULL	NULL	150	mg/dL	128	mg/dL	39	mg/dL	59
147067	7.1	K/mcL	4.01	M/mcL	79	%	15	%	6	%	145	K/mcL	10.8	g/dL	6.8	g/dL	3.4	g/dL	141	mmol/L	5	mmol/L	103	mmol/L	8.7	mg/dL	237	mg/dL	0.7	mg/dL	NULL	NULL	24	Units/L	14	Units/L	25	mg/dL	1.42	mg/dL	NULL	NULL	NULL	NULL	NULL	NULL	NULL	NULL	NULL
147196	8	K/mcL	5.02	M/mcL	64	%	25	%	9	%	204	K/mcL	15.1	g/dL	7	g/dL	3.6	g/dL	136	mmol/L	4.6	mmol/L	100	mmol/L	9	mg/dL	96	mg/dL	0.6	mg/dL	NULL	NULL	66	Units/L	25	Units/L	13	mg/dL	1.09	mg/dL	NULL	NULL	NULL	NULL	NULL	NULL	NULL	NULL	NULL
147339	10	K/mcL	3.04	M/mcL	89	%	6	%	5	%	132	K/mcL	9.6	g/dL	6.9	g/dL	3.2	g/dL	142	mmol/L	4.8	mmol/L	102	mmol/L	8.5	mg/dL	116	mg/dL	0.2	mg/dL	NULL	NULL	24	Units/L	23	Units/L	21	mg/dL	1.32	mg/dL	NULL	NULL	121	mg/dL	169	mg/dL	48	mg/dL	97
147471	9.3	K/mcL	2.9	M/mcL	70	%	16	%	12	%	236	K/mcL	9	g/dL	6.8	g/dL	2.8	g/dL	143	mmol/L	3.7	mmol/L	106	mmol/L	9	mg/dL	96	mg/dL	0.5	mg/dL	NULL	NULL	66	Units/L	41	Units/L	65	mg/dL	3.19	mg/dL	NULL	NULL	NULL	NULL	NULL	NULL	NULL	NULL	NULL
147902	9.7	K/mcL	3.33	M/mcL	78	%	10	%	11	%	213	K/mcL	9.5	g/dL	6.5	g/dL	2.5	g/dL	142	mmol/L	3.7	mmol/L	104	mmol/L	8.5	mg/dL	118	mg/dL	0.7	mg/dL	0.5	mg/dL	17	Units/L	20	Units/L	34	mg/dL	1.2	mg/dL	NULL	NULL	NULL	NULL	NULL	NULL	NULL	NULL	NULL
148003	7.2	K/mcL	3.32	M/mcL	78	%	10	%	11	%	223	K/mcL	8.2	g/dL	6.7	g/dL	2	g/dL	136	mmol/L	4.1	mmol/L	101	mmol/L	8.2	mg/dL	101	mg/dL	0.6	mg/dL	NULL	NULL	NULL	Units/L	15	Units/L	27	mg/dL	1.23	mg/dL	NULL	NULL	NULL	NULL	NULL	NULL	NULL	NULL	NULL
148225	12.4	K/mcL	3.58	M/mcL	NULL	NULL	NULL	NULL	NULL	NULL	176	K/mcL	10.9	g/dL	NULL	NULL	NULL	NULL	134	mmol/L	3.6	mmol/L	94	mmol/L	8.6	mg/dL	100	mg/dL	NULL	NULL	NULL	NULL	NULL	NULL	NULL	NULL	17	mg/dL	0.92	mg/dL	NULL	NULL	NULL	NULL	NULL	NULL	NULL	NULL	NULL
148491	15.2	K/mcL	3.68	M/mcL	86	%	8	%	5	%	459	K/mcL	10	g/dL	6.5	g/dL	1.9	g/dL	138	mmol/L	5	mmol/L	105	mmol/L	8.1	mg/dL	174	mg/dL	0.6	mg/dL	NULL	NULL	11	Units/L	25	Units/L	22	mg/dL	1.31	mg/dL	NULL	NULL	NULL	NULL	NULL	NULL	NULL	NULL	NULL
148556	11.8	K/mcL	5.06	M/mcL	76	%	15	%	7	%	214	K/mcL	14.6	g/dL	6.8	g/dL	3.5	g/dL	140	mmol/L	3.3	mmol/L	102	mmol/L	8.3	mg/dL	146	mg/dL	1.1	mg/dL	NULL	NULL	65	Units/L	30	Units/L	21	mg/dL	1.4	mg/dL	NULL	NULL	NULL	NULL	NULL	NULL	NULL	NULL	NULL
148584	5.5	K/mcL	3.55	M/mcL	77	%	11	%	11	%	172	K/mcL	8.1	g/dL	6.6	g/dL	2.8	g/dL	143	mmol/L	3.9	mmol/L	110	mmol/L	7.1	mg/dL	116	mg/dL	0.4	mg/dL	NULL	NULL	22	Units/L	22	Units/L	26	mg/dL	0.99	mg/dL	NULL	NULL	NULL	NULL	NULL	NULL	NULL	NULL	NULL
148638	7.9	K/mcL	4.61	M/mcL	70	%	19	%	8	%	149	K/mcL	14.1	g/dL	7.1	g/dL	3	g/dL	142	mmol/L	4	mmol/L	103	mmol/L	9.4	mg/dL	140	mg/dL	0.7	mg/dL	0.2	mg/dL	22	Units/L	21	Units/L	13	mg/dL	0.8	mg/dL	NULL	NULL	85	mg/dL	194	mg/dL	66	mg/dL	111
148660	8.5	K/mcL	3.55	M/mcL	71	%	20	%	7	%	330	K/mcL	10.7	g/dL	NULL	NULL	NULL	NULL	140	mmol/L	5.3	mmol/L	105	mmol/L	8.3	mg/dL	317	mg/dL	NULL	NULL	NULL	NULL	NULL	NULL	NULL	NULL	53	mg/dL	1.8	mg/dL	NULL	NULL	NULL	NULL	NULL	NULL	NULL	NULL	NULL
148674	12.7	K/mcL	2.69	M/mcL	87	%	5	%	7	%	159	K/mcL	7.9	g/dL	NULL	NULL	NULL	NULL	134	mmol/L	4.4	mmol/L	99	mmol/L	8.5	mg/dL	92	mg/dL	NULL	NULL	NULL	NULL	NULL	NULL	NULL	NULL	107	mg/dL	4.85	mg/dL	NULL	NULL	NULL	NULL	NULL	NULL	NULL	NULL	NULL
148861	12.2	K/mcL	3.58	M/mcL	87	%	5	%	8	%	134	K/mcL	11	g/dL	5.3	g/dL	2	g/dL	137	mmol/L	3.5	mmol/L	106	mmol/L	6.8	mg/dL	84	mg/dL	1.2	mg/dL	1.2	mg/dL	11	Units/L	14	Units/L	28	mg/dL	1.33	mg/dL	NULL	NULL	85	mg/dL	NULL	NULL	NULL	NULL	NULL
148954	8.4	K/mcL	4.45	M/mcL	79	%	12	%	9	%	186	K/mcL	13.2	g/dL	6.3	g/dL	3.1	g/dL	146	mmol/L	3.5	mmol/L	110	mmol/L	8.3	mg/dL	89	mg/dL	0.6	mg/dL	0.2	mg/dL	34	Units/L	33	Units/L	24	mg/dL	1.28	mg/dL	NULL	NULL	78	mg/dL	106	mg/dL	27	mg/dL	63
149049	13	K/mcL	3.71	M/mcL	83	%	9	%	8	%	226	K/mcL	10.6	g/dL	6.5	g/dL	2.7	g/dL	142	mmol/L	3.9	mmol/L	107	mmol/L	9	mg/dL	161	mg/dL	0.4	mg/dL	0.2	mg/dL	24	Units/L	28	Units/L	34	mg/dL	3.28	mg/dL	NULL	NULL	NULL	NULL	NULL	NULL	NULL	NULL	NULL
149104	14.4	K/mcL	3.43	M/mcL	70	%	4	%	1	%	107	K/mcL	10.5	g/dL	6.8	g/dL	2.9	g/dL	121	mmol/L	5.6	mmol/L	89	mmol/L	8.3	mg/dL	188	mg/dL	0.9	mg/dL	NULL	NULL	12	Units/L	17	Units/L	35	mg/dL	2.07	mg/dL	NULL	NULL	NULL	NULL	NULL	NULL	NULL	NULL	NULL
149298	8.6	K/mcL	2.87	M/mcL	NULL	NULL	NULL	NULL	NULL	NULL	274	K/mcL	8.1	g/dL	NULL	NULL	NULL	NULL	144	mmol/L	4	mmol/L	110	mmol/L	8	mg/dL	104	mg/dL	NULL	NULL	NULL	NULL	NULL	NULL	NULL	NULL	45	mg/dL	2.23	mg/dL	NULL	NULL	NULL	NULL	NULL	NULL	NULL	NULL	NULL
149320	6.7	K/mcL	3.46	M/mcL	92	%	6	%	2	%	135	K/mcL	11.1	g/dL	6.6	g/dL	2.9	g/dL	136	mmol/L	5.8	mmol/L	95	mmol/L	7.3	mg/dL	255	mg/dL	0.3	mg/dL	NULL	NULL	24	Units/L	27	Units/L	81	mg/dL	3.46	mg/dL	12	mg/dL	137	mg/dL	151	mg/dL	51	mg/dL	73
149541	7.3	K/mcL	4.24	M/mcL	93	%	6	%	1	%	258	K/mcL	12.5	g/dL	NULL	NULL	NULL	NULL	136	mmol/L	4.5	mmol/L	102	mmol/L	8.1	mg/dL	161	mg/dL	NULL	NULL	NULL	NULL	NULL	NULL	NULL	NULL	19	mg/dL	1.29	mg/dL	NULL	NULL	55	mg/dL	181	mg/dL	41	mg/dL	129
149542	6.1	K/mcL	4.11	M/mcL	59	%	25	%	16	%	236	K/mcL	8.9	g/dL	6	g/dL	2.2	g/dL	142	mmol/L	3.5	mmol/L	108	mmol/L	8	mg/dL	79	mg/dL	0.2	mg/dL	0.1	mg/dL	25	Units/L	24	Units/L	27	mg/dL	1.71	mg/dL	NULL	NULL	90	mg/dL	109	mg/dL	34	mg/dL	57
150004	6.3	K/mcL	3.53	M/mcL	NULL	NULL	NULL	NULL	NULL	NULL	174	K/mcL	9.7	g/dL	NULL	NULL	NULL	NULL	143	mmol/L	4.4	mmol/L	102	mmol/L	8.8	mg/dL	101	mg/dL	NULL	NULL	NULL	NULL	NULL	NULL	NULL	NULL	15	mg/dL	0.8	mg/dL	NULL	NULL	48	mg/dL	116	mg/dL	48	mg/dL	58
150154	7.9	K/mcL	3.93	M/mcL	94	%	5	%	1	%	256	K/mcL	12.5	g/dL	NULL	NULL	NULL	NULL	131	mmol/L	4.7	mmol/L	92	mmol/L	9	mg/dL	182	mg/dL	NULL	NULL	NULL	NULL	NULL	NULL	NULL	NULL	10	mg/dL	0.62	mg/dL	NULL	NULL	NULL	NULL	NULL	NULL	NULL	NULL	NULL
150397	8.5	K/mcL	3.07	M/mcL	70	%	25	%	4	%	220	K/mcL	8.8	g/dL	NULL	NULL	NULL	NULL	143	mmol/L	4	mmol/L	106	mmol/L	8.7	mg/dL	181	mg/dL	NULL	NULL	NULL	NULL	NULL	NULL	NULL	NULL	45	mg/dL	1.74	mg/dL	NULL	NULL	NULL	NULL	NULL	NULL	NULL	NULL	NULL
150819	8.9	K/mcL	3.4	M/mcL	68	%	15	%	14	%	254	K/mcL	8.5	g/dL	8.6	g/dL	3.2	g/dL	137	mmol/L	4	mmol/L	96	mmol/L	9.3	mg/dL	140	mg/dL	0.3	mg/dL	NULL	NULL	25	Units/L	23	Units/L	97	mg/dL	5.46	mg/dL	9	mg/dL	125	mg/dL	86	mg/dL	33	mg/dL	28
150824	4.8	K/mcL	4	M/mcL	94	%	6	%	0	%	149	K/mcL	13.1	g/dL	NULL	NULL	NULL	NULL	140	mmol/L	5.1	mmol/L	102	mmol/L	8	mg/dL	143	mg/dL	NULL	NULL	NULL	NULL	NULL	NULL	NULL	NULL	72	mg/dL	4.08	mg/dL	NULL	NULL	NULL	NULL	NULL	NULL	NULL	NULL	NULL
150847	10.3	K/mcL	2.63	M/mcL	89	%	6	%	5	%	153	K/mcL	8	g/dL	7.7	g/dL	3.5	g/dL	142	mmol/L	3.5	mmol/L	102	mmol/L	9.3	mg/dL	155	mg/dL	0.6	mg/dL	NULL	NULL	12	Units/L	12	Units/L	104	mg/dL	3.88	mg/dL	NULL	NULL	NULL	NULL	NULL	NULL	NULL	NULL	NULL
151076	9.3	K/mcL	2.66	M/mcL	77	%	13	%	7	%	161	K/mcL	8.2	g/dL	6	g/dL	2.6	g/dL	137	mmol/L	4.6	mmol/L	101	mmol/L	8	mg/dL	93	mg/dL	0.4	mg/dL	NULL	NULL	97	Units/L	39	Units/L	17	mg/dL	5.73	mg/dL	NULL	NULL	NULL	NULL	NULL	NULL	NULL	NULL	NULL
151093	6.1	K/mcL	3.5	M/mcL	NULL	NULL	NULL	NULL	NULL	NULL	82	K/mcL	11	g/dL	NULL	NULL	NULL	NULL	146	mmol/L	3.3	mmol/L	107	mmol/L	8	mg/dL	110	mg/dL	NULL	NULL	NULL	NULL	NULL	NULL	NULL	NULL	82	mg/dL	2.95	mg/dL	NULL	NULL	NULL	NULL	NULL	NULL	NULL	NULL	NULL
151570	8.3	K/mcL	4.08	M/mcL	59	%	32	%	6	%	262	K/mcL	11.7	g/dL	NULL	NULL	NULL	NULL	137	mmol/L	3.4	mmol/L	100	mmol/L	8.3	mg/dL	116	mg/dL	NULL	NULL	NULL	NULL	NULL	NULL	NULL	NULL	9	mg/dL	1.16	mg/dL	NULL	NULL	NULL	NULL	NULL	NULL	NULL	NULL	NULL
151663	13.4	K/mcL	3.77	M/mcL	83	%	9	%	7	%	213	K/mcL	10.6	g/dL	NULL	NULL	NULL	NULL	139	mmol/L	4	mmol/L	103	mmol/L	8.5	mg/dL	128	mg/dL	NULL	NULL	NULL	NULL	NULL	NULL	NULL	NULL	21	mg/dL	0.78	mg/dL	NULL	NULL	NULL	NULL	NULL	NULL	NULL	NULL	NULL
151967	15	K/mcL	3.22	M/mcL	74	%	17	%	9	%	233	K/mcL	10.3	g/dL	7.3	g/dL	2.7	g/dL	138	mmol/L	3.2	mmol/L	98	mmol/L	8.1	mg/dL	119	mg/dL	0.4	mg/dL	NULL	NULL	11	Units/L	15	Units/L	19	mg/dL	2.09	mg/dL	NULL	NULL	103	mg/dL	126	mg/dL	42	mg/dL	63
152010	24.1	K/mcL	3.65	M/mcL	95	%	3	%	2	%	494	K/mcL	10.9	g/dL	7.5	g/dL	2	g/dL	133	mmol/L	4.5	mmol/L	100	mmol/L	9.2	mg/dL	125	mg/dL	1.3	mg/dL	NULL	NULL	27	Units/L	50	Units/L	17	mg/dL	1.06	mg/dL	NULL	NULL	NULL	NULL	NULL	NULL	NULL	NULL	NULL
152018	6.3	K/mcL	3.21	M/mcL	75	%	12	%	11	%	125	K/mcL	6.7	g/dL	6.5	g/dL	3.1	g/dL	138	mmol/L	5.6	mmol/L	105	mmol/L	8.7	mg/dL	119	mg/dL	0.8	mg/dL	NULL	NULL	14	Units/L	12	Units/L	30	mg/dL	3.35	mg/dL	NULL	NULL	NULL	NULL	NULL	NULL	NULL	NULL	NULL
152035	12.4	K/mcL	4.39	M/mcL	77	%	8	%	15	%	293	K/mcL	13.9	g/dL	6	g/dL	3	g/dL	143	mmol/L	6.5	mmol/L	108	mmol/L	8.2	mg/dL	114	mg/dL	1.5	mg/dL	NULL	NULL	139	Units/L	81	Units/L	54	mg/dL	2.41	mg/dL	NULL	NULL	70	mg/dL	116	mg/dL	51	mg/dL	51
152272	5.8	K/mcL	3.62	M/mcL	80	%	11	%	7	%	191	K/mcL	10.1	g/dL	6.1	g/dL	2.8	g/dL	143	mmol/L	3.1	mmol/L	101	mmol/L	7.4	mg/dL	71	mg/dL	0.3	mg/dL	NULL	NULL	9	Units/L	12	Units/L	32	mg/dL	0.94	mg/dL	NULL	NULL	NULL	NULL	NULL	NULL	NULL	NULL	NULL
152443	4.9	K/mcL	3.62	M/mcL	62	%	13	%	16	%	364	K/mcL	11.3	g/dL	NULL	NULL	NULL	NULL	137	mmol/L	3.9	mmol/L	97	mmol/L	9.2	mg/dL	86	mg/dL	NULL	NULL	NULL	NULL	NULL	NULL	NULL	NULL	17	mg/dL	4.13	mg/dL	NULL	NULL	NULL	NULL	NULL	NULL	NULL	NULL	NULL
152559	7.5	K/mcL	3.7	M/mcL	85	%	8	%	6	%	157	K/mcL	9.9	g/dL	NULL	NULL	NULL	NULL	135	mmol/L	3.5	mmol/L	98	mmol/L	8.3	mg/dL	201	mg/dL	NULL	NULL	NULL	NULL	NULL	NULL	NULL	NULL	29	mg/dL	1.22	mg/dL	NULL	NULL	NULL	NULL	NULL	NULL	NULL	NULL	NULL
152678	8.3	K/mcL	3.94	M/mcL	84	%	12	%	4	%	151	K/mcL	11.5	g/dL	NULL	NULL	NULL	NULL	135	mmol/L	4.6	mmol/L	97	mmol/L	9.2	mg/dL	127	mg/dL	NULL	NULL	NULL	NULL	NULL	NULL	NULL	NULL	50	mg/dL	1.77	mg/dL	NULL	NULL	NULL	NULL	NULL	NULL	NULL	NULL	NULL
152700	6.5	K/mcL	3.91	M/mcL	65	%	21	%	12	%	186	K/mcL	10.5	g/dL	NULL	NULL	NULL	NULL	145	mmol/L	3.5	mmol/L	106	mmol/L	8.3	mg/dL	145	mg/dL	NULL	NULL	NULL	NULL	NULL	NULL	NULL	NULL	23	mg/dL	1.02	mg/dL	NULL	NULL	NULL	NULL	NULL	NULL	NULL	NULL	NULL
152720	11	K/mcL	3.48	M/mcL	79	%	11	%	8	%	155	K/mcL	9.5	g/dL	5.9	g/dL	2.4	g/dL	136	mmol/L	3.8	mmol/L	102	mmol/L	7.5	mg/dL	185	mg/dL	0.9	mg/dL	NULL	NULL	18	Units/L	24	Units/L	14	mg/dL	0.7	mg/dL	NULL	NULL	NULL	NULL	NULL	NULL	NULL	NULL	NULL
152938	15.7	K/mcL	2.9	M/mcL	97	%	2	%	3	%	159	K/mcL	8.9	g/dL	5.4	g/dL	3.4	g/dL	138	mmol/L	4.2	mmol/L	98	mmol/L	9.7	mg/dL	104	mg/dL	1.3	mg/dL	0.7	mg/dL	17	Units/L	15	Units/L	31	mg/dL	5.91	mg/dL	NULL	NULL	50	mg/dL	NULL	NULL	NULL	NULL	NULL
152954	11.4	K/mcL	3.15	M/mcL	91	%	4	%	5	%	173	K/mcL	9.6	g/dL	6.6	g/dL	2.4	g/dL	137	mmol/L	3.6	mmol/L	105	mmol/L	7.5	mg/dL	146	mg/dL	0.4	mg/dL	NULL	NULL	18	Units/L	42	Units/L	9	mg/dL	0.7	mg/dL	NULL	NULL	NULL	NULL	NULL	NULL	NULL	NULL	NULL
153007	NULL	NULL	NULL	NULL	NULL	NULL	NULL	NULL	NULL	NULL	NULL	NULL	NULL	NULL	NULL	NULL	NULL	NULL	135	mmol/L	4.3	mmol/L	99	mmol/L	8.6	mg/dL	181	mg/dL	NULL	NULL	NULL	NULL	NULL	NULL	NULL	NULL	10	mg/dL	0.86	mg/dL	NULL	NULL	113	mg/dL	147	mg/dL	68	mg/dL	56
153393	6.5	K/mcL	3.54	M/mcL	78	%	10	%	12	%	169	K/mcL	11.3	g/dL	NULL	NULL	NULL	NULL	121	mmol/L	3.4	mmol/L	89	mmol/L	8.1	mg/dL	116	mg/dL	NULL	NULL	NULL	NULL	NULL	NULL	NULL	NULL	20	mg/dL	1.12	mg/dL	NULL	NULL	42	mg/dL	116	mg/dL	56	mg/dL	52
153729	13.9	K/mcL	3.95	M/mcL	76	%	16	%	8	%	204	K/mcL	12.2	g/dL	7.2	g/dL	3.7	g/dL	129	mmol/L	4.6	mmol/L	93	mmol/L	7.8	mg/dL	323	mg/dL	0.6	mg/dL	NULL	NULL	24	Units/L	18	Units/L	15	mg/dL	1.37	mg/dL	NULL	NULL	NULL	NULL	NULL	NULL	NULL	NULL	NULL
153841	6.8	K/mcL	3.69	M/mcL	78	%	15	%	6	%	176	K/mcL	11.2	g/dL	NULL	NULL	NULL	NULL	139	mmol/L	3.8	mmol/L	99	mmol/L	8.8	mg/dL	103	mg/dL	NULL	NULL	NULL	NULL	NULL	NULL	NULL	NULL	35	mg/dL	1.3	mg/dL	NULL	NULL	NULL	NULL	NULL	NULL	NULL	NULL	NULL
153938	8.9	K/mcL	3.25	M/mcL	69	%	6	%	11	%	93	K/mcL	10.1	g/dL	6.4	g/dL	2.2	g/dL	132	mmol/L	5.4	mmol/L	96	mmol/L	8.9	mg/dL	112	mg/dL	0.7	mg/dL	NULL	NULL	22	Units/L	72	Units/L	41	mg/dL	5.12	mg/dL	NULL	NULL	NULL	NULL	NULL	NULL	NULL	NULL	NULL
154152	14.7	K/mcL	2.39	M/mcL	81	%	15	%	4	%	116	K/mcL	6.4	g/dL	7.1	g/dL	3	g/dL	140	mmol/L	4.1	mmol/L	104	mmol/L	7.3	mg/dL	104	mg/dL	0.3	mg/dL	NULL	NULL	13	Units/L	14	Units/L	138	mg/dL	27.87	mg/dL	NULL	NULL	NULL	NULL	NULL	NULL	NULL	NULL	NULL
154516	20	K/mcL	3.54	M/mcL	88	%	3	%	1	%	137	K/mcL	12	g/dL	7	g/dL	2.3	g/dL	128	mmol/L	4.9	mmol/L	90	mmol/L	8	mg/dL	356	mg/dL	0.6	mg/dL	0.3	mg/dL	43	Units/L	136	Units/L	34	mg/dL	2.7	mg/dL	NULL	NULL	NULL	NULL	NULL	NULL	NULL	NULL	NULL
154753	1.7	K/mcL	1.8	M/mcL	90	%	8	%	1	%	75	K/mcL	5.6	g/dL	6.3	g/dL	2.5	g/dL	136	mmol/L	3.2	mmol/L	105	mmol/L	7	mg/dL	196	mg/dL	0.6	mg/dL	NULL	NULL	72	Units/L	100	Units/L	24	mg/dL	1.23	mg/dL	NULL	NULL	70	mg/dL	112	mg/dL	33	mg/dL	65
154816	12.5	K/mcL	3.68	M/mcL	NULL	NULL	NULL	NULL	NULL	NULL	144	K/mcL	10.8	g/dL	6.2	g/dL	3.1	g/dL	145	mmol/L	3.8	mmol/L	111	mmol/L	8.5	mg/dL	133	mg/dL	1.2	mg/dL	NULL	NULL	26	Units/L	34	Units/L	22	mg/dL	1.32	mg/dL	NULL	NULL	NULL	NULL	NULL	NULL	NULL	NULL	NULL
154877	7.9	K/mcL	3.77	M/mcL	96	%	4	%	0	%	164	K/mcL	9.1	g/dL	7.3	g/dL	3.3	g/dL	138	mmol/L	3.5	mmol/L	102	mmol/L	8.2	mg/dL	179	mg/dL	0.4	mg/dL	NULL	NULL	45	Units/L	51	Units/L	7	mg/dL	0.9	mg/dL	NULL	NULL	NULL	NULL	NULL	NULL	NULL	NULL	NULL
154920	4.9	K/mcL	2.8	M/mcL	75	%	7	%	11	%	134	K/mcL	8.3	g/dL	5.8	g/dL	2.8	g/dL	139	mmol/L	3.5	mmol/L	100	mmol/L	8.5	mg/dL	93	mg/dL	0.6	mg/dL	NULL	NULL	30	Units/L	21	Units/L	72	mg/dL	3.07	mg/dL	NULL	NULL	NULL	NULL	NULL	NULL	NULL	NULL	NULL
155126	17.7	K/mcL	4.09	M/mcL	91	%	6	%	3	%	96	K/mcL	9	g/dL	5.4	g/dL	2.4	g/dL	139	mmol/L	4.5	mmol/L	107	mmol/L	8	mg/dL	182	mg/dL	1	mg/dL	NULL	NULL	20	Units/L	13	Units/L	65	mg/dL	2.15	mg/dL	NULL	NULL	113	mg/dL	NULL	NULL	NULL	NULL	NULL
155278	14.5	K/mcL	2.84	M/mcL	84	%	2	%	11	%	124	K/mcL	9.3	g/dL	NULL	NULL	2.5	g/dL	138	mmol/L	4	mmol/L	107	mmol/L	9.1	mg/dL	109	mg/dL	NULL	NULL	NULL	NULL	NULL	NULL	NULL	NULL	34	mg/dL	1.5	mg/dL	NULL	NULL	NULL	NULL	NULL	NULL	NULL	NULL	NULL
155317	29.7	K/mcL	3.53	M/mcL	87	%	5	%	8	%	298	K/mcL	9.6	g/dL	5.1	g/dL	1.4	g/dL	136	mmol/L	3.6	mmol/L	100	mmol/L	8.9	mg/dL	115	mg/dL	0.3	mg/dL	NULL	NULL	17	Units/L	33	Units/L	31	mg/dL	1.4	mg/dL	NULL	NULL	201	mg/dL	NULL	NULL	NULL	NULL	NULL
155352	22.2	K/mcL	6.22	M/mcL	89	%	8	%	3	%	160	K/mcL	14.2	g/dL	5.7	g/dL	2.9	g/dL	147	mmol/L	5.5	mmol/L	107	mmol/L	7.8	mg/dL	174	mg/dL	1.9	mg/dL	NULL	NULL	34	Units/L	32	Units/L	71	mg/dL	1.31	mg/dL	NULL	NULL	148	mg/dL	NULL	NULL	NULL	NULL	NULL
155532	NULL	NULL	NULL	NULL	NULL	NULL	NULL	NULL	NULL	NULL	NULL	NULL	NULL	NULL	NULL	NULL	NULL	NULL	141	mmol/L	3.7	mmol/L	106	mmol/L	8.9	mg/dL	140	mg/dL	NULL	NULL	NULL	NULL	NULL	NULL	NULL	NULL	25	mg/dL	1.78	mg/dL	NULL	NULL	113	mg/dL	268	mg/dL	60	mg/dL	185
155558	22.9	K/mcL	4.33	M/mcL	86	%	5	%	9	%	235	K/mcL	12.6	g/dL	6.1	g/dL	2.6	g/dL	132	mmol/L	3.8	mmol/L	99	mmol/L	8.8	mg/dL	312	mg/dL	0.6	mg/dL	NULL	NULL	29	Units/L	164	Units/L	28	mg/dL	1.67	mg/dL	NULL	NULL	137	mg/dL	NULL	NULL	NULL	NULL	NULL
155989	15.4	K/mcL	4.45	M/mcL	80	%	10	%	10	%	207	K/mcL	15	g/dL	NULL	NULL	NULL	NULL	139	mmol/L	4.8	mmol/L	104	mmol/L	8.5	mg/dL	140	mg/dL	NULL	NULL	NULL	NULL	NULL	NULL	NULL	NULL	24	mg/dL	1.34	mg/dL	NULL	NULL	96	mg/dL	233	mg/dL	57	mg/dL	157
156033	9.2	K/mcL	3.63	M/mcL	72	%	14	%	10	%	202	K/mcL	11	g/dL	6.9	g/dL	2.6	g/dL	142	mmol/L	3.7	mmol/L	107	mmol/L	8.2	mg/dL	128	mg/dL	1.3	mg/dL	NULL	NULL	58	Units/L	29	Units/L	29	mg/dL	1.48	mg/dL	NULL	NULL	146	mg/dL	116	mg/dL	28	mg/dL	59
156191	9.9	K/mcL	4.43	M/mcL	88	%	5	%	6	%	49	K/mcL	13.7	g/dL	5.6	g/dL	2.8	g/dL	141	mmol/L	4	mmol/L	108	mmol/L	7	mg/dL	162	mg/dL	2.2	mg/dL	NULL	NULL	1928	Units/L	1044	Units/L	88	mg/dL	2.98	mg/dL	NULL	NULL	NULL	NULL	NULL	NULL	NULL	NULL	NULL
156228	NULL	NULL	NULL	NULL	NULL	NULL	NULL	NULL	NULL	NULL	NULL	NULL	NULL	NULL	7	g/dL	3.6	g/dL	138	mmol/L	3.2	mmol/L	100	mmol/L	9.2	mg/dL	123	mg/dL	1.4	mg/dL	NULL	NULL	73	Units/L	32	Units/L	20	mg/dL	1.4	mg/dL	NULL	NULL	46	mg/dL	107	mg/dL	52	mg/dL	46
156251	8	K/mcL	3.43	M/mcL	70	%	25	%	4	%	150	K/mcL	11.7	g/dL	7.4	g/dL	3.8	g/dL	140	mmol/L	4.1	mmol/L	103	mmol/L	8.9	mg/dL	112	mg/dL	0.4	mg/dL	NULL	NULL	21	Units/L	30	Units/L	36	mg/dL	1.92	mg/dL	7.3	mg/dL	63	mg/dL	172	mg/dL	48	mg/dL	111
156259	8.1	K/mcL	3.14	M/mcL	76	%	12	%	10	%	231	K/mcL	9.6	g/dL	NULL	NULL	NULL	NULL	139	mmol/L	5	mmol/L	98	mmol/L	9.5	mg/dL	99	mg/dL	NULL	NULL	NULL	NULL	NULL	NULL	NULL	NULL	58	mg/dL	9.81	mg/dL	NULL	NULL	NULL	NULL	NULL	NULL	NULL	NULL	NULL
156331	10.5	K/mcL	3.58	M/mcL	92	%	5	%	3	%	136	K/mcL	11	g/dL	6.8	g/dL	2	g/dL	131	mmol/L	4.9	mmol/L	100	mmol/L	8.7	mg/dL	208	mg/dL	1.4	mg/dL	0.5	mg/dL	32	Units/L	26	Units/L	29	mg/dL	1.16	mg/dL	NULL	NULL	NULL	NULL	NULL	NULL	NULL	NULL	NULL
156462	5.2	K/mcL	3.11	M/mcL	42	%	51	%	7	%	57	K/mcL	9	g/dL	6.1	g/dL	2.2	g/dL	131	mmol/L	4.8	mmol/L	102	mmol/L	8.3	mg/dL	98	mg/dL	1.1	mg/dL	NULL	NULL	93	Units/L	57	Units/L	18	mg/dL	0.92	mg/dL	6.8	mg/dL	NULL	NULL	NULL	NULL	NULL	NULL	NULL
156500	7.3	K/mcL	2.92	M/mcL	70	%	19	%	7	%	302	K/mcL	8.8	g/dL	NULL	NULL	NULL	NULL	138	mmol/L	3.1	mmol/L	97	mmol/L	8.5	mg/dL	154	mg/dL	NULL	NULL	NULL	NULL	NULL	NULL	NULL	NULL	104	mg/dL	2.89	mg/dL	NULL	NULL	NULL	NULL	NULL	NULL	NULL	NULL	NULL
157002	33.2	K/mcL	3.02	M/mcL	95	%	2	%	3	%	87	K/mcL	9.2	g/dL	6.6	g/dL	2.9	g/dL	133	mmol/L	4.3	mmol/L	91	mmol/L	8.2	mg/dL	125	mg/dL	2.8	mg/dL	1.8	mg/dL	53	Units/L	84	Units/L	75	mg/dL	12.3	mg/dL	NULL	NULL	NULL	NULL	NULL	NULL	NULL	NULL	NULL
157092	15	K/mcL	4.11	M/mcL	85	%	4	%	10	%	90	K/mcL	12	g/dL	NULL	NULL	NULL	NULL	142	mmol/L	3.9	mmol/L	105	mmol/L	8.9	mg/dL	98	mg/dL	NULL	NULL	NULL	NULL	NULL	NULL	NULL	NULL	36	mg/dL	1.81	mg/dL	NULL	NULL	56	mg/dL	103	mg/dL	34	mg/dL	58
157260	10.1	K/mcL	4.37	M/mcL	63	%	16	%	17	%	316	K/mcL	12.5	g/dL	7.6	g/dL	3.1	g/dL	135	mmol/L	2.9	mmol/L	98	mmol/L	9.1	mg/dL	116	mg/dL	0.5	mg/dL	3.2	mg/dL	22	Units/L	23	Units/L	22	mg/dL	1.73	mg/dL	5.2	mg/dL	126	mg/dL	NULL	NULL	NULL	NULL	NULL
157266	6.2	K/mcL	2.61	M/mcL	61	%	25	%	11	%	177	K/mcL	8.3	g/dL	6.2	g/dL	2.5	g/dL	141	mmol/L	3.4	mmol/L	100	mmol/L	8.6	mg/dL	83	mg/dL	0.9	mg/dL	NULL	NULL	19	Units/L	16	Units/L	14	mg/dL	0.87	mg/dL	NULL	NULL	NULL	NULL	NULL	NULL	NULL	NULL	NULL
157371	6	K/mcL	4.51	M/mcL	85	%	10	%	5	%	143	K/mcL	13.5	g/dL	6.7	g/dL	2.6	g/dL	142	mmol/L	4.9	mmol/L	104	mmol/L	7.9	mg/dL	180	mg/dL	0.4	mg/dL	NULL	NULL	18	Units/L	22	Units/L	30	mg/dL	2.22	mg/dL	NULL	NULL	NULL	NULL	NULL	NULL	NULL	NULL	NULL
157444	8.9	K/mcL	3.95	M/mcL	76	%	12	%	10	%	286	K/mcL	11.1	g/dL	NULL	NULL	NULL	NULL	140	mmol/L	3.6	mmol/L	102	mmol/L	9	mg/dL	124	mg/dL	NULL	NULL	NULL	NULL	NULL	NULL	NULL	NULL	29	mg/dL	1.72	mg/dL	NULL	NULL	NULL	NULL	NULL	NULL	NULL	NULL	NULL
157626	3.3	K/mcL	2.85	M/mcL	63	%	13	%	15	%	236	K/mcL	8.6	g/dL	NULL	NULL	NULL	NULL	139	mmol/L	4.4	mmol/L	99	mmol/L	7.8	mg/dL	83	mg/dL	NULL	NULL	NULL	NULL	NULL	NULL	NULL	NULL	33	mg/dL	5.55	mg/dL	NULL	NULL	NULL	NULL	NULL	NULL	NULL	NULL	NULL
157634	3.6	K/mcL	2.74	M/mcL	62	%	31	%	6	%	99	K/mcL	7.9	g/dL	5.9	g/dL	2.9	g/dL	145	mmol/L	3.4	mmol/L	107	mmol/L	8.3	mg/dL	69	mg/dL	0.3	mg/dL	NULL	NULL	25	Units/L	23	Units/L	14	mg/dL	1.3	mg/dL	NULL	NULL	NULL	NULL	NULL	NULL	NULL	NULL	NULL
157644	4	K/mcL	3.18	M/mcL	80	%	5	%	8	%	139	K/mcL	9.8	g/dL	6.6	g/dL	3.3	g/dL	136	mmol/L	4.4	mmol/L	99	mmol/L	8.7	mg/dL	112	mg/dL	1.3	mg/dL	1	mg/dL	28	Units/L	26	Units/L	32	mg/dL	4.87	mg/dL	4.9	mg/dL	106	mg/dL	NULL	NULL	NULL	NULL	NULL
157730	17.1	K/mcL	3.75	M/mcL	83	%	12	%	5	%	186	K/mcL	10.8	g/dL	NULL	NULL	NULL	NULL	142	mmol/L	3.4	mmol/L	96	mmol/L	9.1	mg/dL	211	mg/dL	NULL	NULL	NULL	NULL	NULL	NULL	NULL	NULL	16	mg/dL	1	mg/dL	NULL	NULL	NULL	NULL	NULL	NULL	NULL	NULL	NULL
157859	6.8	K/mcL	2.94	M/mcL	75	%	12	%	11	%	179	K/mcL	8.2	g/dL	7.1	g/dL	3.2	g/dL	136	mmol/L	3.1	mmol/L	100	mmol/L	9.6	mg/dL	97	mg/dL	0.6	mg/dL	0.2	mg/dL	13	Units/L	21	Units/L	83	mg/dL	3.68	mg/dL	NULL	NULL	74	mg/dL	129	mg/dL	39	mg/dL	75
157891	4.1	K/mcL	3.52	M/mcL	67	%	24	%	9	%	103	K/mcL	10.9	g/dL	4.8	g/dL	2.7	g/dL	137	mmol/L	4	mmol/L	106	mmol/L	8.5	mg/dL	71	mg/dL	0.7	mg/dL	NULL	NULL	17	Units/L	19	Units/L	13	mg/dL	1.11	mg/dL	NULL	NULL	NULL	NULL	NULL	NULL	NULL	NULL	NULL
158209	10.5	K/mcL	4.87	M/mcL	72	%	12	%	12	%	86	K/mcL	15.5	g/dL	6.6	g/dL	3.5	g/dL	138	mmol/L	3.5	mmol/L	101	mmol/L	9.1	mg/dL	106	mg/dL	4.3	mg/dL	NULL	NULL	36	Units/L	24	Units/L	27	mg/dL	0.65	mg/dL	NULL	NULL	NULL	NULL	NULL	NULL	NULL	NULL	NULL
158280	16.4	K/mcL	3.54	M/mcL	79	%	13	%	8	%	332	K/mcL	10	g/dL	6.3	g/dL	3	g/dL	137	mmol/L	4.2	mmol/L	103	mmol/L	8.4	mg/dL	327	mg/dL	0.4	mg/dL	0.1	mg/dL	25	Units/L	124	Units/L	39	mg/dL	1.67	mg/dL	NULL	NULL	46	mg/dL	118	mg/dL	60	mg/dL	49
158293	5.7	K/mcL	3.01	M/mcL	79	%	10	%	11	%	152	K/mcL	9.9	g/dL	4.9	g/dL	2.7	g/dL	139	mmol/L	3.6	mmol/L	105	mmol/L	7.2	mg/dL	155	mg/dL	0.3	mg/dL	NULL	NULL	25	Units/L	27	Units/L	25	mg/dL	1.06	mg/dL	NULL	NULL	NULL	NULL	NULL	NULL	NULL	NULL	NULL
158458	4.8	K/mcL	3.78	M/mcL	64	%	20	%	14	%	137	K/mcL	10.7	g/dL	NULL	NULL	NULL	NULL	140	mmol/L	3.8	mmol/L	103	mmol/L	8.4	mg/dL	99	mg/dL	NULL	NULL	NULL	NULL	NULL	NULL	NULL	NULL	20	mg/dL	0.95	mg/dL	NULL	NULL	NULL	NULL	NULL	NULL	NULL	NULL	NULL
158563	14.4	K/mcL	3.42	M/mcL	86	%	6	%	7	%	109	K/mcL	11.1	g/dL	NULL	NULL	NULL	NULL	136	mmol/L	4.6	mmol/L	103	mmol/L	8	mg/dL	125	mg/dL	NULL	NULL	NULL	NULL	NULL	NULL	NULL	NULL	28	mg/dL	1.38	mg/dL	NULL	NULL	NULL	NULL	NULL	NULL	NULL	NULL	NULL
158935	21.9	K/mcL	3.19	M/mcL	94	%	3	%	3	%	198	K/mcL	9.3	g/dL	6.9	g/dL	2.1	g/dL	136	mmol/L	4.3	mmol/L	102	mmol/L	8.9	mg/dL	222	mg/dL	0.3	mg/dL	0.1	mg/dL	12	Units/L	23	Units/L	34	mg/dL	1.55	mg/dL	NULL	NULL	NULL	NULL	NULL	NULL	NULL	NULL	NULL
159045	13.8	K/mcL	3.7	M/mcL	84	%	8	%	8	%	167	K/mcL	9.4	g/dL	6	g/dL	2.9	g/dL	141	mmol/L	4.2	mmol/L	105	mmol/L	8.6	mg/dL	156	mg/dL	1.2	mg/dL	NULL	NULL	22	Units/L	24	Units/L	11	mg/dL	0.8	mg/dL	NULL	NULL	118	mg/dL	NULL	NULL	NULL	NULL	NULL
159086	10.2	K/mcL	4.39	M/mcL	90	%	7	%	3	%	101	K/mcL	13.5	g/dL	6.9	g/dL	3.4	g/dL	138	mmol/L	4.1	mmol/L	101	mmol/L	9.5	mg/dL	188	mg/dL	0.4	mg/dL	NULL	NULL	39	Units/L	15	Units/L	17	mg/dL	0.79	mg/dL	NULL	NULL	NULL	NULL	NULL	NULL	NULL	NULL	NULL
159971	4.6	K/mcL	4.22	M/mcL	81	%	9	%	8	%	99	K/mcL	11.8	g/dL	NULL	NULL	3.4	g/dL	145	mmol/L	3.7	mmol/L	107	mmol/L	9.2	mg/dL	139	mg/dL	NULL	NULL	NULL	NULL	NULL	NULL	NULL	NULL	98	mg/dL	3.23	mg/dL	NULL	NULL	NULL	NULL	NULL	NULL	NULL	NULL	NULL
160087	8.7	K/mcL	4.7	M/mcL	82	%	8	%	10	%	192	K/mcL	12.1	g/dL	NULL	NULL	NULL	NULL	140	mmol/L	3.6	mmol/L	101	mmol/L	8	mg/dL	181	mg/dL	NULL	NULL	NULL	NULL	NULL	NULL	NULL	NULL	39	mg/dL	1.42	mg/dL	NULL	NULL	NULL	NULL	NULL	NULL	NULL	NULL	NULL
160099	7.5	K/mcL	3.69	M/mcL	93	%	5	%	2	%	219	K/mcL	11.2	g/dL	NULL	NULL	NULL	NULL	137	mmol/L	4.9	mmol/L	101	mmol/L	8.6	mg/dL	139	mg/dL	NULL	NULL	NULL	NULL	NULL	NULL	NULL	NULL	15	mg/dL	0.66	mg/dL	NULL	NULL	NULL	NULL	NULL	NULL	NULL	NULL	NULL
160240	8.5	K/mcL	3.45	M/mcL	67	%	10	%	22	%	207	K/mcL	12	g/dL	5.5	g/dL	2.9	g/dL	115	mmol/L	4.5	mmol/L	83	mmol/L	8.3	mg/dL	133	mg/dL	1.3	mg/dL	NULL	NULL	80	Units/L	73	Units/L	9	mg/dL	0.5	mg/dL	NULL	NULL	NULL	NULL	NULL	NULL	NULL	NULL	NULL
160383	8.3	K/mcL	3.68	M/mcL	75	%	16	%	8	%	148	K/mcL	10.8	g/dL	NULL	NULL	NULL	NULL	139	mmol/L	4.8	mmol/L	100	mmol/L	9.4	mg/dL	101	mg/dL	NULL	NULL	NULL	NULL	NULL	NULL	NULL	NULL	51	mg/dL	11.28	mg/dL	NULL	NULL	NULL	NULL	NULL	NULL	NULL	NULL	NULL
161127	8.1	K/mcL	4.64	M/mcL	62	%	25	%	11	%	252	K/mcL	14.8	g/dL	NULL	NULL	3.3	g/dL	140	mmol/L	3.5	mmol/L	102	mmol/L	9	mg/dL	170	mg/dL	NULL	NULL	NULL	NULL	NULL	NULL	NULL	NULL	8	mg/dL	0.95	mg/dL	NULL	NULL	NULL	NULL	NULL	NULL	NULL	NULL	NULL
161176	12	K/mcL	4.86	M/mcL	70	%	20	%	9	%	228	K/mcL	13.5	g/dL	6.4	g/dL	3.1	g/dL	141	mmol/L	4	mmol/L	106	mmol/L	8.4	mg/dL	88	mg/dL	1.8	mg/dL	NULL	NULL	18	Units/L	15	Units/L	17	mg/dL	1.86	mg/dL	NULL	NULL	212	mg/dL	195	mg/dL	29	mg/dL	124
161177	12.3	K/mcL	4.25	M/mcL	77	%	9	%	13	%	208	K/mcL	11.4	g/dL	NULL	NULL	NULL	NULL	137	mmol/L	3.9	mmol/L	101	mmol/L	9.1	mg/dL	114	mg/dL	NULL	NULL	NULL	NULL	NULL	NULL	NULL	NULL	22	mg/dL	1.45	mg/dL	NULL	NULL	71	mg/dL	89	mg/dL	36	mg/dL	39
161230	6.4	K/mcL	4.97	M/mcL	67	%	16	%	13	%	163	K/mcL	12.6	g/dL	NULL	NULL	NULL	NULL	138	mmol/L	4.2	mmol/L	101	mmol/L	8.7	mg/dL	80	mg/dL	NULL	NULL	NULL	NULL	NULL	NULL	NULL	NULL	42	mg/dL	2.78	mg/dL	NULL	NULL	NULL	NULL	NULL	NULL	NULL	NULL	NULL
161398	8.1	K/mcL	3.33	M/mcL	78	%	10	%	11	%	207	K/mcL	10.1	g/dL	NULL	NULL	NULL	NULL	132	mmol/L	3.5	mmol/L	96	mmol/L	8.5	mg/dL	158	mg/dL	NULL	NULL	NULL	NULL	NULL	NULL	NULL	NULL	53	mg/dL	2.16	mg/dL	NULL	NULL	NULL	NULL	NULL	NULL	NULL	NULL	NULL
161726	5.6	K/mcL	3.82	M/mcL	59	%	23	%	14	%	220	K/mcL	10.3	g/dL	6.5	g/dL	2.6	g/dL	133	mmol/L	4.4	mmol/L	97	mmol/L	8.7	mg/dL	88	mg/dL	0.7	mg/dL	NULL	NULL	15	Units/L	18	Units/L	11	mg/dL	1.49	mg/dL	NULL	NULL	62	mg/dL	90	mg/dL	30	mg/dL	48
161900	21	K/mcL	4.42	M/mcL	81	%	14	%	5	%	255	K/mcL	13.3	g/dL	6	g/dL	3.3	g/dL	141	mmol/L	4.1	mmol/L	106	mmol/L	8.4	mg/dL	125	mg/dL	0.3	mg/dL	0.1	mg/dL	40	Units/L	39	Units/L	22	mg/dL	1.28	mg/dL	NULL	NULL	157	mg/dL	NULL	NULL	NULL	NULL	NULL
161980	6.9	K/mcL	3.29	M/mcL	67	%	22	%	10	%	118	K/mcL	9.8	g/dL	4.7	g/dL	2	g/dL	143	mmol/L	3.8	mmol/L	107	mmol/L	7.7	mg/dL	77	mg/dL	0.9	mg/dL	NULL	NULL	35	Units/L	28	Units/L	19	mg/dL	1.27	mg/dL	NULL	NULL	78	mg/dL	116	mg/dL	53	mg/dL	47
162156	6.4	K/mcL	4.34	M/mcL	90	%	9	%	1	%	218	K/mcL	13.1	g/dL	NULL	NULL	NULL	NULL	138	mmol/L	4.5	mmol/L	104	mmol/L	9.1	mg/dL	154	mg/dL	NULL	NULL	NULL	NULL	NULL	NULL	NULL	NULL	20	mg/dL	1.01	mg/dL	NULL	NULL	NULL	NULL	NULL	NULL	NULL	NULL	NULL
162197	10.3	K/mcL	3.99	M/mcL	82	%	11	%	6	%	180	K/mcL	12.2	g/dL	6	g/dL	3.3	g/dL	140	mmol/L	3.4	mmol/L	104	mmol/L	8.2	mg/dL	137	mg/dL	1.2	mg/dL	NULL	NULL	32	Units/L	12	Units/L	19	mg/dL	1.11	mg/dL	NULL	NULL	NULL	NULL	NULL	NULL	NULL	NULL	NULL
162236	14.8	K/mcL	3.79	M/mcL	52	%	43	%	5	%	340	K/mcL	10	g/dL	6.4	g/dL	2.4	g/dL	143	mmol/L	3.8	mmol/L	95	mmol/L	9.6	mg/dL	214	mg/dL	0.3	mg/dL	NULL	NULL	23	Units/L	17	Units/L	17	mg/dL	0.74	mg/dL	NULL	NULL	NULL	NULL	NULL	NULL	NULL	NULL	NULL
162352	12	K/mcL	4.54	M/mcL	78	%	3	%	12	%	223	K/mcL	13.6	g/dL	7.1	g/dL	2.4	g/dL	139	mmol/L	4.7	mmol/L	102	mmol/L	9.4	mg/dL	95	mg/dL	0.8	mg/dL	NULL	NULL	126	Units/L	240	Units/L	60	mg/dL	2.1	mg/dL	NULL	NULL	NULL	NULL	NULL	NULL	NULL	NULL	NULL
162499	5.5	K/mcL	5.44	M/mcL	91	%	7	%	2	%	103	K/mcL	15.7	g/dL	6.4	g/dL	2.7	g/dL	139	mmol/L	3.9	mmol/L	101	mmol/L	9.8	mg/dL	222	mg/dL	0.9	mg/dL	0.3	mg/dL	NULL	Units/L	16	Units/L	12	mg/dL	0.7	mg/dL	NULL	NULL	NULL	NULL	NULL	NULL	NULL	NULL	NULL
162502	12.2	K/mcL	3.66	M/mcL	85	%	7	%	8	%	163	K/mcL	12.2	g/dL	NULL	NULL	NULL	NULL	140	mmol/L	4.2	mmol/L	104	mmol/L	8.7	mg/dL	116	mg/dL	NULL	NULL	NULL	NULL	NULL	NULL	NULL	NULL	43	mg/dL	1.71	mg/dL	NULL	NULL	NULL	NULL	NULL	NULL	NULL	NULL	NULL
162690	7	K/mcL	4.02	M/mcL	67	%	2	%	8	%	156	K/mcL	12.5	g/dL	5.4	g/dL	2.3	g/dL	125	mmol/L	5	mmol/L	91	mmol/L	8.4	mg/dL	108	mg/dL	15.3	mg/dL	11.8	mg/dL	52	Units/L	192	Units/L	36	mg/dL	2.92	mg/dL	NULL	NULL	NULL	NULL	NULL	NULL	NULL	NULL	NULL
162702	17	K/mcL	3.92	M/mcL	89	%	9	%	2	%	192	K/mcL	11.2	g/dL	NULL	NULL	NULL	NULL	138	mmol/L	5.2	mmol/L	98	mmol/L	8.9	mg/dL	109	mg/dL	NULL	NULL	NULL	NULL	NULL	NULL	NULL	NULL	25	mg/dL	1.2	mg/dL	NULL	NULL	NULL	NULL	NULL	NULL	NULL	NULL	NULL
162791	7.2	K/mcL	3.54	M/mcL	75	%	12	%	12	%	182	K/mcL	8.8	g/dL	NULL	NULL	NULL	NULL	136	mmol/L	3.4	mmol/L	97	mmol/L	8	mg/dL	87	mg/dL	NULL	NULL	NULL	NULL	NULL	NULL	NULL	NULL	18	mg/dL	0.99	mg/dL	NULL	NULL	NULL	NULL	NULL	NULL	NULL	NULL	NULL
163084	9.4	K/mcL	3.36	M/mcL	73	%	22	%	5	%	164	K/mcL	12.1	g/dL	6.4	g/dL	2.2	g/dL	149	mmol/L	3.6	mmol/L	121	mmol/L	7.6	mg/dL	193	mg/dL	0.3	mg/dL	NULL	NULL	29	Units/L	14	Units/L	19	mg/dL	1.08	mg/dL	NULL	NULL	182	mg/dL	NULL	NULL	NULL	NULL	NULL
163124	6.4	K/mcL	4.3	M/mcL	85	%	9	%	6	%	148	K/mcL	11	g/dL	NULL	NULL	NULL	NULL	142	mmol/L	3.1	mmol/L	104	mmol/L	8.9	mg/dL	212	mg/dL	NULL	NULL	NULL	NULL	NULL	NULL	NULL	NULL	7	mg/dL	0.97	mg/dL	NULL	NULL	NULL	NULL	NULL	NULL	NULL	NULL	NULL
163126	13.6	K/mcL	4.6	M/mcL	79	%	11	%	10	%	176	K/mcL	14.6	g/dL	6	g/dL	3.4	g/dL	125	mmol/L	4.5	mmol/L	94	mmol/L	8.2	mg/dL	102	mg/dL	0.8	mg/dL	NULL	NULL	19	Units/L	47	Units/L	32	mg/dL	1.72	mg/dL	NULL	NULL	139	mg/dL	142	mg/dL	38	mg/dL	76
163242	8.8	K/mcL	4.29	M/mcL	79	%	11	%	9	%	97	K/mcL	10.3	g/dL	7.2	g/dL	3.3	g/dL	142	mmol/L	4.6	mmol/L	102	mmol/L	8.8	mg/dL	105	mg/dL	1	mg/dL	NULL	NULL	40	Units/L	42	Units/L	24	mg/dL	0.81	mg/dL	NULL	NULL	NULL	NULL	NULL	NULL	NULL	NULL	NULL
163357	7.7	K/mcL	4.19	M/mcL	59	%	26	%	12	%	197	K/mcL	12.4	g/dL	NULL	NULL	NULL	NULL	144	mmol/L	3.6	mmol/L	107	mmol/L	8.5	mg/dL	101	mg/dL	NULL	NULL	NULL	NULL	NULL	NULL	NULL	NULL	23	mg/dL	0.93	mg/dL	NULL	NULL	NULL	NULL	NULL	NULL	NULL	NULL	NULL
163398	19.6	K/mcL	4.17	M/mcL	93	%	3	%	4	%	191	K/mcL	11.3	g/dL	6.2	g/dL	2.4	g/dL	141	mmol/L	4.1	mmol/L	107	mmol/L	8.2	mg/dL	129	mg/dL	0.3	mg/dL	NULL	NULL	13	Units/L	37	Units/L	58	mg/dL	1.4	mg/dL	NULL	NULL	NULL	NULL	NULL	NULL	NULL	NULL	NULL
163450	15.6	K/mcL	5.12	M/mcL	85	%	9	%	6	%	304	K/mcL	13.1	g/dL	NULL	NULL	NULL	NULL	141	mmol/L	4.3	mmol/L	103	mmol/L	8.8	mg/dL	131	mg/dL	NULL	NULL	NULL	NULL	NULL	NULL	NULL	NULL	20	mg/dL	1.83	mg/dL	NULL	NULL	87	mg/dL	139	mg/dL	42	mg/dL	80
163501	15.6	K/mcL	3.38	M/mcL	86	%	4	%	9	%	129	K/mcL	9.9	g/dL	6.6	g/dL	3.7	g/dL	142	mmol/L	4.5	mmol/L	107	mmol/L	8.4	mg/dL	133	mg/dL	1.4	mg/dL	NULL	NULL	18	Units/L	51	Units/L	16	mg/dL	1.42	mg/dL	NULL	NULL	NULL	NULL	NULL	NULL	NULL	NULL	NULL
163541	7.8	K/mcL	4.34	M/mcL	90	%	5	%	5	%	154	K/mcL	12.9	g/dL	NULL	NULL	NULL	NULL	140	mmol/L	4.5	mmol/L	103	mmol/L	8.4	mg/dL	145	mg/dL	NULL	NULL	NULL	NULL	NULL	NULL	NULL	NULL	33	mg/dL	2.2	mg/dL	NULL	NULL	190	mg/dL	199	mg/dL	44	mg/dL	117
163680	14.1	K/mcL	2.71	M/mcL	86	%	6	%	8	%	198	K/mcL	8.6	g/dL	7.5	g/dL	3.1	g/dL	132	mmol/L	4.7	mmol/L	97	mmol/L	8.1	mg/dL	220	mg/dL	1.1	mg/dL	NULL	NULL	20	Units/L	25	Units/L	51	mg/dL	3.9	mg/dL	NULL	NULL	NULL	NULL	NULL	NULL	NULL	NULL	NULL
163796	19.3	K/mcL	3.63	M/mcL	87	%	3	%	5	%	276	K/mcL	10.8	g/dL	5.7	g/dL	1.4	g/dL	131	mmol/L	3.6	mmol/L	90	mmol/L	7.4	mg/dL	135	mg/dL	0.5	mg/dL	NULL	NULL	46	Units/L	40	Units/L	87	mg/dL	6.69	mg/dL	NULL	NULL	NULL	NULL	NULL	NULL	NULL	NULL	NULL
163891	10.3	K/mcL	4.1	M/mcL	59	%	28	%	9	%	267	K/mcL	12.3	g/dL	NULL	NULL	NULL	NULL	141	mmol/L	3.2	mmol/L	102	mmol/L	8.5	mg/dL	77	mg/dL	NULL	NULL	NULL	NULL	NULL	NULL	NULL	NULL	10	mg/dL	0.66	mg/dL	NULL	NULL	NULL	NULL	NULL	NULL	NULL	NULL	NULL
163974	9.1	K/mcL	2.83	M/mcL	80	%	10	%	9	%	348	K/mcL	9	g/dL	6.3	g/dL	2.1	g/dL	143	mmol/L	4.7	mmol/L	106	mmol/L	9.4	mg/dL	77	mg/dL	0.3	mg/dL	NULL	NULL	57	Units/L	21	Units/L	83	mg/dL	1.5	mg/dL	NULL	NULL	NULL	NULL	NULL	NULL	NULL	NULL	NULL
164478	7.9	K/mcL	3.35	M/mcL	82	%	12	%	6	%	191	K/mcL	8.5	g/dL	6.2	g/dL	2.1	g/dL	139	mmol/L	5.6	mmol/L	106	mmol/L	8.3	mg/dL	66	mg/dL	0.5	mg/dL	NULL	NULL	25	Units/L	14	Units/L	47	mg/dL	5.13	mg/dL	4.9	mg/dL	NULL	NULL	NULL	NULL	NULL	NULL	NULL
164488	15.2	K/mcL	4.46	M/mcL	79	%	16	%	5	%	135	K/mcL	13.4	g/dL	NULL	NULL	NULL	NULL	140	mmol/L	3.6	mmol/L	106	mmol/L	8.1	mg/dL	75	mg/dL	NULL	NULL	NULL	NULL	NULL	NULL	NULL	NULL	9	mg/dL	0.7	mg/dL	NULL	NULL	NULL	NULL	NULL	NULL	NULL	NULL	NULL
164526	6.2	K/mcL	3.89	M/mcL	84	%	9	%	7	%	99	K/mcL	11.6	g/dL	6.5	g/dL	3	g/dL	130	mmol/L	5.1	mmol/L	94	mmol/L	9.2	mg/dL	110	mg/dL	0.9	mg/dL	0.4	mg/dL	367	Units/L	285	Units/L	110	mg/dL	5.67	mg/dL	NULL	NULL	NULL	NULL	NULL	NULL	NULL	NULL	NULL
164638	8.8	K/mcL	3.75	M/mcL	56	%	26	%	12	%	146	K/mcL	11.2	g/dL	5.9	g/dL	2.7	g/dL	137	mmol/L	3.8	mmol/L	103	mmol/L	8.7	mg/dL	159	mg/dL	0.7	mg/dL	NULL	NULL	10	Units/L	11	Units/L	26	mg/dL	0.98	mg/dL	NULL	NULL	92	mg/dL	110	mg/dL	31	mg/dL	61
165026	14.6	K/mcL	4.33	M/mcL	90	%	4	%	6	%	201	K/mcL	12.8	g/dL	7.7	g/dL	3.4	g/dL	139	mmol/L	3.5	mmol/L	96	mmol/L	9.6	mg/dL	232	mg/dL	0.8	mg/dL	NULL	NULL	51	Units/L	50	Units/L	49	mg/dL	1.73	mg/dL	10.6	mg/dL	107	mg/dL	173	mg/dL	34	mg/dL	118
165265	18.6	K/mcL	7.12	M/mcL	85	%	7	%	7	%	470	K/mcL	16	g/dL	6.3	g/dL	2.6	g/dL	136	mmol/L	4.7	mmol/L	100	mmol/L	9.1	mg/dL	102	mg/dL	3.3	mg/dL	NULL	NULL	44	Units/L	52	Units/L	64	mg/dL	2.61	mg/dL	NULL	NULL	NULL	NULL	NULL	NULL	NULL	NULL	NULL
165548	8.8	K/mcL	4.24	M/mcL	91	%	5	%	4	%	182	K/mcL	12.5	g/dL	5.8	g/dL	2.7	g/dL	139	mmol/L	4.3	mmol/L	98	mmol/L	8.7	mg/dL	176	mg/dL	0.6	mg/dL	0.3	mg/dL	352	Units/L	170	Units/L	29	mg/dL	1.79	mg/dL	NULL	NULL	166	mg/dL	NULL	NULL	NULL	NULL	NULL
166045	6.2	K/mcL	3.12	M/mcL	69	%	11	%	18	%	177	K/mcL	8.9	g/dL	7.2	g/dL	2.1	g/dL	140	mmol/L	3.4	mmol/L	102	mmol/L	8.2	mg/dL	79	mg/dL	0.5	mg/dL	NULL	NULL	18	Units/L	22	Units/L	38	mg/dL	1.64	mg/dL	NULL	NULL	47	mg/dL	63	mg/dL	23	mg/dL	31
166073	10.5	K/mcL	6.62	M/mcL	83	%	10	%	7	%	364	K/mcL	14.3	g/dL	6.9	g/dL	3.1	g/dL	140	mmol/L	4.7	mmol/L	103	mmol/L	8.8	mg/dL	151	mg/dL	0.7	mg/dL	NULL	NULL	14	Units/L	17	Units/L	37	mg/dL	1.18	mg/dL	NULL	NULL	NULL	NULL	NULL	NULL	NULL	NULL	NULL
166087	24.5	K/mcL	2.9	M/mcL	71	%	9	%	1	%	131	K/mcL	11.9	g/dL	4.8	g/dL	1.4	g/dL	136	mmol/L	1.1	mmol/L	88	mmol/L	7.9	mg/dL	109	mg/dL	1.9	mg/dL	NULL	NULL	61	Units/L	117	Units/L	8	mg/dL	1.08	mg/dL	NULL	NULL	38	mg/dL	NULL	NULL	NULL	NULL	NULL
166177	17.9	K/mcL	3.31	M/mcL	69	%	7	%	9	%	336	K/mcL	9.9	g/dL	5.4	g/dL	1.6	g/dL	143	mmol/L	4.5	mmol/L	113	mmol/L	7.5	mg/dL	142	mg/dL	0.5	mg/dL	NULL	NULL	20	Units/L	30	Units/L	22	mg/dL	2.06	mg/dL	NULL	NULL	87	mg/dL	62	mg/dL	NULL	mg/dL	NULL
166376	6	K/mcL	3.9	M/mcL	88	%	6	%	6	%	262	K/mcL	11.1	g/dL	NULL	NULL	NULL	NULL	138	mmol/L	3.6	mmol/L	101	mmol/L	8.5	mg/dL	138	mg/dL	NULL	NULL	NULL	NULL	NULL	NULL	NULL	NULL	44	mg/dL	1.61	mg/dL	NULL	NULL	119	mg/dL	182	mg/dL	66	mg/dL	92
166727	7.8	K/mcL	5.3	M/mcL	82	%	11	%	6	%	117	K/mcL	14.4	g/dL	6.7	g/dL	3.4	g/dL	142	mmol/L	3.7	mmol/L	105	mmol/L	9.2	mg/dL	111	mg/dL	2.9	mg/dL	NULL	NULL	13	Units/L	16	Units/L	14	mg/dL	1.23	mg/dL	10.8	mg/dL	NULL	NULL	NULL	NULL	NULL	NULL	NULL
166729	7.4	K/mcL	3.18	M/mcL	82	%	9	%	7	%	135	K/mcL	9.8	g/dL	NULL	NULL	NULL	NULL	136	mmol/L	4	mmol/L	106	mmol/L	8.5	mg/dL	215	mg/dL	NULL	NULL	NULL	NULL	NULL	NULL	NULL	NULL	32	mg/dL	1.43	mg/dL	NULL	NULL	NULL	NULL	NULL	NULL	NULL	NULL	NULL
166780	22.6	K/mcL	2.91	M/mcL	89	%	5	%	6	%	287	K/mcL	8.3	g/dL	5.4	g/dL	1.7	g/dL	136	mmol/L	2.9	mmol/L	101	mmol/L	8	mg/dL	83	mg/dL	0.4	mg/dL	NULL	NULL	8	Units/L	19	Units/L	6	mg/dL	0.87	mg/dL	NULL	NULL	75	mg/dL	NULL	NULL	NULL	NULL	NULL
166897	8.9	K/mcL	3.51	M/mcL	92	%	5	%	3	%	203	K/mcL	10.9	g/dL	5.7	g/dL	2.8	g/dL	137	mmol/L	4.2	mmol/L	104	mmol/L	8	mg/dL	196	mg/dL	0.5	mg/dL	NULL	NULL	52	Units/L	45	Units/L	23	mg/dL	1.24	mg/dL	NULL	NULL	NULL	NULL	NULL	NULL	NULL	NULL	NULL
166985	8.5	K/mcL	3.63	M/mcL	90	%	7	%	3	%	252	K/mcL	10.5	g/dL	6.5	g/dL	2.9	g/dL	138	mmol/L	4.4	mmol/L	101	mmol/L	8.4	mg/dL	292	mg/dL	0.4	mg/dL	NULL	NULL	34	Units/L	16	Units/L	26	mg/dL	2.62	mg/dL	NULL	NULL	NULL	NULL	NULL	NULL	NULL	NULL	NULL
167050	13.7	K/mcL	3.68	M/mcL	90	%	6	%	4	%	137	K/mcL	10.7	g/dL	5.4	g/dL	2.3	g/dL	140	mmol/L	4.3	mmol/L	105	mmol/L	9.1	mg/dL	199	mg/dL	0.4	mg/dL	NULL	NULL	15	Units/L	19	Units/L	21	mg/dL	0.9	mg/dL	NULL	NULL	NULL	NULL	NULL	NULL	NULL	NULL	NULL
167150	7.2	K/mcL	4.14	M/mcL	NULL	NULL	NULL	NULL	NULL	NULL	173	K/mcL	12.6	g/dL	NULL	NULL	NULL	NULL	136	mmol/L	3.5	mmol/L	101	mmol/L	8.4	mg/dL	79	mg/dL	NULL	NULL	NULL	NULL	NULL	NULL	NULL	NULL	50	mg/dL	0.92	mg/dL	NULL	NULL	NULL	NULL	NULL	NULL	NULL	NULL	NULL
167179	6.8	K/mcL	3.01	M/mcL	85	%	11	%	3	%	53	K/mcL	8.6	g/dL	NULL	NULL	NULL	NULL	137	mmol/L	3.9	mmol/L	99	mmol/L	8.7	mg/dL	116	mg/dL	NULL	NULL	NULL	NULL	NULL	NULL	NULL	NULL	19	mg/dL	4.65	mg/dL	NULL	NULL	NULL	NULL	NULL	NULL	NULL	NULL	NULL
167351	10.8	K/mcL	3.94	M/mcL	85	%	6	%	9	%	328	K/mcL	11.5	g/dL	6.9	g/dL	2.8	g/dL	144	mmol/L	3.7	mmol/L	107	mmol/L	9.5	mg/dL	106	mg/dL	0.8	mg/dL	NULL	NULL	16	Units/L	23	Units/L	29	mg/dL	1.9	mg/dL	NULL	NULL	NULL	NULL	NULL	NULL	NULL	NULL	NULL
167518	8.9	K/mcL	3.61	M/mcL	51	%	42	%	6	%	136	K/mcL	9.4	g/dL	5.2	g/dL	2.2	g/dL	142	mmol/L	3.8	mmol/L	111	mmol/L	8.5	mg/dL	141	mg/dL	0.6	mg/dL	NULL	NULL	14	Units/L	57	Units/L	14	mg/dL	1.1	mg/dL	NULL	NULL	NULL	NULL	NULL	NULL	NULL	NULL	NULL
167617	5.9	K/mcL	3.56	M/mcL	64	%	16	%	16	%	163	K/mcL	11.6	g/dL	NULL	NULL	NULL	NULL	134	mmol/L	4.7	mmol/L	96	mmol/L	8.2	mg/dL	182	mg/dL	NULL	NULL	NULL	NULL	NULL	NULL	NULL	NULL	29	mg/dL	4.92	mg/dL	NULL	NULL	NULL	NULL	NULL	NULL	NULL	NULL	NULL
167680	14.9	K/mcL	2.52	M/mcL	78	%	13	%	9	%	39	K/mcL	8.2	g/dL	5.6	g/dL	3.1	g/dL	143	mmol/L	4.7	mmol/L	110	mmol/L	10.2	mg/dL	153	mg/dL	1.7	mg/dL	NULL	NULL	1412	Units/L	2872	Units/L	36	mg/dL	1.46	mg/dL	NULL	NULL	100	mg/dL	109	mg/dL	41	mg/dL	48
167745	15.7	K/mcL	3.57	M/mcL	87	%	1	%	2	%	351	K/mcL	9.9	g/dL	6.7	g/dL	2.5	g/dL	130	mmol/L	4.5	mmol/L	97	mmol/L	8	mg/dL	73	mg/dL	0.8	mg/dL	0.3	mg/dL	15	Units/L	34	Units/L	26	mg/dL	1.05	mg/dL	NULL	NULL	NULL	NULL	NULL	NULL	NULL	NULL	NULL
167766	12.9	K/mcL	2.84	M/mcL	NULL	NULL	NULL	NULL	NULL	NULL	227	K/mcL	9.3	g/dL	NULL	NULL	NULL	NULL	132	mmol/L	3.8	mmol/L	96	mmol/L	8.1	mg/dL	230	mg/dL	NULL	NULL	NULL	NULL	NULL	NULL	NULL	NULL	86	mg/dL	2.76	mg/dL	NULL	NULL	NULL	NULL	NULL	NULL	NULL	NULL	NULL
168017	8.8	K/mcL	3.83	M/mcL	72	%	21	%	7	%	276	K/mcL	10.7	g/dL	6.2	g/dL	3.1	g/dL	131	mmol/L	3.5	mmol/L	98	mmol/L	8.3	mg/dL	117	mg/dL	1.9	mg/dL	NULL	NULL	30	Units/L	33	Units/L	46	mg/dL	1.57	mg/dL	NULL	NULL	NULL	NULL	NULL	NULL	NULL	NULL	NULL
168132	11.7	K/mcL	4.75	M/mcL	87	%	7	%	6	%	244	K/mcL	14.1	g/dL	7.2	g/dL	3.3	g/dL	136	mmol/L	5.3	mmol/L	102	mmol/L	10.1	mg/dL	119	mg/dL	0.7	mg/dL	NULL	NULL	88	Units/L	53	Units/L	42	mg/dL	1.59	mg/dL	NULL	NULL	117	mg/dL	109	mg/dL	34	mg/dL	52
168176	5.9	K/mcL	3.19	M/mcL	76	%	19	%	5	%	169	K/mcL	9.8	g/dL	5.5	g/dL	2.6	g/dL	138	mmol/L	3.7	mmol/L	107	mmol/L	7.6	mg/dL	133	mg/dL	0.4	mg/dL	NULL	NULL	153	Units/L	215	Units/L	32	mg/dL	1.9	mg/dL	NULL	NULL	NULL	NULL	NULL	NULL	NULL	NULL	NULL
168178	8.8	K/mcL	3.19	M/mcL	78	%	9	%	12	%	261	K/mcL	9.6	g/dL	6	g/dL	2.5	g/dL	143	mmol/L	4.1	mmol/L	103	mmol/L	11.2	mg/dL	90	mg/dL	0.3	mg/dL	NULL	NULL	17	Units/L	12	Units/L	21	mg/dL	1.16	mg/dL	NULL	NULL	NULL	NULL	NULL	NULL	NULL	NULL	NULL
168430	6.2	K/mcL	3.34	M/mcL	72	%	14	%	10	%	210	K/mcL	10.5	g/dL	NULL	NULL	NULL	NULL	139	mmol/L	3.8	mmol/L	100	mmol/L	8.4	mg/dL	176	mg/dL	NULL	NULL	NULL	NULL	NULL	NULL	NULL	NULL	43	mg/dL	2.2	mg/dL	NULL	NULL	NULL	NULL	NULL	NULL	NULL	NULL	NULL
168488	18.2	K/mcL	3.14	M/mcL	95	%	3	%	2	%	160	K/mcL	9.2	g/dL	6.8	g/dL	2.6	g/dL	141	mmol/L	4.7	mmol/L	105	mmol/L	8.6	mg/dL	159	mg/dL	1.1	mg/dL	0.5	mg/dL	54	Units/L	57	Units/L	97	mg/dL	3.98	mg/dL	NULL	NULL	NULL	NULL	NULL	NULL	NULL	NULL	NULL
168526	9.4	K/mcL	3.27	M/mcL	72	%	20	%	5	%	244	K/mcL	10.2	g/dL	NULL	NULL	NULL	NULL	143	mmol/L	4.1	mmol/L	102	mmol/L	8.5	mg/dL	248	mg/dL	NULL	NULL	NULL	NULL	NULL	NULL	NULL	NULL	32	mg/dL	3.43	mg/dL	NULL	NULL	NULL	NULL	NULL	NULL	NULL	NULL	NULL
168626	7.4	K/mcL	3.72	M/mcL	76	%	11	%	10	%	151	K/mcL	9.9	g/dL	6.5	g/dL	2.6	g/dL	140	mmol/L	3.9	mmol/L	102	mmol/L	8.4	mg/dL	108	mg/dL	1.2	mg/dL	NULL	NULL	29	Units/L	42	Units/L	33	mg/dL	1.58	mg/dL	NULL	NULL	NULL	NULL	NULL	NULL	NULL	NULL	NULL
168851	7.6	K/mcL	3	M/mcL	64	%	24	%	12	%	93	K/mcL	9.1	g/dL	NULL	NULL	NULL	NULL	127	mmol/L	4.5	mmol/L	85	mmol/L	7.6	mg/dL	425	mg/dL	NULL	NULL	NULL	NULL	NULL	NULL	NULL	NULL	58	mg/dL	8.43	mg/dL	NULL	NULL	NULL	NULL	NULL	NULL	NULL	NULL	NULL
169158	9.6	K/mcL	4.1	M/mcL	NULL	NULL	NULL	NULL	NULL	NULL	454	K/mcL	8.9	g/dL	6	g/dL	3	g/dL	143	mmol/L	3.1	mmol/L	108	mmol/L	8.3	mg/dL	105	mg/dL	0.5	mg/dL	NULL	NULL	35	Units/L	27	Units/L	29	mg/dL	2.4	mg/dL	NULL	NULL	NULL	NULL	NULL	NULL	NULL	NULL	NULL
169232	8.7	K/mcL	4.92	M/mcL	83	%	11	%	5	%	258	K/mcL	14.1	g/dL	6.8	g/dL	1.7	g/dL	142	mmol/L	3.9	mmol/L	104	mmol/L	8.5	mg/dL	159	mg/dL	0.2	mg/dL	0.1	mg/dL	11	Units/L	12	Units/L	28	mg/dL	1.23	mg/dL	NULL	NULL	NULL	NULL	NULL	NULL	NULL	NULL	NULL
169395	12.1	K/mcL	2.84	M/mcL	81	%	4	%	14	%	235	K/mcL	8.2	g/dL	5.2	g/dL	2	g/dL	132	mmol/L	4.4	mmol/L	94	mmol/L	8.5	mg/dL	123	mg/dL	0.4	mg/dL	NULL	NULL	33	Units/L	34	Units/L	22	mg/dL	1.64	mg/dL	NULL	NULL	NULL	NULL	NULL	NULL	NULL	NULL	NULL
169430	10.5	K/mcL	3.12	M/mcL	93	%	1	%	2	%	299	K/mcL	8	g/dL	6.4	g/dL	2.1	g/dL	140	mmol/L	3.1	mmol/L	99	mmol/L	9	mg/dL	158	mg/dL	0.5	mg/dL	NULL	NULL	17	Units/L	23	Units/L	34	mg/dL	1.63	mg/dL	9.5	mg/dL	106	mg/dL	122	mg/dL	47	mg/dL	54
169534	11.5	K/mcL	2.8	M/mcL	83	%	6	%	6	%	134	K/mcL	8.6	g/dL	NULL	NULL	NULL	NULL	140	mmol/L	2.7	mmol/L	100	mmol/L	8.5	mg/dL	151	mg/dL	NULL	NULL	NULL	NULL	NULL	NULL	NULL	NULL	79	mg/dL	2.95	mg/dL	NULL	NULL	NULL	NULL	NULL	NULL	NULL	NULL	NULL
169543	15.5	K/mcL	3.19	M/mcL	75	%	13	%	10	%	1379	K/mcL	11.3	g/dL	NULL	NULL	NULL	NULL	139	mmol/L	3.5	mmol/L	100	mmol/L	8.4	mg/dL	99	mg/dL	NULL	NULL	NULL	NULL	NULL	NULL	NULL	NULL	18	mg/dL	1.36	mg/dL	NULL	NULL	NULL	NULL	NULL	NULL	NULL	NULL	NULL
169554	9.1	K/mcL	4.94	M/mcL	91	%	3	%	5	%	70	K/mcL	15.1	g/dL	6	g/dL	2.8	g/dL	132	mmol/L	4.1	mmol/L	97	mmol/L	8.3	mg/dL	126	mg/dL	2	mg/dL	1.2	mg/dL	401	Units/L	255	Units/L	68	mg/dL	1.15	mg/dL	NULL	NULL	162	mg/dL	128	mg/dL	NULL	mg/dL	95
169645	NULL	NULL	NULL	NULL	NULL	NULL	NULL	NULL	NULL	NULL	NULL	NULL	NULL	NULL	NULL	NULL	NULL	NULL	140	mmol/L	3.4	mmol/L	104	mmol/L	8.1	mg/dL	115	mg/dL	NULL	NULL	NULL	NULL	NULL	NULL	NULL	NULL	12	mg/dL	0.7	mg/dL	NULL	NULL	NULL	NULL	NULL	NULL	NULL	NULL	NULL
169805	12.2	K/mcL	3.27	M/mcL	79	%	12	%	8	%	287	K/mcL	9.8	g/dL	6.5	g/dL	3.2	g/dL	129	mmol/L	3.6	mmol/L	94	mmol/L	8.4	mg/dL	97	mg/dL	0.7	mg/dL	0.3	mg/dL	23	Units/L	32	Units/L	16	mg/dL	0.76	mg/dL	NULL	NULL	NULL	NULL	NULL	NULL	NULL	NULL	NULL
170166	8.8	K/mcL	2.78	M/mcL	88	%	7	%	5	%	371	K/mcL	8.2	g/dL	NULL	NULL	NULL	NULL	132	mmol/L	3.9	mmol/L	95	mmol/L	8.5	mg/dL	206	mg/dL	NULL	NULL	NULL	NULL	NULL	NULL	NULL	NULL	89	mg/dL	3.94	mg/dL	NULL	NULL	NULL	NULL	NULL	NULL	NULL	NULL	NULL
170238	10.3	K/mcL	4.9	M/mcL	77	%	10	%	12	%	194	K/mcL	14.2	g/dL	6.8	g/dL	3.4	g/dL	134	mmol/L	4.7	mmol/L	97	mmol/L	8.9	mg/dL	197	mg/dL	0.4	mg/dL	NULL	NULL	50	Units/L	21	Units/L	20	mg/dL	1.25	mg/dL	NULL	NULL	62	mg/dL	181	mg/dL	81	mg/dL	88
170553	9.7	K/mcL	2.6	M/mcL	77	%	13	%	6	%	482	K/mcL	8	g/dL	6.9	g/dL	2.1	g/dL	132	mmol/L	4	mmol/L	88	mmol/L	8.6	mg/dL	121	mg/dL	0.2	mg/dL	NULL	NULL	15	Units/L	14	Units/L	20	mg/dL	1.08	mg/dL	NULL	NULL	NULL	NULL	NULL	NULL	NULL	NULL	NULL
170565	5	K/mcL	3.95	M/mcL	50	%	35	%	13	%	163	K/mcL	12.3	g/dL	NULL	NULL	NULL	NULL	140	mmol/L	3.6	mmol/L	103	mmol/L	8.3	mg/dL	87	mg/dL	NULL	NULL	NULL	NULL	NULL	NULL	NULL	NULL	16	mg/dL	0.8	mg/dL	NULL	NULL	NULL	NULL	NULL	NULL	NULL	NULL	NULL
170979	7.2	K/mcL	4.17	M/mcL	96	%	3	%	1	%	262	K/mcL	11.4	g/dL	7.2	g/dL	2.6	g/dL	137	mmol/L	4	mmol/L	101	mmol/L	8.7	mg/dL	186	mg/dL	0.5	mg/dL	0.2	mg/dL	53	Units/L	27	Units/L	27	mg/dL	1.58	mg/dL	NULL	NULL	NULL	NULL	NULL	NULL	NULL	NULL	NULL
171291	18	K/mcL	3.54	M/mcL	91	%	5	%	4	%	463	K/mcL	10.6	g/dL	5.2	g/dL	2.2	g/dL	141	mmol/L	4.3	mmol/L	108	mmol/L	8.2	mg/dL	137	mg/dL	0.3	mg/dL	NULL	NULL	48	Units/L	77	Units/L	12	mg/dL	1.11	mg/dL	NULL	NULL	122	mg/dL	NULL	NULL	NULL	NULL	NULL
171293	13.7	K/mcL	4.33	M/mcL	81	%	11	%	8	%	142	K/mcL	11.7	g/dL	NULL	NULL	NULL	NULL	139	mmol/L	4.9	mmol/L	96	mmol/L	9	mg/dL	226	mg/dL	NULL	NULL	NULL	NULL	NULL	NULL	NULL	NULL	47	mg/dL	1.51	mg/dL	NULL	NULL	NULL	NULL	NULL	NULL	NULL	NULL	NULL
171312	12	K/mcL	3.29	M/mcL	91	%	4	%	5	%	67	K/mcL	9.3	g/dL	7.3	g/dL	2	g/dL	141	mmol/L	3.9	mmol/L	108	mmol/L	8.5	mg/dL	144	mg/dL	1.3	mg/dL	NULL	NULL	28	Units/L	99	Units/L	45	mg/dL	1.52	mg/dL	NULL	NULL	NULL	NULL	NULL	NULL	NULL	NULL	NULL
171407	6.2	K/mcL	4.29	M/mcL	23	%	10	%	7	%	303	K/mcL	11.9	g/dL	5.7	g/dL	1.9	g/dL	128	mmol/L	3.4	mmol/L	93	mmol/L	9.4	mg/dL	178	mg/dL	0.5	mg/dL	NULL	NULL	29	Units/L	27	Units/L	27	mg/dL	1.11	mg/dL	NULL	NULL	NULL	NULL	NULL	NULL	NULL	NULL	NULL
171430	14.1	K/mcL	4.1	M/mcL	97	%	1	%	2	%	204	K/mcL	11.7	g/dL	7.1	g/dL	3.2	g/dL	142	mmol/L	3.6	mmol/L	106	mmol/L	7.8	mg/dL	135	mg/dL	0.4	mg/dL	NULL	NULL	50	Units/L	52	Units/L	19	mg/dL	1.52	mg/dL	NULL	NULL	30	mg/dL	142	mg/dL	68	mg/dL	68
171762	4.3	K/mcL	3.95	M/mcL	82	%	9	%	9	%	109	K/mcL	10.5	g/dL	NULL	NULL	NULL	NULL	142	mmol/L	3.7	mmol/L	101	mmol/L	8.7	mg/dL	105	mg/dL	NULL	NULL	NULL	NULL	NULL	NULL	NULL	NULL	22	mg/dL	0.66	mg/dL	NULL	NULL	NULL	NULL	NULL	NULL	NULL	NULL	NULL
171928	4.6	K/mcL	3.59	M/mcL	62	%	26	%	10	%	199	K/mcL	10.7	g/dL	6.6	g/dL	3.4	g/dL	138	mmol/L	4	mmol/L	99	mmol/L	8.9	mg/dL	83	mg/dL	0.3	mg/dL	NULL	NULL	14	Units/L	19	Units/L	69	mg/dL	2.3	mg/dL	NULL	NULL	186	mg/dL	144	mg/dL	29	mg/dL	78
171976	7.5	K/mcL	3.41	M/mcL	78	%	12	%	9	%	225	K/mcL	10.1	g/dL	7.1	g/dL	2.9	g/dL	143	mmol/L	3.1	mmol/L	108	mmol/L	8.6	mg/dL	105	mg/dL	1.5	mg/dL	0.8	mg/dL	14	Units/L	17	Units/L	6	mg/dL	1.06	mg/dL	NULL	NULL	NULL	NULL	NULL	NULL	NULL	NULL	NULL
172465	16.4	K/mcL	3.78	M/mcL	81	%	7	%	2	%	177	K/mcL	10.8	g/dL	5.1	g/dL	2.2	g/dL	136	mmol/L	4.7	mmol/L	102	mmol/L	7.8	mg/dL	435	mg/dL	0.4	mg/dL	0.6	mg/dL	1394	Units/L	2682	Units/L	21	mg/dL	1.71	mg/dL	8.5	mg/dL	NULL	NULL	NULL	NULL	NULL	NULL	NULL
172623	7.8	K/mcL	4.21	M/mcL	79	%	12	%	8	%	216	K/mcL	11.2	g/dL	7.1	g/dL	2.8	g/dL	143	mmol/L	3.7	mmol/L	105	mmol/L	8.8	mg/dL	131	mg/dL	0.8	mg/dL	NULL	NULL	14	Units/L	19	Units/L	9	mg/dL	1.17	mg/dL	NULL	NULL	NULL	NULL	NULL	NULL	NULL	NULL	NULL
173074	11	K/mcL	2.84	M/mcL	79	%	13	%	4	%	187	K/mcL	8.2	g/dL	NULL	NULL	NULL	NULL	138	mmol/L	4.7	mmol/L	96	mmol/L	8.9	mg/dL	125	mg/dL	NULL	NULL	NULL	NULL	NULL	NULL	NULL	NULL	34	mg/dL	10.46	mg/dL	NULL	NULL	NULL	NULL	NULL	NULL	NULL	NULL	NULL
173084	16.8	K/mcL	2.42	M/mcL	86	%	4	%	10	%	169	K/mcL	7.8	g/dL	NULL	NULL	NULL	NULL	140	mmol/L	4.4	mmol/L	102	mmol/L	8.7	mg/dL	122	mg/dL	NULL	NULL	NULL	NULL	NULL	NULL	NULL	NULL	23	mg/dL	5.24	mg/dL	NULL	NULL	NULL	NULL	NULL	NULL	NULL	NULL	NULL
173458	10.4	K/mcL	4.15	M/mcL	70	%	22	%	5	%	226	K/mcL	12.2	g/dL	7.2	g/dL	3.1	g/dL	140	mmol/L	4.8	mmol/L	103	mmol/L	8.5	mg/dL	229	mg/dL	1.7	mg/dL	NULL	NULL	28	Units/L	18	Units/L	31	mg/dL	1.18	mg/dL	NULL	NULL	NULL	NULL	NULL	NULL	NULL	NULL	NULL
173608	7.9	K/mcL	4.48	M/mcL	69	%	20	%	8	%	81	K/mcL	12.4	g/dL	6.9	g/dL	3.1	g/dL	137	mmol/L	4	mmol/L	102	mmol/L	8	mg/dL	125	mg/dL	0.5	mg/dL	NULL	NULL	23	Units/L	34	Units/L	36	mg/dL	1.57	mg/dL	NULL	NULL	NULL	NULL	NULL	NULL	NULL	NULL	NULL
173995	8.8	K/mcL	3.37	M/mcL	94	%	4	%	2	%	219	K/mcL	11.1	g/dL	6.6	g/dL	2.9	g/dL	143	mmol/L	4.7	mmol/L	102	mmol/L	8.9	mg/dL	132	mg/dL	0.2	mg/dL	NULL	NULL	50	Units/L	31	Units/L	43	mg/dL	1.9	mg/dL	NULL	NULL	NULL	NULL	NULL	NULL	NULL	NULL	NULL
174028	8.2	K/mcL	3.6	M/mcL	52	%	37	%	9	%	129	K/mcL	11.8	g/dL	5.3	g/dL	2.3	g/dL	137	mmol/L	3.8	mmol/L	104	mmol/L	8.6	mg/dL	108	mg/dL	0.9	mg/dL	NULL	NULL	23	Units/L	21	Units/L	8	mg/dL	0.86	mg/dL	NULL	NULL	105	mg/dL	140	mg/dL	44	mg/dL	75
174755	NULL	NULL	NULL	NULL	NULL	NULL	NULL	NULL	NULL	NULL	NULL	NULL	NULL	NULL	NULL	NULL	NULL	NULL	135	mmol/L	4.3	mmol/L	100	mmol/L	8.9	mg/dL	118	mg/dL	NULL	NULL	NULL	NULL	NULL	NULL	NULL	NULL	17	mg/dL	0.72	mg/dL	NULL	NULL	NULL	NULL	NULL	NULL	NULL	NULL	NULL
175066	9.7	K/mcL	3.05	M/mcL	78	%	13	%	9	%	165	K/mcL	10.2	g/dL	NULL	NULL	NULL	NULL	129	mmol/L	4.7	mmol/L	93	mmol/L	9.4	mg/dL	140	mg/dL	NULL	NULL	NULL	NULL	NULL	NULL	NULL	NULL	104	mg/dL	2.49	mg/dL	NULL	NULL	NULL	NULL	NULL	NULL	NULL	NULL	NULL
175396	7	K/mcL	3.73	M/mcL	86	%	6	%	8	%	127	K/mcL	10.4	g/dL	6.2	g/dL	2.3	g/dL	142	mmol/L	4	mmol/L	107	mmol/L	8.1	mg/dL	144	mg/dL	0.2	mg/dL	NULL	NULL	15	Units/L	9	Units/L	87	mg/dL	2.76	mg/dL	NULL	NULL	NULL	NULL	NULL	NULL	NULL	NULL	NULL
175432	17.6	K/mcL	4.17	M/mcL	92	%	2	%	2	%	150	K/mcL	11.7	g/dL	5	g/dL	2.2	g/dL	136	mmol/L	4.3	mmol/L	106	mmol/L	7.3	mg/dL	90	mg/dL	0.6	mg/dL	NULL	NULL	29	Units/L	77	Units/L	118	mg/dL	4.43	mg/dL	NULL	NULL	NULL	NULL	NULL	NULL	NULL	NULL	NULL
175587	7.6	K/mcL	4.91	M/mcL	64	%	30	%	4	%	258	K/mcL	11	g/dL	NULL	NULL	NULL	NULL	140	mmol/L	3.3	mmol/L	106	mmol/L	9	mg/dL	132	mg/dL	NULL	NULL	NULL	NULL	NULL	NULL	NULL	NULL	15	mg/dL	0.86	mg/dL	NULL	NULL	NULL	NULL	NULL	NULL	NULL	NULL	NULL
175607	NULL	NULL	NULL	NULL	NULL	NULL	NULL	NULL	NULL	NULL	245	K/mcL	14.7	g/dL	NULL	NULL	NULL	NULL	142	mmol/L	4.4	mmol/L	108	mmol/L	8.4	mg/dL	104	mg/dL	NULL	NULL	NULL	NULL	NULL	NULL	NULL	NULL	12	mg/dL	0.9	mg/dL	NULL	NULL	NULL	NULL	NULL	NULL	NULL	NULL	NULL
175646	6.9	K/mcL	3.17	M/mcL	79	%	7	%	13	%	117	K/mcL	10.7	g/dL	5.9	g/dL	3.1	g/dL	137	mmol/L	5	mmol/L	103	mmol/L	8.5	mg/dL	158	mg/dL	0.5	mg/dL	NULL	NULL	32	Units/L	41	Units/L	92	mg/dL	4.81	mg/dL	2.3	mg/dL	NULL	NULL	NULL	NULL	NULL	NULL	NULL
175703	5.7	K/mcL	3.88	M/mcL	59	%	28	%	12	%	172	K/mcL	11.8	g/dL	6.6	g/dL	3.2	g/dL	143	mmol/L	3	mmol/L	100	mmol/L	8.4	mg/dL	162	mg/dL	0.3	mg/dL	NULL	NULL	22	Units/L	33	Units/L	12	mg/dL	0.9	mg/dL	NULL	NULL	NULL	NULL	NULL	NULL	NULL	NULL	NULL
175824	12.2	K/mcL	4.17	M/mcL	91	%	5	%	4	%	156	K/mcL	12.9	g/dL	NULL	NULL	NULL	NULL	137	mmol/L	4.2	mmol/L	101	mmol/L	8.9	mg/dL	109	mg/dL	NULL	NULL	NULL	NULL	NULL	NULL	NULL	NULL	54	mg/dL	1.83	mg/dL	NULL	NULL	NULL	NULL	NULL	NULL	NULL	NULL	NULL
175869	5.9	K/mcL	3.47	M/mcL	84	%	8	%	6	%	82	K/mcL	11	g/dL	5.5	g/dL	2.2	g/dL	144	mmol/L	3.8	mmol/L	106	mmol/L	8.6	mg/dL	116	mg/dL	0.3	mg/dL	NULL	NULL	17	Units/L	17	Units/L	65	mg/dL	3.2	mg/dL	NULL	NULL	NULL	NULL	NULL	NULL	NULL	NULL	NULL
175966	11	K/mcL	5.04	M/mcL	87	%	6	%	7	%	193	K/mcL	15.4	g/dL	6.5	g/dL	2.9	g/dL	133	mmol/L	4.7	mmol/L	92	mmol/L	9.2	mg/dL	216	mg/dL	0.5	mg/dL	NULL	NULL	21	Units/L	13	Units/L	40	mg/dL	1.46	mg/dL	NULL	NULL	NULL	NULL	NULL	NULL	NULL	NULL	NULL
176078	14.7	K/mcL	3.72	M/mcL	84	%	3	%	5	%	78	K/mcL	10.1	g/dL	6.5	g/dL	3	g/dL	124	mmol/L	4.8	mmol/L	88	mmol/L	6.9	mg/dL	215	mg/dL	0.8	mg/dL	NULL	NULL	90	Units/L	439	Units/L	39	mg/dL	3.46	mg/dL	NULL	NULL	289	mg/dL	214	mg/dL	70	mg/dL	86
176230	11.9	K/mcL	3.77	M/mcL	83	%	7	%	8	%	129	K/mcL	10.2	g/dL	4.8	g/dL	1.9	g/dL	138	mmol/L	3.8	mmol/L	104	mmol/L	7.9	mg/dL	250	mg/dL	1.4	mg/dL	NULL	NULL	13	Units/L	15	Units/L	29	mg/dL	1.9	mg/dL	NULL	NULL	NULL	NULL	NULL	NULL	NULL	NULL	NULL
176584	12.6	K/mcL	2.63	M/mcL	85	%	7	%	8	%	308	K/mcL	7.6	g/dL	7.6	g/dL	3.1	g/dL	141	mmol/L	3.9	mmol/L	106	mmol/L	9	mg/dL	124	mg/dL	0.4	mg/dL	NULL	NULL	38	Units/L	26	Units/L	19	mg/dL	1.1	mg/dL	NULL	NULL	NULL	NULL	NULL	NULL	NULL	NULL	NULL
176801	14.1	K/mcL	3.92	M/mcL	84	%	6	%	10	%	279	K/mcL	11.3	g/dL	7.1	g/dL	2.1	g/dL	141	mmol/L	4	mmol/L	103	mmol/L	9.1	mg/dL	68	mg/dL	0.5	mg/dL	NULL	NULL	57	Units/L	31	Units/L	36	mg/dL	1.52	mg/dL	NULL	NULL	155	mg/dL	NULL	NULL	NULL	NULL	NULL
177041	13.9	K/mcL	3.83	M/mcL	65	%	21	%	12	%	215	K/mcL	11.8	g/dL	5.6	g/dL	2.3	g/dL	140	mmol/L	2.8	mmol/L	106	mmol/L	8.6	mg/dL	143	mg/dL	0.8	mg/dL	NULL	NULL	25	Units/L	34	Units/L	20	mg/dL	1	mg/dL	NULL	NULL	NULL	NULL	NULL	NULL	NULL	NULL	NULL
177264	7.7	K/mcL	3.51	M/mcL	NULL	NULL	NULL	NULL	NULL	NULL	298	K/mcL	10.9	g/dL	NULL	NULL	NULL	NULL	142	mmol/L	3.8	mmol/L	103	mmol/L	8.1	mg/dL	100	mg/dL	NULL	NULL	NULL	NULL	NULL	NULL	NULL	NULL	12	mg/dL	1.17	mg/dL	NULL	NULL	120	mg/dL	155	mg/dL	49	mg/dL	82
177381	6.7	K/mcL	2.99	M/mcL	69	%	15	%	14	%	198	K/mcL	8.1	g/dL	6.7	g/dL	2.8	g/dL	134	mmol/L	4.8	mmol/L	100	mmol/L	9.4	mg/dL	82	mg/dL	0.5	mg/dL	NULL	NULL	21	Units/L	24	Units/L	43	mg/dL	1.45	mg/dL	NULL	NULL	NULL	NULL	NULL	NULL	NULL	NULL	NULL
177574	10.8	K/mcL	3.71	M/mcL	78	%	5	%	14	%	346	K/mcL	10.8	g/dL	6.7	g/dL	2.5	g/dL	131	mmol/L	4.2	mmol/L	98	mmol/L	10	mg/dL	116	mg/dL	0.3	mg/dL	NULL	NULL	6	Units/L	14	Units/L	45	mg/dL	5.27	mg/dL	NULL	NULL	NULL	NULL	NULL	NULL	NULL	NULL	NULL
177708	15.8	K/mcL	2.43	M/mcL	76	%	9	%	13	%	130	K/mcL	7.2	g/dL	6.1	g/dL	2.4	g/dL	138	mmol/L	5.3	mmol/L	104	mmol/L	8.1	mg/dL	159	mg/dL	0.7	mg/dL	NULL	NULL	6	Units/L	31	Units/L	46	mg/dL	4.19	mg/dL	NULL	NULL	NULL	NULL	NULL	NULL	NULL	NULL	NULL
177959	8.3	K/mcL	4.66	M/mcL	NULL	NULL	NULL	NULL	NULL	NULL	214	K/mcL	13.7	g/dL	7.6	g/dL	3.4	g/dL	141	mmol/L	4.5	mmol/L	102	mmol/L	8.8	mg/dL	239	mg/dL	0.8	mg/dL	NULL	NULL	24	Units/L	17	Units/L	15	mg/dL	0.83	mg/dL	NULL	NULL	NULL	NULL	NULL	NULL	NULL	NULL	NULL
178013	10.2	K/mcL	4.37	M/mcL	91	%	4	%	5	%	343	K/mcL	13.7	g/dL	NULL	NULL	NULL	NULL	136	mmol/L	4.4	mmol/L	97	mmol/L	9.2	mg/dL	234	mg/dL	NULL	NULL	NULL	NULL	NULL	NULL	NULL	NULL	25	mg/dL	1.62	mg/dL	NULL	NULL	NULL	NULL	NULL	NULL	NULL	NULL	NULL
178227	11.5	K/mcL	3.03	M/mcL	81	%	12	%	6	%	85	K/mcL	8.9	g/dL	5.9	g/dL	2.3	g/dL	140	mmol/L	6.4	mmol/L	105	mmol/L	7.8	mg/dL	302	mg/dL	0.4	mg/dL	NULL	NULL	27	Units/L	23	Units/L	66	mg/dL	2.02	mg/dL	NULL	NULL	NULL	NULL	NULL	NULL	NULL	NULL	NULL
178684	13.1	K/mcL	3.47	M/mcL	NULL	NULL	NULL	NULL	NULL	NULL	126	K/mcL	9.6	g/dL	7.5	g/dL	3.2	g/dL	138	mmol/L	3.1	mmol/L	101	mmol/L	8.7	mg/dL	112	mg/dL	1.6	mg/dL	0.3	mg/dL	21	Units/L	17	Units/L	19	mg/dL	1.35	mg/dL	7.5	mg/dL	120	mg/dL	165	mg/dL	69	mg/dL	82
178730	10	K/mcL	5.28	M/mcL	56	%	31	%	12	%	142	K/mcL	14	g/dL	NULL	NULL	NULL	NULL	137	mmol/L	4.3	mmol/L	103	mmol/L	8.5	mg/dL	105	mg/dL	NULL	NULL	NULL	NULL	NULL	NULL	NULL	NULL	11	mg/dL	1.18	mg/dL	NULL	NULL	NULL	NULL	NULL	NULL	NULL	NULL	NULL
178995	12.4	K/mcL	3.45	M/mcL	90	%	3	%	7	%	42	K/mcL	11.2	g/dL	NULL	NULL	NULL	NULL	121	mmol/L	3.2	mmol/L	84	mmol/L	8.7	mg/dL	112	mg/dL	NULL	NULL	NULL	NULL	NULL	NULL	NULL	NULL	35	mg/dL	2.12	mg/dL	2.8	mg/dL	NULL	NULL	NULL	NULL	NULL	NULL	NULL
179758	7.8	K/mcL	3.48	M/mcL	62	%	21	%	9	%	150	K/mcL	10.6	g/dL	NULL	NULL	NULL	NULL	135	mmol/L	4.8	mmol/L	99	mmol/L	7	mg/dL	111	mg/dL	NULL	NULL	NULL	NULL	NULL	NULL	NULL	NULL	43	mg/dL	8.28	mg/dL	NULL	NULL	NULL	NULL	NULL	NULL	NULL	NULL	NULL
179838	6.3	K/mcL	3.58	M/mcL	NULL	NULL	NULL	NULL	NULL	NULL	107	K/mcL	12.4	g/dL	NULL	NULL	NULL	NULL	141	mmol/L	3.5	mmol/L	103	mmol/L	8.6	mg/dL	134	mg/dL	NULL	NULL	NULL	NULL	NULL	NULL	NULL	NULL	32	mg/dL	2.12	mg/dL	NULL	NULL	NULL	NULL	NULL	NULL	NULL	NULL	NULL
180105	29.7	K/mcL	5.87	M/mcL	87	%	4	%	9	%	78	K/mcL	17.6	g/dL	6.2	g/dL	2.5	g/dL	139	mmol/L	4.6	mmol/L	98	mmol/L	9.3	mg/dL	137	mg/dL	5.4	mg/dL	4.1	mg/dL	88	Units/L	88	Units/L	59	mg/dL	2.07	mg/dL	NULL	NULL	112	mg/dL	140	mg/dL	42	mg/dL	76
180605	24.3	K/mcL	5.02	M/mcL	97	%	2	%	1	%	356	K/mcL	14.4	g/dL	8.5	g/dL	2.9	g/dL	138	mmol/L	3.9	mmol/L	98	mmol/L	9.2	mg/dL	138	mg/dL	1	mg/dL	NULL	NULL	23	Units/L	30	Units/L	23	mg/dL	1.1	mg/dL	NULL	NULL	66	mg/dL	111	mg/dL	20	mg/dL	78
180654	7	K/mcL	3.44	M/mcL	79	%	11	%	9	%	220	K/mcL	11	g/dL	6.5	g/dL	3.2	g/dL	142	mmol/L	4	mmol/L	109	mmol/L	9.2	mg/dL	170	mg/dL	0.8	mg/dL	NULL	NULL	20	Units/L	22	Units/L	26	mg/dL	1.1	mg/dL	NULL	NULL	NULL	NULL	NULL	NULL	NULL	NULL	NULL
181147	6.5	K/mcL	4.4	M/mcL	69	%	15	%	13	%	149	K/mcL	12.1	g/dL	NULL	NULL	NULL	NULL	140	mmol/L	4.1	mmol/L	101	mmol/L	9	mg/dL	155	mg/dL	NULL	NULL	NULL	NULL	NULL	NULL	NULL	NULL	26	mg/dL	1.83	mg/dL	NULL	NULL	NULL	NULL	NULL	NULL	NULL	NULL	NULL
181292	20.8	K/mcL	3.07	M/mcL	89	%	5	%	6	%	219	K/mcL	8.9	g/dL	7.2	g/dL	3	g/dL	140	mmol/L	4.3	mmol/L	103	mmol/L	8.1	mg/dL	69	mg/dL	0.4	mg/dL	NULL	NULL	36	Units/L	33	Units/L	40	mg/dL	1.18	mg/dL	NULL	NULL	NULL	NULL	NULL	NULL	NULL	NULL	NULL
181328	10	K/mcL	4.64	M/mcL	NULL	NULL	NULL	NULL	NULL	NULL	187	K/mcL	13.9	g/dL	NULL	NULL	NULL	NULL	137	mmol/L	3.8	mmol/L	100	mmol/L	9.1	mg/dL	181	mg/dL	NULL	NULL	NULL	NULL	NULL	NULL	NULL	NULL	26	mg/dL	0.99	mg/dL	NULL	NULL	113	mg/dL	145	mg/dL	39	mg/dL	83
181623	23.8	K/mcL	2.4	M/mcL	83	%	10	%	7	%	237	K/mcL	8	g/dL	5	g/dL	2.4	g/dL	142	mmol/L	4.6	mmol/L	108	mmol/L	8.1	mg/dL	169	mg/dL	0.4	mg/dL	NULL	NULL	24	Units/L	19	Units/L	213	mg/dL	2.6	mg/dL	NULL	NULL	NULL	NULL	NULL	NULL	NULL	NULL	NULL
181849	24.1	K/mcL	3.92	M/mcL	74	%	12	%	12	%	144	K/mcL	11.3	g/dL	NULL	NULL	NULL	NULL	131	mmol/L	4.1	mmol/L	104	mmol/L	8.9	mg/dL	118	mg/dL	NULL	NULL	NULL	NULL	NULL	NULL	NULL	NULL	18	mg/dL	0.89	mg/dL	NULL	NULL	NULL	NULL	NULL	NULL	NULL	NULL	NULL
181855	5.4	K/mcL	3.35	M/mcL	80	%	7	%	12	%	136	K/mcL	10.3	g/dL	6.4	g/dL	3	g/dL	137	mmol/L	3.9	mmol/L	99	mmol/L	8.3	mg/dL	103	mg/dL	1.2	mg/dL	NULL	NULL	26	Units/L	19	Units/L	41	mg/dL	4.31	mg/dL	NULL	NULL	NULL	NULL	NULL	NULL	NULL	NULL	NULL
181978	8.1	K/mcL	4.34	M/mcL	62	%	24	%	6	%	247	K/mcL	11.1	g/dL	6.5	g/dL	2.7	g/dL	151	mmol/L	4	mmol/L	113	mmol/L	9.3	mg/dL	181	mg/dL	0.5	mg/dL	NULL	NULL	14	Units/L	18	Units/L	56	mg/dL	1.59	mg/dL	NULL	NULL	NULL	NULL	NULL	NULL	NULL	NULL	NULL
182020	7.9	K/mcL	3.66	M/mcL	64	%	21	%	11	%	209	K/mcL	10.4	g/dL	6.7	g/dL	2.3	g/dL	141	mmol/L	4.4	mmol/L	100	mmol/L	8.6	mg/dL	95	mg/dL	0.5	mg/dL	NULL	NULL	13	Units/L	17	Units/L	32	mg/dL	1.22	mg/dL	NULL	NULL	NULL	NULL	NULL	NULL	NULL	NULL	NULL
182097	9.7	K/mcL	2.71	M/mcL	86	%	8	%	6	%	363	K/mcL	7.1	g/dL	6.2	g/dL	2.8	g/dL	135	mmol/L	5.5	mmol/L	96	mmol/L	8.9	mg/dL	232	mg/dL	0.6	mg/dL	NULL	NULL	17	Units/L	14	Units/L	37	mg/dL	1.07	mg/dL	NULL	NULL	107	mg/dL	NULL	NULL	NULL	NULL	NULL
182368	9	K/mcL	3.39	M/mcL	72	%	18	%	8	%	283	K/mcL	10.7	g/dL	6.7	g/dL	2.6	g/dL	144	mmol/L	3.6	mmol/L	108	mmol/L	8.1	mg/dL	69	mg/dL	0.5	mg/dL	0.2	mg/dL	27	Units/L	24	Units/L	18	mg/dL	0.99	mg/dL	NULL	NULL	NULL	NULL	NULL	NULL	NULL	NULL	NULL
182413	27.1	K/mcL	3	M/mcL	92	%	2	%	9	%	311	K/mcL	8.6	g/dL	5.7	g/dL	2.8	g/dL	138	mmol/L	3.7	mmol/L	102	mmol/L	8	mg/dL	119	mg/dL	2.3	mg/dL	NULL	NULL	178	Units/L	267	Units/L	36	mg/dL	1.7	mg/dL	NULL	NULL	NULL	NULL	NULL	NULL	NULL	NULL	NULL
182530	14.8	K/mcL	3.64	M/mcL	78	%	10	%	8	%	201	K/mcL	7.6	g/dL	7.5	g/dL	2.1	g/dL	137	mmol/L	4	mmol/L	104	mmol/L	8.7	mg/dL	169	mg/dL	0.8	mg/dL	0.4	mg/dL	24	Units/L	36	Units/L	21	mg/dL	2	mg/dL	NULL	NULL	NULL	NULL	NULL	NULL	NULL	NULL	NULL
182542	4.8	K/mcL	3.84	M/mcL	51	%	32	%	17	%	128	K/mcL	11.6	g/dL	NULL	NULL	NULL	NULL	143	mmol/L	3.2	mmol/L	109	mmol/L	7.1	mg/dL	83	mg/dL	NULL	NULL	NULL	NULL	NULL	NULL	NULL	NULL	7	mg/dL	0.69	mg/dL	NULL	NULL	160	mg/dL	92	mg/dL	18	mg/dL	42
182544	8.8	K/mcL	4.03	M/mcL	NULL	NULL	NULL	NULL	NULL	NULL	168	K/mcL	13.2	g/dL	NULL	NULL	NULL	NULL	136	mmol/L	4.8	mmol/L	101	mmol/L	8.8	mg/dL	160	mg/dL	NULL	NULL	NULL	NULL	NULL	NULL	NULL	NULL	42	mg/dL	1.44	mg/dL	NULL	NULL	NULL	NULL	NULL	NULL	NULL	NULL	NULL
182545	7.5	K/mcL	4.01	M/mcL	80	%	10	%	9	%	125	K/mcL	11.2	g/dL	NULL	NULL	NULL	NULL	139	mmol/L	4	mmol/L	106	mmol/L	8	mg/dL	75	mg/dL	NULL	NULL	NULL	NULL	NULL	NULL	NULL	NULL	23	mg/dL	1.25	mg/dL	NULL	NULL	NULL	NULL	NULL	NULL	NULL	NULL	NULL
182745	12.9	K/mcL	3.47	M/mcL	51	%	37	%	10	%	238	K/mcL	10.9	g/dL	NULL	NULL	NULL	NULL	140	mmol/L	3.6	mmol/L	102	mmol/L	9.5	mg/dL	411	mg/dL	NULL	NULL	NULL	NULL	NULL	NULL	NULL	NULL	40	mg/dL	1.67	mg/dL	NULL	NULL	171	mg/dL	285	mg/dL	89	mg/dL	162
183117	5.9	K/mcL	3.03	M/mcL	82	%	6	%	12	%	80	K/mcL	9.4	g/dL	6.7	g/dL	2.4	g/dL	141	mmol/L	4.3	mmol/L	100	mmol/L	8.1	mg/dL	88	mg/dL	0.6	mg/dL	NULL	NULL	26	Units/L	62	Units/L	69	mg/dL	2.45	mg/dL	10.9	mg/dL	56	mg/dL	82	mg/dL	38	mg/dL	33
183317	9	K/mcL	3.26	M/mcL	NULL	NULL	NULL	NULL	NULL	NULL	224	K/mcL	10.1	g/dL	NULL	NULL	NULL	NULL	133	mmol/L	4.2	mmol/L	97	mmol/L	9	mg/dL	225	mg/dL	NULL	NULL	NULL	NULL	NULL	NULL	NULL	NULL	31	mg/dL	1.36	mg/dL	NULL	NULL	NULL	NULL	NULL	NULL	NULL	NULL	NULL
183319	13.8	K/mcL	4.13	M/mcL	70	%	21	%	8	%	204	K/mcL	11.5	g/dL	6.4	g/dL	3.1	g/dL	140	mmol/L	4.9	mmol/L	106	mmol/L	8.1	mg/dL	252	mg/dL	0.4	mg/dL	NULL	NULL	26	Units/L	23	Units/L	56	mg/dL	1.65	mg/dL	NULL	NULL	NULL	NULL	NULL	NULL	NULL	NULL	NULL
183595	4.4	K/mcL	3.86	M/mcL	54	%	25	%	14	%	207	K/mcL	9.3	g/dL	NULL	NULL	NULL	NULL	139	mmol/L	3.8	mmol/L	99	mmol/L	9.2	mg/dL	115	mg/dL	NULL	NULL	NULL	NULL	NULL	NULL	NULL	NULL	25	mg/dL	0.98	mg/dL	NULL	NULL	NULL	NULL	NULL	NULL	NULL	NULL	NULL
183781	7.7	K/mcL	3.42	M/mcL	86	%	12	%	2	%	245	K/mcL	9	g/dL	7	g/dL	3.1	g/dL	127	mmol/L	5.7	mmol/L	93	mmol/L	8.9	mg/dL	152	mg/dL	0.5	mg/dL	NULL	NULL	9	Units/L	11	Units/L	55	mg/dL	5.09	mg/dL	NULL	NULL	NULL	NULL	NULL	NULL	NULL	NULL	NULL
183869	8.9	K/mcL	4.42	M/mcL	49	%	22	%	24	%	173	K/mcL	11	g/dL	7.8	g/dL	2.1	g/dL	137	mmol/L	4.4	mmol/L	102	mmol/L	8.9	mg/dL	124	mg/dL	0.5	mg/dL	NULL	NULL	32	Units/L	29	Units/L	41	mg/dL	2.9	mg/dL	NULL	NULL	NULL	NULL	NULL	NULL	NULL	NULL	NULL
183930	10.4	K/mcL	4.06	M/mcL	70	%	14	%	6	%	226	K/mcL	10.5	g/dL	6.5	g/dL	2.1	g/dL	140	mmol/L	3.9	mmol/L	102	mmol/L	7.5	mg/dL	204	mg/dL	0.5	mg/dL	NULL	NULL	103	Units/L	260	Units/L	27	mg/dL	1.74	mg/dL	NULL	NULL	NULL	NULL	NULL	NULL	NULL	NULL	NULL
183961	7	K/mcL	2.79	M/mcL	73	%	7	%	18	%	350	K/mcL	8.6	g/dL	6.4	g/dL	2.8	g/dL	128	mmol/L	3.1	mmol/L	90	mmol/L	9.3	mg/dL	66	mg/dL	0.6	mg/dL	0.3	mg/dL	17	Units/L	15	Units/L	22	mg/dL	0.95	mg/dL	NULL	NULL	NULL	NULL	NULL	NULL	NULL	NULL	53
184003	8.8	K/mcL	2.25	M/mcL	84	%	6	%	6	%	132	K/mcL	6.3	g/dL	7.2	g/dL	2.4	g/dL	132	mmol/L	5.6	mmol/L	100	mmol/L	8.1	mg/dL	77	mg/dL	0.8	mg/dL	0.3	mg/dL	12	Units/L	19	Units/L	55	mg/dL	3.53	mg/dL	NULL	NULL	NULL	NULL	NULL	NULL	NULL	NULL	NULL
184329	5.2	K/mcL	4.01	M/mcL	76	%	16	%	8	%	186	K/mcL	12.1	g/dL	NULL	NULL	NULL	NULL	142	mmol/L	4	mmol/L	111	mmol/L	8.6	mg/dL	121	mg/dL	NULL	NULL	NULL	NULL	NULL	NULL	NULL	NULL	22	mg/dL	0.93	mg/dL	NULL	NULL	NULL	NULL	NULL	NULL	NULL	NULL	NULL
184454	13.7	K/mcL	4.69	M/mcL	88	%	5	%	7	%	218	K/mcL	12.4	g/dL	NULL	NULL	NULL	NULL	137	mmol/L	4.4	mmol/L	102	mmol/L	8.2	mg/dL	126	mg/dL	NULL	NULL	NULL	NULL	NULL	NULL	NULL	NULL	31	mg/dL	1.35	mg/dL	NULL	NULL	NULL	NULL	NULL	NULL	NULL	NULL	NULL
184504	9.6	K/mcL	4.59	M/mcL	NULL	NULL	NULL	NULL	NULL	NULL	166	K/mcL	14.2	g/dL	NULL	NULL	NULL	NULL	140	mmol/L	3.8	mmol/L	102	mmol/L	8.9	mg/dL	160	mg/dL	NULL	NULL	NULL	NULL	NULL	NULL	NULL	NULL	40	mg/dL	1.84	mg/dL	NULL	NULL	NULL	NULL	NULL	NULL	NULL	NULL	NULL
184553	10.9	K/mcL	2.69	M/mcL	78	%	11	%	10	%	273	K/mcL	7.8	g/dL	6	g/dL	2.2	g/dL	142	mmol/L	5.3	mmol/L	110	mmol/L	7.7	mg/dL	77	mg/dL	0.3	mg/dL	NULL	NULL	17	Units/L	20	Units/L	38	mg/dL	1.62	mg/dL	NULL	NULL	NULL	NULL	NULL	NULL	NULL	NULL	NULL
184583	7.1	K/mcL	4.17	M/mcL	82	%	11	%	7	%	120	K/mcL	13.5	g/dL	6.1	g/dL	3.2	g/dL	140	mmol/L	4.1	mmol/L	101	mmol/L	8.7	mg/dL	166	mg/dL	0.7	mg/dL	NULL	NULL	75	Units/L	25	Units/L	30	mg/dL	1	mg/dL	NULL	NULL	NULL	NULL	NULL	NULL	NULL	NULL	NULL
184773	34.3	K/mcL	4.8	M/mcL	91	%	4	%	5	%	184	K/mcL	13	g/dL	6.2	g/dL	2.6	g/dL	137	mmol/L	5.5	mmol/L	102	mmol/L	9	mg/dL	109	mg/dL	0.5	mg/dL	NULL	NULL	22	Units/L	21	Units/L	38	mg/dL	1.98	mg/dL	NULL	NULL	NULL	NULL	NULL	NULL	NULL	NULL	NULL
185280	11.1	K/mcL	3.76	M/mcL	83	%	9	%	8	%	260	K/mcL	11.5	g/dL	6.4	g/dL	3.1	g/dL	142	mmol/L	4.1	mmol/L	106	mmol/L	8.4	mg/dL	77	mg/dL	0.5	mg/dL	0.4	mg/dL	158	Units/L	207	Units/L	16	mg/dL	1.28	mg/dL	NULL	NULL	NULL	NULL	NULL	NULL	NULL	NULL	NULL
185363	14.2	K/mcL	3.2	M/mcL	90	%	8	%	2	%	149	K/mcL	8.8	g/dL	5.3	g/dL	1.8	g/dL	136	mmol/L	4.3	mmol/L	107	mmol/L	7.3	mg/dL	101	mg/dL	0.6	mg/dL	NULL	NULL	39	Units/L	51	Units/L	18	mg/dL	1.02	mg/dL	NULL	NULL	NULL	NULL	NULL	NULL	NULL	NULL	NULL
185391	7.1	K/mcL	2.77	M/mcL	57	%	17	%	13	%	367	K/mcL	7.7	g/dL	NULL	NULL	2.4	g/dL	138	mmol/L	5.2	mmol/L	107	mmol/L	8.3	mg/dL	127	mg/dL	NULL	NULL	NULL	NULL	NULL	NULL	NULL	NULL	53	mg/dL	5.2	mg/dL	NULL	NULL	NULL	NULL	NULL	NULL	NULL	NULL	NULL
185494	5.5	K/mcL	3.68	M/mcL	55	%	30	%	12	%	146	K/mcL	12.1	g/dL	6.7	g/dL	3.1	g/dL	138	mmol/L	3.7	mmol/L	103	mmol/L	9.1	mg/dL	99	mg/dL	0.8	mg/dL	NULL	NULL	17	Units/L	12	Units/L	24	mg/dL	1.34	mg/dL	NULL	NULL	NULL	NULL	NULL	NULL	NULL	NULL	NULL
186188	9.3	K/mcL	4.95	M/mcL	92	%	6	%	1	%	279	K/mcL	11.5	g/dL	7.7	g/dL	3.5	g/dL	143	mmol/L	3.4	mmol/L	104	mmol/L	8.6	mg/dL	120	mg/dL	1.4	mg/dL	NULL	NULL	15	Units/L	15	Units/L	18	mg/dL	0.97	mg/dL	NULL	NULL	NULL	NULL	NULL	NULL	NULL	NULL	NULL
186466	9.8	K/mcL	3.64	M/mcL	84	%	7	%	8	%	151	K/mcL	11.2	g/dL	NULL	NULL	NULL	NULL	139	mmol/L	5.1	mmol/L	103	mmol/L	9.1	mg/dL	95	mg/dL	NULL	NULL	NULL	NULL	NULL	NULL	NULL	NULL	28	mg/dL	5.69	mg/dL	NULL	NULL	NULL	NULL	NULL	NULL	NULL	NULL	NULL
186692	8.3	K/mcL	3.3	M/mcL	77	%	13	%	6	%	68	K/mcL	10.9	g/dL	6.2	g/dL	2	g/dL	135	mmol/L	4.2	mmol/L	104	mmol/L	8.1	mg/dL	87	mg/dL	1.9	mg/dL	NULL	NULL	36	Units/L	60	Units/L	30	mg/dL	2.16	mg/dL	NULL	NULL	NULL	NULL	NULL	NULL	NULL	NULL	NULL
186761	8.6	K/mcL	3.62	M/mcL	84	%	4	%	12	%	175	K/mcL	11.2	g/dL	5.5	g/dL	2.7	g/dL	125	mmol/L	3.6	mmol/L	88	mmol/L	9.8	mg/dL	97	mg/dL	0.7	mg/dL	NULL	NULL	18	Units/L	27	Units/L	10	mg/dL	1.01	mg/dL	NULL	NULL	52	mg/dL	NULL	NULL	NULL	NULL	NULL
186893	7.8	K/mcL	3.39	M/mcL	75	%	11	%	13	%	182	K/mcL	9.4	g/dL	7.1	g/dL	2.7	g/dL	141	mmol/L	3.4	mmol/L	98	mmol/L	8.9	mg/dL	116	mg/dL	0.8	mg/dL	NULL	NULL	13	Units/L	20	Units/L	55	mg/dL	2.5	mg/dL	NULL	NULL	22	mg/dL	95	mg/dL	62	mg/dL	29
187041	8	K/mcL	3.24	M/mcL	91	%	8	%	0	%	320	K/mcL	8.5	g/dL	8.3	g/dL	2.8	g/dL	141	mmol/L	6	mmol/L	106	mmol/L	8.6	mg/dL	367	mg/dL	0.8	mg/dL	NULL	NULL	27	Units/L	31	Units/L	56	mg/dL	2.08	mg/dL	NULL	NULL	NULL	NULL	NULL	NULL	NULL	NULL	NULL
187052	7.4	K/mcL	5	M/mcL	52	%	35	%	10	%	278	K/mcL	11	g/dL	7.1	g/dL	3.1	g/dL	136	mmol/L	4.3	mmol/L	101	mmol/L	9.3	mg/dL	323	mg/dL	0.3	mg/dL	NULL	NULL	31	Units/L	26	Units/L	12	mg/dL	0.95	mg/dL	NULL	NULL	249	mg/dL	178	mg/dL	35	mg/dL	93
187324	5.7	K/mcL	3.6	M/mcL	66	%	13	%	13	%	248	K/mcL	10	g/dL	NULL	NULL	NULL	NULL	130	mmol/L	3.9	mmol/L	94	mmol/L	8.6	mg/dL	116	mg/dL	NULL	NULL	NULL	NULL	NULL	NULL	NULL	NULL	35	mg/dL	1.65	mg/dL	NULL	NULL	94	mg/dL	112	mg/dL	50	mg/dL	43
187663	4.2	K/mcL	4.37	M/mcL	60	%	27	%	9	%	156	K/mcL	12.2	g/dL	7.5	g/dL	2.9	g/dL	138	mmol/L	5.5	mmol/L	98	mmol/L	10.4	mg/dL	101	mg/dL	1.4	mg/dL	NULL	NULL	53	Units/L	27	Units/L	39	mg/dL	7.21	mg/dL	NULL	NULL	NULL	NULL	NULL	NULL	NULL	NULL	NULL
187808	7.7	K/mcL	3.49	M/mcL	NULL	NULL	NULL	NULL	NULL	NULL	157	K/mcL	10.5	g/dL	NULL	NULL	NULL	NULL	139	mmol/L	4.3	mmol/L	99	mmol/L	9.1	mg/dL	126	mg/dL	NULL	NULL	NULL	NULL	NULL	NULL	NULL	NULL	19	mg/dL	5.78	mg/dL	NULL	NULL	NULL	NULL	NULL	NULL	NULL	NULL	NULL
188044	5.5	K/mcL	3.09	M/mcL	78	%	8	%	14	%	102	K/mcL	9.7	g/dL	5.6	g/dL	2.9	g/dL	134	mmol/L	3.7	mmol/L	99	mmol/L	7.4	mg/dL	102	mg/dL	0.4	mg/dL	NULL	NULL	13	Units/L	18	Units/L	25	mg/dL	1.28	mg/dL	NULL	NULL	NULL	NULL	NULL	NULL	NULL	NULL	NULL
188114	13.8	K/mcL	3.07	M/mcL	83	%	8	%	8	%	367	K/mcL	9.9	g/dL	5.9	g/dL	2.2	g/dL	135	mmol/L	4.3	mmol/L	104	mmol/L	7.9	mg/dL	118	mg/dL	0.5	mg/dL	NULL	NULL	46	Units/L	28	Units/L	23	mg/dL	1.66	mg/dL	NULL	NULL	NULL	NULL	NULL	NULL	NULL	NULL	NULL
188337	22.8	K/mcL	4.6	M/mcL	89	%	2	%	9	%	166	K/mcL	15.1	g/dL	6.1	g/dL	2.9	g/dL	139	mmol/L	3.4	mmol/L	103	mmol/L	8.6	mg/dL	131	mg/dL	1	mg/dL	NULL	NULL	13	Units/L	23	Units/L	31	mg/dL	1.4	mg/dL	NULL	NULL	NULL	NULL	NULL	NULL	NULL	NULL	NULL
188576	7.6	K/mcL	3.49	M/mcL	70	%	15	%	8	%	221	K/mcL	11.2	g/dL	7.1	g/dL	2.7	g/dL	141	mmol/L	4.3	mmol/L	108	mmol/L	8.2	mg/dL	82	mg/dL	0.4	mg/dL	NULL	NULL	13	Units/L	26	Units/L	12	mg/dL	1	mg/dL	NULL	NULL	NULL	NULL	NULL	NULL	NULL	NULL	NULL
189026	11.1	K/mcL	3.05	M/mcL	95	%	2	%	2	%	189	K/mcL	9.7	g/dL	6.6	g/dL	3	g/dL	144	mmol/L	3.7	mmol/L	102	mmol/L	9.6	mg/dL	154	mg/dL	0.3	mg/dL	NULL	NULL	26	Units/L	20	Units/L	35	mg/dL	1.7	mg/dL	NULL	NULL	NULL	NULL	NULL	NULL	NULL	NULL	NULL
189061	9	K/mcL	3.39	M/mcL	62	%	23	%	13	%	315	K/mcL	8.5	g/dL	NULL	NULL	NULL	NULL	142	mmol/L	3.7	mmol/L	103	mmol/L	9.3	mg/dL	193	mg/dL	NULL	NULL	NULL	NULL	NULL	NULL	NULL	NULL	18	mg/dL	1.3	mg/dL	NULL	NULL	NULL	NULL	NULL	NULL	NULL	NULL	NULL
189431	9.6	K/mcL	3.44	M/mcL	73	%	14	%	12	%	215	K/mcL	11.4	g/dL	6.5	g/dL	2.5	g/dL	139	mmol/L	3.5	mmol/L	103	mmol/L	8.1	mg/dL	105	mg/dL	1.1	mg/dL	NULL	NULL	47	Units/L	31	Units/L	14	mg/dL	1	mg/dL	NULL	NULL	NULL	NULL	NULL	NULL	NULL	NULL	NULL
189852	18.2	K/mcL	2.54	M/mcL	86	%	2	%	3	%	290	K/mcL	8.3	g/dL	6.2	g/dL	2.2	g/dL	133	mmol/L	5.4	mmol/L	96	mmol/L	7.4	mg/dL	170	mg/dL	0.7	mg/dL	NULL	NULL	23	Units/L	53	Units/L	70	mg/dL	7.23	mg/dL	NULL	NULL	NULL	NULL	NULL	NULL	NULL	NULL	NULL
190539	3.1	K/mcL	3.68	M/mcL	48	%	25	%	25	%	221	K/mcL	11	g/dL	6.8	g/dL	2.2	g/dL	135	mmol/L	3.2	mmol/L	95	mmol/L	8.3	mg/dL	202	mg/dL	0.5	mg/dL	NULL	NULL	17	Units/L	28	Units/L	22	mg/dL	1.03	mg/dL	NULL	NULL	68	mg/dL	79	mg/dL	39	mg/dL	26
190745	13.6	K/mcL	4	M/mcL	85	%	5	%	9	%	239	K/mcL	11.1	g/dL	6	g/dL	2.5	g/dL	140	mmol/L	3.3	mmol/L	105	mmol/L	8.3	mg/dL	150	mg/dL	0.5	mg/dL	0.2	mg/dL	36	Units/L	20	Units/L	31	mg/dL	1.79	mg/dL	7.7	mg/dL	83	mg/dL	NULL	NULL	NULL	NULL	NULL
191309	10.3	K/mcL	4.95	M/mcL	88	%	7	%	5	%	209	K/mcL	11.6	g/dL	NULL	NULL	NULL	NULL	145	mmol/L	4.3	mmol/L	103	mmol/L	8.8	mg/dL	146	mg/dL	NULL	NULL	NULL	NULL	NULL	NULL	NULL	NULL	24	mg/dL	1.11	mg/dL	NULL	NULL	NULL	NULL	NULL	NULL	NULL	NULL	NULL
191507	9.5	K/mcL	3.32	M/mcL	70	%	20	%	10	%	212	K/mcL	10.5	g/dL	5.8	g/dL	2.2	g/dL	135	mmol/L	4.1	mmol/L	103	mmol/L	8.1	mg/dL	160	mg/dL	0.5	mg/dL	0.1	mg/dL	41	Units/L	47	Units/L	26	mg/dL	1.9	mg/dL	NULL	NULL	NULL	NULL	NULL	NULL	NULL	NULL	NULL
191545	10.8	K/mcL	5.14	M/mcL	87	%	6	%	7	%	275	K/mcL	15	g/dL	NULL	NULL	NULL	NULL	139	mmol/L	4	mmol/L	102	mmol/L	8.6	mg/dL	198	mg/dL	NULL	NULL	NULL	NULL	NULL	NULL	NULL	NULL	18	mg/dL	1.11	mg/dL	NULL	NULL	176	mg/dL	140	mg/dL	42	mg/dL	63
191810	7	K/mcL	3.54	M/mcL	NULL	NULL	NULL	NULL	NULL	NULL	127	K/mcL	10.8	g/dL	NULL	NULL	NULL	NULL	140	mmol/L	4.3	mmol/L	107	mmol/L	8.4	mg/dL	101	mg/dL	NULL	NULL	NULL	NULL	NULL	NULL	NULL	NULL	28	mg/dL	1.6	mg/dL	NULL	NULL	NULL	NULL	NULL	NULL	NULL	NULL	NULL
191976	7.9	K/mcL	2.25	M/mcL	81	%	10	%	6	%	119	K/mcL	7.1	g/dL	5.5	g/dL	1.8	g/dL	139	mmol/L	6.1	mmol/L	106	mmol/L	9	mg/dL	93	mg/dL	0.6	mg/dL	NULL	NULL	40	Units/L	24	Units/L	109	mg/dL	6.16	mg/dL	NULL	NULL	NULL	NULL	NULL	NULL	NULL	NULL	NULL
191997	6.4	K/mcL	3.82	M/mcL	79	%	6	%	12	%	340	K/mcL	10.2	g/dL	6.5	g/dL	2.8	g/dL	136	mmol/L	3.1	mmol/L	99	mmol/L	8.2	mg/dL	112	mg/dL	0.4	mg/dL	NULL	NULL	18	Units/L	12	Units/L	19	mg/dL	0.84	mg/dL	NULL	NULL	33	mg/dL	109	mg/dL	54	mg/dL	48
192043	7.8	K/mcL	3.91	M/mcL	79	%	15	%	6	%	273	K/mcL	11.4	g/dL	6.3	g/dL	3	g/dL	141	mmol/L	4	mmol/L	104	mmol/L	7.6	mg/dL	115	mg/dL	0.6	mg/dL	0.5	mg/dL	18	Units/L	36	Units/L	13	mg/dL	1.3	mg/dL	NULL	NULL	207	mg/dL	92	mg/dL	10	mg/dL	41
192107	13.7	K/mcL	3.64	M/mcL	83	%	8	%	9	%	300	K/mcL	9.9	g/dL	NULL	NULL	NULL	NULL	138	mmol/L	3.9	mmol/L	108	mmol/L	8.2	mg/dL	111	mg/dL	NULL	NULL	NULL	NULL	NULL	NULL	NULL	NULL	21	mg/dL	1.02	mg/dL	NULL	NULL	NULL	NULL	NULL	NULL	NULL	NULL	NULL
192217	16.7	K/mcL	2.8	M/mcL	96	%	3	%	1	%	319	K/mcL	8.2	g/dL	6.2	g/dL	2.6	g/dL	142	mmol/L	3.3	mmol/L	100	mmol/L	9.6	mg/dL	204	mg/dL	0.4	mg/dL	NULL	NULL	19	Units/L	19	Units/L	21	mg/dL	1.18	mg/dL	NULL	NULL	NULL	NULL	NULL	NULL	NULL	NULL	NULL
192221	7.7	K/mcL	2.85	M/mcL	NULL	NULL	NULL	NULL	NULL	NULL	59	K/mcL	9.3	g/dL	4.6	g/dL	2.5	g/dL	148	mmol/L	3.9	mmol/L	117	mmol/L	8.2	mg/dL	118	mg/dL	2.2	mg/dL	NULL	NULL	20	Units/L	35	Units/L	19	mg/dL	0.74	mg/dL	NULL	NULL	NULL	NULL	NULL	NULL	NULL	NULL	NULL
192245	12	K/mcL	5.61	M/mcL	73	%	13	%	14	%	319	K/mcL	11.8	g/dL	7.1	g/dL	3.5	g/dL	142	mmol/L	3.3	mmol/L	104	mmol/L	8.6	mg/dL	124	mg/dL	1.7	mg/dL	NULL	NULL	163	Units/L	123	Units/L	15	mg/dL	0.89	mg/dL	NULL	NULL	NULL	NULL	NULL	NULL	NULL	NULL	NULL
192290	9	K/mcL	3.23	M/mcL	69	%	19	%	11	%	140	K/mcL	9.7	g/dL	5.6	g/dL	2.4	g/dL	139	mmol/L	3.3	mmol/L	104	mmol/L	7.9	mg/dL	337	mg/dL	0.3	mg/dL	NULL	NULL	22	Units/L	22	Units/L	19	mg/dL	0.95	mg/dL	NULL	NULL	64	mg/dL	132	mg/dL	35	mg/dL	84
192359	8.8	K/mcL	2.95	M/mcL	81	%	15	%	4	%	220	K/mcL	8	g/dL	NULL	NULL	NULL	NULL	142	mmol/L	3.7	mmol/L	108	mmol/L	9.2	mg/dL	213	mg/dL	NULL	NULL	NULL	NULL	NULL	NULL	NULL	NULL	44	mg/dL	2.28	mg/dL	NULL	NULL	NULL	NULL	NULL	NULL	NULL	NULL	NULL
192410	8	K/mcL	4.01	M/mcL	NULL	NULL	NULL	NULL	NULL	NULL	155	K/mcL	11.7	g/dL	NULL	NULL	NULL	NULL	138	mmol/L	4	mmol/L	102	mmol/L	8.9	mg/dL	149	mg/dL	NULL	NULL	NULL	NULL	NULL	NULL	NULL	NULL	32	mg/dL	1.75	mg/dL	NULL	NULL	NULL	NULL	NULL	NULL	NULL	NULL	NULL
192792	7.9	K/mcL	3.35	M/mcL	76	%	12	%	11	%	89	K/mcL	10.5	g/dL	NULL	NULL	NULL	NULL	143	mmol/L	4.6	mmol/L	101	mmol/L	8.5	mg/dL	77	mg/dL	NULL	NULL	NULL	NULL	NULL	NULL	NULL	NULL	33	mg/dL	0.9	mg/dL	NULL	NULL	NULL	NULL	NULL	NULL	NULL	NULL	NULL
193606	8.2	K/mcL	3.75	M/mcL	NULL	NULL	NULL	NULL	NULL	NULL	285	K/mcL	11.3	g/dL	6.5	g/dL	3	g/dL	139	mmol/L	4.1	mmol/L	100	mmol/L	8.8	mg/dL	130	mg/dL	0.4	mg/dL	NULL	NULL	20	Units/L	21	Units/L	29	mg/dL	1.35	mg/dL	NULL	NULL	104	mg/dL	235	mg/dL	101	mg/dL	113
194022	4.9	K/mcL	3.07	M/mcL	82	%	9	%	8	%	115	K/mcL	8.4	g/dL	6.2	g/dL	2.9	g/dL	140	mmol/L	4.7	mmol/L	107	mmol/L	8.6	mg/dL	121	mg/dL	1.1	mg/dL	NULL	NULL	13	Units/L	19	Units/L	43	mg/dL	1.73	mg/dL	NULL	NULL	NULL	NULL	NULL	NULL	NULL	NULL	NULL
194026	11.4	K/mcL	2.4	M/mcL	86	%	6	%	8	%	153	K/mcL	7.1	g/dL	6.9	g/dL	2.3	g/dL	141	mmol/L	4.7	mmol/L	111	mmol/L	8.5	mg/dL	270	mg/dL	0.6	mg/dL	NULL	NULL	22	Units/L	27	Units/L	27	mg/dL	1.6	mg/dL	NULL	NULL	NULL	NULL	NULL	NULL	NULL	NULL	NULL
194062	6.8	K/mcL	2.73	M/mcL	71	%	16	%	8	%	160	K/mcL	9.6	g/dL	6.6	g/dL	3.2	g/dL	148	mmol/L	3.8	mmol/L	106	mmol/L	9.4	mg/dL	84	mg/dL	0.6	mg/dL	NULL	NULL	21	Units/L	34	Units/L	18	mg/dL	0.91	mg/dL	NULL	NULL	NULL	NULL	NULL	NULL	NULL	NULL	NULL
194296	7.4	K/mcL	2.52	M/mcL	94	%	5	%	1	%	181	K/mcL	7.8	g/dL	5.7	g/dL	2.5	g/dL	140	mmol/L	4.2	mmol/L	103	mmol/L	9	mg/dL	146	mg/dL	0.4	mg/dL	0.1	mg/dL	12	Units/L	11	Units/L	52	mg/dL	2.51	mg/dL	10.2	mg/dL	38	mg/dL	128	mg/dL	69	mg/dL	51
194526	6.5	K/mcL	3.71	M/mcL	79	%	8	%	13	%	291	K/mcL	11	g/dL	6.8	g/dL	3	g/dL	141	mmol/L	4	mmol/L	106	mmol/L	8.4	mg/dL	124	mg/dL	0.4	mg/dL	0.3	mg/dL	46	Units/L	29	Units/L	17	mg/dL	0.78	mg/dL	4	mg/dL	57	mg/dL	220	mg/dL	91	mg/dL	118
194626	9	K/mcL	3.18	M/mcL	89	%	4	%	7	%	143	K/mcL	9.5	g/dL	6.7	g/dL	2.9	g/dL	139	mmol/L	4.9	mmol/L	103	mmol/L	8.8	mg/dL	120	mg/dL	0.5	mg/dL	NULL	NULL	53	Units/L	50	Units/L	55	mg/dL	2.21	mg/dL	NULL	NULL	NULL	NULL	NULL	NULL	NULL	NULL	NULL
194702	5.1	K/mcL	3.7	M/mcL	72	%	14	%	13	%	157	K/mcL	12.6	g/dL	7.4	g/dL	3.4	g/dL	138	mmol/L	4	mmol/L	101	mmol/L	9.1	mg/dL	73	mg/dL	3.8	mg/dL	NULL	NULL	90	Units/L	415	Units/L	18	mg/dL	1.3	mg/dL	NULL	NULL	NULL	NULL	NULL	NULL	NULL	NULL	NULL
194735	11.3	K/mcL	4.41	M/mcL	89	%	6	%	5	%	101	K/mcL	13.5	g/dL	6.8	g/dL	3.4	g/dL	131	mmol/L	7.2	mmol/L	96	mmol/L	7.6	mg/dL	33	mg/dL	2.5	mg/dL	0.7	mg/dL	194	Units/L	845	Units/L	22	mg/dL	2.18	mg/dL	NULL	NULL	51	mg/dL	98	mg/dL	44	mg/dL	44
194938	16.2	K/mcL	3.9	M/mcL	84	%	11	%	5	%	181	K/mcL	10.9	g/dL	6.5	g/dL	3.1	g/dL	135	mmol/L	3.2	mmol/L	101	mmol/L	8.6	mg/dL	110	mg/dL	0.3	mg/dL	NULL	NULL	21	Units/L	12	Units/L	40	mg/dL	1.85	mg/dL	NULL	NULL	NULL	NULL	NULL	NULL	NULL	NULL	NULL
195249	8.6	K/mcL	4.29	M/mcL	72	%	18	%	9	%	209	K/mcL	12.8	g/dL	5.9	g/dL	3.3	g/dL	139	mmol/L	3.5	mmol/L	105	mmol/L	8.5	mg/dL	117	mg/dL	0.6	mg/dL	NULL	NULL	48	Units/L	40	Units/L	12	mg/dL	0.97	mg/dL	NULL	NULL	113	mg/dL	121	mg/dL	44	mg/dL	54
195263	7.7	K/mcL	3	M/mcL	64	%	12	%	10	%	368	K/mcL	9.4	g/dL	6.3	g/dL	2.6	g/dL	137	mmol/L	3.3	mmol/L	105	mmol/L	8.5	mg/dL	111	mg/dL	0.3	mg/dL	NULL	NULL	23	Units/L	17	Units/L	18	mg/dL	1.39	mg/dL	NULL	NULL	NULL	NULL	NULL	NULL	NULL	NULL	NULL
195464	4.8	K/mcL	3.66	M/mcL	84	%	11	%	5	%	179	K/mcL	11.4	g/dL	7.2	g/dL	3.6	g/dL	138	mmol/L	4.8	mmol/L	105	mmol/L	8.8	mg/dL	142	mg/dL	0.2	mg/dL	NULL	NULL	30	Units/L	28	Units/L	26	mg/dL	0.63	mg/dL	NULL	NULL	NULL	NULL	NULL	NULL	NULL	NULL	NULL
195513	6.3	K/mcL	4.93	M/mcL	79	%	18	%	3	%	185	K/mcL	14.3	g/dL	NULL	NULL	3.5	g/dL	133	mmol/L	3.8	mmol/L	96	mmol/L	8.9	mg/dL	142	mg/dL	NULL	NULL	NULL	NULL	NULL	NULL	NULL	NULL	9	mg/dL	0.71	mg/dL	NULL	NULL	NULL	NULL	NULL	NULL	NULL	NULL	NULL
195543	8.6	K/mcL	5.58	M/mcL	79	%	17	%	4	%	204	K/mcL	17.7	g/dL	6.5	g/dL	3.6	g/dL	141	mmol/L	4.9	mmol/L	106	mmol/L	8.8	mg/dL	89	mg/dL	1.5	mg/dL	NULL	NULL	29	Units/L	14	Units/L	41	mg/dL	2.07	mg/dL	NULL	NULL	54	mg/dL	136	mg/dL	32	mg/dL	93
195783	14.5	K/mcL	3.14	M/mcL	79	%	5	%	7	%	105	K/mcL	9.6	g/dL	5.1	g/dL	1.9	g/dL	152	mmol/L	5.5	mmol/L	117	mmol/L	7.7	mg/dL	109	mg/dL	0.4	mg/dL	NULL	NULL	21	Units/L	14	Units/L	75	mg/dL	2.53	mg/dL	NULL	NULL	NULL	NULL	NULL	NULL	NULL	NULL	NULL
195954	6.3	K/mcL	3.87	M/mcL	66	%	22	%	9	%	133	K/mcL	10.6	g/dL	NULL	NULL	NULL	NULL	147	mmol/L	3.5	mmol/L	107	mmol/L	7.8	mg/dL	86	mg/dL	NULL	NULL	NULL	NULL	NULL	NULL	NULL	NULL	13	mg/dL	0.83	mg/dL	NULL	NULL	78	mg/dL	145	mg/dL	62	mg/dL	67
196064	11.3	K/mcL	4.22	M/mcL	75	%	16	%	8	%	130	K/mcL	13.2	g/dL	5.6	g/dL	2.8	g/dL	142	mmol/L	4.1	mmol/L	106	mmol/L	7.5	mg/dL	104	mg/dL	8	mg/dL	4.5	mg/dL	37	Units/L	71	Units/L	28	mg/dL	1.8	mg/dL	NULL	NULL	NULL	NULL	NULL	NULL	NULL	NULL	NULL
196110	15.2	K/mcL	3.58	M/mcL	89	%	6	%	5	%	167	K/mcL	8.8	g/dL	6.4	g/dL	2.9	g/dL	139	mmol/L	3.5	mmol/L	99	mmol/L	8.6	mg/dL	110	mg/dL	1.5	mg/dL	0.5	mg/dL	442	Units/L	163	Units/L	27	mg/dL	1.4	mg/dL	NULL	NULL	NULL	NULL	NULL	NULL	NULL	NULL	NULL
196190	7.9	K/mcL	4.02	M/mcL	85	%	6	%	9	%	107	K/mcL	11.3	g/dL	NULL	NULL	NULL	NULL	126	mmol/L	5.4	mmol/L	91	mmol/L	7.9	mg/dL	191	mg/dL	NULL	NULL	NULL	NULL	NULL	NULL	NULL	NULL	44	mg/dL	1.98	mg/dL	NULL	NULL	NULL	NULL	NULL	NULL	NULL	NULL	NULL
196237	16.9	K/mcL	2.98	M/mcL	73	%	12	%	10	%	177	K/mcL	7.6	g/dL	6.7	g/dL	2.6	g/dL	147	mmol/L	4.1	mmol/L	114	mmol/L	8.5	mg/dL	99	mg/dL	0.6	mg/dL	NULL	NULL	14	Units/L	25	Units/L	25	mg/dL	1.99	mg/dL	6.3	mg/dL	NULL	NULL	NULL	NULL	NULL	NULL	NULL
196242	9.4	K/mcL	3.25	M/mcL	70	%	18	%	7	%	221	K/mcL	9.8	g/dL	NULL	NULL	NULL	NULL	139	mmol/L	3.9	mmol/L	98	mmol/L	8.5	mg/dL	230	mg/dL	NULL	NULL	NULL	NULL	NULL	NULL	NULL	NULL	17	mg/dL	0.99	mg/dL	NULL	NULL	NULL	NULL	NULL	NULL	NULL	NULL	NULL
196361	4.9	K/mcL	4.03	M/mcL	85	%	10	%	5	%	161	K/mcL	11.8	g/dL	6.3	g/dL	2.9	g/dL	139	mmol/L	3.9	mmol/L	102	mmol/L	9.1	mg/dL	123	mg/dL	2	mg/dL	2	mg/dL	24	Units/L	23	Units/L	11	mg/dL	1.53	mg/dL	NULL	NULL	93	mg/dL	112	mg/dL	44	mg/dL	49
196437	9	K/mcL	3.95	M/mcL	NULL	NULL	NULL	NULL	NULL	NULL	55	K/mcL	10.1	g/dL	NULL	NULL	NULL	NULL	139	mmol/L	4.2	mmol/L	101	mmol/L	8.5	mg/dL	160	mg/dL	NULL	NULL	NULL	NULL	NULL	NULL	NULL	NULL	42	mg/dL	1.7	mg/dL	NULL	NULL	NULL	NULL	NULL	NULL	NULL	NULL	NULL
196448	10.1	K/mcL	2.6	M/mcL	81	%	10	%	7	%	220	K/mcL	7.6	g/dL	6.3	g/dL	2.4	g/dL	137	mmol/L	4.7	mmol/L	104	mmol/L	7.4	mg/dL	94	mg/dL	0.4	mg/dL	NULL	NULL	27	Units/L	20	Units/L	64	mg/dL	7.2	mg/dL	NULL	NULL	105	mg/dL	83	mg/dL	35	mg/dL	27
196707	8.4	K/mcL	2.96	M/mcL	91	%	7	%	2	%	185	K/mcL	10.9	g/dL	7.4	g/dL	2.1	g/dL	140	mmol/L	4.5	mmol/L	102	mmol/L	8.1	mg/dL	187	mg/dL	1	mg/dL	NULL	NULL	15	Units/L	16	Units/L	20	mg/dL	1.1	mg/dL	NULL	NULL	NULL	NULL	NULL	NULL	NULL	NULL	NULL
197014	4.6	K/mcL	3.48	M/mcL	83	%	15	%	2	%	311	K/mcL	10.3	g/dL	6.6	g/dL	2.5	g/dL	125	mmol/L	6	mmol/L	89	mmol/L	8.5	mg/dL	182	mg/dL	0.4	mg/dL	NULL	NULL	18	Units/L	27	Units/L	25	mg/dL	1.92	mg/dL	NULL	NULL	NULL	NULL	NULL	NULL	NULL	NULL	NULL
197470	11.8	K/mcL	5.47	M/mcL	72	%	14	%	14	%	159	K/mcL	17.7	g/dL	6.3	g/dL	2.9	g/dL	140	mmol/L	3.6	mmol/L	98	mmol/L	8.7	mg/dL	96	mg/dL	0.8	mg/dL	NULL	NULL	37	Units/L	21	Units/L	19	mg/dL	1.24	mg/dL	NULL	NULL	181	mg/dL	NULL	NULL	NULL	NULL	NULL
197473	20.1	K/mcL	3.36	M/mcL	90	%	2	%	6	%	316	K/mcL	10.7	g/dL	7.2	g/dL	3.7	g/dL	131	mmol/L	5.7	mmol/L	92	mmol/L	10.6	mg/dL	98	mg/dL	1.2	mg/dL	0.2	mg/dL	1444	Units/L	1321	Units/L	64	mg/dL	3.98	mg/dL	NULL	NULL	185	mg/dL	149	mg/dL	39	mg/dL	73
197483	5.4	K/mcL	4.66	M/mcL	76	%	13	%	11	%	178	K/mcL	13.6	g/dL	6.4	g/dL	2.5	g/dL	144	mmol/L	4.1	mmol/L	109	mmol/L	9.3	mg/dL	163	mg/dL	0.2	mg/dL	NULL	NULL	42	Units/L	35	Units/L	31	mg/dL	0.92	mg/dL	NULL	NULL	NULL	NULL	NULL	NULL	NULL	NULL	NULL
197487	9.3	K/mcL	4.35	M/mcL	NULL	NULL	NULL	NULL	NULL	NULL	126	K/mcL	14.1	g/dL	NULL	NULL	NULL	NULL	134	mmol/L	4.4	mmol/L	98	mmol/L	8.3	mg/dL	308	mg/dL	NULL	NULL	NULL	NULL	NULL	NULL	NULL	NULL	20	mg/dL	1.6	mg/dL	NULL	NULL	NULL	NULL	NULL	NULL	NULL	NULL	NULL
197520	16.2	K/mcL	3.5	M/mcL	64	%	28	%	5	%	214	K/mcL	10.2	g/dL	NULL	NULL	NULL	NULL	135	mmol/L	4.3	mmol/L	100	mmol/L	10.2	mg/dL	104	mg/dL	NULL	NULL	NULL	NULL	NULL	NULL	NULL	NULL	62	mg/dL	1.77	mg/dL	NULL	NULL	NULL	NULL	NULL	NULL	NULL	NULL	NULL
197737	13.9	K/mcL	3.73	M/mcL	81	%	10	%	6	%	198	K/mcL	11.1	g/dL	6.7	g/dL	2	g/dL	140	mmol/L	3.7	mmol/L	103	mmol/L	8.2	mg/dL	117	mg/dL	0.5	mg/dL	NULL	NULL	212	Units/L	197	Units/L	50	mg/dL	2	mg/dL	NULL	NULL	NULL	NULL	NULL	NULL	NULL	NULL	NULL
197769	11.6	K/mcL	3.68	M/mcL	NULL	NULL	NULL	NULL	NULL	NULL	185	K/mcL	11.8	g/dL	NULL	NULL	NULL	NULL	140	mmol/L	3.2	mmol/L	106	mmol/L	8.5	mg/dL	157	mg/dL	NULL	NULL	NULL	NULL	NULL	NULL	NULL	NULL	31	mg/dL	0.7	mg/dL	NULL	NULL	NULL	NULL	NULL	NULL	NULL	NULL	NULL
197861	8.5	K/mcL	4.66	M/mcL	85	%	8	%	7	%	200	K/mcL	14.9	g/dL	7.1	g/dL	3.6	g/dL	137	mmol/L	4.2	mmol/L	101	mmol/L	8.7	mg/dL	189	mg/dL	1.2	mg/dL	0.6	mg/dL	60	Units/L	30	Units/L	19	mg/dL	1.6	mg/dL	NULL	NULL	NULL	NULL	NULL	NULL	NULL	NULL	NULL
198031	11.4	K/mcL	3.61	M/mcL	96	%	4	%	0	%	221	K/mcL	11.1	g/dL	7.4	g/dL	3.3	g/dL	145	mmol/L	4.3	mmol/L	109	mmol/L	8.6	mg/dL	218	mg/dL	0.8	mg/dL	NULL	NULL	32	Units/L	20	Units/L	52	mg/dL	3.3	mg/dL	9.8	mg/dL	56	mg/dL	224	mg/dL	85	mg/dL	128
198240	9.5	K/mcL	4.78	M/mcL	NULL	NULL	NULL	NULL	NULL	NULL	151	K/mcL	14.2	g/dL	6.2	g/dL	2.9	g/dL	135	mmol/L	3.6	mmol/L	103	mmol/L	8.5	mg/dL	151	mg/dL	0.9	mg/dL	NULL	NULL	37	Units/L	108	Units/L	22	mg/dL	1.32	mg/dL	NULL	NULL	NULL	NULL	NULL	NULL	NULL	NULL	NULL
198253	5.5	K/mcL	4.58	M/mcL	76	%	11	%	11	%	171	K/mcL	14	g/dL	7.1	g/dL	2.3	g/dL	141	mmol/L	3.8	mmol/L	104	mmol/L	8.4	mg/dL	39	mg/dL	0.8	mg/dL	0.3	mg/dL	17	Units/L	23	Units/L	33	mg/dL	1.1	mg/dL	NULL	NULL	NULL	NULL	NULL	NULL	NULL	NULL	NULL
199367	7.3	K/mcL	3.48	M/mcL	80	%	10	%	10	%	223	K/mcL	9.7	g/dL	6.7	g/dL	2.5	g/dL	137	mmol/L	4.3	mmol/L	106	mmol/L	8.4	mg/dL	100	mg/dL	0.5	mg/dL	NULL	NULL	35	Units/L	37	Units/L	15	mg/dL	1.5	mg/dL	NULL	NULL	NULL	NULL	NULL	NULL	NULL	NULL	NULL
199396	12.9	K/mcL	3.77	M/mcL	92	%	3	%	5	%	162	K/mcL	11.1	g/dL	7.3	g/dL	3.3	g/dL	133	mmol/L	5.5	mmol/L	93	mmol/L	11.3	mg/dL	135	mg/dL	0.9	mg/dL	NULL	NULL	85	Units/L	156	Units/L	28	mg/dL	5.2	mg/dL	NULL	NULL	NULL	NULL	NULL	NULL	NULL	NULL	NULL
199542	9.5	K/mcL	4.21	M/mcL	69	%	19	%	10	%	181	K/mcL	11.9	g/dL	6.9	g/dL	2.7	g/dL	138	mmol/L	3.9	mmol/L	102	mmol/L	8.5	mg/dL	156	mg/dL	0.6	mg/dL	NULL	NULL	23	Units/L	15	Units/L	19	mg/dL	0.93	mg/dL	NULL	NULL	NULL	NULL	NULL	NULL	NULL	NULL	NULL
199669	8.4	K/mcL	4.73	M/mcL	60	%	23	%	12	%	214	K/mcL	13.7	g/dL	7.6	g/dL	3.7	g/dL	137	mmol/L	3.8	mmol/L	101	mmol/L	9	mg/dL	116	mg/dL	1	mg/dL	NULL	NULL	31	Units/L	63	Units/L	11	mg/dL	1.03	mg/dL	NULL	NULL	346	mg/dL	182	mg/dL	27	mg/dL	86
199808	7.8	K/mcL	3.44	M/mcL	59	%	30	%	8	%	248	K/mcL	10	g/dL	NULL	NULL	NULL	NULL	138	mmol/L	6.1	mmol/L	109	mmol/L	8.6	mg/dL	62	mg/dL	NULL	NULL	NULL	NULL	NULL	NULL	NULL	NULL	50	mg/dL	5.74	mg/dL	NULL	NULL	NULL	NULL	NULL	NULL	NULL	NULL	NULL
199836	15.2	K/mcL	4.8	M/mcL	74	%	19	%	7	%	304	K/mcL	13.1	g/dL	NULL	NULL	NULL	NULL	134	mmol/L	3.4	mmol/L	100	mmol/L	9	mg/dL	133	mg/dL	NULL	NULL	NULL	NULL	NULL	NULL	NULL	NULL	28	mg/dL	1.02	mg/dL	NULL	NULL	57	mg/dL	110	mg/dL	34	mg/dL	65
199864	10.3	K/mcL	3.21	M/mcL	37	%	50	%	11	%	193	K/mcL	9.5	g/dL	5.7	g/dL	2.4	g/dL	137	mmol/L	3	mmol/L	104	mmol/L	8.8	mg/dL	118	mg/dL	0.2	mg/dL	NULL	NULL	6	Units/L	16	Units/L	45	mg/dL	2.29	mg/dL	NULL	NULL	NULL	NULL	NULL	NULL	NULL	NULL	NULL
199981	3.3	K/mcL	3.41	M/mcL	83	%	4	%	1	%	95	K/mcL	9.8	g/dL	5.2	g/dL	2.9	g/dL	140	mmol/L	3.5	mmol/L	107	mmol/L	8.8	mg/dL	128	mg/dL	0.8	mg/dL	NULL	NULL	20	Units/L	50	Units/L	24	mg/dL	1.57	mg/dL	NULL	NULL	NULL	NULL	NULL	NULL	NULL	NULL	NULL
200180	5.4	K/mcL	3.01	M/mcL	63	%	25	%	10	%	123	K/mcL	9.2	g/dL	NULL	NULL	NULL	NULL	138	mmol/L	3.8	mmol/L	108	mmol/L	7.5	mg/dL	92	mg/dL	NULL	NULL	NULL	NULL	NULL	NULL	NULL	NULL	44	mg/dL	1.86	mg/dL	NULL	NULL	NULL	NULL	NULL	NULL	NULL	NULL	NULL
200193	7.6	K/mcL	2.65	M/mcL	68	%	22	%	8	%	93	K/mcL	8.9	g/dL	NULL	NULL	NULL	NULL	142	mmol/L	3.8	mmol/L	102	mmol/L	9	mg/dL	96	mg/dL	NULL	NULL	NULL	NULL	NULL	NULL	NULL	NULL	78	mg/dL	3.16	mg/dL	NULL	NULL	116	mg/dL	NULL	NULL	NULL	NULL	NULL
200388	10.3	K/mcL	3.5	M/mcL	78	%	14	%	8	%	233	K/mcL	10	g/dL	6.3	g/dL	2.7	g/dL	137	mmol/L	4	mmol/L	105	mmol/L	8.5	mg/dL	133	mg/dL	0.7	mg/dL	NULL	NULL	18	Units/L	14	Units/L	12	mg/dL	0.69	mg/dL	NULL	NULL	NULL	NULL	NULL	NULL	NULL	NULL	NULL
200410	11.7	K/mcL	3.08	M/mcL	80	%	7	%	12	%	196	K/mcL	8.9	g/dL	NULL	NULL	NULL	NULL	140	mmol/L	5	mmol/L	106	mmol/L	8.6	mg/dL	107	mg/dL	NULL	NULL	NULL	NULL	NULL	NULL	NULL	NULL	81	mg/dL	2.35	mg/dL	NULL	NULL	NULL	NULL	NULL	NULL	NULL	NULL	NULL
200581	8.6	K/mcL	3.94	M/mcL	78	%	14	%	7	%	178	K/mcL	12.2	g/dL	5.7	g/dL	2.7	g/dL	144	mmol/L	3.6	mmol/L	108	mmol/L	7.7	mg/dL	116	mg/dL	1.5	mg/dL	NULL	NULL	20	Units/L	21	Units/L	19	mg/dL	1.74	mg/dL	NULL	NULL	116	mg/dL	NULL	NULL	NULL	NULL	NULL
200629	6.6	K/mcL	2.05	M/mcL	80	%	10	%	9	%	244	K/mcL	6.6	g/dL	NULL	NULL	NULL	NULL	134	mmol/L	5.7	mmol/L	95	mmol/L	7.3	mg/dL	120	mg/dL	0.6	mg/dL	0.3	mg/dL	NULL	NULL	NULL	NULL	66	mg/dL	9.74	mg/dL	NULL	NULL	NULL	NULL	NULL	NULL	NULL	NULL	NULL
200732	9	K/mcL	4.34	M/mcL	89	%	9	%	2	%	209	K/mcL	14	g/dL	7	g/dL	3.3	g/dL	138	mmol/L	4.9	mmol/L	106	mmol/L	8.7	mg/dL	202	mg/dL	0.6	mg/dL	NULL	NULL	20	Units/L	31	Units/L	6	mg/dL	0.95	mg/dL	NULL	NULL	NULL	NULL	NULL	NULL	NULL	NULL	NULL
200929	5.8	K/mcL	4.88	M/mcL	62	%	24	%	12	%	147	K/mcL	14.3	g/dL	NULL	NULL	NULL	NULL	142	mmol/L	3.5	mmol/L	103	mmol/L	8.6	mg/dL	90	mg/dL	NULL	NULL	NULL	NULL	NULL	NULL	NULL	NULL	22	mg/dL	1.19	mg/dL	NULL	NULL	NULL	NULL	NULL	NULL	NULL	NULL	NULL
201090	8.6	K/mcL	3.21	M/mcL	78	%	19	%	3	%	163	K/mcL	9.6	g/dL	7.4	g/dL	2.9	g/dL	137	mmol/L	4.9	mmol/L	106	mmol/L	8.6	mg/dL	332	mg/dL	0.6	mg/dL	NULL	NULL	23	Units/L	17	Units/L	40	mg/dL	1.41	mg/dL	NULL	NULL	NULL	NULL	NULL	NULL	NULL	NULL	NULL
201139	21.3	K/mcL	3.76	M/mcL	82	%	7	%	11	%	158	K/mcL	11.3	g/dL	5.8	g/dL	2.5	g/dL	141	mmol/L	3.4	mmol/L	108	mmol/L	7.6	mg/dL	105	mg/dL	0.6	mg/dL	NULL	NULL	15	Units/L	19	Units/L	39	mg/dL	2.33	mg/dL	NULL	NULL	NULL	NULL	NULL	NULL	NULL	NULL	NULL
201406	9.8	K/mcL	3.17	M/mcL	88	%	7	%	5	%	148	K/mcL	9.2	g/dL	7.1	g/dL	4.2	g/dL	140	mmol/L	4.3	mmol/L	108	mmol/L	8	mg/dL	143	mg/dL	1.1	mg/dL	NULL	NULL	90	Units/L	74	Units/L	31	mg/dL	1.89	mg/dL	NULL	NULL	112	mg/dL	101	mg/dL	33	mg/dL	46
201456	12.9	K/mcL	2.5	M/mcL	84	%	7	%	9	%	346	K/mcL	7.2	g/dL	6.1	g/dL	1.9	g/dL	141	mmol/L	5.3	mmol/L	108	mmol/L	8	mg/dL	101	mg/dL	0.4	mg/dL	NULL	NULL	107	Units/L	61	Units/L	51	mg/dL	5.8	mg/dL	NULL	NULL	NULL	NULL	NULL	NULL	NULL	NULL	NULL
201610	6.4	K/mcL	3.66	M/mcL	63	%	27	%	6	%	236	K/mcL	10.2	g/dL	NULL	NULL	NULL	NULL	141	mmol/L	3.9	mmol/L	108	mmol/L	8.2	mg/dL	143	mg/dL	NULL	NULL	NULL	NULL	NULL	NULL	NULL	NULL	35	mg/dL	3.62	mg/dL	NULL	NULL	519	mg/dL	337	mg/dL	32	mg/dL	173
201952	10.6	K/mcL	3.49	M/mcL	75	%	9	%	15	%	251	K/mcL	6.9	g/dL	NULL	NULL	NULL	NULL	141	mmol/L	4	mmol/L	101	mmol/L	8.8	mg/dL	95	mg/dL	NULL	NULL	NULL	NULL	NULL	NULL	NULL	NULL	16	mg/dL	0.99	mg/dL	NULL	NULL	NULL	NULL	NULL	NULL	NULL	NULL	NULL
202446	6.5	K/mcL	3.03	M/mcL	79	%	16	%	2	%	98	K/mcL	8.8	g/dL	6.4	g/dL	3.1	g/dL	133	mmol/L	3.3	mmol/L	94	mmol/L	10	mg/dL	265	mg/dL	0.5	mg/dL	NULL	NULL	26	Units/L	11	Units/L	25	mg/dL	4.8	mg/dL	NULL	NULL	NULL	NULL	NULL	NULL	NULL	NULL	NULL
202471	8.1	K/mcL	3.78	M/mcL	56	%	34	%	9	%	247	K/mcL	11.9	g/dL	6.9	g/dL	3.3	g/dL	133	mmol/L	3.5	mmol/L	98	mmol/L	8.4	mg/dL	84	mg/dL	0.7	mg/dL	NULL	NULL	23	Units/L	43	Units/L	40	mg/dL	2.32	mg/dL	NULL	NULL	NULL	NULL	NULL	NULL	NULL	NULL	NULL
202634	7.5	K/mcL	3.39	M/mcL	69	%	20	%	6	%	176	K/mcL	10.6	g/dL	NULL	NULL	NULL	NULL	147	mmol/L	4.7	mmol/L	106	mmol/L	8.1	mg/dL	100	mg/dL	NULL	NULL	NULL	NULL	NULL	NULL	NULL	NULL	34	mg/dL	1.5	mg/dL	NULL	NULL	NULL	NULL	NULL	NULL	NULL	NULL	NULL
202663	6.3	K/mcL	3.71	M/mcL	84	%	7	%	9	%	140	K/mcL	11.9	g/dL	5.6	g/dL	2.3	g/dL	139	mmol/L	3.9	mmol/L	103	mmol/L	8.5	mg/dL	145	mg/dL	0.6	mg/dL	NULL	NULL	25	Units/L	22	Units/L	23	mg/dL	0.97	mg/dL	NULL	NULL	NULL	NULL	NULL	NULL	NULL	NULL	NULL
202797	17.8	K/mcL	4.41	M/mcL	86	%	9	%	5	%	166	K/mcL	12.3	g/dL	6.5	g/dL	2.7	g/dL	140	mmol/L	4.8	mmol/L	110	mmol/L	7.5	mg/dL	175	mg/dL	0.3	mg/dL	NULL	NULL	220	Units/L	111	Units/L	44	mg/dL	2	mg/dL	NULL	NULL	NULL	NULL	NULL	NULL	NULL	NULL	NULL
202835	5.9	K/mcL	4.21	M/mcL	46	%	23	%	31	%	143	K/mcL	9	g/dL	NULL	NULL	NULL	NULL	141	mmol/L	4.2	mmol/L	105	mmol/L	8.4	mg/dL	77	mg/dL	NULL	NULL	NULL	NULL	NULL	NULL	NULL	NULL	16	mg/dL	0.92	mg/dL	NULL	NULL	NULL	NULL	NULL	NULL	NULL	NULL	NULL
202883	10.7	K/mcL	4.16	M/mcL	54	%	36	%	4	%	316	K/mcL	10.6	g/dL	7.1	g/dL	2.9	g/dL	138	mmol/L	3.8	mmol/L	102	mmol/L	8.8	mg/dL	85	mg/dL	0.6	mg/dL	NULL	NULL	18	Units/L	15	Units/L	26	mg/dL	1.49	mg/dL	NULL	NULL	NULL	NULL	NULL	NULL	NULL	NULL	NULL
203115	15.1	K/mcL	4.59	M/mcL	87	%	4	%	9	%	252	K/mcL	13.6	g/dL	NULL	NULL	NULL	NULL	139	mmol/L	3.5	mmol/L	103	mmol/L	8.9	mg/dL	118	mg/dL	NULL	NULL	NULL	NULL	NULL	NULL	NULL	NULL	34	mg/dL	1.32	mg/dL	NULL	NULL	NULL	NULL	NULL	NULL	NULL	NULL	NULL
203366	11.3	K/mcL	2.75	M/mcL	74	%	14	%	10	%	203	K/mcL	8.5	g/dL	NULL	NULL	NULL	NULL	139	mmol/L	6.3	mmol/L	101	mmol/L	7.8	mg/dL	64	mg/dL	NULL	NULL	NULL	NULL	NULL	NULL	NULL	NULL	47	mg/dL	10.1	mg/dL	NULL	NULL	NULL	NULL	NULL	NULL	NULL	NULL	NULL
203384	8	K/mcL	2.76	M/mcL	73	%	17	%	8	%	146	K/mcL	8.7	g/dL	5.5	g/dL	2.7	g/dL	142	mmol/L	4.3	mmol/L	106	mmol/L	8.7	mg/dL	95	mg/dL	1.3	mg/dL	NULL	NULL	12	Units/L	38	Units/L	82	mg/dL	1.98	mg/dL	NULL	NULL	93	mg/dL	125	mg/dL	30	mg/dL	76
203671	11	K/mcL	3.22	M/mcL	79	%	8	%	12	%	350	K/mcL	9.2	g/dL	NULL	NULL	NULL	NULL	132	mmol/L	3.5	mmol/L	94	mmol/L	8.3	mg/dL	83	mg/dL	NULL	NULL	NULL	NULL	NULL	NULL	NULL	NULL	14	mg/dL	1.16	mg/dL	NULL	NULL	NULL	NULL	NULL	NULL	NULL	NULL	NULL
204322	7.3	K/mcL	4.68	M/mcL	79	%	9	%	12	%	149	K/mcL	12.7	g/dL	NULL	NULL	NULL	NULL	147	mmol/L	4.7	mmol/L	115	mmol/L	8.4	mg/dL	103	mg/dL	NULL	NULL	NULL	NULL	NULL	NULL	NULL	NULL	29	mg/dL	1.65	mg/dL	NULL	NULL	NULL	NULL	NULL	NULL	NULL	NULL	NULL
204392	7.5	K/mcL	2.59	M/mcL	78	%	12	%	7	%	152	K/mcL	8.6	g/dL	NULL	NULL	NULL	NULL	133	mmol/L	4.5	mmol/L	98	mmol/L	9.3	mg/dL	86	mg/dL	NULL	NULL	NULL	NULL	NULL	NULL	NULL	NULL	96	mg/dL	2.37	mg/dL	NULL	NULL	NULL	NULL	NULL	NULL	NULL	NULL	NULL
204776	5.3	K/mcL	3.96	M/mcL	73	%	21	%	5	%	131	K/mcL	10.6	g/dL	NULL	NULL	NULL	NULL	139	mmol/L	4.5	mmol/L	102	mmol/L	8.6	mg/dL	157	mg/dL	NULL	NULL	NULL	NULL	NULL	NULL	NULL	NULL	29	mg/dL	1.29	mg/dL	NULL	NULL	82	mg/dL	104	mg/dL	29	mg/dL	59
204943	3.3	K/mcL	2.57	M/mcL	72	%	23	%	1	%	152	K/mcL	8.2	g/dL	5.5	g/dL	2.3	g/dL	142	mmol/L	4.2	mmol/L	105	mmol/L	8.7	mg/dL	85	mg/dL	1.1	mg/dL	NULL	NULL	29	Units/L	37	Units/L	112	mg/dL	6.1	mg/dL	6.9	mg/dL	125	mg/dL	NULL	NULL	NULL	NULL	NULL
205084	20.4	K/mcL	4.96	M/mcL	75	%	17	%	8	%	273	K/mcL	14.6	g/dL	NULL	NULL	NULL	NULL	136	mmol/L	3.1	mmol/L	101	mmol/L	8.9	mg/dL	130	mg/dL	NULL	NULL	NULL	NULL	NULL	NULL	NULL	NULL	20	mg/dL	1.07	mg/dL	NULL	NULL	NULL	NULL	NULL	NULL	NULL	NULL	NULL
205112	11.2	K/mcL	3.55	M/mcL	85	%	6	%	9	%	268	K/mcL	11.5	g/dL	6.1	g/dL	2.9	g/dL	136	mmol/L	4.7	mmol/L	106	mmol/L	7.5	mg/dL	82	mg/dL	0.3	mg/dL	NULL	NULL	33	Units/L	81	Units/L	52	mg/dL	3.4	mg/dL	NULL	NULL	NULL	NULL	NULL	NULL	NULL	NULL	NULL
205138	9.9	K/mcL	3.92	M/mcL	79	%	12	%	9	%	249	K/mcL	11.3	g/dL	NULL	NULL	NULL	NULL	135	mmol/L	5.3	mmol/L	104	mmol/L	9.9	mg/dL	310	mg/dL	NULL	NULL	NULL	NULL	NULL	NULL	NULL	NULL	57	mg/dL	3.51	mg/dL	NULL	NULL	NULL	NULL	NULL	NULL	NULL	NULL	NULL
205215	6.4	K/mcL	2.26	M/mcL	56	%	36	%	6	%	189	K/mcL	5.3	g/dL	5	g/dL	2.1	g/dL	139	mmol/L	4.7	mmol/L	110	mmol/L	7.5	mg/dL	118	mg/dL	0.4	mg/dL	NULL	NULL	15	Units/L	17	Units/L	37	mg/dL	2.34	mg/dL	NULL	NULL	NULL	NULL	NULL	NULL	NULL	NULL	NULL
205371	9.5	K/mcL	3.06	M/mcL	85	%	7	%	6	%	398	K/mcL	7.3	g/dL	8.1	g/dL	2.7	g/dL	134	mmol/L	5.6	mmol/L	99	mmol/L	8.6	mg/dL	184	mg/dL	0.4	mg/dL	0.1	mg/dL	14	Units/L	10	Units/L	17	mg/dL	1.28	mg/dL	NULL	NULL	NULL	NULL	NULL	NULL	NULL	NULL	NULL
205490	6.9	K/mcL	3.09	M/mcL	58	%	11	%	5	%	205	K/mcL	9.3	g/dL	5	g/dL	2.1	g/dL	158	mmol/L	4	mmol/L	121	mmol/L	7.2	mg/dL	68	mg/dL	0.3	mg/dL	NULL	NULL	27	Units/L	24	Units/L	53	mg/dL	1.82	mg/dL	NULL	NULL	NULL	NULL	NULL	NULL	NULL	NULL	NULL
205543	9.8	K/mcL	3.6	M/mcL	NULL	NULL	NULL	NULL	NULL	NULL	195	K/mcL	10.5	g/dL	6.4	g/dL	3	g/dL	130	mmol/L	4.3	mmol/L	95	mmol/L	8.5	mg/dL	135	mg/dL	0.8	mg/dL	NULL	NULL	32	Units/L	29	Units/L	22	mg/dL	0.86	mg/dL	NULL	NULL	NULL	NULL	NULL	NULL	NULL	NULL	NULL
205727	3.8	K/mcL	5.49	M/mcL	66	%	29	%	3	%	51	K/mcL	16.2	g/dL	6.3	g/dL	3.1	g/dL	142	mmol/L	3.6	mmol/L	104	mmol/L	7.8	mg/dL	163	mg/dL	2.4	mg/dL	NULL	NULL	88	Units/L	48	Units/L	27	mg/dL	1.08	mg/dL	NULL	NULL	NULL	NULL	NULL	NULL	NULL	NULL	NULL
205778	11.6	K/mcL	2.87	M/mcL	74	%	17	%	4	%	212	K/mcL	8.9	g/dL	NULL	NULL	NULL	NULL	139	mmol/L	6.1	mmol/L	100	mmol/L	8	mg/dL	116	mg/dL	NULL	NULL	NULL	NULL	NULL	NULL	NULL	NULL	53	mg/dL	11.86	mg/dL	NULL	NULL	NULL	NULL	NULL	NULL	NULL	NULL	NULL
205996	6.6	K/mcL	3.83	M/mcL	73	%	18	%	7	%	187	K/mcL	12	g/dL	6.6	g/dL	3.1	g/dL	143	mmol/L	3.5	mmol/L	106	mmol/L	8.7	mg/dL	122	mg/dL	0.3	mg/dL	NULL	NULL	42	Units/L	29	Units/L	38	mg/dL	1.63	mg/dL	NULL	NULL	55	mg/dL	289	mg/dL	35	mg/dL	243
206370	4.5	K/mcL	3.5	M/mcL	56	%	8	%	4	%	90	K/mcL	11.8	g/dL	6	g/dL	1.7	g/dL	141	mmol/L	5.3	mmol/L	108	mmol/L	10.1	mg/dL	110	mg/dL	0.3	mg/dL	NULL	NULL	13	Units/L	18	Units/L	84	mg/dL	2.8	mg/dL	NULL	NULL	NULL	NULL	NULL	NULL	NULL	NULL	NULL
206418	8.1	K/mcL	4.7	M/mcL	48	%	38	%	11	%	209	K/mcL	13.6	g/dL	6.2	g/dL	2.6	g/dL	141	mmol/L	3.7	mmol/L	105	mmol/L	9.1	mg/dL	121	mg/dL	0.3	mg/dL	NULL	NULL	37	Units/L	43	Units/L	10	mg/dL	1.1	mg/dL	NULL	NULL	NULL	NULL	NULL	NULL	NULL	NULL	NULL
206533	15.2	K/mcL	5.11	M/mcL	85	%	8	%	7	%	436	K/mcL	15.8	g/dL	8	g/dL	3.1	g/dL	133	mmol/L	4.4	mmol/L	93	mmol/L	9.1	mg/dL	171	mg/dL	0.5	mg/dL	NULL	NULL	33	Units/L	22	Units/L	36	mg/dL	1.43	mg/dL	NULL	NULL	NULL	NULL	NULL	NULL	NULL	NULL	NULL
206541	8.5	K/mcL	5.71	M/mcL	81	%	14	%	5	%	224	K/mcL	16.5	g/dL	NULL	NULL	NULL	NULL	138	mmol/L	4.3	mmol/L	100	mmol/L	8.8	mg/dL	125	mg/dL	NULL	NULL	NULL	NULL	NULL	NULL	NULL	NULL	21	mg/dL	1.1	mg/dL	NULL	NULL	NULL	NULL	NULL	NULL	NULL	NULL	NULL
206759	33.5	K/mcL	2.2	M/mcL	79	%	7	%	NULL	NULL	478	K/mcL	6.4	g/dL	5.9	g/dL	1.4	g/dL	130	mmol/L	7	mmol/L	99	mmol/L	7.4	mg/dL	133	mg/dL	1.1	mg/dL	1.2	mg/dL	433	Units/L	1360	Units/L	29	mg/dL	2.27	mg/dL	NULL	NULL	NULL	NULL	NULL	NULL	NULL	NULL	NULL
206777	7.8	K/mcL	3.74	M/mcL	82	%	7	%	10	%	193	K/mcL	8.8	g/dL	8.2	g/dL	2.6	g/dL	141	mmol/L	5.1	mmol/L	103	mmol/L	9.2	mg/dL	125	mg/dL	0.5	mg/dL	0.1	mg/dL	8	Units/L	17	Units/L	47	mg/dL	11.25	mg/dL	NULL	NULL	157	mg/dL	NULL	NULL	NULL	NULL	NULL
206789	2.7	K/mcL	3.75	M/mcL	19	%	56	%	20	%	253	K/mcL	11.1	g/dL	NULL	NULL	NULL	NULL	136	mmol/L	3.5	mmol/L	100	mmol/L	8.2	mg/dL	166	mg/dL	NULL	NULL	NULL	NULL	NULL	NULL	NULL	NULL	11	mg/dL	0.97	mg/dL	NULL	NULL	119	mg/dL	172	mg/dL	43	mg/dL	105
206812	6.9	K/mcL	4.32	M/mcL	68	%	17	%	10	%	139	K/mcL	13.9	g/dL	6	g/dL	2.7	g/dL	140	mmol/L	3.1	mmol/L	103	mmol/L	8.7	mg/dL	110	mg/dL	0.7	mg/dL	NULL	NULL	59	Units/L	41	Units/L	15	mg/dL	1.2	mg/dL	NULL	NULL	NULL	NULL	NULL	NULL	NULL	NULL	NULL
207033	12.9	K/mcL	3.34	M/mcL	77	%	7	%	14	%	461	K/mcL	9.9	g/dL	7.9	g/dL	3.2	g/dL	138	mmol/L	4.1	mmol/L	98	mmol/L	8.7	mg/dL	149	mg/dL	0.4	mg/dL	NULL	NULL	18	Units/L	34	Units/L	29	mg/dL	5.3	mg/dL	NULL	NULL	42	mg/dL	164	mg/dL	68	mg/dL	88
207166	7.4	K/mcL	2.37	M/mcL	65	%	20	%	13	%	198	K/mcL	6.6	g/dL	7	g/dL	2	g/dL	141	mmol/L	4.6	mmol/L	110	mmol/L	8.3	mg/dL	245	mg/dL	0.2	mg/dL	NULL	NULL	34	Units/L	28	Units/L	77	mg/dL	2.49	mg/dL	NULL	NULL	NULL	NULL	NULL	NULL	NULL	NULL	NULL
207528	9.5	K/mcL	3.98	M/mcL	84	%	6	%	8	%	262	K/mcL	10.4	g/dL	6.2	g/dL	1.7	g/dL	146	mmol/L	5.7	mmol/L	112	mmol/L	8.4	mg/dL	91	mg/dL	0.5	mg/dL	0.3	mg/dL	17	Units/L	24	Units/L	150	mg/dL	3.94	mg/dL	NULL	NULL	72	mg/dL	NULL	NULL	NULL	NULL	NULL
207839	7.2	K/mcL	3.87	M/mcL	79	%	15	%	6	%	181	K/mcL	11.3	g/dL	NULL	NULL	NULL	NULL	137	mmol/L	4.2	mmol/L	105	mmol/L	8.9	mg/dL	161	mg/dL	NULL	NULL	NULL	NULL	NULL	NULL	NULL	NULL	12	mg/dL	1.13	mg/dL	NULL	NULL	51	mg/dL	117	mg/dL	41	mg/dL	66
207927	31.9	K/mcL	3.44	M/mcL	92	%	3	%	5	%	314	K/mcL	9.5	g/dL	8.1	g/dL	2	g/dL	138	mmol/L	3.1	mmol/L	96	mmol/L	9.6	mg/dL	395	mg/dL	0.3	mg/dL	NULL	NULL	11	Units/L	19	Units/L	86	mg/dL	4	mg/dL	NULL	NULL	NULL	NULL	NULL	NULL	NULL	NULL	NULL
207947	10.1	K/mcL	2.97	M/mcL	83	%	4	%	12	%	194	K/mcL	7	g/dL	7	g/dL	2.9	g/dL	130	mmol/L	4.8	mmol/L	99	mmol/L	8.2	mg/dL	112	mg/dL	2	mg/dL	0.5	mg/dL	14	Units/L	21	Units/L	43	mg/dL	1.78	mg/dL	8.6	mg/dL	83	mg/dL	NULL	NULL	NULL	NULL	NULL
208055	19.3	K/mcL	4.07	M/mcL	NULL	NULL	NULL	NULL	NULL	NULL	306	K/mcL	10.3	g/dL	6.7	g/dL	3.1	g/dL	131	mmol/L	3.8	mmol/L	95	mmol/L	8.3	mg/dL	130	mg/dL	0.4	mg/dL	NULL	NULL	22	Units/L	32	Units/L	22	mg/dL	0.89	mg/dL	NULL	NULL	90	mg/dL	98	mg/dL	36	mg/dL	44
208179	6.1	K/mcL	4.66	M/mcL	79	%	8	%	13	%	132	K/mcL	14.2	g/dL	NULL	NULL	NULL	NULL	138	mmol/L	3.7	mmol/L	99	mmol/L	8.5	mg/dL	143	mg/dL	NULL	NULL	NULL	NULL	NULL	NULL	NULL	NULL	36	mg/dL	1.81	mg/dL	NULL	NULL	NULL	NULL	NULL	NULL	NULL	NULL	NULL
208339	8.4	K/mcL	3.35	M/mcL	60	%	22	%	16	%	192	K/mcL	8	g/dL	8.1	g/dL	2.5	g/dL	138	mmol/L	3.7	mmol/L	104	mmol/L	8	mg/dL	103	mg/dL	1.2	mg/dL	0.3	mg/dL	28	Units/L	30	Units/L	23	mg/dL	1.63	mg/dL	NULL	NULL	NULL	NULL	NULL	NULL	NULL	NULL	NULL
208414	10.7	K/mcL	4.08	M/mcL	81	%	8	%	10	%	215	K/mcL	12.3	g/dL	6.2	g/dL	2.9	g/dL	134	mmol/L	3.3	mmol/L	100	mmol/L	8	mg/dL	119	mg/dL	0.9	mg/dL	NULL	NULL	56	Units/L	25	Units/L	47	mg/dL	1.54	mg/dL	NULL	NULL	NULL	NULL	NULL	NULL	NULL	NULL	NULL
208597	6.4	K/mcL	2.95	M/mcL	53	%	22	%	16	%	307	K/mcL	9.6	g/dL	5.9	g/dL	2.5	g/dL	140	mmol/L	3.9	mmol/L	102	mmol/L	8.3	mg/dL	162	mg/dL	0.3	mg/dL	NULL	NULL	22	Units/L	18	Units/L	34	mg/dL	5.64	mg/dL	NULL	NULL	NULL	NULL	NULL	NULL	NULL	NULL	NULL
208666	5	K/mcL	2.89	M/mcL	51	%	34	%	12	%	149	K/mcL	9.1	g/dL	NULL	NULL	NULL	NULL	141	mmol/L	4.3	mmol/L	102	mmol/L	7.5	mg/dL	134	mg/dL	NULL	NULL	NULL	NULL	NULL	NULL	NULL	NULL	46	mg/dL	8.8	mg/dL	NULL	NULL	NULL	NULL	NULL	NULL	NULL	NULL	NULL
208685	5.4	K/mcL	3.41	M/mcL	88	%	8	%	4	%	186	K/mcL	10.5	g/dL	NULL	NULL	NULL	NULL	137	mmol/L	3.6	mmol/L	100	mmol/L	8.8	mg/dL	235	mg/dL	NULL	NULL	NULL	NULL	NULL	NULL	NULL	NULL	17	mg/dL	0.98	mg/dL	NULL	NULL	NULL	NULL	NULL	NULL	NULL	NULL	NULL
208686	6.2	K/mcL	3.25	M/mcL	73	%	15	%	10	%	98	K/mcL	10.4	g/dL	6	g/dL	2.6	g/dL	139	mmol/L	3.9	mmol/L	105	mmol/L	8.6	mg/dL	107	mg/dL	0.6	mg/dL	NULL	NULL	17	Units/L	18	Units/L	16	mg/dL	0.76	mg/dL	NULL	NULL	NULL	NULL	NULL	NULL	NULL	NULL	NULL
208982	6.6	K/mcL	3.11	M/mcL	82	%	6	%	8	%	201	K/mcL	8.9	g/dL	5.7	g/dL	2.2	g/dL	144	mmol/L	3.9	mmol/L	105	mmol/L	7.7	mg/dL	211	mg/dL	0.5	mg/dL	NULL	NULL	29	Units/L	23	Units/L	48	mg/dL	1.98	mg/dL	NULL	NULL	NULL	NULL	NULL	NULL	NULL	NULL	NULL
209064	9.9	K/mcL	4.47	M/mcL	86	%	7	%	7	%	213	K/mcL	11.5	g/dL	8.3	g/dL	3.1	g/dL	137	mmol/L	5	mmol/L	98	mmol/L	8.7	mg/dL	124	mg/dL	0.6	mg/dL	NULL	NULL	45	Units/L	25	Units/L	34	mg/dL	2.3	mg/dL	NULL	NULL	NULL	NULL	NULL	NULL	NULL	NULL	NULL
209123	4.9	K/mcL	2.77	M/mcL	70	%	19	%	7	%	133	K/mcL	5.8	g/dL	5.2	g/dL	3	g/dL	148	mmol/L	3.5	mmol/L	115	mmol/L	8	mg/dL	89	mg/dL	0.3	mg/dL	NULL	NULL	15	Units/L	11	Units/L	58	mg/dL	4	mg/dL	NULL	NULL	NULL	NULL	NULL	NULL	NULL	NULL	NULL
209350	5.2	K/mcL	3.84	M/mcL	75	%	10	%	12	%	100	K/mcL	11.8	g/dL	NULL	NULL	NULL	NULL	139	mmol/L	3.9	mmol/L	106	mmol/L	7.9	mg/dL	94	mg/dL	NULL	NULL	NULL	NULL	NULL	NULL	NULL	NULL	27	mg/dL	1.2	mg/dL	NULL	NULL	NULL	NULL	NULL	NULL	NULL	NULL	NULL
209400	9.1	K/mcL	2.95	M/mcL	81	%	9	%	7	%	144	K/mcL	7.9	g/dL	4.9	g/dL	2.3	g/dL	140	mmol/L	3.8	mmol/L	107	mmol/L	8.9	mg/dL	83	mg/dL	0.2	mg/dL	NULL	NULL	19	Units/L	29	Units/L	18	mg/dL	1.84	mg/dL	NULL	NULL	NULL	NULL	NULL	NULL	NULL	NULL	NULL
209511	2.8	K/mcL	2.35	M/mcL	63	%	24	%	7	%	129	K/mcL	6.9	g/dL	5.4	g/dL	2.4	g/dL	136	mmol/L	5.8	mmol/L	101	mmol/L	8	mg/dL	515	mg/dL	0.3	mg/dL	NULL	NULL	10	Units/L	9	Units/L	95	mg/dL	11	mg/dL	NULL	NULL	NULL	NULL	NULL	NULL	NULL	NULL	NULL
209516	10.7	K/mcL	3.44	M/mcL	68	%	17	%	11	%	80	K/mcL	10.3	g/dL	6.1	g/dL	2.9	g/dL	147	mmol/L	5.9	mmol/L	108	mmol/L	8.7	mg/dL	77	mg/dL	0.9	mg/dL	NULL	NULL	21	Units/L	23	Units/L	52	mg/dL	2.06	mg/dL	NULL	NULL	NULL	NULL	NULL	NULL	NULL	NULL	NULL
209576	9	K/mcL	3.3	M/mcL	65	%	19	%	8	%	175	K/mcL	9.5	g/dL	NULL	NULL	NULL	NULL	141	mmol/L	3.9	mmol/L	108	mmol/L	8.2	mg/dL	123	mg/dL	NULL	NULL	NULL	NULL	NULL	NULL	NULL	NULL	11	mg/dL	0.64	mg/dL	NULL	NULL	NULL	NULL	NULL	NULL	NULL	NULL	NULL
209627	7	K/mcL	3.94	M/mcL	72	%	15	%	8	%	156	K/mcL	11.1	g/dL	7.2	g/dL	3.4	g/dL	138	mmol/L	2.9	mmol/L	96	mmol/L	9.1	mg/dL	96	mg/dL	2.6	mg/dL	NULL	NULL	13	Units/L	27	Units/L	47	mg/dL	1.38	mg/dL	NULL	NULL	102	mg/dL	121	mg/dL	21	mg/dL	80
209689	13.8	K/mcL	4.37	M/mcL	66	%	26	%	8	%	203	K/mcL	13.8	g/dL	5	g/dL	3	g/dL	147	mmol/L	3.9	mmol/L	111	mmol/L	7.5	mg/dL	142	mg/dL	0.8	mg/dL	0.3	mg/dL	59	Units/L	426	Units/L	17	mg/dL	1.53	mg/dL	NULL	NULL	NULL	NULL	NULL	NULL	NULL	NULL	NULL
209696	21.4	K/mcL	3.13	M/mcL	85	%	4	%	8	%	264	K/mcL	9.5	g/dL	6.2	g/dL	2.3	g/dL	135	mmol/L	5.6	mmol/L	104	mmol/L	8.4	mg/dL	124	mg/dL	0.5	mg/dL	NULL	NULL	19	Units/L	18	Units/L	45	mg/dL	2.66	mg/dL	NULL	NULL	87	mg/dL	106	mg/dL	17	mg/dL	72
209699	11.6	K/mcL	3.82	M/mcL	78	%	10	%	9	%	174	K/mcL	10.3	g/dL	6	g/dL	2.5	g/dL	131	mmol/L	4.4	mmol/L	96	mmol/L	8.4	mg/dL	211	mg/dL	0.3	mg/dL	NULL	NULL	38	Units/L	26	Units/L	15	mg/dL	1.47	mg/dL	NULL	NULL	117	mg/dL	131	mg/dL	15	mg/dL	93
209905	8	K/mcL	4.39	M/mcL	90	%	5	%	5	%	78	K/mcL	15.2	g/dL	NULL	NULL	NULL	NULL	138	mmol/L	4.4	mmol/L	94	mmol/L	8.6	mg/dL	132	mg/dL	NULL	NULL	NULL	NULL	NULL	NULL	NULL	NULL	24	mg/dL	1.26	mg/dL	NULL	NULL	NULL	NULL	NULL	NULL	NULL	NULL	NULL
210003	11	K/mcL	3.09	M/mcL	77	%	11	%	11	%	318	K/mcL	9.2	g/dL	NULL	NULL	NULL	NULL	138	mmol/L	4.4	mmol/L	100	mmol/L	9.4	mg/dL	127	mg/dL	NULL	NULL	NULL	NULL	NULL	NULL	NULL	NULL	59	mg/dL	2.43	mg/dL	NULL	NULL	NULL	NULL	NULL	NULL	NULL	NULL	NULL
210514	7.9	K/mcL	3.42	M/mcL	95	%	4	%	1	%	142	K/mcL	10.6	g/dL	NULL	NULL	NULL	NULL	134	mmol/L	3.9	mmol/L	89	mmol/L	8.4	mg/dL	150	mg/dL	NULL	NULL	NULL	NULL	NULL	NULL	NULL	NULL	14	mg/dL	1.06	mg/dL	NULL	NULL	NULL	NULL	NULL	NULL	NULL	NULL	NULL
210671	47.8	K/mcL	3.45	M/mcL	72	%	1	%	12	%	228	K/mcL	9.4	g/dL	6.1	g/dL	2.1	g/dL	136	mmol/L	5	mmol/L	104	mmol/L	8.7	mg/dL	120	mg/dL	0.4	mg/dL	NULL	NULL	61	Units/L	78	Units/L	66	mg/dL	4.9	mg/dL	NULL	NULL	NULL	NULL	NULL	NULL	NULL	NULL	NULL
210798	7	K/mcL	2.95	M/mcL	79	%	11	%	10	%	198	K/mcL	8.7	g/dL	6.6	g/dL	2.4	g/dL	134	mmol/L	4	mmol/L	95	mmol/L	7.3	mg/dL	89	mg/dL	0.5	mg/dL	0.1	mg/dL	211	Units/L	765	Units/L	59	mg/dL	6.1	mg/dL	NULL	NULL	NULL	NULL	NULL	NULL	NULL	NULL	NULL
211190	14.3	K/mcL	3.57	M/mcL	75	%	12	%	11	%	177	K/mcL	11.2	g/dL	7	g/dL	3.2	g/dL	141	mmol/L	4.2	mmol/L	104	mmol/L	7.5	mg/dL	121	mg/dL	0.6	mg/dL	NULL	NULL	23	Units/L	16	Units/L	57	mg/dL	5.9	mg/dL	NULL	NULL	NULL	NULL	NULL	NULL	NULL	NULL	NULL
211249	6.2	K/mcL	4.36	M/mcL	60	%	27	%	10	%	133	K/mcL	14.3	g/dL	5.6	g/dL	2.6	g/dL	135	mmol/L	4.1	mmol/L	98	mmol/L	8.3	mg/dL	212	mg/dL	0.4	mg/dL	0.2	mg/dL	102	Units/L	68	Units/L	22	mg/dL	1.24	mg/dL	NULL	NULL	NULL	NULL	NULL	NULL	NULL	NULL	NULL
211442	14.5	K/mcL	3.08	M/mcL	77	%	15	%	8	%	191	K/mcL	9.9	g/dL	NULL	NULL	NULL	NULL	134	mmol/L	4	mmol/L	96	mmol/L	8.7	mg/dL	204	mg/dL	NULL	NULL	NULL	NULL	NULL	NULL	NULL	NULL	25	mg/dL	3.74	mg/dL	NULL	NULL	107	mg/dL	231	mg/dL	59	mg/dL	151
211656	NULL	NULL	NULL	NULL	NULL	NULL	NULL	NULL	NULL	NULL	NULL	NULL	NULL	NULL	NULL	NULL	NULL	NULL	135	mmol/L	4.1	mmol/L	103	mmol/L	7.7	mg/dL	116	mg/dL	NULL	NULL	NULL	NULL	NULL	NULL	NULL	NULL	17	mg/dL	0.6	mg/dL	NULL	NULL	NULL	NULL	NULL	NULL	NULL	NULL	NULL
211724	10.6	K/mcL	4.24	M/mcL	78	%	12	%	10	%	181	K/mcL	12.8	g/dL	5.5	g/dL	2.9	g/dL	138	mmol/L	4.8	mmol/L	104	mmol/L	7.6	mg/dL	130	mg/dL	0.7	mg/dL	NULL	NULL	63	Units/L	27	Units/L	20	mg/dL	1.62	mg/dL	NULL	NULL	NULL	NULL	NULL	NULL	NULL	NULL	NULL
211750	9.5	K/mcL	3.64	M/mcL	60	%	33	%	7	%	179	K/mcL	10	g/dL	NULL	NULL	NULL	NULL	139	mmol/L	4.2	mmol/L	101	mmol/L	9.1	mg/dL	138	mg/dL	NULL	NULL	NULL	NULL	NULL	NULL	NULL	NULL	47	mg/dL	1.66	mg/dL	NULL	NULL	NULL	NULL	NULL	NULL	NULL	NULL	NULL
211835	13.5	K/mcL	4.23	M/mcL	89	%	8	%	3	%	248	K/mcL	11.3	g/dL	NULL	NULL	NULL	NULL	141	mmol/L	3.9	mmol/L	102	mmol/L	9	mg/dL	169	mg/dL	NULL	NULL	NULL	NULL	NULL	NULL	NULL	NULL	23	mg/dL	1.39	mg/dL	NULL	NULL	52	mg/dL	111	mg/dL	49	mg/dL	52
211951	6.3	K/mcL	2.96	M/mcL	76	%	9	%	9	%	221	K/mcL	9	g/dL	NULL	NULL	NULL	NULL	140	mmol/L	3.8	mmol/L	102	mmol/L	8.9	mg/dL	112	mg/dL	NULL	NULL	NULL	NULL	NULL	NULL	NULL	NULL	19	mg/dL	5.09	mg/dL	NULL	NULL	59	mg/dL	90	mg/dL	36	mg/dL	42
212068	11.8	K/mcL	4.32	M/mcL	80	%	8	%	12	%	231	K/mcL	13.4	g/dL	NULL	NULL	NULL	NULL	141	mmol/L	5.1	mmol/L	106	mmol/L	8.5	mg/dL	119	mg/dL	NULL	NULL	NULL	NULL	NULL	NULL	NULL	NULL	21	mg/dL	1.89	mg/dL	NULL	NULL	83	mg/dL	122	mg/dL	84	mg/dL	21
212096	7	K/mcL	3.94	M/mcL	76	%	10	%	13	%	149	K/mcL	13.4	g/dL	7.9	g/dL	3.5	g/dL	139	mmol/L	3.1	mmol/L	95	mmol/L	10	mg/dL	103	mg/dL	1	mg/dL	NULL	NULL	26	Units/L	44	Units/L	50	mg/dL	3.68	mg/dL	NULL	NULL	61	mg/dL	108	mg/dL	40	mg/dL	56
212185	7.7	K/mcL	3.45	M/mcL	74	%	15	%	10	%	136	K/mcL	7	g/dL	6.3	g/dL	3.1	g/dL	140	mmol/L	5.3	mmol/L	99	mmol/L	8.7	mg/dL	110	mg/dL	0.3	mg/dL	NULL	NULL	28	Units/L	17	Units/L	43	mg/dL	1.23	mg/dL	NULL	NULL	NULL	NULL	NULL	NULL	NULL	NULL	NULL
212326	16	K/mcL	3.74	M/mcL	88	%	3	%	9	%	95	K/mcL	11	g/dL	6.4	g/dL	3	g/dL	143	mmol/L	3.3	mmol/L	103	mmol/L	9.2	mg/dL	146	mg/dL	4.7	mg/dL	3.2	mg/dL	32	Units/L	43	Units/L	125	mg/dL	3.26	mg/dL	9	mg/dL	NULL	NULL	NULL	NULL	NULL	NULL	NULL
212476	14.1	K/mcL	4.06	M/mcL	NULL	NULL	NULL	NULL	NULL	NULL	213	K/mcL	12.5	g/dL	7.5	g/dL	3	g/dL	137	mmol/L	4.3	mmol/L	100	mmol/L	8.6	mg/dL	126	mg/dL	0.9	mg/dL	NULL	NULL	18	Units/L	30	Units/L	45	mg/dL	2.02	mg/dL	NULL	NULL	NULL	NULL	NULL	NULL	NULL	NULL	NULL
212660	14.1	K/mcL	2.71	M/mcL	79	%	13	%	2	%	273	K/mcL	8.5	g/dL	4.6	g/dL	2.3	g/dL	136	mmol/L	4.4	mmol/L	106	mmol/L	10.1	mg/dL	172	mg/dL	0.6	mg/dL	NULL	NULL	381	Units/L	438	Units/L	13	mg/dL	0.77	mg/dL	NULL	NULL	NULL	NULL	NULL	NULL	NULL	NULL	NULL
212724	10.3	K/mcL	3.02	M/mcL	97	%	2	%	1	%	384	K/mcL	8.7	g/dL	NULL	NULL	NULL	NULL	135	mmol/L	4.3	mmol/L	96	mmol/L	7.7	mg/dL	417	mg/dL	NULL	NULL	NULL	NULL	NULL	NULL	NULL	NULL	118	mg/dL	6.32	mg/dL	NULL	NULL	NULL	NULL	NULL	NULL	NULL	NULL	NULL
212816	13.7	K/mcL	3.22	M/mcL	97	%	3	%	0	%	240	K/mcL	7.8	g/dL	7.4	g/dL	2.6	g/dL	138	mmol/L	4.5	mmol/L	103	mmol/L	8.9	mg/dL	152	mg/dL	0.8	mg/dL	NULL	NULL	16	Units/L	20	Units/L	37	mg/dL	2.23	mg/dL	NULL	NULL	NULL	NULL	NULL	NULL	NULL	NULL	NULL
212844	7.5	K/mcL	3.66	M/mcL	80	%	12	%	8	%	201	K/mcL	11.3	g/dL	NULL	NULL	NULL	NULL	136	mmol/L	3.7	mmol/L	103	mmol/L	8.2	mg/dL	139	mg/dL	NULL	NULL	NULL	NULL	NULL	NULL	NULL	NULL	28	mg/dL	1.63	mg/dL	NULL	NULL	38	mg/dL	85	mg/dL	31	mg/dL	46
212948	10.5	K/mcL	4.5	M/mcL	72	%	22	%	5	%	228	K/mcL	12.9	g/dL	NULL	NULL	3.7	g/dL	136	mmol/L	4	mmol/L	103	mmol/L	8.6	mg/dL	201	mg/dL	NULL	NULL	NULL	NULL	NULL	NULL	NULL	NULL	21	mg/dL	1.51	mg/dL	NULL	NULL	NULL	NULL	NULL	NULL	NULL	NULL	NULL
213054	10.7	K/mcL	4.42	M/mcL	72	%	15	%	11	%	312	K/mcL	12.8	g/dL	8.6	g/dL	3.9	g/dL	137	mmol/L	3.1	mmol/L	100	mmol/L	9.3	mg/dL	131	mg/dL	0.8	mg/dL	NULL	NULL	27	Units/L	20	Units/L	23	mg/dL	1.62	mg/dL	NULL	NULL	133	mg/dL	103	mg/dL	33	mg/dL	43
213309	8.6	K/mcL	3.13	M/mcL	80	%	8	%	10	%	303	K/mcL	9.3	g/dL	7.5	g/dL	2.8	g/dL	140	mmol/L	3.3	mmol/L	102	mmol/L	8.4	mg/dL	85	mg/dL	3.2	mg/dL	NULL	NULL	126	Units/L	159	Units/L	13	mg/dL	1.21	mg/dL	NULL	NULL	NULL	NULL	NULL	NULL	NULL	NULL	NULL
213450	8.4	K/mcL	3.74	M/mcL	78	%	12	%	8	%	197	K/mcL	9.3	g/dL	NULL	NULL	NULL	NULL	139	mmol/L	4.5	mmol/L	102	mmol/L	8.3	mg/dL	140	mg/dL	NULL	NULL	NULL	NULL	NULL	NULL	NULL	NULL	29	mg/dL	7.8	mg/dL	NULL	NULL	NULL	NULL	NULL	NULL	NULL	NULL	NULL
213494	9.6	K/mcL	3.38	M/mcL	92	%	6	%	2	%	178	K/mcL	9.9	g/dL	NULL	NULL	NULL	NULL	138	mmol/L	4.4	mmol/L	94	mmol/L	8.7	mg/dL	106	mg/dL	NULL	NULL	NULL	NULL	NULL	NULL	NULL	NULL	12	mg/dL	1.12	mg/dL	NULL	NULL	NULL	NULL	NULL	NULL	NULL	NULL	NULL
213517	12.1	K/mcL	3.94	M/mcL	85	%	4	%	9	%	165	K/mcL	10.3	g/dL	7.5	g/dL	3.3	g/dL	134	mmol/L	4.7	mmol/L	100	mmol/L	8.1	mg/dL	108	mg/dL	1.1	mg/dL	1.2	mg/dL	16	Units/L	16	Units/L	62	mg/dL	5.73	mg/dL	NULL	NULL	82	mg/dL	NULL	NULL	NULL	NULL	NULL
213586	11.3	K/mcL	3.85	M/mcL	77	%	8	%	15	%	89	K/mcL	13	g/dL	6.1	g/dL	2.6	g/dL	143	mmol/L	4.9	mmol/L	108	mmol/L	7.3	mg/dL	90	mg/dL	0.8	mg/dL	0.6	mg/dL	130	Units/L	262	Units/L	55	mg/dL	2.65	mg/dL	NULL	NULL	NULL	NULL	NULL	NULL	NULL	NULL	NULL
213909	5.8	K/mcL	2.98	M/mcL	77	%	12	%	7	%	185	K/mcL	8.8	g/dL	NULL	NULL	NULL	NULL	139	mmol/L	4	mmol/L	95	mmol/L	8.8	mg/dL	89	mg/dL	NULL	NULL	NULL	NULL	NULL	NULL	NULL	NULL	10	mg/dL	0.93	mg/dL	NULL	NULL	NULL	NULL	NULL	NULL	NULL	NULL	NULL
214309	5.9	K/mcL	4.34	M/mcL	72	%	16	%	11	%	174	K/mcL	11.8	g/dL	8.1	g/dL	3.3	g/dL	134	mmol/L	3.8	mmol/L	94	mmol/L	10.2	mg/dL	173	mg/dL	1.3	mg/dL	NULL	NULL	15	Units/L	32	Units/L	81	mg/dL	2.64	mg/dL	NULL	NULL	NULL	NULL	NULL	NULL	NULL	NULL	NULL
214372	26	K/mcL	3.25	M/mcL	NULL	NULL	NULL	NULL	NULL	NULL	82	K/mcL	8.8	g/dL	6.4	g/dL	2.8	g/dL	134	mmol/L	4.4	mmol/L	95	mmol/L	8.6	mg/dL	124	mg/dL	0.8	mg/dL	NULL	NULL	2039	Units/L	4215	Units/L	90	mg/dL	3.1	mg/dL	NULL	NULL	118	mg/dL	127	mg/dL	49	mg/dL	54
214499	19.1	K/mcL	4.08	M/mcL	90	%	4	%	6	%	313	K/mcL	13.3	g/dL	6.1	g/dL	2.6	g/dL	136	mmol/L	4.7	mmol/L	102	mmol/L	8.3	mg/dL	140	mg/dL	1.1	mg/dL	0.4	mg/dL	57	Units/L	76	Units/L	10	mg/dL	1	mg/dL	NULL	NULL	144	mg/dL	199	mg/dL	19	mg/dL	151
214572	8.9	K/mcL	3.25	M/mcL	85	%	6	%	8	%	184	K/mcL	10.1	g/dL	5.4	g/dL	2.4	g/dL	137	mmol/L	5	mmol/L	101	mmol/L	8.2	mg/dL	82	mg/dL	0.6	mg/dL	NULL	NULL	17	Units/L	21	Units/L	37	mg/dL	1.64	mg/dL	NULL	NULL	NULL	NULL	NULL	NULL	NULL	NULL	NULL
214594	6.7	K/mcL	3.34	M/mcL	92	%	4	%	4	%	42	K/mcL	9.8	g/dL	5.8	g/dL	2.8	g/dL	145	mmol/L	4.9	mmol/L	111	mmol/L	8.7	mg/dL	74	mg/dL	0.8	mg/dL	NULL	NULL	43	Units/L	46	Units/L	37	mg/dL	0.9	mg/dL	NULL	NULL	NULL	NULL	NULL	NULL	NULL	NULL	NULL
214614	5.5	K/mcL	2.84	M/mcL	55	%	32	%	8	%	173	K/mcL	10	g/dL	6.7	g/dL	3.4	g/dL	145	mmol/L	3	mmol/L	110	mmol/L	8.8	mg/dL	119	mg/dL	0.5	mg/dL	NULL	NULL	59	Units/L	27	Units/L	32	mg/dL	7.2	mg/dL	NULL	NULL	NULL	NULL	NULL	NULL	NULL	NULL	NULL
214909	7.2	K/mcL	4.89	M/mcL	79	%	8	%	11	%	176	K/mcL	14.9	g/dL	NULL	NULL	NULL	NULL	142	mmol/L	3.3	mmol/L	106	mmol/L	8.1	mg/dL	233	mg/dL	NULL	NULL	NULL	NULL	NULL	NULL	NULL	NULL	13	mg/dL	0.93	mg/dL	NULL	NULL	NULL	NULL	NULL	NULL	NULL	NULL	NULL
215060	8.8	K/mcL	4.2	M/mcL	71	%	22	%	7	%	110	K/mcL	14.4	g/dL	NULL	NULL	NULL	NULL	139	mmol/L	4.4	mmol/L	104	mmol/L	9	mg/dL	147	mg/dL	NULL	NULL	NULL	NULL	NULL	NULL	NULL	NULL	25	mg/dL	1.2	mg/dL	NULL	NULL	NULL	NULL	NULL	NULL	NULL	NULL	NULL
215265	14.6	K/mcL	3.62	M/mcL	89	%	6	%	2	%	375	K/mcL	10.4	g/dL	NULL	NULL	NULL	NULL	142	mmol/L	3.2	mmol/L	105	mmol/L	8.4	mg/dL	129	mg/dL	NULL	NULL	NULL	NULL	NULL	NULL	NULL	NULL	31	mg/dL	1.01	mg/dL	NULL	NULL	99	mg/dL	149	mg/dL	20	mg/dL	109
215385	10.5	K/mcL	2.8	M/mcL	71	%	18	%	7	%	182	K/mcL	9	g/dL	NULL	NULL	NULL	NULL	140	mmol/L	3.6	mmol/L	100	mmol/L	8.5	mg/dL	128	mg/dL	NULL	NULL	NULL	NULL	NULL	NULL	NULL	NULL	39	mg/dL	9.47	mg/dL	NULL	NULL	108	mg/dL	146	mg/dL	34	mg/dL	90
215530	4.9	K/mcL	3.16	M/mcL	49	%	35	%	11	%	376	K/mcL	9.2	g/dL	NULL	NULL	NULL	NULL	139	mmol/L	4.2	mmol/L	104	mmol/L	9.3	mg/dL	100	mg/dL	NULL	NULL	NULL	NULL	NULL	NULL	NULL	NULL	35	mg/dL	1.71	mg/dL	NULL	NULL	NULL	NULL	NULL	NULL	NULL	NULL	NULL
215883	10.9	K/mcL	3.34	M/mcL	93	%	4	%	3	%	66	K/mcL	10.6	g/dL	5.5	g/dL	2.2	g/dL	135	mmol/L	4.3	mmol/L	104	mmol/L	8.2	mg/dL	299	mg/dL	1	mg/dL	NULL	NULL	60	Units/L	41	Units/L	53	mg/dL	1.91	mg/dL	2.7	mg/dL	NULL	NULL	NULL	NULL	NULL	NULL	NULL
215974	4.9	K/mcL	3.1	M/mcL	68	%	11	%	14	%	404	K/mcL	9.7	g/dL	7.9	g/dL	3.2	g/dL	139	mmol/L	5.3	mmol/L	100	mmol/L	8.8	mg/dL	93	mg/dL	0.5	mg/dL	NULL	NULL	33	Units/L	26	Units/L	15	mg/dL	3.45	mg/dL	NULL	NULL	NULL	NULL	NULL	NULL	NULL	NULL	NULL
216008	5.4	K/mcL	3.42	M/mcL	80	%	16	%	4	%	126	K/mcL	9.8	g/dL	5.9	g/dL	2.7	g/dL	144	mmol/L	4.6	mmol/L	110	mmol/L	8.7	mg/dL	264	mg/dL	0.2	mg/dL	NULL	NULL	33	Units/L	12	Units/L	49	mg/dL	2.71	mg/dL	NULL	NULL	NULL	NULL	NULL	NULL	NULL	NULL	NULL
216421	9.6	K/mcL	5.72	M/mcL	82	%	8	%	10	%	95	K/mcL	17.2	g/dL	5.2	g/dL	2.4	g/dL	132	mmol/L	5.1	mmol/L	98	mmol/L	8.4	mg/dL	87	mg/dL	3.6	mg/dL	NULL	NULL	187	Units/L	206	Units/L	70	mg/dL	2.39	mg/dL	NULL	NULL	106	mg/dL	144	mg/dL	10	mg/dL	113
216429	5.5	K/mcL	4.02	M/mcL	74	%	11	%	14	%	213	K/mcL	12.4	g/dL	NULL	NULL	NULL	NULL	136	mmol/L	3.5	mmol/L	101	mmol/L	8.6	mg/dL	146	mg/dL	NULL	NULL	NULL	NULL	NULL	NULL	NULL	NULL	18	mg/dL	1.13	mg/dL	NULL	NULL	NULL	NULL	NULL	NULL	NULL	NULL	NULL
216575	13.7	K/mcL	3.57	M/mcL	82	%	11	%	7	%	156	K/mcL	11.7	g/dL	6.3	g/dL	2.7	g/dL	143	mmol/L	3.2	mmol/L	106	mmol/L	8.6	mg/dL	111	mg/dL	0.6	mg/dL	NULL	NULL	128	Units/L	105	Units/L	43	mg/dL	1.09	mg/dL	NULL	NULL	NULL	NULL	NULL	NULL	NULL	NULL	NULL
216601	9.3	K/mcL	3.69	M/mcL	85	%	10	%	4	%	213	K/mcL	11.1	g/dL	NULL	NULL	NULL	NULL	144	mmol/L	3.8	mmol/L	112	mmol/L	8.6	mg/dL	115	mg/dL	NULL	NULL	NULL	NULL	NULL	NULL	NULL	NULL	33	mg/dL	3.6	mg/dL	NULL	NULL	130	mg/dL	141	mg/dL	35	mg/dL	80
216606	7.2	K/mcL	4.29	M/mcL	69	%	27	%	4	%	171	K/mcL	13.4	g/dL	8.6	g/dL	3	g/dL	140	mmol/L	3.2	mmol/L	104	mmol/L	9.1	mg/dL	144	mg/dL	0.3	mg/dL	NULL	NULL	17	Units/L	20	Units/L	20	mg/dL	0.97	mg/dL	NULL	NULL	75	mg/dL	167	mg/dL	45	mg/dL	107
216712	9.5	K/mcL	5.35	M/mcL	83	%	6	%	10	%	165	K/mcL	13.7	g/dL	7.5	g/dL	3.6	g/dL	136	mmol/L	7	mmol/L	102	mmol/L	9.1	mg/dL	70	mg/dL	0.5	mg/dL	0.3	mg/dL	248	Units/L	264	Units/L	58	mg/dL	2.19	mg/dL	10.9	mg/dL	87	mg/dL	142	mg/dL	44	mg/dL	81
216818	20.7	K/mcL	4.67	M/mcL	NULL	NULL	NULL	NULL	NULL	NULL	139	K/mcL	13.7	g/dL	NULL	NULL	NULL	NULL	134	mmol/L	4.4	mmol/L	100	mmol/L	8.6	mg/dL	99	mg/dL	NULL	NULL	NULL	NULL	NULL	NULL	NULL	NULL	16	mg/dL	1.11	mg/dL	NULL	NULL	NULL	NULL	NULL	NULL	NULL	NULL	NULL
216880	9.9	K/mcL	3.55	M/mcL	80	%	12	%	8	%	272	K/mcL	9	g/dL	NULL	NULL	NULL	NULL	148	mmol/L	3	mmol/L	108	mmol/L	7.2	mg/dL	98	mg/dL	NULL	NULL	NULL	NULL	NULL	NULL	NULL	NULL	20	mg/dL	1.34	mg/dL	NULL	NULL	NULL	NULL	NULL	NULL	NULL	NULL	NULL
216895	9.6	K/mcL	3.75	M/mcL	74	%	16	%	9	%	260	K/mcL	11.1	g/dL	NULL	NULL	NULL	NULL	139	mmol/L	3.7	mmol/L	98	mmol/L	9.4	mg/dL	153	mg/dL	NULL	NULL	NULL	NULL	NULL	NULL	NULL	NULL	23	mg/dL	1.13	mg/dL	NULL	NULL	61	mg/dL	97	mg/dL	46	mg/dL	39
216926	9.3	K/mcL	3.74	M/mcL	49	%	36	%	13	%	186	K/mcL	12.2	g/dL	5.9	g/dL	2.3	g/dL	140	mmol/L	4	mmol/L	105	mmol/L	8.4	mg/dL	119	mg/dL	0.4	mg/dL	NULL	NULL	28	Units/L	27	Units/L	25	mg/dL	1.6	mg/dL	NULL	NULL	NULL	NULL	NULL	NULL	NULL	NULL	NULL
217216	11.9	K/mcL	4.9	M/mcL	83	%	12	%	4	%	253	K/mcL	15	g/dL	NULL	NULL	NULL	NULL	143	mmol/L	3.8	mmol/L	104	mmol/L	9.1	mg/dL	126	mg/dL	NULL	NULL	NULL	NULL	NULL	NULL	NULL	NULL	24	mg/dL	0.87	mg/dL	NULL	NULL	NULL	NULL	NULL	NULL	NULL	NULL	NULL
217329	9.8	K/mcL	3.34	M/mcL	92	%	4	%	4	%	182	K/mcL	8.9	g/dL	5.5	g/dL	2.6	g/dL	137	mmol/L	2.7	mmol/L	102	mmol/L	7.1	mg/dL	193	mg/dL	0.6	mg/dL	NULL	NULL	20	Units/L	26	Units/L	66	mg/dL	1.97	mg/dL	NULL	NULL	NULL	NULL	NULL	NULL	NULL	NULL	NULL
217431	16.4	K/mcL	5.13	M/mcL	75	%	11	%	11	%	234	K/mcL	14.4	g/dL	5.8	g/dL	2.7	g/dL	127	mmol/L	4.9	mmol/L	93	mmol/L	8.7	mg/dL	131	mg/dL	2.7	mg/dL	1.5	mg/dL	653	Units/L	1293	Units/L	53	mg/dL	2.2	mg/dL	NULL	NULL	NULL	NULL	NULL	NULL	NULL	NULL	NULL
217576	14.1	K/mcL	4.13	M/mcL	73	%	15	%	9	%	189	K/mcL	11.9	g/dL	NULL	NULL	NULL	NULL	136	mmol/L	4.8	mmol/L	104	mmol/L	8	mg/dL	266	mg/dL	NULL	NULL	NULL	NULL	NULL	NULL	NULL	NULL	46	mg/dL	1.57	mg/dL	NULL	NULL	NULL	NULL	NULL	NULL	NULL	NULL	NULL
217828	14.3	K/mcL	5.91	M/mcL	84	%	7	%	9	%	213	K/mcL	9.1	g/dL	5.3	g/dL	2.2	g/dL	138	mmol/L	4.4	mmol/L	100	mmol/L	8.4	mg/dL	132	mg/dL	0.7	mg/dL	NULL	NULL	90	Units/L	123	Units/L	72	mg/dL	5.28	mg/dL	NULL	NULL	58	mg/dL	NULL	NULL	NULL	NULL	NULL
217835	12.4	K/mcL	3.84	M/mcL	73	%	15	%	11	%	163	K/mcL	12.4	g/dL	NULL	NULL	NULL	NULL	132	mmol/L	4.4	mmol/L	98	mmol/L	8.7	mg/dL	130	mg/dL	NULL	NULL	NULL	NULL	NULL	NULL	NULL	NULL	10	mg/dL	0.86	mg/dL	NULL	NULL	NULL	NULL	NULL	NULL	NULL	NULL	NULL
218132	6	K/mcL	2.22	M/mcL	72	%	16	%	9	%	213	K/mcL	7.4	g/dL	NULL	NULL	NULL	NULL	138	mmol/L	3.6	mmol/L	107	mmol/L	7.8	mg/dL	99	mg/dL	NULL	NULL	NULL	NULL	NULL	NULL	NULL	NULL	16	mg/dL	1.1	mg/dL	NULL	NULL	85	mg/dL	123	mg/dL	52	mg/dL	54
218250	9.4	K/mcL	4.26	M/mcL	NULL	NULL	NULL	NULL	NULL	NULL	177	K/mcL	12.5	g/dL	5.7	g/dL	2.8	g/dL	140	mmol/L	3.7	mmol/L	102	mmol/L	8.7	mg/dL	134	mg/dL	0.4	mg/dL	NULL	NULL	16	Units/L	17	Units/L	34	mg/dL	2.01	mg/dL	NULL	NULL	NULL	NULL	NULL	NULL	NULL	NULL	NULL
218275	17	K/mcL	4.05	M/mcL	84	%	4	%	12	%	139	K/mcL	12.4	g/dL	5.9	g/dL	2.3	g/dL	133	mmol/L	4.3	mmol/L	94	mmol/L	8.7	mg/dL	164	mg/dL	0.6	mg/dL	NULL	NULL	24	Units/L	18	Units/L	50	mg/dL	6.18	mg/dL	NULL	NULL	72	mg/dL	140	mg/dL	52	mg/dL	74
218335	9.8	K/mcL	3.8	M/mcL	91	%	5	%	4	%	133	K/mcL	11.4	g/dL	6	g/dL	2.3	g/dL	137	mmol/L	3.4	mmol/L	101	mmol/L	9.1	mg/dL	124	mg/dL	0.3	mg/dL	NULL	NULL	21	Units/L	26	Units/L	14	mg/dL	0.94	mg/dL	NULL	NULL	NULL	NULL	NULL	NULL	NULL	NULL	NULL
218434	6.7	K/mcL	5.38	M/mcL	95	%	4	%	1	%	173	K/mcL	13.9	g/dL	6.1	g/dL	2.5	g/dL	138	mmol/L	5	mmol/L	99	mmol/L	7.8	mg/dL	198	mg/dL	0.8	mg/dL	NULL	NULL	11	Units/L	8	Units/L	61	mg/dL	2.04	mg/dL	NULL	NULL	NULL	NULL	NULL	NULL	NULL	NULL	NULL
218478	10.9	K/mcL	3.91	M/mcL	90	%	6	%	4	%	184	K/mcL	11.9	g/dL	6.4	g/dL	1.8	g/dL	139	mmol/L	4	mmol/L	101	mmol/L	8	mg/dL	101	mg/dL	0.8	mg/dL	NULL	NULL	34	Units/L	51	Units/L	59	mg/dL	4.68	mg/dL	NULL	NULL	NULL	NULL	NULL	NULL	NULL	NULL	NULL
218726	5.8	K/mcL	3.33	M/mcL	67	%	18	%	10	%	169	K/mcL	10	g/dL	NULL	NULL	3	g/dL	140	mmol/L	4.2	mmol/L	107	mmol/L	8.8	mg/dL	243	mg/dL	NULL	NULL	NULL	NULL	NULL	NULL	NULL	NULL	20	mg/dL	1.15	mg/dL	NULL	NULL	81	mg/dL	139	mg/dL	54	mg/dL	69
218847	12.9	K/mcL	3.78	M/mcL	95	%	2	%	3	%	212	K/mcL	10.5	g/dL	NULL	NULL	NULL	NULL	141	mmol/L	3.8	mmol/L	105	mmol/L	9.8	mg/dL	127	mg/dL	NULL	NULL	NULL	NULL	NULL	NULL	NULL	NULL	25	mg/dL	1.67	mg/dL	NULL	NULL	100	mg/dL	187	mg/dL	49	mg/dL	118
219028	7.4	K/mcL	3.51	M/mcL	72	%	16	%	10	%	158	K/mcL	10.6	g/dL	NULL	NULL	NULL	NULL	132	mmol/L	4.3	mmol/L	102	mmol/L	8.4	mg/dL	98	mg/dL	NULL	NULL	NULL	NULL	NULL	NULL	NULL	NULL	24	mg/dL	1.2	mg/dL	NULL	NULL	NULL	NULL	NULL	NULL	NULL	NULL	NULL
219114	9.3	K/mcL	3.15	M/mcL	77	%	8	%	13	%	156	K/mcL	10.1	g/dL	NULL	NULL	NULL	NULL	139	mmol/L	3.2	mmol/L	103	mmol/L	8.7	mg/dL	139	mg/dL	NULL	NULL	NULL	NULL	NULL	NULL	NULL	NULL	20	mg/dL	0.78	mg/dL	NULL	NULL	NULL	NULL	NULL	NULL	NULL	NULL	NULL
219721	4.7	K/mcL	3.25	M/mcL	NULL	NULL	NULL	NULL	NULL	NULL	191	K/mcL	9.2	g/dL	NULL	NULL	NULL	NULL	139	mmol/L	4.4	mmol/L	104	mmol/L	8.1	mg/dL	71	mg/dL	NULL	NULL	NULL	NULL	NULL	NULL	NULL	NULL	30	mg/dL	1.38	mg/dL	NULL	NULL	NULL	NULL	NULL	NULL	NULL	NULL	NULL
219872	7.5	K/mcL	2.84	M/mcL	82	%	8	%	8	%	175	K/mcL	8.5	g/dL	7.5	g/dL	2.9	g/dL	135	mmol/L	4.6	mmol/L	98	mmol/L	8.9	mg/dL	274	mg/dL	0.6	mg/dL	NULL	NULL	31	Units/L	21	Units/L	47	mg/dL	2	mg/dL	NULL	NULL	NULL	NULL	NULL	NULL	NULL	NULL	NULL
219960	13	K/mcL	2.95	M/mcL	72	%	23	%	5	%	180	K/mcL	9.1	g/dL	NULL	NULL	NULL	NULL	136	mmol/L	6.5	mmol/L	95	mmol/L	9	mg/dL	257	mg/dL	NULL	NULL	NULL	NULL	NULL	NULL	NULL	NULL	61	mg/dL	4.95	mg/dL	NULL	NULL	189	mg/dL	NULL	NULL	NULL	NULL	NULL
220008	7.7	K/mcL	3.93	M/mcL	89	%	5	%	2	%	176	K/mcL	10.9	g/dL	6.3	g/dL	2.9	g/dL	136	mmol/L	3	mmol/L	103	mmol/L	8.1	mg/dL	123	mg/dL	0.5	mg/dL	NULL	NULL	21	Units/L	35	Units/L	27	mg/dL	1.43	mg/dL	NULL	NULL	NULL	NULL	NULL	NULL	NULL	NULL	NULL
220129	8.4	K/mcL	3.45	M/mcL	74	%	13	%	8	%	202	K/mcL	10	g/dL	6.5	g/dL	2.8	g/dL	135	mmol/L	5.1	mmol/L	101	mmol/L	8.6	mg/dL	89	mg/dL	0.5	mg/dL	NULL	NULL	11	Units/L	13	Units/L	22	mg/dL	0.87	mg/dL	NULL	NULL	NULL	NULL	NULL	NULL	NULL	NULL	NULL
220188	5.7	K/mcL	3.62	M/mcL	62	%	24	%	10	%	128	K/mcL	8.3	g/dL	NULL	NULL	NULL	NULL	141	mmol/L	3.5	mmol/L	100	mmol/L	8	mg/dL	123	mg/dL	NULL	NULL	NULL	NULL	NULL	NULL	NULL	NULL	32	mg/dL	1.78	mg/dL	NULL	NULL	NULL	NULL	NULL	NULL	NULL	NULL	NULL
220313	11.5	K/mcL	2.78	M/mcL	88	%	5	%	7	%	297	K/mcL	8.3	g/dL	6.9	g/dL	3.2	g/dL	141	mmol/L	3.9	mmol/L	100	mmol/L	9.2	mg/dL	107	mg/dL	3.5	mg/dL	NULL	NULL	36	Units/L	29	Units/L	35	mg/dL	2.16	mg/dL	NULL	NULL	NULL	NULL	NULL	NULL	NULL	NULL	NULL
220388	13.3	K/mcL	2.33	M/mcL	93	%	4	%	3	%	27	K/mcL	4.3	g/dL	5.9	g/dL	2.2	g/dL	142	mmol/L	3.7	mmol/L	102	mmol/L	7.2	mg/dL	86	mg/dL	0.6	mg/dL	NULL	NULL	17	Units/L	29	Units/L	12	mg/dL	2.63	mg/dL	NULL	NULL	NULL	NULL	NULL	NULL	NULL	NULL	NULL
220585	6.4	K/mcL	2.46	M/mcL	65	%	22	%	11	%	78	K/mcL	8.3	g/dL	8	g/dL	3.4	g/dL	141	mmol/L	6.1	mmol/L	102	mmol/L	9	mg/dL	51	mg/dL	1	mg/dL	NULL	NULL	28	Units/L	16	Units/L	160	mg/dL	19.6	mg/dL	NULL	NULL	NULL	NULL	NULL	NULL	NULL	NULL	NULL
220674	16.1	K/mcL	3.71	M/mcL	92	%	4	%	4	%	220	K/mcL	10.6	g/dL	5.6	g/dL	2.8	g/dL	141	mmol/L	4.1	mmol/L	104	mmol/L	8.1	mg/dL	255	mg/dL	0.4	mg/dL	NULL	NULL	65	Units/L	66	Units/L	23	mg/dL	2.51	mg/dL	NULL	NULL	NULL	NULL	NULL	NULL	NULL	NULL	NULL
220751	5.8	K/mcL	3.97	M/mcL	75	%	18	%	6	%	143	K/mcL	12	g/dL	NULL	NULL	NULL	NULL	141	mmol/L	2.8	mmol/L	102	mmol/L	8	mg/dL	116	mg/dL	NULL	NULL	NULL	NULL	NULL	NULL	NULL	NULL	10	mg/dL	0.7	mg/dL	NULL	NULL	NULL	NULL	NULL	NULL	NULL	NULL	NULL
221353	5.8	K/mcL	4.3	M/mcL	NULL	NULL	NULL	NULL	NULL	NULL	166	K/mcL	12.8	g/dL	NULL	NULL	NULL	NULL	140	mmol/L	5.3	mmol/L	104	mmol/L	8.7	mg/dL	110	mg/dL	NULL	NULL	NULL	NULL	NULL	NULL	NULL	NULL	25	mg/dL	0.94	mg/dL	NULL	NULL	53	mg/dL	167	mg/dL	67	mg/dL	89
221379	7.9	K/mcL	2.63	M/mcL	85	%	8	%	7	%	132	K/mcL	7.9	g/dL	6.9	g/dL	3.4	g/dL	150	mmol/L	4.2	mmol/L	107	mmol/L	7.9	mg/dL	140	mg/dL	0.8	mg/dL	0.3	mg/dL	81	Units/L	75	Units/L	28	mg/dL	1.26	mg/dL	NULL	NULL	NULL	NULL	NULL	NULL	NULL	NULL	NULL
221576	9.3	K/mcL	2.72	M/mcL	95	%	3	%	2	%	303	K/mcL	8.1	g/dL	NULL	NULL	NULL	NULL	141	mmol/L	4.5	mmol/L	105	mmol/L	8.2	mg/dL	119	mg/dL	NULL	NULL	NULL	NULL	NULL	NULL	NULL	NULL	31	mg/dL	1.09	mg/dL	NULL	NULL	NULL	NULL	NULL	NULL	NULL	NULL	NULL
221622	7.8	K/mcL	3.89	M/mcL	94	%	5	%	1	%	193	K/mcL	12.2	g/dL	NULL	NULL	NULL	NULL	135	mmol/L	4	mmol/L	103	mmol/L	8.5	mg/dL	247	mg/dL	NULL	NULL	NULL	NULL	NULL	NULL	NULL	NULL	48	mg/dL	2.17	mg/dL	NULL	NULL	NULL	NULL	NULL	NULL	NULL	NULL	NULL
221801	11.2	K/mcL	3.51	M/mcL	70	%	20	%	9	%	188	K/mcL	10	g/dL	NULL	NULL	NULL	NULL	137	mmol/L	2.8	mmol/L	96	mmol/L	9.4	mg/dL	119	mg/dL	NULL	NULL	NULL	NULL	NULL	NULL	NULL	NULL	20	mg/dL	0.78	mg/dL	NULL	NULL	NULL	NULL	NULL	NULL	NULL	NULL	NULL
221844	8.2	K/mcL	3.79	M/mcL	93	%	6	%	1	%	277	K/mcL	9.9	g/dL	7.7	g/dL	2.9	g/dL	132	mmol/L	4.4	mmol/L	90	mmol/L	8.6	mg/dL	370	mg/dL	0.5	mg/dL	NULL	NULL	12	Units/L	11	Units/L	21	mg/dL	1.03	mg/dL	NULL	NULL	NULL	NULL	NULL	NULL	NULL	NULL	NULL
221983	10.8	K/mcL	5.18	M/mcL	81	%	7	%	12	%	113	K/mcL	14.8	g/dL	NULL	NULL	NULL	NULL	141	mmol/L	5.4	mmol/L	104	mmol/L	8.2	mg/dL	99	mg/dL	NULL	NULL	NULL	NULL	NULL	NULL	NULL	NULL	88	mg/dL	3.3	mg/dL	NULL	NULL	166	mg/dL	85	mg/dL	15	mg/dL	37
222042	9	K/mcL	4.77	M/mcL	85	%	9	%	6	%	161	K/mcL	13.7	g/dL	5.7	g/dL	3.2	g/dL	139	mmol/L	4.6	mmol/L	99	mmol/L	7.9	mg/dL	182	mg/dL	0.4	mg/dL	NULL	NULL	38	Units/L	46	Units/L	32	mg/dL	1.81	mg/dL	NULL	NULL	215	mg/dL	NULL	NULL	NULL	NULL	NULL
222105	11.1	K/mcL	3.25	M/mcL	69	%	21	%	8	%	76	K/mcL	10	g/dL	NULL	NULL	NULL	NULL	138	mmol/L	3.6	mmol/L	100	mmol/L	7.9	mg/dL	119	mg/dL	NULL	NULL	NULL	NULL	NULL	NULL	NULL	NULL	24	mg/dL	3.29	mg/dL	NULL	NULL	NULL	NULL	NULL	NULL	NULL	NULL	NULL
222112	9.6	K/mcL	4.07	M/mcL	68	%	12	%	10	%	244	K/mcL	10.9	g/dL	NULL	NULL	NULL	NULL	139	mmol/L	4.9	mmol/L	99	mmol/L	9.3	mg/dL	112	mg/dL	NULL	NULL	NULL	NULL	NULL	NULL	NULL	NULL	19	mg/dL	1.33	mg/dL	NULL	NULL	217	mg/dL	182	mg/dL	42	mg/dL	97
222248	20.2	K/mcL	4.77	M/mcL	92	%	4	%	4	%	454	K/mcL	13.5	g/dL	7.1	g/dL	3.4	g/dL	133	mmol/L	4.3	mmol/L	94	mmol/L	8.9	mg/dL	185	mg/dL	0.7	mg/dL	NULL	NULL	32	Units/L	18	Units/L	24	mg/dL	1.4	mg/dL	NULL	NULL	216	mg/dL	176	mg/dL	57	mg/dL	76
222335	12.7	K/mcL	3.22	M/mcL	88	%	6	%	6	%	391	K/mcL	8.7	g/dL	NULL	NULL	NULL	NULL	136	mmol/L	4.5	mmol/L	97	mmol/L	8.8	mg/dL	335	mg/dL	NULL	NULL	NULL	NULL	NULL	NULL	NULL	NULL	48	mg/dL	2.06	mg/dL	NULL	NULL	192	mg/dL	168	mg/dL	46	mg/dL	84
222498	11.9	K/mcL	4.56	M/mcL	97	%	2	%	1	%	374	K/mcL	12.5	g/dL	7.4	g/dL	2.9	g/dL	135	mmol/L	6.1	mmol/L	97	mmol/L	8.9	mg/dL	160	mg/dL	0.6	mg/dL	NULL	NULL	21	Units/L	12	Units/L	29	mg/dL	2.23	mg/dL	NULL	NULL	NULL	NULL	NULL	NULL	NULL	NULL	NULL
222615	11.9	K/mcL	3.3	M/mcL	78	%	12	%	9	%	154	K/mcL	10.4	g/dL	5.7	g/dL	3	g/dL	144	mmol/L	5	mmol/L	112	mmol/L	7.5	mg/dL	229	mg/dL	0.7	mg/dL	NULL	NULL	33	Units/L	81	Units/L	48	mg/dL	1.53	mg/dL	NULL	NULL	NULL	NULL	NULL	NULL	NULL	NULL	NULL
222966	18.9	K/mcL	3.99	M/mcL	84	%	5	%	2	%	215	K/mcL	10.8	g/dL	NULL	NULL	NULL	NULL	133	mmol/L	3.8	mmol/L	101	mmol/L	8.3	mg/dL	368	mg/dL	NULL	NULL	NULL	NULL	NULL	NULL	NULL	NULL	30	mg/dL	1.93	mg/dL	NULL	NULL	130	mg/dL	93	mg/dL	36	mg/dL	31
223231	6.4	K/mcL	2.5	M/mcL	79	%	12	%	9	%	306	K/mcL	6.8	g/dL	NULL	NULL	NULL	NULL	140	mmol/L	4	mmol/L	102	mmol/L	8.2	mg/dL	156	mg/dL	0.3	mg/dL	0.1	mg/dL	NULL	NULL	NULL	NULL	10	mg/dL	0.79	mg/dL	NULL	NULL	NULL	NULL	NULL	NULL	NULL	NULL	NULL
223571	12.4	K/mcL	3.29	M/mcL	89	%	7	%	4	%	197	K/mcL	9.2	g/dL	NULL	NULL	NULL	NULL	139	mmol/L	3.7	mmol/L	106	mmol/L	9.2	mg/dL	179	mg/dL	NULL	NULL	NULL	NULL	NULL	NULL	NULL	NULL	48	mg/dL	2.23	mg/dL	NULL	NULL	100	mg/dL	135	mg/dL	44	mg/dL	71
223597	10.2	K/mcL	2.81	M/mcL	61	%	23	%	10	%	233	K/mcL	8.2	g/dL	6.5	g/dL	2.6	g/dL	145	mmol/L	3.8	mmol/L	102	mmol/L	9.8	mg/dL	117	mg/dL	0.3	mg/dL	0.1	mg/dL	10	Units/L	13	Units/L	29	mg/dL	1.56	mg/dL	12.9	mg/dL	NULL	NULL	NULL	NULL	NULL	NULL	NULL
223614	13.1	K/mcL	2.85	M/mcL	85	%	6	%	8	%	196	K/mcL	9.7	g/dL	NULL	NULL	NULL	NULL	139	mmol/L	4.3	mmol/L	107	mmol/L	8.6	mg/dL	141	mg/dL	NULL	NULL	NULL	NULL	NULL	NULL	NULL	NULL	154	mg/dL	6.9	mg/dL	16.4	mg/dL	NULL	NULL	NULL	NULL	NULL	NULL	NULL
224052	4.7	K/mcL	3.6	M/mcL	NULL	NULL	NULL	NULL	NULL	NULL	208	K/mcL	10.4	g/dL	NULL	NULL	NULL	NULL	141	mmol/L	4	mmol/L	106	mmol/L	8.6	mg/dL	94	mg/dL	NULL	NULL	NULL	NULL	NULL	NULL	NULL	NULL	32	mg/dL	0.76	mg/dL	NULL	NULL	129	mg/dL	123	mg/dL	40	mg/dL	57
224082	9.6	K/mcL	3.14	M/mcL	70	%	23	%	6	%	99	K/mcL	10	g/dL	NULL	NULL	NULL	NULL	144	mmol/L	3.7	mmol/L	104	mmol/L	8.4	mg/dL	85	mg/dL	NULL	NULL	NULL	NULL	NULL	NULL	NULL	NULL	80	mg/dL	2.86	mg/dL	NULL	NULL	NULL	NULL	NULL	NULL	NULL	NULL	NULL
224185	28.2	K/mcL	2.86	M/mcL	82	%	8	%	9	%	247	K/mcL	8.9	g/dL	6.7	g/dL	2	g/dL	136	mmol/L	6.2	mmol/L	100	mmol/L	8.3	mg/dL	44	mg/dL	0.9	mg/dL	NULL	NULL	20	Units/L	47	Units/L	56	mg/dL	6.15	mg/dL	NULL	NULL	NULL	NULL	NULL	NULL	NULL	NULL	NULL
224326	7	K/mcL	4.02	M/mcL	88	%	8	%	2	%	91	K/mcL	13.5	g/dL	6.4	g/dL	2.8	g/dL	134	mmol/L	3.5	mmol/L	98	mmol/L	8.5	mg/dL	112	mg/dL	2.4	mg/dL	NULL	NULL	31	Units/L	31	Units/L	33	mg/dL	1.36	mg/dL	NULL	NULL	61	mg/dL	121	mg/dL	69	mg/dL	40
224466	15.6	K/mcL	2.95	M/mcL	92	%	4	%	4	%	191	K/mcL	8.3	g/dL	7.4	g/dL	2.9	g/dL	135	mmol/L	5.6	mmol/L	105	mmol/L	9.3	mg/dL	269	mg/dL	0.3	mg/dL	NULL	NULL	10	Units/L	11	Units/L	26	mg/dL	1.84	mg/dL	NULL	NULL	131	mg/dL	107	mg/dL	43	mg/dL	38
224567	5.1	K/mcL	2.92	M/mcL	59	%	28	%	11	%	98	K/mcL	8.1	g/dL	5.6	g/dL	2.8	g/dL	136	mmol/L	3.9	mmol/L	99	mmol/L	8.6	mg/dL	138	mg/dL	0.4	mg/dL	NULL	NULL	26	Units/L	42	Units/L	21	mg/dL	5.9	mg/dL	NULL	NULL	28	mg/dL	75	mg/dL	37	mg/dL	32
224782	3	K/mcL	3.66	M/mcL	78	%	18	%	4	%	87	K/mcL	11.4	g/dL	4.9	g/dL	2.4	g/dL	133	mmol/L	4.8	mmol/L	100	mmol/L	8	mg/dL	121	mg/dL	0.1	mg/dL	NULL	NULL	16	Units/L	24	Units/L	112	mg/dL	2.88	mg/dL	NULL	NULL	NULL	NULL	NULL	NULL	NULL	NULL	NULL
224806	18.4	K/mcL	2.97	M/mcL	45	%	49	%	5	%	205	K/mcL	9.8	g/dL	3.9	g/dL	2.1	g/dL	138	mmol/L	3.9	mmol/L	101	mmol/L	8.1	mg/dL	128	mg/dL	0.7	mg/dL	NULL	NULL	17	Units/L	18	Units/L	52	mg/dL	2.5	mg/dL	NULL	NULL	NULL	NULL	NULL	NULL	NULL	NULL	NULL
225653	8.9	K/mcL	4.26	M/mcL	73	%	13	%	10	%	120	K/mcL	12.8	g/dL	NULL	NULL	NULL	NULL	136	mmol/L	3	mmol/L	101	mmol/L	7.9	mg/dL	91	mg/dL	NULL	NULL	NULL	NULL	NULL	NULL	NULL	NULL	10	mg/dL	0.98	mg/dL	NULL	NULL	NULL	NULL	NULL	NULL	NULL	NULL	NULL
225668	9.9	K/mcL	3.75	M/mcL	92	%	5	%	3	%	214	K/mcL	10.7	g/dL	NULL	NULL	NULL	NULL	129	mmol/L	3.2	mmol/L	89	mmol/L	8.2	mg/dL	162	mg/dL	NULL	NULL	NULL	NULL	NULL	NULL	NULL	NULL	71	mg/dL	4.02	mg/dL	8.7	mg/dL	227	mg/dL	182	mg/dL	56	mg/dL	81
225802	2.6	K/mcL	3.83	M/mcL	66	%	30	%	3	%	6	K/mcL	10.1	g/dL	8.6	g/dL	3.4	g/dL	137	mmol/L	2.9	mmol/L	104	mmol/L	7.7	mg/dL	83	mg/dL	0.7	mg/dL	NULL	NULL	67	Units/L	86	Units/L	8	mg/dL	0.68	mg/dL	NULL	NULL	NULL	NULL	NULL	NULL	NULL	NULL	NULL
225868	4.5	K/mcL	3.1	M/mcL	85	%	11	%	3	%	138	K/mcL	7.7	g/dL	5.7	g/dL	2.6	g/dL	146	mmol/L	3.1	mmol/L	107	mmol/L	8.4	mg/dL	133	mg/dL	0.6	mg/dL	NULL	NULL	34	Units/L	28	Units/L	125	mg/dL	2.51	mg/dL	NULL	NULL	NULL	NULL	NULL	NULL	NULL	NULL	NULL
225915	6.2	K/mcL	3.78	M/mcL	76	%	19	%	5	%	195	K/mcL	10.9	g/dL	6.5	g/dL	3.2	g/dL	138	mmol/L	3.5	mmol/L	99	mmol/L	8.8	mg/dL	93	mg/dL	1.4	mg/dL	NULL	NULL	19	Units/L	19	Units/L	49	mg/dL	4.6	mg/dL	9.9	mg/dL	NULL	NULL	NULL	NULL	NULL	NULL	NULL
225923	10.2	K/mcL	3.37	M/mcL	NULL	NULL	NULL	NULL	NULL	NULL	155	K/mcL	9.3	g/dL	NULL	NULL	NULL	NULL	141	mmol/L	4.2	mmol/L	108	mmol/L	8.7	mg/dL	128	mg/dL	NULL	NULL	NULL	NULL	NULL	NULL	NULL	NULL	56	mg/dL	1.56	mg/dL	NULL	NULL	NULL	NULL	NULL	NULL	NULL	NULL	NULL
226012	7.1	K/mcL	2.46	M/mcL	64	%	18	%	7	%	147	K/mcL	8	g/dL	6.3	g/dL	2.3	g/dL	137	mmol/L	4.8	mmol/L	101	mmol/L	8.2	mg/dL	364	mg/dL	0.3	mg/dL	NULL	NULL	10	Units/L	17	Units/L	59	mg/dL	7.11	mg/dL	1.7	mg/dL	58	mg/dL	88	mg/dL	42	mg/dL	34
226104	19.3	K/mcL	3.6	M/mcL	85	%	8	%	7	%	230	K/mcL	10.3	g/dL	NULL	NULL	NULL	NULL	140	mmol/L	5.4	mmol/L	98	mmol/L	9.1	mg/dL	161	mg/dL	NULL	NULL	NULL	NULL	NULL	NULL	NULL	NULL	22	mg/dL	1.3	mg/dL	NULL	NULL	NULL	NULL	NULL	NULL	NULL	NULL	NULL
226177	10	K/mcL	2.96	M/mcL	76	%	13	%	10	%	206	K/mcL	8.2	g/dL	5.6	g/dL	2.8	g/dL	138	mmol/L	4.2	mmol/L	104	mmol/L	8.2	mg/dL	105	mg/dL	0.5	mg/dL	NULL	NULL	30	Units/L	40	Units/L	45	mg/dL	1.56	mg/dL	NULL	NULL	NULL	NULL	NULL	NULL	NULL	NULL	NULL
226210	9.3	K/mcL	3.26	M/mcL	67	%	22	%	9	%	405	K/mcL	8.6	g/dL	6.4	g/dL	2.4	g/dL	139	mmol/L	5.1	mmol/L	101	mmol/L	8.9	mg/dL	178	mg/dL	0.4	mg/dL	NULL	NULL	26	Units/L	18	Units/L	71	mg/dL	2.81	mg/dL	7.4	mg/dL	NULL	NULL	NULL	NULL	NULL	NULL	NULL
226301	4	K/mcL	2.59	M/mcL	45	%	35	%	12	%	143	K/mcL	8.4	g/dL	NULL	NULL	NULL	NULL	141	mmol/L	4.6	mmol/L	107	mmol/L	7.9	mg/dL	84	mg/dL	NULL	NULL	NULL	NULL	NULL	NULL	NULL	NULL	38	mg/dL	1.69	mg/dL	NULL	NULL	NULL	NULL	NULL	NULL	NULL	NULL	NULL
226446	3.3	K/mcL	3.71	M/mcL	90	%	8	%	2	%	256	K/mcL	9.6	g/dL	6.2	g/dL	2.4	g/dL	139	mmol/L	3.3	mmol/L	94	mmol/L	8	mg/dL	142	mg/dL	0.3	mg/dL	NULL	NULL	7	Units/L	13	Units/L	77	mg/dL	1.52	mg/dL	11.4	mg/dL	37	mg/dL	105	mg/dL	47	mg/dL	51
226451	6.9	K/mcL	3.34	M/mcL	96	%	3	%	1	%	169	K/mcL	9.7	g/dL	6.7	g/dL	3.1	g/dL	140	mmol/L	4.3	mmol/L	103	mmol/L	8.2	mg/dL	263	mg/dL	0.6	mg/dL	NULL	NULL	15	Units/L	19	Units/L	34	mg/dL	1.4	mg/dL	NULL	NULL	NULL	NULL	NULL	NULL	NULL	NULL	NULL
226546	NULL	NULL	NULL	NULL	NULL	NULL	NULL	NULL	NULL	NULL	NULL	NULL	NULL	NULL	NULL	NULL	NULL	NULL	129	mmol/L	3.2	mmol/L	96	mmol/L	8.3	mg/dL	162	mg/dL	NULL	NULL	NULL	NULL	NULL	NULL	NULL	NULL	11	mg/dL	1.12	mg/dL	NULL	NULL	NULL	NULL	NULL	NULL	NULL	NULL	NULL
226564	7.7	K/mcL	3.04	M/mcL	53	%	26	%	20	%	256	K/mcL	8.7	g/dL	4.8	g/dL	1.8	g/dL	135	mmol/L	3.8	mmol/L	104	mmol/L	7.6	mg/dL	127	mg/dL	0.3	mg/dL	0.1	mg/dL	19	Units/L	35	Units/L	15	mg/dL	1.2	mg/dL	NULL	NULL	103	mg/dL	188	mg/dL	57	mg/dL	110
226894	16.9	K/mcL	4.72	M/mcL	85	%	5	%	10	%	156	K/mcL	13.2	g/dL	NULL	NULL	NULL	NULL	139	mmol/L	4.4	mmol/L	103	mmol/L	7.9	mg/dL	189	mg/dL	NULL	NULL	NULL	NULL	NULL	NULL	NULL	NULL	34	mg/dL	1.07	mg/dL	NULL	NULL	NULL	NULL	NULL	NULL	NULL	NULL	NULL
227101	23.6	K/mcL	3.34	M/mcL	81	%	4	%	8	%	89	K/mcL	8.9	g/dL	4.7	g/dL	3.1	g/dL	140	mmol/L	3.8	mmol/L	108	mmol/L	8.3	mg/dL	149	mg/dL	2	mg/dL	NULL	NULL	41	Units/L	339	Units/L	26	mg/dL	1.52	mg/dL	NULL	NULL	41	mg/dL	NULL	NULL	NULL	NULL	NULL
227369	6.5	K/mcL	3.3	M/mcL	NULL	NULL	NULL	NULL	NULL	NULL	240	K/mcL	9.7	g/dL	6.2	g/dL	2.8	g/dL	145	mmol/L	3.8	mmol/L	99	mmol/L	8.7	mg/dL	120	mg/dL	0.3	mg/dL	NULL	NULL	25	Units/L	17	Units/L	24	mg/dL	0.64	mg/dL	NULL	NULL	NULL	NULL	NULL	NULL	NULL	NULL	NULL
227392	12.3	K/mcL	2.78	M/mcL	85	%	4	%	11	%	98	K/mcL	8	g/dL	NULL	NULL	NULL	NULL	137	mmol/L	5.1	mmol/L	102	mmol/L	8.2	mg/dL	180	mg/dL	NULL	NULL	NULL	NULL	NULL	NULL	NULL	NULL	53	mg/dL	2.14	mg/dL	NULL	NULL	64	mg/dL	76	mg/dL	20	mg/dL	43
227467	16	K/mcL	5	M/mcL	NULL	NULL	NULL	NULL	NULL	NULL	245	K/mcL	14.3	g/dL	6.7	g/dL	2.9	g/dL	139	mmol/L	2.7	mmol/L	98	mmol/L	9.5	mg/dL	157	mg/dL	0.6	mg/dL	NULL	NULL	16	Units/L	27	Units/L	23	mg/dL	1.2	mg/dL	NULL	NULL	NULL	NULL	NULL	NULL	NULL	NULL	NULL
227521	2.4	K/mcL	3.75	M/mcL	85	%	7	%	2	%	24	K/mcL	11	g/dL	4.7	g/dL	1.7	g/dL	139	mmol/L	3	mmol/L	105	mmol/L	7.7	mg/dL	148	mg/dL	2.1	mg/dL	NULL	NULL	12	Units/L	20	Units/L	49	mg/dL	2.42	mg/dL	NULL	NULL	NULL	NULL	NULL	NULL	NULL	NULL	NULL
227582	3.6	K/mcL	2.83	M/mcL	68	%	22	%	9	%	145	K/mcL	9.2	g/dL	6.7	g/dL	2.2	g/dL	136	mmol/L	6.2	mmol/L	96	mmol/L	8.2	mg/dL	69	mg/dL	0.8	mg/dL	NULL	NULL	38	Units/L	88	Units/L	70	mg/dL	7.11	mg/dL	NULL	NULL	NULL	NULL	NULL	NULL	NULL	NULL	NULL
227604	40.4	K/mcL	2.78	M/mcL	91	%	4	%	2	%	128	K/mcL	8.5	g/dL	5	g/dL	2.3	g/dL	147	mmol/L	3.4	mmol/L	117	mmol/L	9	mg/dL	121	mg/dL	0.6	mg/dL	NULL	NULL	13	Units/L	11	Units/L	20	mg/dL	1.03	mg/dL	NULL	NULL	NULL	NULL	NULL	NULL	NULL	NULL	NULL
227645	12.3	K/mcL	2.77	M/mcL	94	%	5	%	1	%	285	K/mcL	8.9	g/dL	7.5	g/dL	3.1	g/dL	141	mmol/L	5.3	mmol/L	106	mmol/L	8.7	mg/dL	141	mg/dL	1.2	mg/dL	NULL	NULL	30	Units/L	43	Units/L	34	mg/dL	2.9	mg/dL	NULL	NULL	47	mg/dL	149	mg/dL	68	mg/dL	72
227888	15.3	K/mcL	2.58	M/mcL	98	%	1	%	1	%	168	K/mcL	8.5	g/dL	NULL	NULL	NULL	NULL	142	mmol/L	4.1	mmol/L	104	mmol/L	7.5	mg/dL	128	mg/dL	NULL	NULL	NULL	NULL	NULL	NULL	NULL	NULL	44	mg/dL	0.95	mg/dL	NULL	NULL	NULL	NULL	NULL	NULL	NULL	NULL	NULL
227944	15.1	K/mcL	4.22	M/mcL	81	%	12	%	7	%	144	K/mcL	12.8	g/dL	6.3	g/dL	2.8	g/dL	147	mmol/L	3.8	mmol/L	115	mmol/L	8.5	mg/dL	93	mg/dL	0.5	mg/dL	NULL	NULL	31	Units/L	55	Units/L	27	mg/dL	1.15	mg/dL	NULL	NULL	NULL	NULL	NULL	NULL	NULL	NULL	NULL
227989	5	K/mcL	3.71	M/mcL	75	%	12	%	9	%	145	K/mcL	10.6	g/dL	7.1	g/dL	3.1	g/dL	137	mmol/L	4.5	mmol/L	99	mmol/L	8.9	mg/dL	87	mg/dL	0.5	mg/dL	NULL	NULL	9	Units/L	15	Units/L	24	mg/dL	6.44	mg/dL	NULL	NULL	NULL	NULL	NULL	NULL	NULL	NULL	NULL
228098	23.4	K/mcL	3.5	M/mcL	84	%	10	%	5	%	478	K/mcL	9.3	g/dL	5.7	g/dL	1.1	g/dL	131	mmol/L	3	mmol/L	97	mmol/L	7.6	mg/dL	159	mg/dL	0.3	mg/dL	NULL	NULL	23	Units/L	22	Units/L	28	mg/dL	1.39	mg/dL	NULL	NULL	NULL	NULL	NULL	NULL	NULL	NULL	NULL
228101	6.1	K/mcL	2.73	M/mcL	87	%	4	%	9	%	175	K/mcL	7.3	g/dL	6.7	g/dL	2.9	g/dL	136	mmol/L	4.8	mmol/L	98	mmol/L	8.6	mg/dL	197	mg/dL	0.5	mg/dL	NULL	NULL	12	Units/L	15	Units/L	81	mg/dL	1.76	mg/dL	NULL	NULL	NULL	NULL	NULL	NULL	NULL	NULL	NULL
228291	8.2	K/mcL	3.76	M/mcL	79	%	11	%	10	%	272	K/mcL	11.2	g/dL	7	g/dL	3.3	g/dL	138	mmol/L	3.5	mmol/L	102	mmol/L	8.7	mg/dL	102	mg/dL	0.5	mg/dL	NULL	NULL	15	Units/L	22	Units/L	13	mg/dL	1.38	mg/dL	NULL	NULL	NULL	NULL	NULL	NULL	NULL	NULL	NULL
228306	8.9	K/mcL	4.2	M/mcL	79	%	7	%	14	%	155	K/mcL	11.1	g/dL	8.1	g/dL	2.3	g/dL	131	mmol/L	5.1	mmol/L	102	mmol/L	9.3	mg/dL	110	mg/dL	0.5	mg/dL	NULL	NULL	37	Units/L	57	Units/L	47	mg/dL	3.67	mg/dL	12	mg/dL	NULL	NULL	NULL	NULL	NULL	NULL	NULL
228732	8.7	K/mcL	3.13	M/mcL	88	%	7	%	4	%	110	K/mcL	11.5	g/dL	5.5	g/dL	2.8	g/dL	142	mmol/L	3.7	mmol/L	102	mmol/L	8.2	mg/dL	119	mg/dL	0.4	mg/dL	NULL	NULL	52	Units/L	44	Units/L	28	mg/dL	2.76	mg/dL	NULL	NULL	223	mg/dL	NULL	NULL	NULL	NULL	NULL
228886	9.6	K/mcL	4.73	M/mcL	74	%	16	%	10	%	230	K/mcL	13.8	g/dL	NULL	NULL	NULL	NULL	128	mmol/L	2.1	mmol/L	89	mmol/L	7.9	mg/dL	117	mg/dL	NULL	NULL	NULL	NULL	NULL	NULL	NULL	NULL	43	mg/dL	1.5	mg/dL	NULL	NULL	NULL	NULL	NULL	NULL	NULL	NULL	NULL
228962	10.2	K/mcL	2.94	M/mcL	81	%	13	%	2	%	226	K/mcL	9.3	g/dL	6.7	g/dL	2.2	g/dL	143	mmol/L	3.8	mmol/L	107	mmol/L	7.9	mg/dL	303	mg/dL	0.5	mg/dL	NULL	NULL	18	Units/L	23	Units/L	32	mg/dL	1.3	mg/dL	NULL	NULL	NULL	NULL	NULL	NULL	NULL	NULL	NULL
229562	10.3	K/mcL	4.15	M/mcL	81	%	9	%	10	%	184	K/mcL	12.2	g/dL	NULL	NULL	NULL	NULL	143	mmol/L	3.6	mmol/L	108	mmol/L	8.5	mg/dL	152	mg/dL	NULL	NULL	NULL	NULL	NULL	NULL	NULL	NULL	29	mg/dL	1.81	mg/dL	NULL	NULL	NULL	NULL	NULL	NULL	NULL	NULL	NULL
229615	6.6	K/mcL	4.67	M/mcL	79	%	8	%	12	%	170	K/mcL	12.4	g/dL	NULL	NULL	NULL	NULL	130	mmol/L	3.3	mmol/L	96	mmol/L	8.8	mg/dL	103	mg/dL	NULL	NULL	NULL	NULL	NULL	NULL	NULL	NULL	54	mg/dL	2.72	mg/dL	NULL	NULL	48	mg/dL	70	mg/dL	25	mg/dL	35
229671	6.4	K/mcL	3.69	M/mcL	69	%	14	%	13	%	163	K/mcL	11.1	g/dL	7.7	g/dL	3.8	g/dL	139	mmol/L	4.2	mmol/L	99	mmol/L	9.6	mg/dL	169	mg/dL	0.7	mg/dL	NULL	NULL	24	Units/L	21	Units/L	30	mg/dL	1.25	mg/dL	NULL	NULL	155	mg/dL	95	mg/dL	37	mg/dL	27
230036	7.7	K/mcL	2.91	M/mcL	86	%	8	%	4	%	180	K/mcL	8.7	g/dL	NULL	NULL	NULL	NULL	135	mmol/L	4.1	mmol/L	105	mmol/L	8.6	mg/dL	131	mg/dL	NULL	NULL	NULL	NULL	NULL	NULL	NULL	NULL	38	mg/dL	2.02	mg/dL	NULL	NULL	NULL	NULL	NULL	NULL	NULL	NULL	NULL
230218	7.8	K/mcL	3.04	M/mcL	96	%	2	%	2	%	206	K/mcL	8.2	g/dL	5.9	g/dL	3.5	g/dL	141	mmol/L	3	mmol/L	104	mmol/L	9.2	mg/dL	137	mg/dL	1.7	mg/dL	2	mg/dL	13	Units/L	59	Units/L	26	mg/dL	1.55	mg/dL	NULL	NULL	NULL	NULL	NULL	NULL	NULL	NULL	NULL
230330	10.4	K/mcL	4.28	M/mcL	77	%	14	%	7	%	194	K/mcL	12.5	g/dL	NULL	NULL	NULL	NULL	133	mmol/L	4.4	mmol/L	105	mmol/L	7.9	mg/dL	155	mg/dL	NULL	NULL	NULL	NULL	NULL	NULL	NULL	NULL	16	mg/dL	1.34	mg/dL	NULL	NULL	NULL	NULL	NULL	NULL	NULL	NULL	NULL
230363	9	K/mcL	4.42	M/mcL	58	%	37	%	4	%	426	K/mcL	10.5	g/dL	NULL	NULL	NULL	NULL	141	mmol/L	3.1	mmol/L	104	mmol/L	9	mg/dL	91	mg/dL	NULL	NULL	NULL	NULL	NULL	NULL	NULL	NULL	14	mg/dL	1	mg/dL	NULL	NULL	NULL	NULL	NULL	NULL	NULL	NULL	NULL
230437	16.5	K/mcL	3.49	M/mcL	86	%	4	%	10	%	323	K/mcL	8.7	g/dL	7.1	g/dL	2.3	g/dL	131	mmol/L	4.4	mmol/L	93	mmol/L	8.5	mg/dL	130	mg/dL	0.6	mg/dL	NULL	NULL	15	Units/L	28	Units/L	23	mg/dL	1.66	mg/dL	NULL	NULL	NULL	NULL	NULL	NULL	NULL	NULL	NULL
230692	7.4	K/mcL	4.26	M/mcL	74	%	16	%	9	%	153	K/mcL	13.5	g/dL	5.9	g/dL	3	g/dL	135	mmol/L	3.8	mmol/L	99	mmol/L	8.1	mg/dL	350	mg/dL	0.4	mg/dL	NULL	NULL	37	Units/L	36	Units/L	16	mg/dL	1.1	mg/dL	NULL	NULL	NULL	NULL	NULL	NULL	NULL	NULL	NULL
230738	12.5	K/mcL	4.6	M/mcL	70	%	25	%	4	%	184	K/mcL	12.8	g/dL	NULL	NULL	NULL	NULL	143	mmol/L	4.4	mmol/L	105	mmol/L	8.4	mg/dL	121	mg/dL	NULL	NULL	NULL	NULL	NULL	NULL	NULL	NULL	32	mg/dL	1.15	mg/dL	NULL	NULL	NULL	NULL	NULL	NULL	NULL	NULL	NULL
231052	16.1	K/mcL	3.8	M/mcL	88	%	6	%	6	%	242	K/mcL	10.9	g/dL	NULL	NULL	NULL	NULL	138	mmol/L	4.9	mmol/L	96	mmol/L	9.7	mg/dL	158	mg/dL	NULL	NULL	NULL	NULL	NULL	NULL	NULL	NULL	18	mg/dL	1	mg/dL	NULL	NULL	160	mg/dL	171	mg/dL	40	mg/dL	99
231125	13.4	K/mcL	3.78	M/mcL	88	%	8	%	4	%	186	K/mcL	12.6	g/dL	5.6	g/dL	1.6	g/dL	140	mmol/L	3.6	mmol/L	105	mmol/L	7.7	mg/dL	122	mg/dL	0.7	mg/dL	NULL	NULL	14	Units/L	19	Units/L	16	mg/dL	0.95	mg/dL	NULL	NULL	NULL	NULL	NULL	NULL	NULL	NULL	NULL
231181	8	K/mcL	2.66	M/mcL	62	%	21	%	14	%	276	K/mcL	8.5	g/dL	NULL	NULL	NULL	NULL	139	mmol/L	3.5	mmol/L	106	mmol/L	7.5	mg/dL	110	mg/dL	NULL	NULL	NULL	NULL	NULL	NULL	NULL	NULL	15	mg/dL	1.03	mg/dL	NULL	NULL	135	mg/dL	93	mg/dL	36	mg/dL	30
231457	5.5	K/mcL	4.02	M/mcL	80	%	6	%	12	%	182	K/mcL	10.2	g/dL	NULL	NULL	NULL	NULL	138	mmol/L	3.5	mmol/L	93	mmol/L	8.9	mg/dL	102	mg/dL	NULL	NULL	NULL	NULL	NULL	NULL	NULL	NULL	12	mg/dL	0.68	mg/dL	NULL	NULL	NULL	NULL	NULL	NULL	NULL	NULL	NULL
231870	25.1	K/mcL	3.61	M/mcL	91	%	4	%	5	%	575	K/mcL	11.2	g/dL	NULL	NULL	NULL	NULL	135	mmol/L	4.9	mmol/L	103	mmol/L	8.3	mg/dL	218	mg/dL	NULL	NULL	NULL	NULL	NULL	NULL	NULL	NULL	28	mg/dL	1.72	mg/dL	NULL	NULL	81	mg/dL	NULL	NULL	NULL	NULL	NULL
231920	7.9	K/mcL	4.72	M/mcL	66	%	15	%	17	%	328	K/mcL	11.8	g/dL	8	g/dL	2.7	g/dL	141	mmol/L	3.7	mmol/L	105	mmol/L	8.9	mg/dL	138	mg/dL	0.5	mg/dL	NULL	NULL	64	Units/L	38	Units/L	42	mg/dL	3.94	mg/dL	NULL	NULL	93	mg/dL	NULL	NULL	NULL	NULL	NULL
232274	16.1	K/mcL	4.57	M/mcL	85	%	7	%	8	%	360	K/mcL	13.1	g/dL	6.4	g/dL	2.9	g/dL	139	mmol/L	5.1	mmol/L	109	mmol/L	8.4	mg/dL	214	mg/dL	0.8	mg/dL	0.2	mg/dL	116	Units/L	992	Units/L	25	mg/dL	1.66	mg/dL	NULL	NULL	46	mg/dL	93	mg/dL	50	mg/dL	34
232285	9.7	K/mcL	4.25	M/mcL	79	%	13	%	7	%	228	K/mcL	12.2	g/dL	6.3	g/dL	2.6	g/dL	133	mmol/L	4.3	mmol/L	95	mmol/L	8.6	mg/dL	89	mg/dL	0.8	mg/dL	NULL	NULL	48	Units/L	32	Units/L	32	mg/dL	1.18	mg/dL	NULL	NULL	99	mg/dL	NULL	NULL	NULL	NULL	NULL
232361	13.2	K/mcL	3.2	M/mcL	88	%	4	%	8	%	336	K/mcL	9.2	g/dL	NULL	NULL	NULL	NULL	138	mmol/L	3.4	mmol/L	98	mmol/L	8.4	mg/dL	119	mg/dL	NULL	NULL	NULL	NULL	NULL	NULL	NULL	NULL	16	mg/dL	0.67	mg/dL	NULL	NULL	NULL	NULL	NULL	NULL	NULL	NULL	NULL
232651	14.8	K/mcL	4.81	M/mcL	86	%	8	%	6	%	418	K/mcL	11	g/dL	4.4	g/dL	1.4	g/dL	140	mmol/L	4.5	mmol/L	109	mmol/L	7.6	mg/dL	106	mg/dL	0.2	mg/dL	NULL	NULL	13	Units/L	15	Units/L	5	mg/dL	0.87	mg/dL	NULL	NULL	77	mg/dL	NULL	NULL	NULL	NULL	NULL
233059	11.9	K/mcL	2.86	M/mcL	NULL	NULL	NULL	NULL	NULL	NULL	318	K/mcL	8.9	g/dL	6.1	g/dL	2.4	g/dL	139	mmol/L	4.1	mmol/L	108	mmol/L	8.3	mg/dL	111	mg/dL	0.5	mg/dL	NULL	NULL	9	Units/L	25	Units/L	47	mg/dL	2.13	mg/dL	NULL	NULL	NULL	NULL	NULL	NULL	NULL	NULL	NULL
233702	10	K/mcL	2.26	M/mcL	80	%	8	%	7	%	199	K/mcL	7.1	g/dL	6.2	g/dL	2.1	g/dL	142	mmol/L	4	mmol/L	108	mmol/L	8.5	mg/dL	179	mg/dL	0.7	mg/dL	NULL	NULL	32	Units/L	22	Units/L	54	mg/dL	2.31	mg/dL	NULL	NULL	NULL	NULL	NULL	NULL	NULL	NULL	NULL
233736	9.6	K/mcL	3.98	M/mcL	75	%	12	%	11	%	297	K/mcL	12.7	g/dL	NULL	NULL	NULL	NULL	135	mmol/L	3.9	mmol/L	96	mmol/L	9.5	mg/dL	102	mg/dL	NULL	NULL	NULL	NULL	NULL	NULL	NULL	NULL	21	mg/dL	1.34	mg/dL	NULL	NULL	NULL	NULL	NULL	NULL	NULL	NULL	NULL
233868	4.2	K/mcL	3.08	M/mcL	73	%	21	%	6	%	175	K/mcL	11.3	g/dL	6.8	g/dL	2.8	g/dL	142	mmol/L	4.4	mmol/L	100	mmol/L	8.5	mg/dL	138	mg/dL	0.6	mg/dL	NULL	NULL	31	Units/L	23	Units/L	25	mg/dL	1.2	mg/dL	NULL	NULL	NULL	NULL	NULL	NULL	NULL	NULL	NULL
233931	9.1	K/mcL	2.75	M/mcL	74	%	7	%	11	%	195	K/mcL	7.9	g/dL	5.5	g/dL	2.2	g/dL	140	mmol/L	4.7	mmol/L	108	mmol/L	8.2	mg/dL	104	mg/dL	0.4	mg/dL	NULL	NULL	28	Units/L	40	Units/L	76	mg/dL	6.5	mg/dL	NULL	NULL	NULL	NULL	NULL	NULL	NULL	NULL	NULL
234013	10.2	K/mcL	3.78	M/mcL	85	%	7	%	7	%	52	K/mcL	10	g/dL	NULL	NULL	NULL	NULL	141	mmol/L	5.2	mmol/L	98	mmol/L	8.8	mg/dL	184	mg/dL	NULL	NULL	NULL	NULL	NULL	NULL	NULL	NULL	68	mg/dL	6.76	mg/dL	NULL	NULL	NULL	NULL	NULL	NULL	NULL	NULL	NULL
234190	26.7	K/mcL	2.99	M/mcL	89	%	4	%	2	%	434	K/mcL	8.5	g/dL	NULL	NULL	NULL	NULL	137	mmol/L	4.7	mmol/L	102	mmol/L	7.4	mg/dL	348	mg/dL	NULL	NULL	NULL	NULL	NULL	NULL	NULL	NULL	57	mg/dL	2.15	mg/dL	NULL	NULL	72	mg/dL	82	mg/dL	37	mg/dL	31
234313	8.4	K/mcL	3.31	M/mcL	96	%	3	%	1	%	185	K/mcL	10.5	g/dL	6.3	g/dL	2.8	g/dL	136	mmol/L	6.4	mmol/L	103	mmol/L	8.3	mg/dL	174	mg/dL	0.5	mg/dL	0.2	mg/dL	32	Units/L	39	Units/L	152	mg/dL	10.11	mg/dL	NULL	NULL	114	mg/dL	95	mg/dL	33	mg/dL	39
234875	4.2	K/mcL	4.44	M/mcL	65	%	19	%	12	%	153	K/mcL	12	g/dL	NULL	NULL	NULL	NULL	140	mmol/L	3.6	mmol/L	110	mmol/L	8.5	mg/dL	101	mg/dL	NULL	NULL	NULL	NULL	NULL	NULL	NULL	NULL	17	mg/dL	1.22	mg/dL	NULL	NULL	NULL	NULL	NULL	NULL	NULL	NULL	NULL
234967	8.9	K/mcL	4.29	M/mcL	72	%	12	%	15	%	244	K/mcL	12.9	g/dL	7.4	g/dL	3.4	g/dL	145	mmol/L	4.7	mmol/L	107	mmol/L	9.6	mg/dL	74	mg/dL	0.6	mg/dL	0.2	mg/dL	44	Units/L	49	Units/L	43	mg/dL	1.29	mg/dL	NULL	NULL	91	mg/dL	187	mg/dL	59	mg/dL	110
235034	8.1	K/mcL	3.58	M/mcL	94	%	4	%	2	%	162	K/mcL	10.4	g/dL	6.7	g/dL	3	g/dL	136	mmol/L	4.3	mmol/L	101	mmol/L	8.4	mg/dL	258	mg/dL	0.9	mg/dL	0.1	mg/dL	7	Units/L	7	Units/L	80	mg/dL	4.24	mg/dL	NULL	NULL	NULL	NULL	NULL	NULL	NULL	NULL	NULL
235173	10.1	K/mcL	3.94	M/mcL	71	%	21	%	7	%	77	K/mcL	12	g/dL	NULL	NULL	NULL	NULL	143	mmol/L	3.8	mmol/L	105	mmol/L	8.6	mg/dL	56	mg/dL	NULL	NULL	NULL	NULL	NULL	NULL	NULL	NULL	37	mg/dL	3.9	mg/dL	NULL	NULL	106	mg/dL	NULL	NULL	NULL	NULL	NULL
235305	11.3	K/mcL	2.72	M/mcL	77	%	14	%	8	%	140	K/mcL	7.1	g/dL	6.6	g/dL	3.1	g/dL	128	mmol/L	5.5	mmol/L	92	mmol/L	8.4	mg/dL	289	mg/dL	0.7	mg/dL	NULL	NULL	14	Units/L	18	Units/L	79	mg/dL	13.41	mg/dL	NULL	NULL	NULL	NULL	NULL	NULL	NULL	NULL	NULL
235649	11.4	K/mcL	3.23	M/mcL	89	%	4	%	7	%	174	K/mcL	10.7	g/dL	NULL	NULL	NULL	NULL	137	mmol/L	4.3	mmol/L	100	mmol/L	8.4	mg/dL	113	mg/dL	NULL	NULL	NULL	NULL	NULL	NULL	NULL	NULL	32	mg/dL	1.5	mg/dL	NULL	NULL	NULL	NULL	NULL	NULL	NULL	NULL	NULL
235911	12.2	K/mcL	4.22	M/mcL	91	%	4	%	5	%	153	K/mcL	11.9	g/dL	6.4	g/dL	2.8	g/dL	135	mmol/L	3.5	mmol/L	100	mmol/L	8.2	mg/dL	186	mg/dL	0.9	mg/dL	NULL	NULL	38	Units/L	53	Units/L	30	mg/dL	1.19	mg/dL	NULL	NULL	NULL	NULL	NULL	NULL	NULL	NULL	NULL
235913	8	K/mcL	2.71	M/mcL	82	%	10	%	7	%	138	K/mcL	8.1	g/dL	4.7	g/dL	1.7	g/dL	135	mmol/L	4.2	mmol/L	99	mmol/L	8.3	mg/dL	81	mg/dL	0.7	mg/dL	NULL	NULL	13	Units/L	17	Units/L	21	mg/dL	3.72	mg/dL	NULL	NULL	NULL	NULL	NULL	NULL	NULL	NULL	NULL
235921	15.1	K/mcL	3.81	M/mcL	85	%	11	%	4	%	438	K/mcL	11.4	g/dL	5	g/dL	3.1	g/dL	138	mmol/L	4	mmol/L	95	mmol/L	6.8	mg/dL	364	mg/dL	0.9	mg/dL	NULL	NULL	21	Units/L	85	Units/L	41	mg/dL	3.6	mg/dL	NULL	NULL	NULL	NULL	NULL	NULL	NULL	NULL	NULL
236239	11.7	K/mcL	4.15	M/mcL	56	%	33	%	9	%	168	K/mcL	12.6	g/dL	7.1	g/dL	3.3	g/dL	137	mmol/L	4.2	mmol/L	98	mmol/L	8.9	mg/dL	103	mg/dL	0.7	mg/dL	NULL	NULL	26	Units/L	28	Units/L	14	mg/dL	1.04	mg/dL	NULL	NULL	NULL	NULL	NULL	NULL	NULL	NULL	NULL
236338	5	K/mcL	3.51	M/mcL	74	%	19	%	4	%	187	K/mcL	10.1	g/dL	6.1	g/dL	2.9	g/dL	136	mmol/L	4	mmol/L	105	mmol/L	8.1	mg/dL	113	mg/dL	0.4	mg/dL	NULL	NULL	20	Units/L	16	Units/L	29	mg/dL	1.41	mg/dL	NULL	NULL	NULL	NULL	NULL	NULL	NULL	NULL	NULL
236419	4.9	K/mcL	4.21	M/mcL	79	%	10	%	11	%	135	K/mcL	11.4	g/dL	5.9	g/dL	NULL	NULL	143	mmol/L	5.7	mmol/L	107	mmol/L	9.2	mg/dL	160	mg/dL	NULL	NULL	NULL	NULL	NULL	NULL	NULL	NULL	77	mg/dL	2.24	mg/dL	NULL	NULL	65	mg/dL	99	mg/dL	43	mg/dL	43
236633	9.7	K/mcL	3.83	M/mcL	37	%	6	%	7	%	130	K/mcL	10.7	g/dL	6.1	g/dL	2.6	g/dL	141	mmol/L	4.7	mmol/L	108	mmol/L	8.4	mg/dL	89	mg/dL	2	mg/dL	NULL	NULL	17	Units/L	37	Units/L	46	mg/dL	2.89	mg/dL	NULL	NULL	75	mg/dL	75	mg/dL	33	mg/dL	27
236820	7.8	K/mcL	3.33	M/mcL	78	%	9	%	11	%	201	K/mcL	9.1	g/dL	4.8	g/dL	2.2	g/dL	142	mmol/L	5.3	mmol/L	113	mmol/L	8.3	mg/dL	156	mg/dL	0.4	mg/dL	0.5	mg/dL	10	Units/L	6	Units/L	119	mg/dL	3.44	mg/dL	4.5	mg/dL	141	mg/dL	92	mg/dL	33	mg/dL	31
236992	7	K/mcL	4.18	M/mcL	52	%	36	%	9	%	127	K/mcL	13.6	g/dL	6.4	g/dL	3.1	g/dL	138	mmol/L	3.7	mmol/L	104	mmol/L	8.7	mg/dL	213	mg/dL	0.6	mg/dL	NULL	NULL	7	Units/L	11	Units/L	32	mg/dL	1.01	mg/dL	NULL	NULL	57	mg/dL	129	mg/dL	47	mg/dL	71
237050	6.3	K/mcL	4.73	M/mcL	80	%	10	%	8	%	179	K/mcL	13.5	g/dL	NULL	NULL	NULL	NULL	142	mmol/L	4	mmol/L	107	mmol/L	8.9	mg/dL	76	mg/dL	NULL	NULL	NULL	NULL	NULL	NULL	NULL	NULL	25	mg/dL	1.7	mg/dL	NULL	NULL	78	mg/dL	177	mg/dL	63	mg/dL	98
237080	16.7	K/mcL	4.77	M/mcL	71	%	17	%	10	%	221	K/mcL	12.6	g/dL	7.6	g/dL	3.1	g/dL	135	mmol/L	5.8	mmol/L	101	mmol/L	9.5	mg/dL	152	mg/dL	0.8	mg/dL	NULL	NULL	22	Units/L	32	Units/L	22	mg/dL	1.06	mg/dL	NULL	NULL	NULL	NULL	NULL	NULL	NULL	NULL	NULL
237318	8.5	K/mcL	3.28	M/mcL	87	%	9	%	4	%	170	K/mcL	9.7	g/dL	7.2	g/dL	2.1	g/dL	142	mmol/L	3.4	mmol/L	103	mmol/L	9	mg/dL	255	mg/dL	0.5	mg/dL	NULL	NULL	NULL	Units/L	12	Units/L	16	mg/dL	1.66	mg/dL	NULL	NULL	205	mg/dL	157	mg/dL	38	mg/dL	78
237363	11.1	K/mcL	3.36	M/mcL	85	%	5	%	5	%	235	K/mcL	9.1	g/dL	6.9	g/dL	3.2	g/dL	139	mmol/L	4.8	mmol/L	101	mmol/L	9.8	mg/dL	109	mg/dL	0.4	mg/dL	NULL	NULL	25	Units/L	26	Units/L	84	mg/dL	2.59	mg/dL	NULL	NULL	NULL	NULL	NULL	NULL	NULL	NULL	NULL
238273	5.9	K/mcL	3.79	M/mcL	82	%	11	%	4	%	201	K/mcL	10.9	g/dL	NULL	NULL	NULL	NULL	141	mmol/L	4.4	mmol/L	108	mmol/L	8.7	mg/dL	114	mg/dL	NULL	NULL	NULL	NULL	NULL	NULL	NULL	NULL	41	mg/dL	1.2	mg/dL	NULL	NULL	NULL	NULL	NULL	NULL	NULL	NULL	NULL
238329	12.4	K/mcL	2.33	M/mcL	47	%	42	%	5	%	198	K/mcL	7.3	g/dL	6.1	g/dL	2.8	g/dL	146	mmol/L	4.2	mmol/L	106	mmol/L	9	mg/dL	110	mg/dL	0.7	mg/dL	NULL	NULL	110	Units/L	48	Units/L	60	mg/dL	1.91	mg/dL	NULL	NULL	NULL	NULL	NULL	NULL	NULL	NULL	NULL
238395	10.9	K/mcL	3.25	M/mcL	66	%	12	%	21	%	399	K/mcL	7.2	g/dL	5.6	g/dL	2.6	g/dL	142	mmol/L	4	mmol/L	98	mmol/L	8.8	mg/dL	193	mg/dL	0.6	mg/dL	1.1	mg/dL	191	Units/L	299	Units/L	16	mg/dL	0.79	mg/dL	NULL	NULL	90	mg/dL	NULL	NULL	NULL	NULL	NULL
238485	47.9	K/mcL	3.4	M/mcL	23	%	70	%	1	%	393	K/mcL	11.5	g/dL	4.7	g/dL	NULL	NULL	138	mmol/L	4.4	mmol/L	98	mmol/L	9.1	mg/dL	132	mg/dL	NULL	NULL	NULL	NULL	NULL	NULL	NULL	NULL	32	mg/dL	1.76	mg/dL	NULL	NULL	NULL	NULL	NULL	NULL	NULL	NULL	NULL
238601	12.8	K/mcL	3.5	M/mcL	77	%	14	%	8	%	126	K/mcL	7.7	g/dL	5	g/dL	1.7	g/dL	138	mmol/L	4.4	mmol/L	101	mmol/L	9.1	mg/dL	77	mg/dL	0.7	mg/dL	0.4	mg/dL	137	Units/L	351	Units/L	29	mg/dL	4.3	mg/dL	NULL	NULL	NULL	NULL	NULL	NULL	NULL	NULL	NULL
238632	6.8	K/mcL	4.53	M/mcL	92	%	5	%	3	%	180	K/mcL	12.9	g/dL	6.1	g/dL	3	g/dL	144	mmol/L	4.7	mmol/L	102	mmol/L	9	mg/dL	120	mg/dL	1	mg/dL	NULL	NULL	21	Units/L	19	Units/L	34	mg/dL	1.73	mg/dL	NULL	NULL	NULL	NULL	NULL	NULL	NULL	NULL	NULL
238986	20.6	K/mcL	2.54	M/mcL	88	%	7	%	4	%	307	K/mcL	6.8	g/dL	6.9	g/dL	2.3	g/dL	121	mmol/L	5.1	mmol/L	89	mmol/L	9.1	mg/dL	288	mg/dL	0.6	mg/dL	0.3	mg/dL	962	Units/L	1052	Units/L	79	mg/dL	4.54	mg/dL	NULL	NULL	NULL	NULL	NULL	NULL	NULL	NULL	NULL
239559	6.2	K/mcL	3.86	M/mcL	61	%	24	%	15	%	175	K/mcL	10.6	g/dL	NULL	NULL	NULL	NULL	136	mmol/L	5	mmol/L	104	mmol/L	8.4	mg/dL	143	mg/dL	NULL	NULL	NULL	NULL	NULL	NULL	NULL	NULL	48	mg/dL	2.24	mg/dL	NULL	NULL	52	mg/dL	80	mg/dL	30	mg/dL	40
239577	6.2	K/mcL	2.61	M/mcL	75	%	15	%	9	%	124	K/mcL	8.1	g/dL	6.3	g/dL	2.8	g/dL	143	mmol/L	5.1	mmol/L	115	mmol/L	8	mg/dL	108	mg/dL	0.4	mg/dL	NULL	NULL	98	Units/L	56	Units/L	60	mg/dL	5.5	mg/dL	NULL	NULL	NULL	NULL	NULL	NULL	NULL	NULL	NULL
239586	25.6	K/mcL	2.39	M/mcL	97	%	2	%	1	%	108	K/mcL	5.9	g/dL	7.9	g/dL	2	g/dL	149	mmol/L	5	mmol/L	103	mmol/L	10	mg/dL	264	mg/dL	1	mg/dL	NULL	NULL	72	Units/L	77	Units/L	200	mg/dL	3.73	mg/dL	NULL	NULL	NULL	NULL	NULL	NULL	NULL	NULL	NULL
239702	7.4	K/mcL	2.63	M/mcL	53	%	40	%	7	%	109	K/mcL	8.1	g/dL	5.7	g/dL	2.8	g/dL	132	mmol/L	6.9	mmol/L	103	mmol/L	8.9	mg/dL	96	mg/dL	0.4	mg/dL	NULL	NULL	73	Units/L	81	Units/L	47	mg/dL	1.96	mg/dL	10.3	mg/dL	165	mg/dL	150	mg/dL	54	mg/dL	63
239871	12.2	K/mcL	4.05	M/mcL	90	%	3	%	7	%	314	K/mcL	10.4	g/dL	7	g/dL	2.2	g/dL	133	mmol/L	5	mmol/L	94	mmol/L	8	mg/dL	264	mg/dL	0.5	mg/dL	NULL	NULL	72	Units/L	17	Units/L	185	mg/dL	11.29	mg/dL	NULL	NULL	NULL	NULL	NULL	NULL	NULL	NULL	NULL
239991	10.2	K/mcL	2.81	M/mcL	90	%	4	%	6	%	143	K/mcL	9.2	g/dL	NULL	NULL	NULL	NULL	142	mmol/L	3.7	mmol/L	108	mmol/L	8.2	mg/dL	91	mg/dL	NULL	NULL	NULL	NULL	NULL	NULL	NULL	NULL	20	mg/dL	1.1	mg/dL	NULL	NULL	80	mg/dL	129	mg/dL	53	mg/dL	60
239999	5.7	K/mcL	3.48	M/mcL	87	%	6	%	7	%	102	K/mcL	11.4	g/dL	NULL	NULL	NULL	NULL	137	mmol/L	3.7	mmol/L	100	mmol/L	8	mg/dL	145	mg/dL	NULL	NULL	NULL	NULL	NULL	NULL	NULL	NULL	38	mg/dL	1.77	mg/dL	NULL	NULL	NULL	NULL	NULL	NULL	NULL	NULL	NULL
240171	10.6	K/mcL	3.25	M/mcL	67	%	22	%	7	%	230	K/mcL	9.4	g/dL	7.1	g/dL	3.1	g/dL	141	mmol/L	3.7	mmol/L	100	mmol/L	9.3	mg/dL	157	mg/dL	0.6	mg/dL	0.2	mg/dL	17	Units/L	18	Units/L	17	mg/dL	4.73	mg/dL	3.5	mg/dL	NULL	NULL	NULL	NULL	NULL	NULL	NULL
240486	36.7	K/mcL	3.33	M/mcL	83	%	8	%	5	%	545	K/mcL	9	g/dL	6.3	g/dL	2.2	g/dL	155	mmol/L	2.8	mmol/L	117	mmol/L	8.8	mg/dL	188	mg/dL	0.6	mg/dL	0.3	mg/dL	27	Units/L	79	Units/L	54	mg/dL	2.19	mg/dL	NULL	NULL	NULL	NULL	NULL	NULL	NULL	NULL	NULL
240572	4.8	K/mcL	2.86	M/mcL	72	%	17	%	7	%	178	K/mcL	8.9	g/dL	5.1	g/dL	2.6	g/dL	141	mmol/L	4	mmol/L	101	mmol/L	8.2	mg/dL	57	mg/dL	0.3	mg/dL	NULL	NULL	11	Units/L	11	Units/L	41	mg/dL	6.02	mg/dL	NULL	NULL	NULL	NULL	NULL	NULL	NULL	NULL	NULL
240681	24.3	K/mcL	4.68	M/mcL	NULL	NULL	NULL	NULL	NULL	NULL	149	K/mcL	13.7	g/dL	NULL	NULL	NULL	NULL	141	mmol/L	4.1	mmol/L	108	mmol/L	7.7	mg/dL	138	mg/dL	NULL	NULL	NULL	NULL	NULL	NULL	NULL	NULL	37	mg/dL	1.28	mg/dL	NULL	NULL	NULL	NULL	NULL	NULL	NULL	NULL	NULL
240700	12.2	K/mcL	5.93	M/mcL	66	%	25	%	9	%	148	K/mcL	15.9	g/dL	NULL	NULL	NULL	NULL	NULL	NULL	3.9	mmol/L	NULL	NULL	NULL	NULL	NULL	NULL	NULL	NULL	NULL	NULL	NULL	NULL	NULL	NULL	NULL	NULL	1.42	mg/dL	NULL	NULL	68	mg/dL	159	mg/dL	56	mg/dL	89
240799	28.1	K/mcL	3.29	M/mcL	83	%	1	%	10	%	161	K/mcL	10.3	g/dL	5.3	g/dL	3.1	g/dL	141	mmol/L	4.1	mmol/L	111	mmol/L	6.5	mg/dL	169	mg/dL	0.6	mg/dL	NULL	NULL	81	Units/L	102	Units/L	18	mg/dL	1.33	mg/dL	5.7	mg/dL	39	mg/dL	85	mg/dL	33	mg/dL	44
241068	9.7	K/mcL	3.44	M/mcL	NULL	NULL	NULL	NULL	NULL	NULL	295	K/mcL	10	g/dL	NULL	NULL	NULL	NULL	135	mmol/L	3.6	mmol/L	100	mmol/L	8.7	mg/dL	98	mg/dL	NULL	NULL	NULL	NULL	NULL	NULL	NULL	NULL	21	mg/dL	1.2	mg/dL	NULL	NULL	NULL	NULL	NULL	NULL	NULL	NULL	NULL
241088	5.4	K/mcL	2.51	M/mcL	63	%	23	%	11	%	227	K/mcL	7.5	g/dL	6.7	g/dL	2.8	g/dL	144	mmol/L	4	mmol/L	113	mmol/L	8.4	mg/dL	90	mg/dL	0.2	mg/dL	NULL	NULL	98	Units/L	64	Units/L	43	mg/dL	2.21	mg/dL	NULL	NULL	NULL	NULL	NULL	NULL	NULL	NULL	NULL
241173	18.1	K/mcL	4.77	M/mcL	75	%	12	%	13	%	137	K/mcL	14.7	g/dL	6.2	g/dL	3.7	g/dL	142	mmol/L	3.9	mmol/L	109	mmol/L	8.3	mg/dL	116	mg/dL	1.5	mg/dL	0.5	mg/dL	50	Units/L	100	Units/L	38	mg/dL	1.7	mg/dL	NULL	NULL	NULL	NULL	NULL	NULL	NULL	NULL	NULL
241246	8.7	K/mcL	4.76	M/mcL	84	%	5	%	11	%	163	K/mcL	13.5	g/dL	NULL	NULL	NULL	NULL	137	mmol/L	3.9	mmol/L	104	mmol/L	9	mg/dL	109	mg/dL	NULL	NULL	NULL	NULL	NULL	NULL	NULL	NULL	13	mg/dL	1.18	mg/dL	NULL	NULL	NULL	NULL	NULL	NULL	NULL	NULL	NULL
241345	11.4	K/mcL	2.39	M/mcL	89	%	3	%	8	%	246	K/mcL	7.3	g/dL	5.4	g/dL	1.5	g/dL	138	mmol/L	3.3	mmol/L	101	mmol/L	8.1	mg/dL	96	mg/dL	0.5	mg/dL	0.2	mg/dL	22	Units/L	37	Units/L	54	mg/dL	3.88	mg/dL	NULL	NULL	NULL	NULL	NULL	NULL	NULL	NULL	NULL
241638	8	K/mcL	3.62	M/mcL	62	%	24	%	12	%	132	K/mcL	10.7	g/dL	NULL	NULL	NULL	NULL	139	mmol/L	3.8	mmol/L	106	mmol/L	8.5	mg/dL	153	mg/dL	NULL	NULL	NULL	NULL	NULL	NULL	NULL	NULL	12	mg/dL	0.83	mg/dL	NULL	NULL	NULL	NULL	NULL	NULL	NULL	NULL	NULL
241760	8.2	K/mcL	3.84	M/mcL	54	%	28	%	14	%	300	K/mcL	11.1	g/dL	6.6	g/dL	3	g/dL	133	mmol/L	3.7	mmol/L	95	mmol/L	9.2	mg/dL	140	mg/dL	0.4	mg/dL	NULL	NULL	90	Units/L	57	Units/L	27	mg/dL	0.88	mg/dL	NULL	NULL	NULL	NULL	NULL	NULL	NULL	NULL	NULL
241775	18.5	K/mcL	3.16	M/mcL	75	%	18	%	7	%	213	K/mcL	8.6	g/dL	5.7	g/dL	2.2	g/dL	142	mmol/L	3.3	mmol/L	107	mmol/L	7.7	mg/dL	119	mg/dL	0.5	mg/dL	NULL	NULL	95	Units/L	267	Units/L	32	mg/dL	1.03	mg/dL	NULL	NULL	NULL	NULL	NULL	NULL	NULL	NULL	NULL
242040	8	K/mcL	3.62	M/mcL	85.4	%	6.7	%	7.2	%	230	K/mcL	10.5	g/dL	NULL	NULL	NULL	NULL	129	mmol/L	4.3	mmol/L	93	mmol/L	9	mg/dL	197	mg/dL	NULL	NULL	NULL	NULL	NULL	NULL	NULL	NULL	13	mg/dL	0.89	mg/dL	NULL	NULL	NULL	NULL	NULL	NULL	NULL	NULL	NULL
242505	9.6	K/mcL	2.33	M/mcL	82.1	%	9	%	7.6	%	157	K/mcL	7.9	g/dL	5.2	g/dL	2.2	g/dL	140	mmol/L	5	mmol/L	110	mmol/L	7.4	mg/dL	121	mg/dL	1.4	mg/dL	NULL	NULL	7	Units/L	22	Units/L	50	mg/dL	1.6	mg/dL	NULL	NULL	NULL	NULL	NULL	NULL	NULL	NULL	NULL
242544	7.1	K/mcL	2.61	M/mcL	72	%	6	%	7	%	153	K/mcL	8.2	g/dL	6.9	g/dL	2.7	g/dL	141	mmol/L	4.3	mmol/L	89	mmol/L	7.6	mg/dL	120	mg/dL	0.7	mg/dL	NULL	NULL	7	Units/L	14	Units/L	23	mg/dL	1	mg/dL	NULL	NULL	NULL	NULL	NULL	NULL	NULL	NULL	NULL
242787	3.9	K/mcL	2.63	M/mcL	91	%	5.2	%	2.3	%	131	K/mcL	7.8	g/dL	6.1	g/dL	3.2	g/dL	145	mmol/L	4.4	mmol/L	103	mmol/L	8.3	mg/dL	158	mg/dL	NULL	NULL	NULL	NULL	NULL	NULL	NULL	NULL	100	mg/dL	2	mg/dL	NULL	NULL	NULL	NULL	NULL	NULL	NULL	NULL	NULL
243026	7.05	K/mcL	3.81	M/mcL	67.7	%	17.6	%	9.2	%	313	K/mcL	9.6	g/dL	6.6	g/dL	3.5	g/dL	117	mmol/L	4.9	mmol/L	87	mmol/L	8.7	mg/dL	148	mg/dL	0.5	mg/dL	NULL	NULL	34	Units/L	18	Units/L	19	mg/dL	0.68	mg/dL	NULL	NULL	NULL	NULL	NULL	NULL	NULL	NULL	NULL
243772	3.2	K/mcL	3.92	M/mcL	81.5	%	9.7	%	7.2	%	86	K/mcL	9.2	g/dL	6.8	g/dL	3.2	g/dL	134	mmol/L	6.1	mmol/L	101	mmol/L	8.7	mg/dL	126	mg/dL	1.3	mg/dL	NULL	NULL	18	Units/L	19	Units/L	46	mg/dL	1.1	mg/dL	NULL	NULL	NULL	NULL	NULL	NULL	NULL	NULL	NULL
243984	NULL	NULL	NULL	NULL	NULL	NULL	NULL	NULL	NULL	NULL	NULL	NULL	NULL	NULL	NULL	NULL	NULL	NULL	128	mmol/L	4.7	mmol/L	91	mmol/L	8.8	mg/dL	132	mg/dL	NULL	NULL	NULL	NULL	NULL	NULL	NULL	NULL	12	mg/dL	0.67	mg/dL	NULL	NULL	187	mg/dL	126	mg/dL	30	mg/dL	59
244113	NULL	NULL	NULL	NULL	NULL	NULL	NULL	NULL	NULL	NULL	NULL	NULL	NULL	NULL	NULL	NULL	NULL	NULL	NULL	NULL	NULL	NULL	NULL	NULL	NULL	NULL	NULL	NULL	NULL	NULL	NULL	NULL	NULL	NULL	NULL	NULL	NULL	NULL	NULL	NULL	NULL	NULL	NULL	NULL	NULL	NULL	NULL	NULL	NULL
244573	9.2	K/mcL	4.22	M/mcL	72	%	2	%	3	%	163	K/mcL	11.9	g/dL	NULL	NULL	NULL	NULL	139	mmol/L	4.2	mmol/L	104	mmol/L	8.7	mg/dL	106	mg/dL	NULL	NULL	NULL	NULL	NULL	NULL	NULL	NULL	18	mg/dL	1	mg/dL	NULL	NULL	NULL	NULL	NULL	NULL	NULL	NULL	NULL
244763	2.9	K/mcL	3.48	M/mcL	74	%	15	%	9	%	140	K/mcL	12	g/dL	6.5	g/dL	3.6	g/dL	136	mmol/L	4.6	mmol/L	96	mmol/L	8.7	mg/dL	159	mg/dL	0.4	mg/dL	NULL	NULL	41	Units/L	61	Units/L	5	mg/dL	0.4	mg/dL	NULL	NULL	120	mg/dL	NULL	NULL	NULL	NULL	NULL
244767	17.8	K/mcL	3.19	M/mcL	91	%	3	%	4	%	270	K/mcL	10.1	g/dL	5.4	g/dL	2.6	g/dL	121	mmol/L	5.5	mmol/L	84	mmol/L	8.6	mg/dL	109	mg/dL	0.2	mg/dL	NULL	NULL	11	Units/L	40	Units/L	17	mg/dL	1.1	mg/dL	NULL	NULL	NULL	NULL	NULL	NULL	NULL	NULL	NULL
245412	10.6	K/mcL	3.81	M/mcL	69	%	16	%	13	%	242	K/mcL	10.8	g/dL	5.4	g/dL	3.4	g/dL	133	mmol/L	4.8	mmol/L	94	mmol/L	9	mg/dL	113	mg/dL	4.3	mg/dL	NULL	NULL	87	Units/L	65	Units/L	29	mg/dL	1.5	mg/dL	NULL	NULL	NULL	NULL	NULL	NULL	NULL	NULL	NULL
245681	7.5	K/mcL	4.19	M/mcL	79.9	%	6.1	%	7.6	%	124	K/mcL	11.6	g/dL	5.3	g/dL	2.6	g/dL	136	mmol/L	4.6	mmol/L	99	mmol/L	8.3	mg/dL	116	mg/dL	0.7	mg/dL	NULL	NULL	59	Units/L	51	Units/L	51	mg/dL	1.6	mg/dL	NULL	NULL	NULL	NULL	NULL	NULL	NULL	NULL	NULL
245970	23.7	K/mcL	3.76	M/mcL	94.4	%	1.8	%	2.3	%	246	K/mcL	11.3	g/dL	6.6	g/dL	3.3	g/dL	136	mmol/L	4.4	mmol/L	96	mmol/L	8.7	mg/dL	118	mg/dL	0.2	mg/dL	NULL	NULL	20	Units/L	29	Units/L	10	mg/dL	0.8	mg/dL	NULL	NULL	NULL	NULL	NULL	NULL	NULL	NULL	NULL
246400	9.1	K/mcL	2.28	M/mcL	72.7	%	7	%	17.7	%	124	K/mcL	7.1	g/dL	5.5	g/dL	2.9	g/dL	143	mmol/L	4.6	mmol/L	102	mmol/L	8.6	mg/dL	60	mg/dL	0.7	mg/dL	NULL	NULL	16	Units/L	12	Units/L	57	mg/dL	2.7	mg/dL	NULL	NULL	NULL	NULL	NULL	NULL	NULL	NULL	NULL
247253	8.9	K/mcL	4.09	M/mcL	76	%	10	%	10	%	260	K/mcL	11.2	g/dL	4.8	g/dL	2.6	g/dL	130	mmol/L	4.6	mmol/L	97	mmol/L	7.8	mg/dL	90	mg/dL	0.3	mg/dL	NULL	NULL	29	Units/L	36	Units/L	26	mg/dL	1.1	mg/dL	NULL	NULL	NULL	NULL	NULL	NULL	NULL	NULL	NULL
247363	9.1	K/mcL	4.64	M/mcL	81.3	%	7.2	%	10	%	142	K/mcL	18.3	g/dL	6.8	g/dL	3.7	g/dL	142	mmol/L	4.5	mmol/L	100	mmol/L	9.3	mg/dL	138	mg/dL	0.7	mg/dL	0.2	mg/dL	75	Units/L	53	Units/L	24	mg/dL	1.1	mg/dL	NULL	NULL	105	mg/dL	107	mg/dL	36	mg/dL	50
247437	8.7	K/mcL	3.44	M/mcL	73.6	%	15.3	%	8.4	%	222	K/mcL	10.3	g/dL	5.1	g/dL	3.1	g/dL	140	mmol/L	4.2	mmol/L	107	mmol/L	8.5	mg/dL	80	mg/dL	0.2	mg/dL	NULL	NULL	7	Units/L	15	Units/L	40	mg/dL	3.06	mg/dL	NULL	NULL	NULL	NULL	NULL	NULL	NULL	NULL	NULL
247872	10.2	K/mcL	4.97	M/mcL	NULL	NULL	NULL	NULL	NULL	NULL	206	K/mcL	11	g/dL	NULL	NULL	NULL	NULL	141	mmol/L	3.8	mmol/L	108	mmol/L	8.7	mg/dL	146	mg/dL	NULL	NULL	NULL	NULL	NULL	NULL	NULL	NULL	19	mg/dL	0.72	mg/dL	NULL	NULL	NULL	NULL	NULL	NULL	NULL	NULL	NULL
248245	19.6	K/mcL	4.39	M/mcL	NULL	NULL	NULL	NULL	NULL	NULL	157	K/mcL	13.7	g/dL	NULL	NULL	NULL	NULL	137	mmol/L	4.1	mmol/L	105	mmol/L	9	mg/dL	187	mg/dL	NULL	NULL	NULL	NULL	NULL	NULL	NULL	NULL	29	mg/dL	1.2	mg/dL	NULL	NULL	NULL	NULL	NULL	NULL	NULL	NULL	NULL
248501	16.7	K/mcL	4.06	M/mcL	NULL	NULL	NULL	NULL	NULL	NULL	565	K/mcL	12.6	g/dL	NULL	NULL	3.7	g/dL	134	mmol/L	4.7	mmol/L	99	mmol/L	8.4	mg/dL	137	mg/dL	NULL	NULL	NULL	NULL	NULL	NULL	NULL	NULL	71	mg/dL	2	mg/dL	NULL	NULL	NULL	NULL	NULL	NULL	NULL	NULL	NULL
249619	19.7	K/mcL	4.64	M/mcL	93	%	6	%	1	%	222	K/mcL	14.5	g/dL	6.3	g/dL	4.7	g/dL	141	mmol/L	4.1	mmol/L	106	mmol/L	9.2	mg/dL	95	mg/dL	0.3	mg/dL	NULL	NULL	21	Units/L	24	Units/L	18	mg/dL	0.81	mg/dL	NULL	NULL	54	mg/dL	97	mg/dL	53	mg/dL	33
249721	7.4	K/mcL	3.48	M/mcL	NULL	NULL	NULL	NULL	NULL	NULL	130	K/mcL	11.2	g/dL	NULL	NULL	NULL	NULL	131	mmol/L	5.2	mmol/L	93	mmol/L	8	mg/dL	127	mg/dL	NULL	NULL	NULL	NULL	NULL	NULL	NULL	NULL	38	mg/dL	5.7	mg/dL	NULL	NULL	NULL	NULL	NULL	NULL	NULL	NULL	NULL
250565	9.6	K/mcL	3.33	M/mcL	83	%	11.4	%	4.5	%	170	K/mcL	12.3	g/dL	7.1	g/dL	3.6	g/dL	139	mmol/L	3.9	mmol/L	100	mmol/L	8.9	mg/dL	115	mg/dL	1.4	mg/dL	NULL	NULL	79	Units/L	112	Units/L	86	mg/dL	2.6	mg/dL	NULL	NULL	NULL	NULL	NULL	NULL	NULL	NULL	NULL
250699	9	K/mcL	3.22	M/mcL	NULL	NULL	NULL	NULL	NULL	NULL	158	K/mcL	9.5	g/dL	NULL	NULL	NULL	NULL	141	mmol/L	4.6	mmol/L	101	mmol/L	8.9	mg/dL	126	mg/dL	NULL	NULL	NULL	NULL	NULL	NULL	NULL	NULL	48	mg/dL	6.12	mg/dL	NULL	NULL	NULL	NULL	NULL	NULL	NULL	NULL	NULL
250972	6.9	K/mcL	3.66	M/mcL	77	%	13	%	9	%	167	K/mcL	11.2	g/dL	NULL	NULL	NULL	NULL	146	mmol/L	3.8	mmol/L	99	mmol/L	9.1	mg/dL	165	mg/dL	NULL	NULL	NULL	NULL	NULL	NULL	NULL	NULL	42	mg/dL	1.4	mg/dL	NULL	NULL	NULL	NULL	NULL	NULL	NULL	NULL	NULL
251028	7.7	K/mcL	2.76	M/mcL	67	%	22	%	10	%	134	K/mcL	9.3	g/dL	NULL	NULL	NULL	NULL	135	mmol/L	3.6	mmol/L	100	mmol/L	8.9	mg/dL	95	mg/dL	NULL	NULL	NULL	NULL	NULL	NULL	NULL	NULL	25	mg/dL	1.3	mg/dL	NULL	NULL	NULL	NULL	NULL	NULL	NULL	NULL	NULL
251089	20	K/mcL	3.96	M/mcL	95.9	%	2.5	%	1.6	%	135	K/mcL	11.1	g/dL	NULL	NULL	NULL	NULL	132	mmol/L	5.6	mmol/L	96	mmol/L	10.3	mg/dL	255	mg/dL	NULL	NULL	NULL	NULL	NULL	NULL	NULL	NULL	107	mg/dL	7.41	mg/dL	NULL	NULL	NULL	NULL	NULL	NULL	NULL	NULL	NULL
251140	15.8	K/mcL	4.12	M/mcL	85.4	%	4	%	8.9	%	257	K/mcL	13.1	g/dL	6	g/dL	3.1	g/dL	145	mmol/L	3.6	mmol/L	104	mmol/L	9.1	mg/dL	510	mg/dL	0.6	mg/dL	NULL	NULL	50	Units/L	37	Units/L	35	mg/dL	0.7	mg/dL	NULL	NULL	59	mg/dL	107	mg/dL	26	mg/dL	69
251343	5.9	K/mcL	3.21	M/mcL	NULL	NULL	NULL	NULL	NULL	NULL	174	K/mcL	10.4	g/dL	NULL	NULL	NULL	NULL	140	mmol/L	3.8	mmol/L	105	mmol/L	8.8	mg/dL	76	mg/dL	NULL	NULL	NULL	NULL	NULL	NULL	NULL	NULL	8	mg/dL	0.59	mg/dL	NULL	NULL	73	mg/dL	129	mg/dL	35	mg/dL	79
251565	13.1	K/mcL	3.46	M/mcL	90.6	%	3.7	%	4.4	%	262	K/mcL	8.8	g/dL	4.6	g/dL	2.3	g/dL	134	mmol/L	5.6	mmol/L	107	mmol/L	6.9	mg/dL	107	mg/dL	2.6	mg/dL	2.2	mg/dL	123	Units/L	131	Units/L	45	mg/dL	2.9	mg/dL	NULL	NULL	139	mg/dL	NULL	NULL	NULL	NULL	NULL
252305	6.76	K/mcL	3.93	M/mcL	87	%	4	%	8	%	123	K/mcL	10.4	g/dL	6.3	g/dL	3.3	g/dL	139	mmol/L	3.3	mmol/L	99	mmol/L	9.3	mg/dL	113	mg/dL	1.6	mg/dL	NULL	NULL	151	Units/L	202	Units/L	49	mg/dL	1.76	mg/dL	NULL	NULL	NULL	NULL	NULL	NULL	NULL	NULL	NULL
252835	7.7	K/mcL	4.29	M/mcL	80.7	%	9.4	%	8.2	%	120	K/mcL	14.2	g/dL	6.3	g/dL	3.4	g/dL	141	mmol/L	5.1	mmol/L	102	mmol/L	8.4	mg/dL	211	mg/dL	0.3	mg/dL	NULL	NULL	43	Units/L	53	Units/L	38	mg/dL	2.2	mg/dL	NULL	NULL	NULL	NULL	NULL	NULL	NULL	NULL	NULL
252984	20.1	K/mcL	3.23	M/mcL	98	%	1	%	1	%	405	K/mcL	7.9	g/dL	NULL	NULL	NULL	NULL	135	mmol/L	5.2	mmol/L	92	mmol/L	9.3	mg/dL	312	mg/dL	NULL	NULL	NULL	NULL	NULL	NULL	NULL	NULL	37	mg/dL	1.17	mg/dL	NULL	NULL	NULL	NULL	NULL	NULL	NULL	NULL	NULL
253272	7.2	K/mcL	4.46	M/mcL	NULL	NULL	NULL	NULL	NULL	NULL	238	K/mcL	10.6	g/dL	NULL	NULL	NULL	NULL	134	mmol/L	5	mmol/L	97	mmol/L	8.5	mg/dL	103	mg/dL	NULL	NULL	NULL	NULL	NULL	NULL	NULL	NULL	14	mg/dL	0.82	mg/dL	NULL	NULL	NULL	NULL	NULL	NULL	NULL	NULL	NULL
253331	13.5	K/mcL	3.82	M/mcL	82.9	%	5.9	%	10.5	%	221	K/mcL	13.1	g/dL	6.3	g/dL	3.4	g/dL	127	mmol/L	4.7	mmol/L	84	mmol/L	8.6	mg/dL	125	mg/dL	0.5	mg/dL	NULL	NULL	11	Units/L	15	Units/L	60	mg/dL	2.3	mg/dL	NULL	NULL	NULL	NULL	NULL	NULL	NULL	NULL	NULL
253854	18	K/mcL	3.17	M/mcL	85.8	%	6.9	%	7.2	%	182	K/mcL	10.1	g/dL	NULL	NULL	NULL	NULL	137	mmol/L	4.4	mmol/L	101	mmol/L	7.6	mg/dL	99	mg/dL	NULL	NULL	NULL	NULL	NULL	NULL	NULL	NULL	27	mg/dL	3.5	mg/dL	NULL	NULL	NULL	NULL	NULL	NULL	NULL	NULL	NULL
254735	6.5	K/mcL	4.2	M/mcL	66.7	%	20.6	%	10.3	%	153	K/mcL	12.1	g/dL	NULL	NULL	NULL	NULL	138	mmol/L	3.5	mmol/L	109	mmol/L	10.5	mg/dL	74	mg/dL	NULL	NULL	NULL	NULL	NULL	NULL	NULL	NULL	9	mg/dL	0.56	mg/dL	NULL	NULL	100	mg/dL	132	mg/dL	44	mg/dL	68
255293	11.6	K/mcL	4.28	M/mcL	NULL	NULL	NULL	NULL	NULL	NULL	156	K/mcL	12.5	g/dL	NULL	NULL	3.4	g/dL	137	mmol/L	3.6	mmol/L	102	mmol/L	7.7	mg/dL	128	mg/dL	NULL	NULL	NULL	NULL	NULL	NULL	NULL	NULL	16	mg/dL	0.65	mg/dL	NULL	NULL	NULL	NULL	NULL	NULL	NULL	NULL	NULL
256461	12.7	K/mcL	3.31	M/mcL	NULL	NULL	NULL	NULL	NULL	NULL	155	K/mcL	10.7	g/dL	NULL	NULL	NULL	NULL	141	mmol/L	3.7	mmol/L	111	mmol/L	7.2	mg/dL	134	mg/dL	NULL	NULL	NULL	NULL	NULL	NULL	NULL	NULL	19	mg/dL	0.88	mg/dL	NULL	NULL	NULL	NULL	NULL	NULL	NULL	NULL	NULL
257262	17.1	K/mcL	4.79	M/mcL	86	%	5	%	9	%	261	K/mcL	14.9	g/dL	6.5	g/dL	3.2	g/dL	134	mmol/L	4.6	mmol/L	102	mmol/L	8.6	mg/dL	236	mg/dL	0.3	mg/dL	NULL	NULL	17	Units/L	68	Units/L	40	mg/dL	1.6	mg/dL	NULL	NULL	NULL	NULL	NULL	NULL	NULL	NULL	65
257263	4.3	K/mcL	4.12	M/mcL	72.3	%	19.1	%	8.2	%	210	K/mcL	12.1	g/dL	NULL	NULL	NULL	NULL	130	mmol/L	4.2	mmol/L	97	mmol/L	8.7	mg/dL	164	mg/dL	NULL	NULL	NULL	NULL	NULL	NULL	NULL	NULL	8	mg/dL	0.6	mg/dL	NULL	NULL	NULL	NULL	NULL	NULL	NULL	NULL	NULL
257421	7.3	K/mcL	3.06	M/mcL	76.9	%	14.7	%	6.3	%	146	K/mcL	11.8	g/dL	6	g/dL	3.2	g/dL	140	mmol/L	4.3	mmol/L	102	mmol/L	8.8	mg/dL	167	mg/dL	0.5	mg/dL	NULL	NULL	21	Units/L	112	Units/L	24	mg/dL	1	mg/dL	NULL	NULL	NULL	NULL	NULL	NULL	NULL	NULL	NULL
257877	11.6	K/mcL	4.69	M/mcL	92.6	%	2.5	%	4	%	200	K/mcL	11.9	g/dL	6.4	g/dL	3.5	g/dL	147	mmol/L	3.8	mmol/L	110	mmol/L	8.4	mg/dL	129	mg/dL	0.2	mg/dL	NULL	NULL	11	Units/L	15	Units/L	16	mg/dL	0.8	mg/dL	NULL	NULL	NULL	NULL	NULL	NULL	NULL	NULL	NULL
258047	8	K/mcL	2.92	M/mcL	79.8	%	7.3	%	8.8	%	224	K/mcL	9.3	g/dL	NULL	NULL	2.5	g/dL	145	mmol/L	2.9	mmol/L	112	mmol/L	7.5	mg/dL	87	mg/dL	NULL	NULL	NULL	NULL	NULL	NULL	NULL	NULL	26	mg/dL	1	mg/dL	NULL	NULL	NULL	NULL	NULL	NULL	NULL	NULL	NULL
258057	7.6	K/mcL	3.72	M/mcL	86.5	%	8.9	%	4.5	%	112	K/mcL	11.5	g/dL	NULL	NULL	NULL	NULL	140	mmol/L	4.1	mmol/L	95	mmol/L	9.2	mg/dL	174	mg/dL	NULL	NULL	NULL	NULL	NULL	NULL	NULL	NULL	30	mg/dL	1.16	mg/dL	NULL	NULL	166	mg/dL	266	mg/dL	65	mg/dL	168
258079	18.6	K/mcL	4.33	M/mcL	92	%	4	%	4	%	240	K/mcL	12.3	g/dL	NULL	NULL	NULL	NULL	136	mmol/L	4.7	mmol/L	95	mmol/L	8.6	mg/dL	109	mg/dL	NULL	NULL	NULL	NULL	NULL	NULL	NULL	NULL	25	mg/dL	1.3	mg/dL	NULL	NULL	NULL	NULL	NULL	NULL	NULL	NULL	NULL
258349	10.9	K/mcL	2.06	M/mcL	78.6	%	11.6	%	4.7	%	404	K/mcL	5.5	g/dL	7.6	g/dL	3.4	g/dL	136	mmol/L	5.9	mmol/L	100	mmol/L	9.3	mg/dL	89	mg/dL	0.4	mg/dL	NULL	NULL	8	Units/L	9	Units/L	82	mg/dL	6.1	mg/dL	NULL	NULL	NULL	NULL	NULL	NULL	NULL	NULL	NULL
258744	27.6	K/mcL	4.33	M/mcL	88.4	%	2.1	%	5.3	%	136	K/mcL	9.5	g/dL	6.7	g/dL	3.2	g/dL	132	mmol/L	4.6	mmol/L	100	mmol/L	8	mg/dL	156	mg/dL	1.7	mg/dL	NULL	NULL	9	Units/L	27	Units/L	38	mg/dL	1.7	mg/dL	NULL	NULL	NULL	NULL	NULL	NULL	NULL	NULL	NULL
259345	NULL	NULL	NULL	NULL	NULL	NULL	NULL	NULL	NULL	NULL	NULL	NULL	NULL	NULL	NULL	NULL	NULL	NULL	134	mmol/L	3.4	mmol/L	97	mmol/L	9.2	mg/dL	115	mg/dL	NULL	NULL	NULL	NULL	NULL	NULL	NULL	NULL	22	mg/dL	1.02	mg/dL	NULL	NULL	198	mg/dL	144	mg/dL	46	mg/dL	58
260376	13.6	K/mcL	3.56	M/mcL	48	%	9	%	12	%	237	K/mcL	11.1	g/dL	5.1	g/dL	3	g/dL	138	mmol/L	4.7	mmol/L	97	mmol/L	8.8	mg/dL	203	mg/dL	2.5	mg/dL	NULL	NULL	62	Units/L	18	Units/L	31	mg/dL	0.9	mg/dL	NULL	NULL	NULL	NULL	NULL	NULL	NULL	NULL	NULL
260974	NULL	NULL	NULL	NULL	NULL	NULL	NULL	NULL	NULL	NULL	NULL	NULL	NULL	NULL	NULL	NULL	NULL	NULL	143	mmol/L	3.6	mmol/L	88	mmol/L	9	mg/dL	98	mg/dL	NULL	NULL	NULL	NULL	NULL	NULL	NULL	NULL	24	mg/dL	1.55	mg/dL	NULL	NULL	NULL	NULL	NULL	NULL	NULL	NULL	NULL
261204	6.1	K/mcL	3.52	M/mcL	76.8	%	13.9	%	8.6	%	151	K/mcL	10.2	g/dL	6.8	g/dL	2.9	g/dL	142	mmol/L	3.9	mmol/L	101	mmol/L	8.4	mg/dL	168	mg/dL	1.1	mg/dL	NULL	NULL	20	Units/L	30	Units/L	28	mg/dL	1.1	mg/dL	NULL	NULL	175	mg/dL	NULL	NULL	NULL	NULL	NULL
261545	18.8	K/mcL	3.72	M/mcL	NULL	NULL	NULL	NULL	NULL	NULL	135	K/mcL	11.6	g/dL	NULL	NULL	NULL	NULL	135	mmol/L	4.6	mmol/L	100	mmol/L	8.3	mg/dL	165	mg/dL	NULL	NULL	NULL	NULL	NULL	NULL	NULL	NULL	14	mg/dL	0.91	mg/dL	NULL	NULL	NULL	NULL	NULL	NULL	NULL	NULL	NULL
261844	17	K/mcL	3.08	M/mcL	86.3	%	7.2	%	5	%	175	K/mcL	10.4	g/dL	6.2	g/dL	2.6	g/dL	137	mmol/L	3.8	mmol/L	99	mmol/L	9.5	mg/dL	106	mg/dL	0.4	mg/dL	NULL	NULL	57	Units/L	122	Units/L	29	mg/dL	4.2	mg/dL	NULL	NULL	NULL	NULL	NULL	NULL	NULL	NULL	NULL
262070	17.3	K/mcL	4.61	M/mcL	87.4	%	5.8	%	6.7	%	512	K/mcL	13.1	g/dL	6.5	g/dL	3.2	g/dL	138	mmol/L	3.7	mmol/L	99	mmol/L	8.8	mg/dL	131	mg/dL	0.5	mg/dL	NULL	NULL	134	Units/L	141	Units/L	25	mg/dL	1.69	mg/dL	NULL	NULL	NULL	NULL	NULL	NULL	NULL	NULL	NULL
263297	11.25	K/mcL	3.17	M/mcL	83.6	%	8	%	7.8	%	150	K/mcL	9.5	g/dL	NULL	NULL	NULL	NULL	134	mmol/L	4.8	mmol/L	98	mmol/L	8.3	mg/dL	122	mg/dL	NULL	NULL	NULL	NULL	NULL	NULL	NULL	NULL	102	mg/dL	2.62	mg/dL	NULL	NULL	NULL	NULL	NULL	NULL	NULL	NULL	NULL
263511	6.2	K/mcL	3.74	M/mcL	80.2	%	8.2	%	10.2	%	125	K/mcL	11.3	g/dL	6.6	g/dL	3.7	g/dL	137	mmol/L	4.6	mmol/L	99	mmol/L	9.3	mg/dL	161	mg/dL	2.2	mg/dL	1.5	mg/dL	12	Units/L	28	Units/L	61	mg/dL	2.6	mg/dL	NULL	NULL	NULL	NULL	NULL	NULL	NULL	NULL	NULL
263815	29.8	K/mcL	3.21	M/mcL	89.6	%	3.5	%	4.5	%	664	K/mcL	8.4	g/dL	5.5	g/dL	2.3	g/dL	129	mmol/L	3.6	mmol/L	93	mmol/L	7.5	mg/dL	165	mg/dL	3.2	mg/dL	NULL	NULL	43	Units/L	81	Units/L	26	mg/dL	0.9	mg/dL	NULL	NULL	NULL	NULL	NULL	NULL	NULL	NULL	NULL
264089	11.6	K/mcL	3.96	M/mcL	88.7	%	6	%	5.3	%	209	K/mcL	11.1	g/dL	6.5	g/dL	2.5	g/dL	135	mmol/L	4.2	mmol/L	94	mmol/L	10.5	mg/dL	110	mg/dL	0.7	mg/dL	NULL	NULL	19	Units/L	23	Units/L	33	mg/dL	1.5	mg/dL	NULL	NULL	NULL	NULL	NULL	NULL	NULL	NULL	NULL
264423	8	K/mcL	2.65	M/mcL	64.7	%	23.4	%	10.5	%	97	K/mcL	7.4	g/dL	6.1	g/dL	2.4	g/dL	137	mmol/L	6	mmol/L	112	mmol/L	8.1	mg/dL	216	mg/dL	0.3	mg/dL	0	mg/dL	9	Units/L	17	Units/L	56	mg/dL	5.2	mg/dL	NULL	NULL	NULL	NULL	NULL	NULL	NULL	NULL	NULL
264445	15	K/mcL	4.05	M/mcL	NULL	NULL	NULL	NULL	NULL	NULL	134	K/mcL	12.4	g/dL	NULL	NULL	4	g/dL	135	mmol/L	5.2	mmol/L	94	mmol/L	8.1	mg/dL	164	mg/dL	NULL	NULL	NULL	NULL	NULL	NULL	NULL	NULL	33	mg/dL	2.46	mg/dL	NULL	NULL	NULL	NULL	NULL	NULL	NULL	NULL	NULL
264626	15.7	K/mcL	4.72	M/mcL	84.3	%	7.9	%	6.8	%	162	K/mcL	13.6	g/dL	6.3	g/dL	3.3	g/dL	135	mmol/L	4.4	mmol/L	99	mmol/L	8.7	mg/dL	467	mg/dL	0.7	mg/dL	NULL	NULL	40	Units/L	89	Units/L	25	mg/dL	1.1	mg/dL	NULL	NULL	93	mg/dL	130	mg/dL	47	mg/dL	64
264705	11.25	K/mcL	4.61	M/mcL	80.4	%	8.4	%	10.9	%	219	K/mcL	12.7	g/dL	NULL	NULL	NULL	NULL	140	mmol/L	4.6	mmol/L	104	mmol/L	8.7	mg/dL	120	mg/dL	NULL	NULL	NULL	NULL	NULL	NULL	NULL	NULL	47	mg/dL	1.62	mg/dL	NULL	NULL	NULL	NULL	NULL	NULL	NULL	NULL	NULL
264901	8.83	K/mcL	4.32	M/mcL	77.2	%	11.8	%	10.9	%	189	K/mcL	13.8	g/dL	7	g/dL	4.3	g/dL	140	mmol/L	4.1	mmol/L	99	mmol/L	9.5	mg/dL	88	mg/dL	0.4	mg/dL	NULL	NULL	15	Units/L	15	Units/L	56	mg/dL	1.71	mg/dL	NULL	NULL	NULL	NULL	NULL	NULL	NULL	NULL	NULL
265036	5.8	K/mcL	3.1	M/mcL	65	%	5	%	7	%	355	K/mcL	10.1	g/dL	5.8	g/dL	2.9	g/dL	137	mmol/L	4.4	mmol/L	98	mmol/L	8.3	mg/dL	195	mg/dL	0.4	mg/dL	NULL	NULL	14	Units/L	18	Units/L	17	mg/dL	1.01	mg/dL	5.6	mg/dL	NULL	NULL	NULL	NULL	NULL	NULL	NULL
265628	7.5	K/mcL	3.66	M/mcL	71	%	18	%	7	%	357	K/mcL	10.6	g/dL	NULL	NULL	2.9	g/dL	136	mmol/L	4.4	mmol/L	96	mmol/L	8.9	mg/dL	133	mg/dL	NULL	NULL	NULL	NULL	NULL	NULL	NULL	NULL	17	mg/dL	1.4	mg/dL	NULL	NULL	NULL	NULL	NULL	NULL	NULL	NULL	NULL
266128	18.4	K/mcL	4.08	M/mcL	89.3	%	5.1	%	4.8	%	343	K/mcL	12.4	g/dL	7.3	g/dL	4.3	g/dL	136	mmol/L	3.9	mmol/L	97	mmol/L	8.4	mg/dL	221	mg/dL	0.4	mg/dL	0	mg/dL	20	Units/L	29	Units/L	16	mg/dL	0.7	mg/dL	NULL	NULL	71	mg/dL	NULL	NULL	NULL	NULL	NULL
266472	37.2	K/mcL	4.72	M/mcL	NULL	NULL	3	%	4	%	239	K/mcL	13.8	g/dL	6	g/dL	3.3	g/dL	129	mmol/L	4.6	mmol/L	90	mmol/L	9.3	mg/dL	114	mg/dL	2	mg/dL	NULL	NULL	25	Units/L	25	Units/L	25	mg/dL	1	mg/dL	NULL	NULL	NULL	NULL	NULL	NULL	NULL	NULL	NULL
266573	10.4	K/mcL	4.2	M/mcL	NULL	NULL	NULL	NULL	NULL	NULL	241	K/mcL	12.9	g/dL	NULL	NULL	4.1	g/dL	139	mmol/L	4.3	mmol/L	99	mmol/L	9.5	mg/dL	201	mg/dL	NULL	NULL	NULL	NULL	NULL	NULL	NULL	NULL	34	mg/dL	1.52	mg/dL	NULL	NULL	NULL	NULL	NULL	NULL	NULL	NULL	NULL
266992	16.7	K/mcL	3.78	M/mcL	85.6	%	5.2	%	7.7	%	234	K/mcL	10.8	g/dL	5.6	g/dL	2.9	g/dL	136	mmol/L	3.7	mmol/L	103	mmol/L	8.1	mg/dL	157	mg/dL	0.6	mg/dL	NULL	NULL	32	Units/L	20	Units/L	28	mg/dL	1.4	mg/dL	NULL	NULL	NULL	NULL	NULL	NULL	NULL	NULL	NULL
267001	27	K/mcL	5.34	M/mcL	89.9	%	3.6	%	5.3	%	221	K/mcL	16.2	g/dL	6.7	g/dL	3.7	g/dL	138	mmol/L	7	mmol/L	98	mmol/L	8	mg/dL	298	mg/dL	0.2	mg/dL	NULL	NULL	13	Units/L	26	Units/L	30	mg/dL	1.4	mg/dL	NULL	NULL	NULL	NULL	NULL	NULL	NULL	NULL	NULL
268530	7.7	K/mcL	4.44	M/mcL	NULL	NULL	21	%	12	%	108	K/mcL	12.9	g/dL	NULL	NULL	NULL	NULL	137	mmol/L	3.6	mmol/L	95	mmol/L	9	mg/dL	99	mg/dL	NULL	NULL	NULL	NULL	NULL	NULL	NULL	NULL	42	mg/dL	1.6	mg/dL	NULL	NULL	NULL	NULL	NULL	NULL	NULL	NULL	NULL
268557	16.9	K/mcL	4.78	M/mcL	91.9	%	4.3	%	3.6	%	173	K/mcL	14.6	g/dL	NULL	NULL	5	g/dL	140	mmol/L	4.7	mmol/L	100	mmol/L	9.7	mg/dL	170	mg/dL	NULL	NULL	NULL	NULL	NULL	NULL	NULL	NULL	15	mg/dL	0.86	mg/dL	NULL	NULL	NULL	NULL	NULL	NULL	NULL	NULL	NULL
268588	10.5	K/mcL	4.34	M/mcL	81	%	8	%	11	%	182	K/mcL	11.8	g/dL	6.8	g/dL	3.1	g/dL	128	mmol/L	5	mmol/L	77	mmol/L	5.8	mg/dL	124	mg/dL	3.5	mg/dL	0.6	mg/dL	238	Units/L	249	Units/L	115	mg/dL	9.2	mg/dL	NULL	NULL	97	mg/dL	101	mg/dL	26	mg/dL	56
268689	8	K/mcL	4.99	M/mcL	NULL	NULL	NULL	NULL	NULL	NULL	210	K/mcL	13.8	g/dL	NULL	NULL	NULL	NULL	137	mmol/L	4.5	mmol/L	87	mmol/L	9.1	mg/dL	161	mg/dL	NULL	NULL	NULL	NULL	NULL	NULL	NULL	NULL	29	mg/dL	0.85	mg/dL	NULL	NULL	NULL	NULL	NULL	NULL	NULL	NULL	NULL
268728	15.3	K/mcL	4.47	M/mcL	72	%	18	%	8	%	139	K/mcL	12.5	g/dL	6.7	g/dL	3.2	g/dL	140	mmol/L	3.7	mmol/L	98	mmol/L	8.9	mg/dL	126	mg/dL	0.7	mg/dL	NULL	NULL	21	Units/L	22	Units/L	29	mg/dL	1.6	mg/dL	NULL	NULL	NULL	NULL	NULL	NULL	NULL	NULL	NULL
268855	18	K/mcL	3.9	M/mcL	71	%	6	%	4	%	167	K/mcL	12	g/dL	NULL	NULL	NULL	NULL	136	mmol/L	5.6	mmol/L	102	mmol/L	8.6	mg/dL	180	mg/dL	NULL	NULL	NULL	NULL	NULL	NULL	NULL	NULL	34	mg/dL	2.7	mg/dL	NULL	NULL	NULL	NULL	NULL	NULL	NULL	NULL	NULL
269408	14.7	K/mcL	4.34	M/mcL	86.7	%	7.8	%	4.9	%	292	K/mcL	12.2	g/dL	4.9	g/dL	3	g/dL	145	mmol/L	4.8	mmol/L	115	mmol/L	8.2	mg/dL	231	mg/dL	0.2	mg/dL	NULL	NULL	12	Units/L	15	Units/L	30	mg/dL	1.3	mg/dL	NULL	NULL	NULL	NULL	NULL	NULL	NULL	NULL	NULL
269425	14.9	K/mcL	2.59	M/mcL	74.1	%	10.7	%	12	%	211	K/mcL	9.2	g/dL	NULL	NULL	3.1	g/dL	147	mmol/L	5.3	mmol/L	105	mmol/L	7.7	mg/dL	116	mg/dL	NULL	NULL	NULL	NULL	NULL	NULL	NULL	NULL	63	mg/dL	2.9	mg/dL	NULL	NULL	NULL	NULL	NULL	NULL	NULL	NULL	NULL
269611	13.2	K/mcL	3.85	M/mcL	81.3	%	9.4	%	7.2	%	216	K/mcL	10.6	g/dL	5.2	g/dL	2.6	g/dL	142	mmol/L	2.8	mmol/L	102	mmol/L	7.4	mg/dL	107	mg/dL	0.6	mg/dL	NULL	NULL	48	Units/L	25	Units/L	53	mg/dL	2.3	mg/dL	NULL	NULL	NULL	NULL	NULL	NULL	NULL	NULL	NULL
269932	14.7	K/mcL	3.24	M/mcL	88.6	%	4.7	%	5	%	188	K/mcL	10.7	g/dL	NULL	NULL	NULL	NULL	137	mmol/L	3	mmol/L	99	mmol/L	8.2	mg/dL	146	mg/dL	NULL	NULL	NULL	NULL	NULL	NULL	NULL	NULL	13	mg/dL	0.5	mg/dL	NULL	NULL	NULL	NULL	NULL	NULL	NULL	NULL	NULL
270009	13.4	K/mcL	3.21	M/mcL	71	%	18	%	8	%	412	K/mcL	8.3	g/dL	5.8	g/dL	3.4	g/dL	137	mmol/L	4.8	mmol/L	102	mmol/L	8.9	mg/dL	191	mg/dL	0.3	mg/dL	NULL	NULL	7	Units/L	9	Units/L	37	mg/dL	2.4	mg/dL	NULL	NULL	NULL	NULL	NULL	NULL	NULL	NULL	NULL
270216	11.9	K/mcL	4.03	M/mcL	NULL	NULL	NULL	NULL	NULL	NULL	318	K/mcL	11.8	g/dL	6.6	g/dL	3.8	g/dL	142	mmol/L	3.9	mmol/L	98	mmol/L	9.6	mg/dL	84	mg/dL	NULL	NULL	NULL	NULL	NULL	NULL	NULL	NULL	18	mg/dL	0.85	mg/dL	NULL	NULL	NULL	NULL	NULL	NULL	NULL	NULL	NULL
270298	7.1	K/mcL	2.95	M/mcL	95	%	3.5	%	1.4	%	253	K/mcL	9.8	g/dL	6.9	g/dL	3.4	g/dL	134	mmol/L	3.4	mmol/L	90	mmol/L	8.3	mg/dL	301	mg/dL	0.5	mg/dL	NULL	NULL	34	Units/L	25	Units/L	25	mg/dL	2.8	mg/dL	NULL	NULL	NULL	NULL	NULL	NULL	NULL	NULL	NULL
270363	12.4	K/mcL	4.95	M/mcL	72	%	8	%	17	%	200	K/mcL	15	g/dL	NULL	NULL	NULL	NULL	140	mmol/L	4.2	mmol/L	95	mmol/L	9.5	mg/dL	165	mg/dL	NULL	NULL	NULL	NULL	NULL	NULL	NULL	NULL	24	mg/dL	1.3	mg/dL	NULL	NULL	NULL	NULL	NULL	NULL	NULL	NULL	NULL
270446	17.6	K/mcL	4.75	M/mcL	94.4	%	2.2	%	3.2	%	153	K/mcL	12.5	g/dL	5.9	g/dL	2.7	g/dL	130	mmol/L	4.5	mmol/L	94	mmol/L	7.7	mg/dL	181	mg/dL	1.6	mg/dL	1	mg/dL	20	Units/L	29	Units/L	33	mg/dL	1.23	mg/dL	NULL	NULL	NULL	NULL	NULL	NULL	NULL	NULL	NULL
270515	8.4	K/mcL	3.64	M/mcL	NULL	NULL	NULL	NULL	NULL	NULL	108	K/mcL	10.7	g/dL	5.4	g/dL	2.9	g/dL	138	mmol/L	4.6	mmol/L	97	mmol/L	8.3	mg/dL	174	mg/dL	0.6	mg/dL	NULL	NULL	158	Units/L	114	Units/L	89	mg/dL	2.12	mg/dL	NULL	NULL	NULL	NULL	NULL	NULL	NULL	NULL	NULL
271033	13.4	K/mcL	3.55	M/mcL	96	%	1	%	3	%	177	K/mcL	11.4	g/dL	5.7	g/dL	3.1	g/dL	135	mmol/L	3.2	mmol/L	81	mmol/L	8.5	mg/dL	182	mg/dL	0.4	mg/dL	NULL	NULL	54	Units/L	32	Units/L	11	mg/dL	0.4	mg/dL	NULL	NULL	NULL	NULL	NULL	NULL	NULL	NULL	NULL
271394	3.9	K/mcL	2.87	M/mcL	72	%	12	%	13	%	112	K/mcL	8.5	g/dL	NULL	NULL	NULL	NULL	135	mmol/L	3.6	mmol/L	90	mmol/L	8.7	mg/dL	216	mg/dL	NULL	NULL	NULL	NULL	NULL	NULL	NULL	NULL	62	mg/dL	1.3	mg/dL	NULL	NULL	NULL	NULL	NULL	NULL	NULL	NULL	NULL
271636	13.2	K/mcL	4.38	M/mcL	NULL	NULL	NULL	NULL	NULL	NULL	289	K/mcL	12.5	g/dL	7.9	g/dL	4.2	g/dL	132	mmol/L	4.5	mmol/L	93	mmol/L	9.2	mg/dL	356	mg/dL	0.4	mg/dL	NULL	NULL	12	Units/L	10	Units/L	26	mg/dL	1.08	mg/dL	NULL	NULL	NULL	NULL	NULL	NULL	NULL	NULL	NULL
272336	13.1	K/mcL	4.03	M/mcL	91.4	%	4.1	%	3.2	%	174	K/mcL	14.3	g/dL	5.9	g/dL	2.9	g/dL	141	mmol/L	4.4	mmol/L	97	mmol/L	8.8	mg/dL	266	mg/dL	0.3	mg/dL	NULL	NULL	25	Units/L	48	Units/L	53	mg/dL	2.3	mg/dL	NULL	NULL	NULL	NULL	NULL	NULL	NULL	NULL	NULL
272662	17.7	K/mcL	2.83	M/mcL	89.5	%	3.2	%	6.1	%	248	K/mcL	9.2	g/dL	5.8	g/dL	3.2	g/dL	135	mmol/L	4.3	mmol/L	99	mmol/L	7.7	mg/dL	121	mg/dL	0.7	mg/dL	NULL	NULL	21	Units/L	22	Units/L	29	mg/dL	1.8	mg/dL	NULL	NULL	NULL	NULL	NULL	NULL	NULL	NULL	NULL
273167	7.5	K/mcL	3.48	M/mcL	83	%	4.9	%	10.9	%	151	K/mcL	10.6	g/dL	5.6	g/dL	2.9	g/dL	142	mmol/L	4.6	mmol/L	100	mmol/L	8.9	mg/dL	122	mg/dL	1.4	mg/dL	NULL	NULL	10	Units/L	21	Units/L	18	mg/dL	1.3	mg/dL	NULL	NULL	NULL	NULL	NULL	NULL	NULL	NULL	NULL
273333	6.4	K/mcL	3.25	M/mcL	NULL	NULL	8.6	%	12.1	%	189	K/mcL	10.5	g/dL	6.5	g/dL	3.2	g/dL	130	mmol/L	5.4	mmol/L	97	mmol/L	NULL	NULL	135	mg/dL	8.3	mg/dL	1.7	mg/dL	15	Units/L	20	Units/L	64	mg/dL	1.79	mg/dL	NULL	NULL	NULL	NULL	NULL	NULL	NULL	NULL	NULL
273370	4.54	K/mcL	2.93	M/mcL	64.8	%	18.7	%	14.1	%	179	K/mcL	9.9	g/dL	6.8	g/dL	4.1	g/dL	136	mmol/L	3.5	mmol/L	92	mmol/L	9.4	mg/dL	107	mg/dL	1.3	mg/dL	NULL	NULL	26	Units/L	37	Units/L	68	mg/dL	1.82	mg/dL	NULL	NULL	NULL	NULL	NULL	NULL	NULL	NULL	NULL
273556	8.3	K/mcL	3.96	M/mcL	94.1	%	2.3	%	3.2	%	233	K/mcL	11.3	g/dL	6.3	g/dL	3.2	g/dL	141	mmol/L	4.3	mmol/L	94	mmol/L	8	mg/dL	264	mg/dL	0.7	mg/dL	NULL	NULL	77	Units/L	47	Units/L	16	mg/dL	1.13	mg/dL	NULL	NULL	NULL	NULL	NULL	NULL	NULL	NULL	NULL
274810	13.3	K/mcL	3.74	M/mcL	NULL	NULL	NULL	NULL	NULL	NULL	118	K/mcL	12	g/dL	6	g/dL	3.7	g/dL	138	mmol/L	4.4	mmol/L	105	mmol/L	9	mg/dL	95	mg/dL	1.7	mg/dL	0.6	mg/dL	61	Units/L	50	Units/L	20	mg/dL	0.91	mg/dL	NULL	NULL	NULL	NULL	NULL	NULL	NULL	NULL	NULL
275121	7.1	K/mcL	3.86	M/mcL	77.6	%	11.2	%	9.6	%	284	K/mcL	11.9	g/dL	5.6	g/dL	3.1	g/dL	140	mmol/L	4.2	mmol/L	96	mmol/L	8.2	mg/dL	104	mg/dL	0.5	mg/dL	0.2	mg/dL	20	Units/L	17	Units/L	27	mg/dL	1.68	mg/dL	NULL	NULL	NULL	NULL	NULL	NULL	NULL	NULL	NULL
275259	12.3	K/mcL	4.01	M/mcL	89	%	2	%	4	%	118	K/mcL	11.6	g/dL	5	g/dL	2.9	g/dL	117	mmol/L	4	mmol/L	82	mmol/L	8.3	mg/dL	95	mg/dL	1.1	mg/dL	NULL	NULL	20	Units/L	33	Units/L	16	mg/dL	0.8	mg/dL	NULL	NULL	NULL	NULL	NULL	NULL	NULL	NULL	NULL
275358	5	K/mcL	2.65	M/mcL	89	%	8	%	2	%	164	K/mcL	7.8	g/dL	5.6	g/dL	3.1	g/dL	133	mmol/L	4.6	mmol/L	92	mmol/L	7.5	mg/dL	201	mg/dL	0.2	mg/dL	NULL	NULL	7	Units/L	9	Units/L	77	mg/dL	1.9	mg/dL	NULL	NULL	NULL	NULL	NULL	NULL	NULL	NULL	NULL
275859	7.6	K/mcL	4.76	M/mcL	85.4	%	5	%	8.1	%	257	K/mcL	14.9	g/dL	6.7	g/dL	3.7	g/dL	142	mmol/L	3.7	mmol/L	97	mmol/L	8.6	mg/dL	102	mg/dL	0.3	mg/dL	NULL	NULL	129	Units/L	129	Units/L	62	mg/dL	1.5	mg/dL	NULL	NULL	279	mg/dL	201	mg/dL	33	mg/dL	112
275946	NULL	NULL	NULL	NULL	NULL	NULL	NULL	NULL	NULL	NULL	NULL	NULL	NULL	NULL	NULL	NULL	NULL	NULL	140	mmol/L	4.1	mmol/L	105	mmol/L	8.8	mg/dL	87	mg/dL	NULL	NULL	NULL	NULL	NULL	NULL	NULL	NULL	15	mg/dL	1.09	mg/dL	NULL	NULL	NULL	NULL	NULL	NULL	NULL	NULL	NULL
276214	3.7	K/mcL	3.84	M/mcL	75	%	15	%	10	%	109	K/mcL	11.1	g/dL	NULL	NULL	NULL	NULL	140	mmol/L	3.9	mmol/L	98	mmol/L	9.7	mg/dL	98	mg/dL	NULL	NULL	NULL	NULL	NULL	NULL	NULL	NULL	39	mg/dL	1.1	mg/dL	NULL	NULL	NULL	NULL	NULL	NULL	NULL	NULL	NULL
276269	6.9	K/mcL	3.35	M/mcL	76.7	%	4.8	%	3.9	%	162	K/mcL	10.9	g/dL	5.8	g/dL	3.1	g/dL	140	mmol/L	5.9	mmol/L	106	mmol/L	8	mg/dL	266	mg/dL	1	mg/dL	1.6	mg/dL	47	Units/L	62	Units/L	128	mg/dL	6	mg/dL	NULL	NULL	NULL	NULL	NULL	NULL	NULL	NULL	NULL
276593	7.2	K/mcL	3.66	M/mcL	78.1	%	11.1	%	10.1	%	251	K/mcL	10.6	g/dL	NULL	NULL	NULL	NULL	136	mmol/L	4.2	mmol/L	101	mmol/L	8.6	mg/dL	94	mg/dL	NULL	NULL	NULL	NULL	NULL	NULL	NULL	NULL	23	mg/dL	1.15	mg/dL	NULL	NULL	NULL	NULL	NULL	NULL	NULL	NULL	NULL
276718	19.6	K/mcL	3.3	M/mcL	92	%	3	%	4.9	%	185	K/mcL	11.5	g/dL	5.1	g/dL	2.4	g/dL	142	mmol/L	3.1	mmol/L	104	mmol/L	7.9	mg/dL	126	mg/dL	0.6	mg/dL	NULL	NULL	13	Units/L	26	Units/L	36	mg/dL	3.52	mg/dL	NULL	NULL	NULL	NULL	NULL	NULL	NULL	NULL	NULL
276742	10.7	K/mcL	4.72	M/mcL	87.9	%	4	%	7.1	%	184	K/mcL	18.8	g/dL	5.1	g/dL	2.7	g/dL	136	mmol/L	3.5	mmol/L	106	mmol/L	7.4	mg/dL	209	mg/dL	0.9	mg/dL	NULL	NULL	24	Units/L	60	Units/L	33	mg/dL	0.6	mg/dL	NULL	NULL	NULL	NULL	NULL	NULL	NULL	NULL	NULL
276851	11.5	K/mcL	3.77	M/mcL	67.4	%	20.2	%	7.2	%	194	K/mcL	9.7	g/dL	5.3	g/dL	2.5	g/dL	132	mmol/L	4.1	mmol/L	104	mmol/L	8	mg/dL	167	mg/dL	0.6	mg/dL	NULL	NULL	21	Units/L	53	Units/L	12	mg/dL	0.7	mg/dL	NULL	NULL	NULL	NULL	NULL	NULL	NULL	NULL	NULL
276938	8.5	K/mcL	5.12	M/mcL	77.9	%	20.2	%	1	%	238	K/mcL	13.9	g/dL	3.5	g/dL	2.7	g/dL	139	mmol/L	4.4	mmol/L	104	mmol/L	6.6	mg/dL	92	mg/dL	1	mg/dL	0.9	mg/dL	35	Units/L	83	Units/L	45	mg/dL	2	mg/dL	NULL	NULL	NULL	NULL	NULL	NULL	NULL	NULL	NULL
277283	7.4	K/mcL	3.86	M/mcL	NULL	NULL	NULL	NULL	NULL	NULL	140	K/mcL	10.6	g/dL	NULL	NULL	NULL	NULL	137	mmol/L	4.5	mmol/L	103	mmol/L	9.3	mg/dL	171	mg/dL	NULL	NULL	NULL	NULL	NULL	NULL	NULL	NULL	40	mg/dL	1.43	mg/dL	NULL	NULL	NULL	NULL	NULL	NULL	NULL	NULL	NULL
277329	8.4	K/mcL	3.24	M/mcL	85	%	10.8	%	2.7	%	189	K/mcL	10.4	g/dL	6.3	g/dL	3.3	g/dL	143	mmol/L	3.9	mmol/L	90	mmol/L	9.1	mg/dL	198	mg/dL	0.4	mg/dL	NULL	NULL	20	Units/L	19	Units/L	21	mg/dL	2.1	mg/dL	NULL	NULL	NULL	NULL	NULL	NULL	NULL	NULL	NULL
277468	5.7	K/mcL	3.29	M/mcL	66.1	%	18.2	%	10.2	%	161	K/mcL	9.4	g/dL	5.9	g/dL	3.2	g/dL	139	mmol/L	3.9	mmol/L	99	mmol/L	8.1	mg/dL	123	mg/dL	0.2	mg/dL	NULL	NULL	16	Units/L	16	Units/L	40	mg/dL	4.8	mg/dL	NULL	NULL	98	mg/dL	95	mg/dL	42	mg/dL	33
278168	9.2	K/mcL	3.33	M/mcL	70.3	%	12.8	%	15.5	%	165	K/mcL	9.1	g/dL	7	g/dL	3.4	g/dL	144	mmol/L	3.6	mmol/L	94	mmol/L	8.5	mg/dL	145	mg/dL	0.8	mg/dL	NULL	NULL	27	Units/L	45	Units/L	24	mg/dL	1.03	mg/dL	NULL	NULL	NULL	NULL	NULL	NULL	NULL	NULL	NULL
278839	3.8	K/mcL	3.23	M/mcL	NULL	NULL	NULL	NULL	NULL	NULL	171	K/mcL	10.5	g/dL	NULL	NULL	NULL	NULL	136	mmol/L	5.8	mmol/L	97	mmol/L	9.9	mg/dL	219	mg/dL	NULL	NULL	NULL	NULL	NULL	NULL	NULL	NULL	36	mg/dL	4.68	mg/dL	NULL	NULL	NULL	NULL	NULL	NULL	NULL	NULL	NULL
279355	9.2	K/mcL	3.48	M/mcL	85.4	%	6.7	%	6.9	%	308	K/mcL	9.1	g/dL	6.2	g/dL	2.9	g/dL	140	mmol/L	3.5	mmol/L	101	mmol/L	8.4	mg/dL	81	mg/dL	0.3	mg/dL	NULL	NULL	9	Units/L	14	Units/L	16	mg/dL	0.9	mg/dL	NULL	NULL	NULL	NULL	NULL	NULL	NULL	NULL	NULL
279389	5.46	K/mcL	4.52	M/mcL	67.5	%	20.3	%	9	%	194	K/mcL	12.4	g/dL	6.6	g/dL	3.8	g/dL	136	mmol/L	3.5	mmol/L	97	mmol/L	9.1	mg/dL	124	mg/dL	0.7	mg/dL	NULL	NULL	13	Units/L	25	Units/L	17	mg/dL	1.3	mg/dL	NULL	NULL	NULL	NULL	NULL	NULL	NULL	NULL	NULL
279592	13.8	K/mcL	5.27	M/mcL	62	%	1	%	11	%	222	K/mcL	15.4	g/dL	5	g/dL	3.2	g/dL	140	mmol/L	4.1	mmol/L	111	mmol/L	7.3	mg/dL	304	mg/dL	0.5	mg/dL	NULL	NULL	13	Units/L	20	Units/L	69	mg/dL	2.5	mg/dL	NULL	NULL	NULL	NULL	NULL	NULL	NULL	NULL	NULL
279713	20.7	K/mcL	4.92	M/mcL	89.8	%	3.4	%	6	%	285	K/mcL	14.8	g/dL	6.9	g/dL	3.8	g/dL	127	mmol/L	2.7	mmol/L	87	mmol/L	9.2	mg/dL	165	mg/dL	0.9	mg/dL	NULL	NULL	151	Units/L	97	Units/L	53	mg/dL	3.3	mg/dL	NULL	NULL	171	mg/dL	NULL	NULL	NULL	NULL	NULL
279816	6.8	K/mcL	3.27	M/mcL	76.3	%	11.4	%	11.4	%	145	K/mcL	10.3	g/dL	NULL	NULL	NULL	NULL	135	mmol/L	4.7	mmol/L	97	mmol/L	8.9	mg/dL	115	mg/dL	NULL	NULL	NULL	NULL	NULL	NULL	NULL	NULL	65	mg/dL	7.22	mg/dL	NULL	NULL	NULL	NULL	NULL	NULL	NULL	NULL	NULL
279860	14.4	K/mcL	3.09	M/mcL	89.6	%	3.4	%	6.9	%	184	K/mcL	9	g/dL	NULL	NULL	NULL	NULL	NULL	NULL	4	mmol/L	NULL	NULL	NULL	NULL	NULL	NULL	NULL	NULL	NULL	NULL	NULL	NULL	NULL	NULL	NULL	NULL	NULL	NULL	NULL	NULL	NULL	NULL	NULL	NULL	NULL	NULL	NULL
280433	6.3	K/mcL	4.04	M/mcL	74.9	%	14.2	%	8.2	%	153	K/mcL	11.5	g/dL	5.6	g/dL	3.3	g/dL	141	mmol/L	4.4	mmol/L	91	mmol/L	9.2	mg/dL	123	mg/dL	0.4	mg/dL	NULL	NULL	39	Units/L	20	Units/L	13	mg/dL	1.01	mg/dL	NULL	NULL	NULL	NULL	NULL	NULL	NULL	NULL	NULL
281132	7.3	K/mcL	4.95	M/mcL	51	%	14	%	23	%	214	K/mcL	14.6	g/dL	NULL	NULL	NULL	NULL	128	mmol/L	4.1	mmol/L	90	mmol/L	8.1	mg/dL	90	mg/dL	NULL	NULL	NULL	NULL	NULL	NULL	NULL	NULL	10	mg/dL	0.4	mg/dL	NULL	NULL	NULL	NULL	NULL	NULL	NULL	NULL	NULL
281709	22.5	K/mcL	4.02	M/mcL	86.5	%	6.2	%	6.2	%	253	K/mcL	11	g/dL	6.7	g/dL	3.5	g/dL	142	mmol/L	3.8	mmol/L	106	mmol/L	8.7	mg/dL	52	mg/dL	0.2	mg/dL	NULL	NULL	40	Units/L	61	Units/L	25	mg/dL	1.3	mg/dL	NULL	NULL	NULL	NULL	NULL	NULL	NULL	NULL	NULL
281715	26.5	K/mcL	3.51	M/mcL	95.5	%	2	%	1.1	%	209	K/mcL	10.8	g/dL	3.1	g/dL	1	g/dL	136	mmol/L	3.1	mmol/L	98	mmol/L	4.1	mg/dL	127	mg/dL	0.5	mg/dL	0	mg/dL	16	Units/L	35	Units/L	26	mg/dL	3.7	mg/dL	NULL	NULL	NULL	NULL	NULL	NULL	NULL	NULL	NULL
282459	16.9	K/mcL	3.51	M/mcL	92.9	%	5.1	%	0.9	%	381	K/mcL	10.6	g/dL	6.3	g/dL	2.2	g/dL	141	mmol/L	4.6	mmol/L	109	mmol/L	10.4	mg/dL	204	mg/dL	0.2	mg/dL	NULL	NULL	17	Units/L	24	Units/L	52	mg/dL	3.4	mg/dL	NULL	NULL	NULL	NULL	NULL	NULL	NULL	NULL	NULL
282895	10.4	K/mcL	3.15	M/mcL	86.5	%	6	%	6.7	%	114	K/mcL	9.5	g/dL	5.6	g/dL	2.8	g/dL	136	mmol/L	4.6	mmol/L	102	mmol/L	7	mg/dL	156	mg/dL	0.5	mg/dL	NULL	NULL	39	Units/L	45	Units/L	44	mg/dL	2	mg/dL	NULL	NULL	NULL	NULL	NULL	NULL	NULL	NULL	NULL
283309	8.3	K/mcL	3.08	M/mcL	68	%	9	%	14	%	162	K/mcL	10	g/dL	NULL	NULL	3.9	g/dL	134	mmol/L	4.4	mmol/L	91	mmol/L	9.7	mg/dL	189	mg/dL	NULL	NULL	NULL	NULL	NULL	NULL	NULL	NULL	103	mg/dL	3.64	mg/dL	NULL	NULL	NULL	NULL	NULL	NULL	NULL	NULL	NULL
283940	11.7	K/mcL	2.92	M/mcL	86.4	%	5.5	%	6.8	%	194	K/mcL	8.9	g/dL	4.1	g/dL	1.7	g/dL	138	mmol/L	3.3	mmol/L	107	mmol/L	7.3	mg/dL	105	mg/dL	0.8	mg/dL	NULL	NULL	9	Units/L	17	Units/L	25	mg/dL	0.7	mg/dL	NULL	NULL	NULL	NULL	NULL	NULL	NULL	NULL	NULL
284344	27.7	K/mcL	3.62	M/mcL	88	%	6	%	4	%	402	K/mcL	11.7	g/dL	NULL	NULL	NULL	NULL	133	mmol/L	4	mmol/L	96	mmol/L	8.3	mg/dL	135	mg/dL	NULL	NULL	NULL	NULL	NULL	NULL	NULL	NULL	19	mg/dL	1.22	mg/dL	NULL	NULL	NULL	NULL	NULL	NULL	NULL	NULL	NULL
284593	8.9	K/mcL	3.6	M/mcL	73.8	%	15	%	7.9	%	145	K/mcL	10.9	g/dL	5.5	g/dL	2.9	g/dL	128	mmol/L	3.5	mmol/L	81	mmol/L	7.9	mg/dL	241	mg/dL	0.9	mg/dL	0.4	mg/dL	19	Units/L	26	Units/L	21	mg/dL	1	mg/dL	NULL	NULL	97	mg/dL	NULL	NULL	NULL	NULL	NULL
285847	3.7	K/mcL	2.52	M/mcL	67.6	%	14.2	%	12.3	%	107	K/mcL	8.2	g/dL	NULL	NULL	2.6	g/dL	139	mmol/L	4.3	mmol/L	106	mmol/L	7.7	mg/dL	99	mg/dL	NULL	NULL	NULL	NULL	NULL	NULL	NULL	NULL	64	mg/dL	3.44	mg/dL	NULL	NULL	NULL	NULL	NULL	NULL	NULL	NULL	NULL
286595	12.9	K/mcL	2.82	M/mcL	84	%	6.4	%	7.7	%	160	K/mcL	9.2	g/dL	5.8	g/dL	2.8	g/dL	138	mmol/L	3.5	mmol/L	108	mmol/L	7.3	mg/dL	119	mg/dL	2.2	mg/dL	0	mg/dL	13	Units/L	19	Units/L	40	mg/dL	1.66	mg/dL	NULL	NULL	NULL	NULL	NULL	NULL	NULL	NULL	NULL
286950	7.1	K/mcL	4.59	M/mcL	84	%	6	%	9	%	112	K/mcL	12.7	g/dL	5.2	g/dL	2.9	g/dL	130	mmol/L	6.3	mmol/L	98	mmol/L	7.5	mg/dL	342	mg/dL	0.8	mg/dL	NULL	NULL	74	Units/L	99	Units/L	137	mg/dL	3.9	mg/dL	NULL	NULL	NULL	NULL	NULL	NULL	NULL	NULL	NULL
288889	36.5	K/mcL	3.42	M/mcL	84.9	%	6.1	%	7.6	%	124	K/mcL	8.9	g/dL	4.9	g/dL	2.9	g/dL	134	mmol/L	3.8	mmol/L	95	mmol/L	8.3	mg/dL	207	mg/dL	2	mg/dL	NULL	NULL	14	Units/L	20	Units/L	48	mg/dL	1.4	mg/dL	NULL	NULL	63	mg/dL	NULL	NULL	NULL	NULL	NULL
289081	36.4	K/mcL	4.81	M/mcL	88.6	%	5.6	%	4.7	%	361	K/mcL	15.3	g/dL	4.6	g/dL	2.3	g/dL	128	mmol/L	4.1	mmol/L	90	mmol/L	7.2	mg/dL	106	mg/dL	1.2	mg/dL	0.6	mg/dL	214	Units/L	465	Units/L	48	mg/dL	2.2	mg/dL	NULL	NULL	154	mg/dL	71	mg/dL	NULL	NULL	4
289593	9.11	K/mcL	3.51	M/mcL	79.2	%	9.5	%	11	%	259	K/mcL	9.8	g/dL	NULL	NULL	NULL	NULL	138	mmol/L	3.7	mmol/L	96	mmol/L	9.4	mg/dL	129	mg/dL	NULL	NULL	NULL	NULL	NULL	NULL	NULL	NULL	18	mg/dL	1.01	mg/dL	NULL	NULL	NULL	NULL	NULL	NULL	NULL	NULL	NULL
289696	18.22	K/mcL	3.11	M/mcL	82	%	10	%	8	%	381	K/mcL	8.7	g/dL	5.9	g/dL	2.5	g/dL	124	mmol/L	5.2	mmol/L	90	mmol/L	8.6	mg/dL	103	mg/dL	1.2	mg/dL	1.6	mg/dL	77	Units/L	247	Units/L	46	mg/dL	0.96	mg/dL	NULL	NULL	NULL	NULL	NULL	NULL	NULL	NULL	NULL
289738	10.4	K/mcL	2.71	M/mcL	73.6	%	21.6	%	4.2	%	181	K/mcL	9.5	g/dL	6.1	g/dL	3.2	g/dL	135	mmol/L	4.6	mmol/L	88	mmol/L	8.1	mg/dL	215	mg/dL	1.3	mg/dL	0.6	mg/dL	16	Units/L	39	Units/L	53	mg/dL	1.7	mg/dL	NULL	NULL	NULL	NULL	NULL	NULL	NULL	NULL	NULL
290767	7.9	K/mcL	4.76	M/mcL	66.3	%	23.7	%	7.1	%	215	K/mcL	14.3	g/dL	NULL	NULL	NULL	NULL	141	mmol/L	4.3	mmol/L	108	mmol/L	8.6	mg/dL	124	mg/dL	NULL	NULL	NULL	NULL	NULL	NULL	NULL	NULL	14	mg/dL	1.18	mg/dL	NULL	NULL	147	mg/dL	175	mg/dL	26	mg/dL	120
290850	12.4	K/mcL	3.8	M/mcL	NULL	NULL	5.8	%	9.5	%	176	K/mcL	12.3	g/dL	NULL	NULL	NULL	NULL	137	mmol/L	4.4	mmol/L	100	mmol/L	9.7	mg/dL	225	mg/dL	NULL	NULL	NULL	NULL	NULL	NULL	NULL	NULL	20	mg/dL	1	mg/dL	NULL	NULL	NULL	NULL	NULL	NULL	NULL	NULL	NULL
291061	9.5	K/mcL	2.67	M/mcL	72	%	13	%	9	%	166	K/mcL	7.9	g/dL	NULL	NULL	NULL	NULL	138	mmol/L	4.2	mmol/L	108	mmol/L	8.1	mg/dL	118	mg/dL	NULL	NULL	NULL	NULL	NULL	NULL	NULL	NULL	41	mg/dL	2.8	mg/dL	10.7	mg/dL	NULL	NULL	NULL	NULL	NULL	NULL	NULL
291628	9.6	K/mcL	3.3	M/mcL	77	%	15.1	%	6.5	%	388	K/mcL	10.2	g/dL	NULL	NULL	3	g/dL	130	mmol/L	3.9	mmol/L	93	mmol/L	8.1	mg/dL	106	mg/dL	NULL	NULL	NULL	NULL	NULL	NULL	NULL	NULL	40	mg/dL	2.1	mg/dL	NULL	NULL	NULL	NULL	NULL	NULL	NULL	NULL	NULL
291858	18.77	K/mcL	3.18	M/mcL	72	%	18.1	%	8.9	%	390	K/mcL	9	g/dL	5.2	g/dL	1.2	g/dL	140	mmol/L	3.5	mmol/L	106	mmol/L	7.3	mg/dL	88	mg/dL	0.6	mg/dL	NULL	NULL	28	Units/L	81	Units/L	31	mg/dL	1.29	mg/dL	NULL	NULL	NULL	NULL	NULL	NULL	NULL	NULL	NULL
292079	8	K/mcL	3.68	M/mcL	NULL	NULL	3.4	%	3.6	%	195	K/mcL	11.6	g/dL	NULL	NULL	NULL	NULL	134	mmol/L	4.2	mmol/L	104	mmol/L	7.3	mg/dL	153	mg/dL	NULL	NULL	NULL	NULL	NULL	NULL	NULL	NULL	52	mg/dL	1.2	mg/dL	NULL	NULL	NULL	NULL	NULL	NULL	NULL	NULL	NULL
292153	12.6	K/mcL	4.88	M/mcL	75.5	%	12	%	11.6	%	135	K/mcL	16	g/dL	7	g/dL	4.4	g/dL	138	mmol/L	4.6	mmol/L	97	mmol/L	10.1	mg/dL	198	mg/dL	1.8	mg/dL	NULL	NULL	34	Units/L	152	Units/L	23	mg/dL	1.3	mg/dL	NULL	NULL	132	mg/dL	190	mg/dL	63	mg/dL	101
292426	7.1	K/mcL	2.83	M/mcL	81.7	%	12.7	%	3	%	287	K/mcL	8.2	g/dL	6.4	g/dL	2.8	g/dL	146	mmol/L	4.9	mmol/L	110	mmol/L	7.6	mg/dL	155	mg/dL	0.2	mg/dL	NULL	NULL	18	Units/L	15	Units/L	26	mg/dL	0.9	mg/dL	NULL	NULL	140	mg/dL	122	mg/dL	31	mg/dL	63
292547	20.7	K/mcL	2.41	M/mcL	78	%	2	%	11	%	116	K/mcL	7.4	g/dL	6.5	g/dL	2.1	g/dL	131	mmol/L	3.9	mmol/L	94	mmol/L	7.3	mg/dL	148	mg/dL	1.7	mg/dL	0.6	mg/dL	2895	Units/L	5282	Units/L	64	mg/dL	2	mg/dL	NULL	NULL	NULL	NULL	NULL	NULL	NULL	NULL	NULL
292588	5.9	K/mcL	2.47	M/mcL	NULL	NULL	9.6	%	7.9	%	147	K/mcL	7.8	g/dL	6	g/dL	2.9	g/dL	141	mmol/L	5.2	mmol/L	107	mmol/L	8.6	mg/dL	85	mg/dL	0.5	mg/dL	0	mg/dL	17	Units/L	15	Units/L	62	mg/dL	4.59	mg/dL	NULL	NULL	NULL	NULL	NULL	NULL	NULL	NULL	NULL
292737	14.9	K/mcL	3.77	M/mcL	74	%	15.3	%	7.8	%	203	K/mcL	11.2	g/dL	7.1	g/dL	3.3	g/dL	135	mmol/L	4.3	mmol/L	101	mmol/L	7.9	mg/dL	143	mg/dL	0.9	mg/dL	0.4	mg/dL	56	Units/L	54	Units/L	28	mg/dL	2	mg/dL	NULL	NULL	NULL	NULL	NULL	NULL	NULL	NULL	NULL
292961	12.7	K/mcL	4.14	M/mcL	68.6	%	18.1	%	12.4	%	242	K/mcL	12.3	g/dL	NULL	NULL	NULL	NULL	137	mmol/L	4	mmol/L	102	mmol/L	9.1	mg/dL	125	mg/dL	NULL	NULL	NULL	NULL	NULL	NULL	NULL	NULL	22	mg/dL	1.01	mg/dL	NULL	NULL	NULL	NULL	NULL	NULL	NULL	NULL	NULL
293077	8.8	K/mcL	3.78	M/mcL	76.6	%	18.9	%	4.1	%	275	K/mcL	9.5	g/dL	6.9	g/dL	3.6	g/dL	133	mmol/L	6.6	mmol/L	96	mmol/L	9	mg/dL	257	mg/dL	0.5	mg/dL	0	mg/dL	19	Units/L	72	Units/L	30	mg/dL	1.5	mg/dL	NULL	NULL	NULL	NULL	87	mg/dL	NULL	NULL	NULL
293151	NULL	NULL	NULL	NULL	NULL	NULL	NULL	NULL	NULL	NULL	NULL	NULL	NULL	NULL	NULL	NULL	NULL	NULL	131	mmol/L	4	mmol/L	97	mmol/L	10.6	mg/dL	113	mg/dL	NULL	NULL	NULL	NULL	NULL	NULL	NULL	NULL	19	mg/dL	1.1	mg/dL	NULL	NULL	NULL	NULL	NULL	NULL	NULL	NULL	NULL
293247	10	K/mcL	5.12	M/mcL	NULL	NULL	8	%	1	%	249	K/mcL	14.1	g/dL	6.9	g/dL	4.4	g/dL	145	mmol/L	4.4	mmol/L	96	mmol/L	8.8	mg/dL	153	mg/dL	0.4	mg/dL	NULL	NULL	42	Units/L	35	Units/L	55	mg/dL	1.5	mg/dL	NULL	NULL	NULL	NULL	NULL	NULL	NULL	NULL	NULL
293256	12.1	K/mcL	3.11	M/mcL	91	%	4.1	%	4.5	%	270	K/mcL	8.6	g/dL	6	g/dL	2.7	g/dL	133	mmol/L	5.4	mmol/L	94	mmol/L	8.2	mg/dL	99	mg/dL	0.2	mg/dL	NULL	NULL	12	Units/L	19	Units/L	56	mg/dL	6.3	mg/dL	NULL	NULL	NULL	NULL	NULL	NULL	NULL	NULL	NULL
293583	15.7	K/mcL	3.81	M/mcL	89.9	%	5.2	%	4.3	%	158	K/mcL	11.4	g/dL	6.5	g/dL	3.8	g/dL	146	mmol/L	4.6	mmol/L	111	mmol/L	8.3	mg/dL	187	mg/dL	2.3	mg/dL	NULL	NULL	16	Units/L	44	Units/L	45	mg/dL	1.9	mg/dL	NULL	NULL	NULL	NULL	NULL	NULL	NULL	NULL	NULL
293650	10.71	K/mcL	4.93	M/mcL	72.8	%	14.3	%	11.9	%	292	K/mcL	14.1	g/dL	7.5	g/dL	3.5	g/dL	137	mmol/L	4.8	mmol/L	103	mmol/L	9.4	mg/dL	142	mg/dL	0.9	mg/dL	NULL	NULL	18	Units/L	21	Units/L	25	mg/dL	1.6	mg/dL	NULL	NULL	98	mg/dL	161	mg/dL	34	mg/dL	107
294263	8.8	K/mcL	3.65	M/mcL	77.2	%	9.7	%	11.2	%	94	K/mcL	11.6	g/dL	5.9	g/dL	3.2	g/dL	142	mmol/L	3.7	mmol/L	107	mmol/L	9.3	mg/dL	154	mg/dL	1.3	mg/dL	NULL	NULL	16	Units/L	25	Units/L	43	mg/dL	3.4	mg/dL	NULL	NULL	175	mg/dL	NULL	NULL	NULL	NULL	NULL
294559	12.2	K/mcL	4.58	M/mcL	87.6	%	8.6	%	3.6	%	284	K/mcL	13.7	g/dL	NULL	NULL	NULL	NULL	133	mmol/L	4.6	mmol/L	91	mmol/L	8	mg/dL	251	mg/dL	NULL	NULL	NULL	NULL	NULL	NULL	NULL	NULL	30	mg/dL	1.08	mg/dL	NULL	NULL	394	mg/dL	181	mg/dL	45	mg/dL	57
294687	12.1	K/mcL	3.94	M/mcL	73.3	%	12.4	%	12.5	%	320	K/mcL	11.5	g/dL	6.2	g/dL	2.7	g/dL	135	mmol/L	3.5	mmol/L	103	mmol/L	8.3	mg/dL	102	mg/dL	1.2	mg/dL	NULL	NULL	11	Units/L	18	Units/L	28	mg/dL	0.7	mg/dL	NULL	NULL	NULL	NULL	NULL	NULL	NULL	NULL	NULL
294701	13.8	K/mcL	4.14	M/mcL	87	%	7	%	6	%	197	K/mcL	11.5	g/dL	4.9	g/dL	2.6	g/dL	136	mmol/L	3.9	mmol/L	101	mmol/L	8.6	mg/dL	116	mg/dL	0.8	mg/dL	NULL	NULL	17	Units/L	22	Units/L	12	mg/dL	0.8	mg/dL	NULL	NULL	NULL	NULL	NULL	NULL	NULL	NULL	NULL
294773	8.1	K/mcL	3.58	M/mcL	72.6	%	14.6	%	10.7	%	431	K/mcL	10.3	g/dL	NULL	NULL	3.2	g/dL	140	mmol/L	4.4	mmol/L	99	mmol/L	9.1	mg/dL	89	mg/dL	NULL	NULL	NULL	NULL	NULL	NULL	NULL	NULL	33	mg/dL	3.26	mg/dL	NULL	NULL	209	mg/dL	178	mg/dL	39	mg/dL	97
294831	NULL	NULL	NULL	NULL	NULL	NULL	NULL	NULL	NULL	NULL	NULL	NULL	NULL	NULL	NULL	NULL	NULL	NULL	NULL	NULL	NULL	NULL	NULL	NULL	NULL	NULL	NULL	NULL	NULL	NULL	NULL	NULL	NULL	NULL	NULL	NULL	NULL	NULL	NULL	NULL	NULL	NULL	NULL	NULL	NULL	NULL	NULL	NULL	NULL
295285	2.3	K/mcL	3.46	M/mcL	88	%	9.3	%	2.7	%	133	K/mcL	11.4	g/dL	NULL	NULL	NULL	NULL	140	mmol/L	4.4	mmol/L	99	mmol/L	8	mg/dL	155	mg/dL	NULL	NULL	NULL	NULL	NULL	NULL	NULL	NULL	14	mg/dL	1	mg/dL	NULL	NULL	NULL	NULL	NULL	NULL	NULL	NULL	NULL
295290	19.9	K/mcL	4.22	M/mcL	90	%	4	%	6	%	192	K/mcL	10.9	g/dL	6.7	g/dL	2.8	g/dL	129	mmol/L	4	mmol/L	91	mmol/L	8.9	mg/dL	112	mg/dL	1	mg/dL	NULL	NULL	24	Units/L	27	Units/L	46	mg/dL	2	mg/dL	NULL	NULL	75	mg/dL	86	mg/dL	38	mg/dL	33
295350	6.97	K/mcL	3.16	M/mcL	79.1	%	9.3	%	10	%	275	K/mcL	8	g/dL	7	g/dL	3.7	g/dL	125	mmol/L	3.4	mmol/L	79	mmol/L	9.5	mg/dL	127	mg/dL	1	mg/dL	NULL	NULL	18	Units/L	23	Units/L	135	mg/dL	2.87	mg/dL	NULL	NULL	75	mg/dL	87	mg/dL	27	mg/dL	45
295407	6.91	K/mcL	2.86	M/mcL	75.1	%	13.2	%	7.5	%	168	K/mcL	8.4	g/dL	5.9	g/dL	3.4	g/dL	132	mmol/L	4.3	mmol/L	94	mmol/L	8.2	mg/dL	61	mg/dL	0.4	mg/dL	NULL	NULL	26	Units/L	37	Units/L	146	mg/dL	6.25	mg/dL	10.3	mg/dL	41	mg/dL	126	mg/dL	43	mg/dL	75
295538	11.2	K/mcL	5.14	M/mcL	NULL	NULL	NULL	NULL	NULL	NULL	185	K/mcL	15.2	g/dL	NULL	NULL	NULL	NULL	142	mmol/L	4.1	mmol/L	103	mmol/L	9.3	mg/dL	146	mg/dL	NULL	NULL	NULL	NULL	NULL	NULL	NULL	NULL	21	mg/dL	0.7	mg/dL	NULL	NULL	NULL	NULL	NULL	NULL	NULL	NULL	NULL
295646	29.7	K/mcL	3.03	M/mcL	74	%	12	%	10	%	336	K/mcL	9.9	g/dL	7.8	g/dL	3.5	g/dL	138	mmol/L	2.9	mmol/L	92	mmol/L	9.5	mg/dL	143	mg/dL	0.2	mg/dL	0	mg/dL	36	Units/L	39	Units/L	144	mg/dL	5.8	mg/dL	NULL	NULL	NULL	NULL	NULL	NULL	NULL	NULL	NULL
295870	9.8	K/mcL	6.13	M/mcL	79.4	%	8.2	%	12.1	%	108	K/mcL	16.1	g/dL	5.1	g/dL	2.9	g/dL	134	mmol/L	3.7	mmol/L	91	mmol/L	7.9	mg/dL	244	mg/dL	0.7	mg/dL	NULL	NULL	17	Units/L	16	Units/L	31	mg/dL	1	mg/dL	NULL	NULL	NULL	NULL	NULL	NULL	NULL	NULL	NULL
295916	7.6	K/mcL	3.22	M/mcL	NULL	NULL	5.9	%	2.5	%	127	K/mcL	10.1	g/dL	NULL	NULL	NULL	NULL	137	mmol/L	4.8	mmol/L	102	mmol/L	8.2	mg/dL	160	mg/dL	NULL	NULL	NULL	NULL	NULL	NULL	NULL	NULL	23	mg/dL	1.09	mg/dL	NULL	NULL	NULL	NULL	NULL	NULL	NULL	NULL	NULL
296169	7.1	K/mcL	2.66	M/mcL	70	%	7	%	8	%	217	K/mcL	8.8	g/dL	NULL	NULL	2.9	g/dL	145	mmol/L	4.4	mmol/L	111	mmol/L	8.2	mg/dL	81	mg/dL	NULL	NULL	NULL	NULL	NULL	NULL	NULL	NULL	48	mg/dL	3.3	mg/dL	NULL	NULL	NULL	NULL	NULL	NULL	NULL	NULL	NULL
296173	8.5	K/mcL	5.12	M/mcL	69.3	%	23.9	%	6	%	178	K/mcL	13.7	g/dL	5.4	g/dL	3.1	g/dL	142	mmol/L	3.7	mmol/L	93	mmol/L	8.3	mg/dL	102	mg/dL	0.7	mg/dL	NULL	NULL	16	Units/L	13	Units/L	18	mg/dL	1.2	mg/dL	NULL	NULL	NULL	NULL	NULL	NULL	NULL	NULL	NULL
296688	5.8	K/mcL	3.42	M/mcL	73.9	%	8.6	%	13.9	%	120	K/mcL	10.1	g/dL	5.7	g/dL	3.5	g/dL	131	mmol/L	4.7	mmol/L	95	mmol/L	8.8	mg/dL	105	mg/dL	1.1	mg/dL	NULL	NULL	9	Units/L	15	Units/L	15	mg/dL	1	mg/dL	NULL	NULL	NULL	NULL	NULL	NULL	NULL	NULL	NULL
296886	10.7	K/mcL	5.37	M/mcL	79	%	6.6	%	7.6	%	64	K/mcL	15.4	g/dL	NULL	NULL	NULL	NULL	145	mmol/L	3.9	mmol/L	97	mmol/L	8.4	mg/dL	106	mg/dL	NULL	NULL	NULL	NULL	NULL	NULL	NULL	NULL	20	mg/dL	1.61	mg/dL	NULL	NULL	NULL	NULL	NULL	NULL	NULL	NULL	NULL
296974	8.7	K/mcL	3.3	M/mcL	76	%	10	%	7	%	284	K/mcL	11	g/dL	NULL	NULL	3.1	g/dL	137	mmol/L	4.6	mmol/L	103	mmol/L	8.3	mg/dL	198	mg/dL	NULL	NULL	NULL	NULL	NULL	NULL	NULL	NULL	50	mg/dL	3.5	mg/dL	NULL	NULL	NULL	NULL	NULL	NULL	NULL	NULL	NULL
297101	12	K/mcL	3.69	M/mcL	78.3	%	16.7	%	4.3	%	146	K/mcL	10.1	g/dL	6	g/dL	3.1	g/dL	135	mmol/L	3.7	mmol/L	100	mmol/L	8.4	mg/dL	178	mg/dL	0.6	mg/dL	NULL	NULL	15	Units/L	13	Units/L	16	mg/dL	0.6	mg/dL	NULL	NULL	NULL	NULL	NULL	NULL	NULL	NULL	NULL
297292	33.9	K/mcL	4.14	M/mcL	80.4	%	12.3	%	6.2	%	244	K/mcL	11.5	g/dL	6.1	g/dL	3.4	g/dL	136	mmol/L	4.6	mmol/L	102	mmol/L	7.8	mg/dL	166	mg/dL	0.7	mg/dL	0.3	mg/dL	26	Units/L	40	Units/L	21	mg/dL	1.1	mg/dL	NULL	NULL	71	mg/dL	NULL	NULL	NULL	NULL	NULL
297634	12.34	K/mcL	5.51	M/mcL	NULL	NULL	NULL	NULL	NULL	NULL	164	K/mcL	15.3	g/dL	8.1	g/dL	3.7	g/dL	141	mmol/L	3.9	mmol/L	97	mmol/L	8.7	mg/dL	153	mg/dL	0.9	mg/dL	NULL	NULL	12	Units/L	19	Units/L	36	mg/dL	1.37	mg/dL	NULL	NULL	NULL	NULL	NULL	NULL	NULL	NULL	NULL
297658	20.1	K/mcL	3.73	M/mcL	NULL	NULL	NULL	NULL	NULL	NULL	727	K/mcL	10.4	g/dL	NULL	NULL	NULL	NULL	139	mmol/L	4.3	mmol/L	98	mmol/L	9.2	mg/dL	250	mg/dL	NULL	NULL	NULL	NULL	NULL	NULL	NULL	NULL	28	mg/dL	1.2	mg/dL	NULL	NULL	NULL	NULL	NULL	NULL	NULL	NULL	NULL
297859	15.4	K/mcL	3.39	M/mcL	92	%	4	%	5	%	283	K/mcL	9.8	g/dL	NULL	NULL	NULL	NULL	148	mmol/L	3.6	mmol/L	115	mmol/L	8.7	mg/dL	120	mg/dL	NULL	NULL	NULL	NULL	NULL	NULL	NULL	NULL	32	mg/dL	1.4	mg/dL	NULL	NULL	NULL	NULL	NULL	NULL	NULL	NULL	NULL
297939	10.2	K/mcL	3.43	M/mcL	80.6	%	8.9	%	9.1	%	227	K/mcL	11	g/dL	NULL	NULL	NULL	NULL	134	mmol/L	5.1	mmol/L	99	mmol/L	8.4	mg/dL	174	mg/dL	NULL	NULL	NULL	NULL	NULL	NULL	NULL	NULL	23	mg/dL	1.2	mg/dL	NULL	NULL	113	mg/dL	157	mg/dL	44	mg/dL	90
298155	5.4	K/mcL	4.02	M/mcL	71.8	%	14.3	%	9.7	%	168	K/mcL	11.9	g/dL	8.7	g/dL	3.3	g/dL	138	mmol/L	3.9	mmol/L	98	mmol/L	8.6	mg/dL	101	mg/dL	0.8	mg/dL	0.2	mg/dL	248	Units/L	102	Units/L	17	mg/dL	0.8	mg/dL	NULL	NULL	183	mg/dL	NULL	NULL	NULL	NULL	NULL
298287	4.6	K/mcL	3.11	M/mcL	82	%	11	%	6	%	135	K/mcL	8.9	g/dL	NULL	NULL	NULL	NULL	142	mmol/L	5.3	mmol/L	100	mmol/L	8.2	mg/dL	129	mg/dL	NULL	NULL	NULL	NULL	NULL	NULL	NULL	NULL	86	mg/dL	1.7	mg/dL	NULL	NULL	NULL	NULL	NULL	NULL	NULL	NULL	NULL
299375	12.4	K/mcL	4.02	M/mcL	78.9	%	10.8	%	9.5	%	417	K/mcL	13.5	g/dL	6.6	g/dL	3.5	g/dL	136	mmol/L	4	mmol/L	97	mmol/L	8.2	mg/dL	125	mg/dL	0.4	mg/dL	NULL	NULL	27	Units/L	18	Units/L	24	mg/dL	1	mg/dL	NULL	NULL	NULL	NULL	NULL	NULL	NULL	NULL	NULL
299456	18.71	K/mcL	2.98	M/mcL	83.7	%	9.8	%	5.1	%	125	K/mcL	9.7	g/dL	5.6	g/dL	3.3	g/dL	137	mmol/L	4.5	mmol/L	102	mmol/L	8.6	mg/dL	93	mg/dL	1.2	mg/dL	NULL	NULL	10	Units/L	31	Units/L	46	mg/dL	3.09	mg/dL	NULL	NULL	NULL	NULL	NULL	NULL	NULL	NULL	NULL
299527	22.8	K/mcL	3.16	M/mcL	90.4	%	1.6	%	3.4	%	246	K/mcL	10.5	g/dL	5.5	g/dL	3	g/dL	133	mmol/L	4.8	mmol/L	93	mmol/L	7.9	mg/dL	359	mg/dL	1	mg/dL	1.1	mg/dL	321	Units/L	641	Units/L	12	mg/dL	0.9	mg/dL	NULL	NULL	NULL	NULL	NULL	NULL	NULL	NULL	NULL
299818	10.1	K/mcL	4.46	M/mcL	73.4	%	19.9	%	5.7	%	254	K/mcL	10.8	g/dL	5.8	g/dL	3.1	g/dL	132	mmol/L	5.6	mmol/L	90	mmol/L	9.1	mg/dL	120	mg/dL	2.2	mg/dL	NULL	NULL	32	Units/L	23	Units/L	68	mg/dL	1.8	mg/dL	NULL	NULL	NULL	NULL	NULL	NULL	NULL	NULL	NULL
299992	25.8	K/mcL	3.79	M/mcL	92.4	%	3.1	%	3.6	%	338	K/mcL	12.2	g/dL	6.1	g/dL	3.8	g/dL	135	mmol/L	3.9	mmol/L	91	mmol/L	9.1	mg/dL	125	mg/dL	0.3	mg/dL	NULL	NULL	160	Units/L	182	Units/L	23	mg/dL	0.7	mg/dL	NULL	NULL	NULL	NULL	NULL	NULL	NULL	NULL	NULL
300098	6.3	K/mcL	2.61	M/mcL	63	%	30	%	5	%	14	K/mcL	8.1	g/dL	5.7	g/dL	3	g/dL	141	mmol/L	3.6	mmol/L	103	mmol/L	8.5	mg/dL	174	mg/dL	1.1	mg/dL	NULL	NULL	18	Units/L	10	Units/L	53	mg/dL	1.5	mg/dL	NULL	NULL	NULL	NULL	NULL	NULL	NULL	NULL	NULL
300435	16.4	K/mcL	3.99	M/mcL	87.8	%	5.1	%	5.7	%	281	K/mcL	11.9	g/dL	5.8	g/dL	3.1	g/dL	132	mmol/L	4.5	mmol/L	100	mmol/L	8	mg/dL	350	mg/dL	0.5	mg/dL	NULL	NULL	72	Units/L	140	Units/L	14	mg/dL	0.9	mg/dL	NULL	NULL	NULL	NULL	NULL	NULL	NULL	NULL	NULL
300532	15.8	K/mcL	3.52	M/mcL	67	%	16	%	15	%	238	K/mcL	10.7	g/dL	6.1	g/dL	1.9	g/dL	142	mmol/L	3.9	mmol/L	108	mmol/L	7.1	mg/dL	177	mg/dL	0.8	mg/dL	NULL	NULL	25	Units/L	50	Units/L	48	mg/dL	3.9	mg/dL	NULL	NULL	NULL	NULL	NULL	NULL	NULL	NULL	NULL
301374	9.2	K/mcL	4.34	M/mcL	72	%	19	%	8	%	285	K/mcL	13.5	g/dL	5.6	g/dL	2.9	g/dL	138	mmol/L	3.5	mmol/L	101	mmol/L	9.1	mg/dL	108	mg/dL	1.3	mg/dL	NULL	NULL	62	Units/L	65	Units/L	27	mg/dL	1.2	mg/dL	NULL	NULL	NULL	NULL	NULL	NULL	NULL	NULL	50
301466	14.1	K/mcL	3.36	M/mcL	64.3	%	24.3	%	7.7	%	327	K/mcL	10.3	g/dL	5.2	g/dL	2.6	g/dL	134	mmol/L	3.8	mmol/L	99	mmol/L	8.7	mg/dL	96	mg/dL	0.2	mg/dL	NULL	NULL	21	Units/L	37	Units/L	21	mg/dL	1	mg/dL	NULL	NULL	NULL	NULL	NULL	NULL	NULL	NULL	NULL
301948	11.6	K/mcL	4.13	M/mcL	91.4	%	2.9	%	5.1	%	157	K/mcL	12.6	g/dL	5.7	g/dL	2.9	g/dL	141	mmol/L	3.1	mmol/L	104	mmol/L	8.4	mg/dL	155	mg/dL	0.9	mg/dL	0.4	mg/dL	45	Units/L	40	Units/L	22	mg/dL	0.8	mg/dL	9.2	mg/dL	91	mg/dL	NULL	NULL	NULL	NULL	NULL
302077	11.9	K/mcL	3.7	M/mcL	79.6	%	8.3	%	11	%	250	K/mcL	10.8	g/dL	6	g/dL	2.6	g/dL	138	mmol/L	4.3	mmol/L	105	mmol/L	10.9	mg/dL	111	mg/dL	0.7	mg/dL	NULL	NULL	17	Units/L	32	Units/L	25	mg/dL	1.9	mg/dL	NULL	NULL	126	mg/dL	NULL	NULL	NULL	NULL	NULL
302133	7	K/mcL	3.16	M/mcL	70	%	17	%	11	%	207	K/mcL	9.2	g/dL	NULL	NULL	NULL	NULL	131	mmol/L	5.4	mmol/L	96	mmol/L	8.5	mg/dL	111	mg/dL	NULL	NULL	NULL	NULL	NULL	NULL	NULL	NULL	35	mg/dL	1.7	mg/dL	NULL	NULL	NULL	NULL	NULL	NULL	NULL	NULL	NULL
302299	15.6	K/mcL	2.28	M/mcL	75.6	%	13.4	%	8.7	%	97	K/mcL	7.9	g/dL	6.8	g/dL	3	g/dL	140	mmol/L	3.9	mmol/L	102	mmol/L	8.5	mg/dL	85	mg/dL	2.6	mg/dL	3	mg/dL	8	Units/L	31	Units/L	12	mg/dL	0.9	mg/dL	NULL	NULL	117	mg/dL	NULL	NULL	NULL	NULL	NULL
302326	10.1	K/mcL	4.64	M/mcL	86.8	%	10.7	%	2.4	%	230	K/mcL	13.1	g/dL	6.9	g/dL	3.6	g/dL	136	mmol/L	4.9	mmol/L	95	mmol/L	9.1	mg/dL	227	mg/dL	0.4	mg/dL	NULL	NULL	18	Units/L	13	Units/L	19	mg/dL	1.12	mg/dL	NULL	NULL	138	mg/dL	150	mg/dL	45	mg/dL	77
302333	14.9	K/mcL	4.55	M/mcL	NULL	NULL	NULL	NULL	NULL	NULL	206	K/mcL	13.9	g/dL	NULL	NULL	NULL	NULL	135	mmol/L	5.8	mmol/L	99	mmol/L	9	mg/dL	210	mg/dL	NULL	NULL	NULL	NULL	NULL	NULL	NULL	NULL	12	mg/dL	1	mg/dL	NULL	NULL	NULL	NULL	NULL	NULL	NULL	NULL	NULL
302554	6.08	K/mcL	4.13	M/mcL	65.3	%	22	%	10.7	%	220	K/mcL	12.4	g/dL	6.3	g/dL	3.3	g/dL	137	mmol/L	4.3	mmol/L	100	mmol/L	9.1	mg/dL	89	mg/dL	0.4	mg/dL	NULL	NULL	75	Units/L	23	Units/L	22	mg/dL	1.55	mg/dL	NULL	NULL	74	mg/dL	121	mg/dL	33	mg/dL	73
302668	7.9	K/mcL	3.51	M/mcL	86	%	3	%	1	%	159	K/mcL	9.5	g/dL	5.6	g/dL	3.4	g/dL	132	mmol/L	4.9	mmol/L	88	mmol/L	7.8	mg/dL	137	mg/dL	1.1	mg/dL	0.3	mg/dL	23	Units/L	23	Units/L	63	mg/dL	1.9	mg/dL	NULL	NULL	NULL	NULL	NULL	NULL	NULL	NULL	NULL
304256	10.1	K/mcL	4.62	M/mcL	79.6	%	10	%	9.7	%	215	K/mcL	13.5	g/dL	NULL	NULL	NULL	NULL	136	mmol/L	5.1	mmol/L	99	mmol/L	8.2	mg/dL	89	mg/dL	NULL	NULL	NULL	NULL	NULL	NULL	NULL	NULL	14	mg/dL	0.9	mg/dL	NULL	NULL	NULL	NULL	NULL	NULL	NULL	NULL	NULL
304501	5.4	K/mcL	3.96	M/mcL	80	%	8	%	10.8	%	244	K/mcL	10.5	g/dL	7.6	g/dL	3.2	g/dL	130	mmol/L	5.6	mmol/L	96	mmol/L	9.1	mg/dL	114	mg/dL	1.9	mg/dL	NULL	NULL	18	Units/L	39	Units/L	87	mg/dL	4.1	mg/dL	NULL	NULL	NULL	NULL	NULL	NULL	NULL	NULL	NULL
304844	11.6	K/mcL	4.85	M/mcL	79.1	%	11.2	%	8.3	%	185	K/mcL	15	g/dL	NULL	NULL	NULL	NULL	136	mmol/L	4.4	mmol/L	99	mmol/L	9.1	mg/dL	131	mg/dL	NULL	NULL	NULL	NULL	NULL	NULL	NULL	NULL	16	mg/dL	0.9	mg/dL	NULL	NULL	NULL	NULL	NULL	NULL	NULL	NULL	NULL
305328	10.7	K/mcL	3.11	M/mcL	84.3	%	7.2	%	7.9	%	147	K/mcL	10.8	g/dL	6.4	g/dL	3.5	g/dL	138	mmol/L	4.5	mmol/L	100	mmol/L	9.1	mg/dL	122	mg/dL	1.1	mg/dL	NULL	NULL	346	Units/L	534	Units/L	22	mg/dL	0.9	mg/dL	NULL	NULL	NULL	NULL	NULL	NULL	NULL	NULL	NULL
306372	8.5	K/mcL	1.99	M/mcL	56	%	10	%	4	%	105	K/mcL	8.2	g/dL	NULL	NULL	NULL	NULL	135	mmol/L	4.1	mmol/L	94	mmol/L	8.4	mg/dL	133	mg/dL	NULL	NULL	NULL	NULL	NULL	NULL	NULL	NULL	24	mg/dL	0.8	mg/dL	NULL	NULL	NULL	NULL	NULL	NULL	NULL	NULL	NULL
306381	10.4	K/mcL	2.53	M/mcL	82.5	%	7.2	%	7.3	%	428	K/mcL	7.7	g/dL	6.1	g/dL	3	g/dL	122	mmol/L	4.7	mmol/L	89	mmol/L	8.2	mg/dL	172	mg/dL	0.2	mg/dL	NULL	NULL	39	Units/L	42	Units/L	29	mg/dL	1.9	mg/dL	NULL	NULL	NULL	NULL	NULL	NULL	NULL	NULL	NULL
306849	10.75	K/mcL	4.86	M/mcL	79.3	%	12.8	%	7.5	%	162	K/mcL	13.8	g/dL	8.3	g/dL	4.4	g/dL	140	mmol/L	4.8	mmol/L	95	mmol/L	10.1	mg/dL	149	mg/dL	0.9	mg/dL	NULL	NULL	57	Units/L	74	Units/L	25	mg/dL	1.27	mg/dL	NULL	NULL	NULL	NULL	NULL	NULL	NULL	NULL	NULL
307279	15.4	K/mcL	4.43	M/mcL	95.4	%	3.9	%	0.7	%	177	K/mcL	13.7	g/dL	NULL	NULL	NULL	NULL	135	mmol/L	4.5	mmol/L	100	mmol/L	8.9	mg/dL	182	mg/dL	NULL	NULL	NULL	NULL	NULL	NULL	NULL	NULL	31	mg/dL	1.48	mg/dL	NULL	NULL	NULL	NULL	NULL	NULL	NULL	NULL	NULL
307317	7.3	K/mcL	3.54	M/mcL	74.9	%	11.9	%	12.6	%	92	K/mcL	8.8	g/dL	NULL	NULL	4	g/dL	135	mmol/L	5	mmol/L	95	mmol/L	6.8	mg/dL	111	mg/dL	NULL	NULL	NULL	NULL	NULL	NULL	NULL	NULL	24	mg/dL	3.2	mg/dL	NULL	NULL	NULL	NULL	NULL	NULL	NULL	NULL	NULL
307932	12	K/mcL	4.11	M/mcL	59	%	7	%	13	%	173	K/mcL	11.1	g/dL	5.1	g/dL	2.6	g/dL	136	mmol/L	3.9	mmol/L	100	mmol/L	9.7	mg/dL	103	mg/dL	2.6	mg/dL	NULL	NULL	60	Units/L	68	Units/L	39	mg/dL	1.2	mg/dL	NULL	NULL	NULL	NULL	NULL	NULL	NULL	NULL	NULL
308136	5.7	K/mcL	3.7	M/mcL	70.2	%	16.7	%	10.5	%	114	K/mcL	10.9	g/dL	6.3	g/dL	3.1	g/dL	146	mmol/L	5	mmol/L	103	mmol/L	8.9	mg/dL	166	mg/dL	0.7	mg/dL	1.3	mg/dL	13	Units/L	20	Units/L	61	mg/dL	1.9	mg/dL	NULL	NULL	NULL	NULL	NULL	NULL	NULL	NULL	NULL
309326	17.98	K/mcL	2.85	M/mcL	93.9	%	3.5	%	2.4	%	420	K/mcL	8.7	g/dL	8.2	g/dL	3.4	g/dL	139	mmol/L	6.1	mmol/L	101	mmol/L	9	mg/dL	345	mg/dL	0.3	mg/dL	NULL	NULL	563	Units/L	1508	Units/L	59	mg/dL	4.6	mg/dL	NULL	NULL	NULL	NULL	NULL	NULL	NULL	NULL	NULL
309891	6.7	K/mcL	3.57	M/mcL	78	%	10	%	9	%	186	K/mcL	9.5	g/dL	NULL	NULL	3	g/dL	133	mmol/L	5	mmol/L	97	mmol/L	8.6	mg/dL	163	mg/dL	NULL	NULL	NULL	NULL	NULL	NULL	NULL	NULL	38	mg/dL	3.12	mg/dL	NULL	NULL	NULL	NULL	NULL	NULL	NULL	NULL	NULL
309945	NULL	NULL	NULL	NULL	NULL	NULL	NULL	NULL	NULL	NULL	NULL	NULL	NULL	NULL	NULL	NULL	NULL	NULL	142	mmol/L	4.9	mmol/L	95	mmol/L	9.6	mg/dL	96	mg/dL	NULL	NULL	NULL	NULL	NULL	NULL	NULL	NULL	16	mg/dL	1.24	mg/dL	NULL	NULL	NULL	NULL	NULL	NULL	NULL	NULL	NULL
309964	6.2	K/mcL	3.69	M/mcL	NULL	NULL	NULL	NULL	NULL	NULL	252	K/mcL	9.1	g/dL	NULL	NULL	NULL	NULL	137	mmol/L	4.3	mmol/L	105	mmol/L	9.1	mg/dL	113	mg/dL	NULL	NULL	NULL	NULL	NULL	NULL	NULL	NULL	44	mg/dL	2.18	mg/dL	NULL	NULL	70	mg/dL	119	mg/dL	43	mg/dL	62
310015	25.6	K/mcL	4.35	M/mcL	NULL	NULL	NULL	NULL	NULL	NULL	275	K/mcL	13.6	g/dL	NULL	NULL	2.1	g/dL	142	mmol/L	3.9	mmol/L	111	mmol/L	9.1	mg/dL	121	mg/dL	NULL	NULL	NULL	NULL	NULL	NULL	NULL	NULL	84	mg/dL	3.99	mg/dL	9.7	mg/dL	NULL	NULL	NULL	NULL	NULL	NULL	NULL
310020	8.5	K/mcL	3.9	M/mcL	80	%	7	%	10	%	266	K/mcL	12	g/dL	5.5	g/dL	2.7	g/dL	140	mmol/L	4	mmol/L	109	mmol/L	9.8	mg/dL	112	mg/dL	0.4	mg/dL	NULL	NULL	21	Units/L	29	Units/L	14	mg/dL	0.64	mg/dL	NULL	NULL	NULL	NULL	NULL	NULL	NULL	NULL	NULL
310067	9	K/mcL	4.24	M/mcL	NULL	NULL	NULL	NULL	NULL	NULL	223	K/mcL	11.6	g/dL	NULL	NULL	NULL	NULL	136	mmol/L	3.1	mmol/L	102	mmol/L	7.9	mg/dL	177	mg/dL	NULL	NULL	NULL	NULL	NULL	NULL	32	Units/L	8	mg/dL	0.59	mg/dL	NULL	NULL	NULL	NULL	NULL	NULL	NULL	NULL	NULL
310218	9.3	K/mcL	NULL	NULL	NULL	NULL	NULL	NULL	NULL	NULL	NULL	NULL	NULL	NULL	NULL	NULL	3.2	g/dL	140	mmol/L	NULL	NULL	NULL	NULL	NULL	NULL	229	mg/dL	0.6	mg/dL	NULL	NULL	NULL	NULL	NULL	NULL	17	mg/dL	1.2	mg/dL	NULL	NULL	NULL	NULL	NULL	NULL	NULL	NULL	NULL
310454	17.2	K/mcL	2.87	M/mcL	NULL	NULL	NULL	NULL	NULL	NULL	200	K/mcL	8.9	g/dL	NULL	NULL	NULL	NULL	137	mmol/L	3.6	mmol/L	105	mmol/L	7.9	mg/dL	83	mg/dL	NULL	NULL	NULL	NULL	NULL	NULL	NULL	NULL	6	mg/dL	0.68	mg/dL	NULL	NULL	NULL	NULL	NULL	NULL	NULL	NULL	NULL
310480	14.4	K/mcL	5.58	M/mcL	NULL	NULL	NULL	NULL	NULL	NULL	140	K/mcL	16.6	g/dL	8.5	g/dL	4.6	g/dL	143	mmol/L	3.9	mmol/L	104	mmol/L	9.7	mg/dL	137	mg/dL	0.5	mg/dL	NULL	NULL	25	Units/L	26	Units/L	10	mg/dL	1.19	mg/dL	NULL	NULL	NULL	NULL	NULL	NULL	NULL	NULL	NULL
310709	7	K/mcL	4.01	M/mcL	NULL	NULL	NULL	NULL	NULL	NULL	220	K/mcL	10.8	g/dL	NULL	NULL	NULL	NULL	131	mmol/L	3.6	mmol/L	93	mmol/L	9	mg/dL	147	mg/dL	NULL	NULL	NULL	NULL	NULL	NULL	NULL	NULL	26	mg/dL	5.52	mg/dL	NULL	NULL	NULL	NULL	NULL	NULL	NULL	NULL	NULL
310826	9.6	K/mcL	4.31	M/mcL	87	%	5	%	8	%	239	K/mcL	12.5	g/dL	NULL	NULL	NULL	NULL	133	mmol/L	4.9	mmol/L	95	mmol/L	8.8	mg/dL	496	mg/dL	NULL	NULL	NULL	NULL	NULL	NULL	NULL	NULL	25	mg/dL	1.44	mg/dL	NULL	NULL	NULL	NULL	NULL	NULL	NULL	NULL	NULL
311306	0.2	K/mcL	2.87	M/mcL	22	%	74	%	2	%	10	K/mcL	9.3	g/dL	4.2	g/dL	2.3	g/dL	148	mmol/L	3.3	mmol/L	107	mmol/L	8.1	mg/dL	183	mg/dL	0.5	mg/dL	0.3	mg/dL	38	Units/L	9	Units/L	30	mg/dL	0.76	mg/dL	NULL	NULL	106	mg/dL	NULL	NULL	NULL	NULL	NULL
311557	112.9	K/mcL	3.18	M/mcL	16	%	3	%	2	%	113	K/mcL	7.9	g/dL	6.2	g/dL	3.4	g/dL	138	mmol/L	4.8	mmol/L	109	mmol/L	8.1	mg/dL	148	mg/dL	0.5	mg/dL	0.3	mg/dL	41	Units/L	72	Units/L	44	mg/dL	2.84	mg/dL	8	mg/dL	NULL	NULL	NULL	NULL	NULL	NULL	NULL
311635	23.7	K/mcL	4.72	M/mcL	83	%	13	%	2	%	335	K/mcL	13.4	g/dL	5.4	g/dL	3	g/dL	134	mmol/L	3.8	mmol/L	97	mmol/L	7.8	mg/dL	126	mg/dL	1.5	mg/dL	NULL	NULL	450	Units/L	206	Units/L	60	mg/dL	1.73	mg/dL	NULL	NULL	189	mg/dL	185	mg/dL	23	mg/dL	124
311717	6.5	K/mcL	3.12	M/mcL	NULL	NULL	NULL	NULL	NULL	NULL	167	K/mcL	10.6	g/dL	NULL	NULL	NULL	NULL	142	mmol/L	3.8	mmol/L	101	mmol/L	8.8	mg/dL	127	mg/dL	NULL	NULL	NULL	NULL	NULL	NULL	NULL	NULL	13	mg/dL	0.77	mg/dL	NULL	NULL	NULL	NULL	NULL	NULL	NULL	NULL	NULL
311834	23.2	K/mcL	3.43	M/mcL	72	%	20	%	6	%	358	K/mcL	9.7	g/dL	NULL	NULL	NULL	NULL	137	mmol/L	4.5	mmol/L	99	mmol/L	9.2	mg/dL	146	mg/dL	NULL	NULL	NULL	NULL	NULL	NULL	NULL	NULL	32	mg/dL	2.03	mg/dL	NULL	NULL	70	mg/dL	127	mg/dL	53	mg/dL	60
312031	14.2	K/mcL	3.61	M/mcL	83	%	5	%	12	%	359	K/mcL	10.3	g/dL	7.8	g/dL	4.1	g/dL	112	mmol/L	3.3	mmol/L	102	mmol/L	10.9	mg/dL	132	mg/dL	0.5	mg/dL	0.2	mg/dL	140	Units/L	163	Units/L	82	mg/dL	4.02	mg/dL	6.6	mg/dL	NULL	NULL	NULL	NULL	NULL	NULL	NULL
312036	9.4	K/mcL	3.72	M/mcL	NULL	NULL	NULL	NULL	NULL	NULL	297	K/mcL	9.7	g/dL	NULL	NULL	NULL	NULL	138	mmol/L	3.7	mmol/L	104	mmol/L	8.5	mg/dL	118	mg/dL	NULL	NULL	NULL	NULL	NULL	NULL	NULL	NULL	13	mg/dL	0.66	mg/dL	NULL	NULL	NULL	NULL	NULL	NULL	NULL	NULL	NULL
312221	9.5	K/mcL	3.66	M/mcL	84	%	9	%	6	%	216	K/mcL	11	g/dL	5.5	g/dL	2.9	g/dL	135	mmol/L	4.3	mmol/L	92	mmol/L	8.9	mg/dL	184	mg/dL	2.2	mg/dL	1.4	mg/dL	86	Units/L	55	Units/L	43	mg/dL	2.06	mg/dL	NULL	NULL	NULL	NULL	NULL	NULL	NULL	NULL	NULL
312517	9.7	K/mcL	3.86	M/mcL	79	%	13	%	7	%	129	K/mcL	12.5	g/dL	NULL	NULL	NULL	NULL	137	mmol/L	4.2	mmol/L	104	mmol/L	8.7	mg/dL	123	mg/dL	NULL	NULL	NULL	NULL	NULL	NULL	NULL	NULL	52	mg/dL	3.01	mg/dL	NULL	NULL	NULL	NULL	NULL	NULL	NULL	NULL	NULL
312631	3.2	K/mcL	NULL	NULL	NULL	NULL	NULL	NULL	NULL	NULL	NULL	NULL	NULL	NULL	NULL	NULL	2.8	g/dL	146	mmol/L	NULL	NULL	NULL	NULL	NULL	NULL	84	mg/dL	NULL	NULL	NULL	NULL	NULL	NULL	NULL	NULL	43	mg/dL	2.2	mg/dL	NULL	NULL	NULL	NULL	NULL	NULL	NULL	NULL	NULL
312665	9.6	K/mcL	NULL	NULL	NULL	NULL	NULL	NULL	NULL	NULL	NULL	NULL	NULL	NULL	NULL	NULL	NULL	NULL	137	mmol/L	NULL	NULL	NULL	NULL	NULL	NULL	141	mg/dL	NULL	NULL	NULL	NULL	NULL	NULL	NULL	NULL	20	mg/dL	1.2	mg/dL	NULL	NULL	NULL	NULL	NULL	NULL	NULL	NULL	NULL
312880	8.1	K/mcL	3.63	M/mcL	NULL	NULL	NULL	NULL	NULL	NULL	123	K/mcL	10.1	g/dL	5	g/dL	2.5	g/dL	145	mmol/L	3.6	mmol/L	111	mmol/L	7.5	mg/dL	121	mg/dL	0.9	mg/dL	0.5	mg/dL	30	Units/L	20	Units/L	36	mg/dL	1.32	mg/dL	NULL	NULL	NULL	NULL	NULL	NULL	NULL	NULL	NULL
312984	8.4	K/mcL	3.6	M/mcL	NULL	NULL	NULL	NULL	NULL	NULL	339	K/mcL	9.6	g/dL	NULL	NULL	NULL	NULL	137	mmol/L	3.8	mmol/L	98	mmol/L	9.2	mg/dL	100	mg/dL	NULL	NULL	NULL	NULL	NULL	NULL	NULL	NULL	29	mg/dL	1.13	mg/dL	NULL	NULL	158	mg/dL	195	mg/dL	47	mg/dL	116
313163	19	K/mcL	2.97	M/mcL	NULL	NULL	NULL	NULL	NULL	NULL	114	K/mcL	9	g/dL	NULL	NULL	NULL	NULL	137	mmol/L	3.9	mmol/L	107	mmol/L	7.3	mg/dL	82	mg/dL	NULL	NULL	NULL	NULL	NULL	NULL	NULL	NULL	17	mg/dL	0.51	mg/dL	NULL	NULL	NULL	NULL	NULL	NULL	NULL	NULL	NULL
313165	9.2	K/mcL	5.45	M/mcL	72	%	17	%	10	%	173	K/mcL	15.3	g/dL	NULL	NULL	NULL	NULL	136	mmol/L	3	mmol/L	101	mmol/L	8.5	mg/dL	233	mg/dL	NULL	NULL	NULL	NULL	NULL	NULL	NULL	NULL	17	mg/dL	1.39	mg/dL	NULL	NULL	NULL	NULL	NULL	NULL	NULL	NULL	NULL
313218	NULL	NULL	NULL	NULL	NULL	NULL	NULL	NULL	NULL	NULL	249	K/mcL	7.4	g/dL	NULL	NULL	NULL	NULL	137	mmol/L	5.2	mmol/L	109	mmol/L	8.5	mg/dL	213	mg/dL	NULL	NULL	NULL	NULL	NULL	NULL	NULL	NULL	37	mg/dL	1.67	mg/dL	NULL	NULL	NULL	NULL	NULL	NULL	NULL	NULL	NULL
313428	16.1	K/mcL	3.61	M/mcL	92	%	3	%	5	%	82	K/mcL	12	g/dL	5.4	g/dL	2.6	g/dL	132	mmol/L	3.6	mmol/L	96	mmol/L	9.2	mg/dL	108	mg/dL	0.4	mg/dL	0.4	mg/dL	31	Units/L	67	Units/L	28	mg/dL	2.44	mg/dL	9.1	mg/dL	76	mg/dL	89	mg/dL	15	mg/dL	59
314398	NULL	NULL	NULL	NULL	NULL	NULL	NULL	NULL	NULL	NULL	NULL	NULL	8.7	g/dL	NULL	NULL	NULL	NULL	137	mmol/L	4	mmol/L	104	mmol/L	7.5	mg/dL	169	mg/dL	NULL	NULL	NULL	NULL	NULL	NULL	39	Units/L	21	mg/dL	1.31	mg/dL	NULL	NULL	NULL	NULL	NULL	NULL	NULL	NULL	NULL
314418	6.2	K/mcL	3.86	M/mcL	NULL	NULL	NULL	NULL	NULL	NULL	277	K/mcL	9.6	g/dL	NULL	NULL	NULL	NULL	150	mmol/L	3.7	mmol/L	106	mmol/L	8.5	mg/dL	125	mg/dL	NULL	NULL	NULL	NULL	NULL	NULL	NULL	NULL	17	mg/dL	0.73	mg/dL	NULL	NULL	NULL	NULL	NULL	NULL	NULL	NULL	NULL
314472	4.9	K/mcL	3.12	M/mcL	80	%	10	%	10	%	81	K/mcL	9	g/dL	6.1	g/dL	2.9	g/dL	142	mmol/L	2.8	mmol/L	104	mmol/L	8.2	mg/dL	119	mg/dL	0.7	mg/dL	NULL	NULL	8	Units/L	13	Units/L	41	mg/dL	5.6	mg/dL	NULL	NULL	NULL	NULL	NULL	NULL	NULL	NULL	NULL
314794	7.4	K/mcL	3.69	M/mcL	63	%	26	%	9	%	176	K/mcL	10.7	g/dL	6.9	g/dL	4	g/dL	140	mmol/L	3.7	mmol/L	100	mmol/L	9.1	mg/dL	210	mg/dL	0.4	mg/dL	0.2	mg/dL	23	Units/L	18	Units/L	36	mg/dL	2.7	mg/dL	NULL	NULL	213	mg/dL	152	mg/dL	20	mg/dL	89
314804	7	K/mcL	NULL	NULL	NULL	NULL	NULL	NULL	NULL	NULL	NULL	NULL	NULL	NULL	NULL	NULL	4	g/dL	140	mmol/L	NULL	NULL	NULL	NULL	NULL	NULL	96	mg/dL	0.6	mg/dL	NULL	NULL	NULL	NULL	NULL	NULL	12	mg/dL	1	mg/dL	NULL	NULL	NULL	NULL	NULL	NULL	NULL	NULL	NULL
315007	NULL	NULL	NULL	NULL	NULL	NULL	NULL	NULL	NULL	NULL	NULL	NULL	NULL	NULL	NULL	NULL	NULL	NULL	NULL	NULL	NULL	NULL	NULL	NULL	NULL	NULL	NULL	NULL	NULL	NULL	NULL	NULL	NULL	NULL	NULL	NULL	NULL	NULL	NULL	NULL	NULL	NULL	NULL	NULL	NULL	NULL	NULL	NULL	NULL
315008	10.5	K/mcL	NULL	NULL	NULL	NULL	NULL	NULL	NULL	NULL	NULL	NULL	NULL	NULL	NULL	NULL	2.8	g/dL	142	mmol/L	NULL	NULL	NULL	NULL	NULL	NULL	120	mg/dL	0.2	mg/dL	NULL	NULL	NULL	NULL	NULL	NULL	57	mg/dL	3.4	mg/dL	NULL	NULL	NULL	NULL	NULL	NULL	NULL	NULL	NULL
315028	6.7	K/mcL	3.52	M/mcL	60	%	25	%	13	%	208	K/mcL	9.4	g/dL	NULL	NULL	NULL	NULL	142	mmol/L	3.8	mmol/L	101	mmol/L	8.7	mg/dL	79	mg/dL	NULL	NULL	NULL	NULL	NULL	NULL	NULL	NULL	13	mg/dL	0.94	mg/dL	NULL	NULL	NULL	NULL	NULL	NULL	NULL	NULL	NULL
315422	18.5	K/mcL	2.99	M/mcL	89	%	5	%	2	%	214	K/mcL	9.2	g/dL	5.3	g/dL	2.6	g/dL	145	mmol/L	4.7	mmol/L	111	mmol/L	8.6	mg/dL	324	mg/dL	1	mg/dL	NULL	NULL	21	Units/L	18	Units/L	43	mg/dL	1.71	mg/dL	NULL	NULL	NULL	NULL	NULL	NULL	NULL	NULL	NULL
315488	12.3	K/mcL	3.23	M/mcL	88	%	5	%	7	%	394	K/mcL	10	g/dL	NULL	NULL	NULL	NULL	145	mmol/L	5.1	mmol/L	105	mmol/L	9	mg/dL	105	mg/dL	NULL	NULL	NULL	NULL	NULL	NULL	NULL	NULL	48	mg/dL	1.77	mg/dL	NULL	NULL	NULL	NULL	NULL	NULL	NULL	NULL	NULL
315596	5.6	K/mcL	NULL	NULL	NULL	NULL	NULL	NULL	NULL	NULL	NULL	NULL	NULL	NULL	NULL	NULL	NULL	NULL	143	mmol/L	NULL	NULL	NULL	NULL	NULL	NULL	103	mg/dL	NULL	NULL	NULL	NULL	NULL	NULL	NULL	NULL	18	mg/dL	0.9	mg/dL	NULL	NULL	NULL	NULL	NULL	NULL	NULL	NULL	NULL
315675	12.2	K/mcL	3.28	M/mcL	75	%	15	%	3	%	124	K/mcL	9	g/dL	NULL	NULL	NULL	NULL	139	mmol/L	5.1	mmol/L	99	mmol/L	10.3	mg/dL	93	mg/dL	NULL	NULL	NULL	NULL	NULL	NULL	NULL	NULL	74	mg/dL	1.45	mg/dL	5.4	mg/dL	NULL	NULL	NULL	NULL	NULL	NULL	NULL
315753	4.8	K/mcL	4.4	M/mcL	83	%	12	%	5	%	263	K/mcL	9.7	g/dL	5.1	g/dL	2.6	g/dL	136	mmol/L	4.8	mmol/L	100	mmol/L	8.2	mg/dL	163	mg/dL	0.3	mg/dL	NULL	NULL	19	Units/L	23	Units/L	25	mg/dL	0.84	mg/dL	NULL	NULL	NULL	NULL	NULL	NULL	NULL	NULL	NULL
315787	9.7	K/mcL	3.18	M/mcL	72	%	14	%	11	%	346	K/mcL	9	g/dL	6.2	g/dL	2.7	g/dL	139	mmol/L	5.8	mmol/L	107	mmol/L	6.7	mg/dL	132	mg/dL	0.4	mg/dL	0.2	mg/dL	16	Units/L	17	Units/L	108	mg/dL	5.63	mg/dL	NULL	NULL	NULL	NULL	NULL	NULL	NULL	NULL	NULL
315904	2.9	K/mcL	3.87	M/mcL	50	%	37	%	5	%	327	K/mcL	11.9	g/dL	7.3	g/dL	3.5	g/dL	139	mmol/L	4.1	mmol/L	103	mmol/L	9.2	mg/dL	92	mg/dL	1.1	mg/dL	0.5	mg/dL	9	Units/L	10	Units/L	16	mg/dL	1.34	mg/dL	NULL	NULL	NULL	NULL	NULL	NULL	NULL	NULL	NULL
315909	12.2	K/mcL	2.81	M/mcL	67	%	21	%	11	%	156	K/mcL	6	g/dL	NULL	NULL	NULL	NULL	142	mmol/L	4.6	mmol/L	116	mmol/L	7.9	mg/dL	116	mg/dL	NULL	NULL	NULL	NULL	NULL	NULL	NULL	NULL	44	mg/dL	0.79	mg/dL	NULL	NULL	NULL	NULL	NULL	NULL	NULL	NULL	NULL
315942	20	K/mcL	2.95	M/mcL	88	%	6	%	6	%	235	K/mcL	8.9	g/dL	6.5	g/dL	3	g/dL	142	mmol/L	4.4	mmol/L	102	mmol/L	8.7	mg/dL	121	mg/dL	1.2	mg/dL	0.4	mg/dL	74	Units/L	27	Units/L	27	mg/dL	1.28	mg/dL	NULL	NULL	NULL	NULL	NULL	NULL	NULL	NULL	NULL
316107	6	K/mcL	2.87	M/mcL	89	%	7	%	4	%	133	K/mcL	9.7	g/dL	NULL	NULL	NULL	NULL	138	mmol/L	3.9	mmol/L	110	mmol/L	8.4	mg/dL	86	mg/dL	NULL	NULL	NULL	NULL	NULL	NULL	NULL	NULL	74	mg/dL	2.25	mg/dL	NULL	NULL	NULL	NULL	NULL	NULL	NULL	NULL	NULL
316109	3.1	K/mcL	2.16	M/mcL	75	%	10	%	11	%	92	K/mcL	7	g/dL	NULL	NULL	NULL	NULL	141	mmol/L	4.3	mmol/L	111	mmol/L	9.2	mg/dL	83	mg/dL	NULL	NULL	NULL	NULL	NULL	NULL	NULL	NULL	37	mg/dL	1.15	mg/dL	NULL	NULL	NULL	NULL	NULL	NULL	NULL	NULL	NULL
316110	6.2	K/mcL	3.54	M/mcL	61	%	26	%	11	%	182	K/mcL	9.7	g/dL	7.6	g/dL	3.4	g/dL	133	mmol/L	6	mmol/L	101	mmol/L	8.5	mg/dL	100	mg/dL	2.5	mg/dL	1.8	mg/dL	30	Units/L	70	Units/L	52	mg/dL	4.47	mg/dL	NULL	NULL	NULL	NULL	NULL	NULL	NULL	NULL	NULL
316213	5.6	K/mcL	3.82	M/mcL	78	%	13	%	7	%	153	K/mcL	11.6	g/dL	6.5	g/dL	3.2	g/dL	135	mmol/L	4	mmol/L	101	mmol/L	8.8	mg/dL	106	mg/dL	2.6	mg/dL	NULL	NULL	11	Units/L	23	Units/L	18	mg/dL	0.61	mg/dL	NULL	NULL	NULL	NULL	NULL	NULL	NULL	NULL	NULL
316257	14.1	K/mcL	3.72	M/mcL	59	%	30	%	8	%	214	K/mcL	10.2	g/dL	6.4	g/dL	2.4	g/dL	130	mmol/L	4.9	mmol/L	98	mmol/L	7.8	mg/dL	99	mg/dL	1	mg/dL	0.7	mg/dL	83	Units/L	130	Units/L	23	mg/dL	1.92	mg/dL	NULL	NULL	NULL	NULL	NULL	NULL	NULL	NULL	NULL
316305	19.4	K/mcL	NULL	NULL	NULL	NULL	NULL	NULL	NULL	NULL	NULL	NULL	10	g/dL	NULL	NULL	3.3	g/dL	144	mmol/L	NULL	NULL	NULL	NULL	NULL	NULL	136	mg/dL	0.4	mg/dL	NULL	NULL	NULL	NULL	NULL	NULL	18	mg/dL	1.3	mg/dL	NULL	NULL	NULL	NULL	NULL	NULL	NULL	NULL	NULL
316379	13.5	K/mcL	3.57	M/mcL	66	%	18	%	11	%	509	K/mcL	10.2	g/dL	6.9	g/dL	2.7	g/dL	140	mmol/L	4.7	mmol/L	109	mmol/L	8.1	mg/dL	84	mg/dL	0.9	mg/dL	0.5	mg/dL	41	Units/L	45	Units/L	34	mg/dL	0.89	mg/dL	NULL	NULL	68	mg/dL	NULL	NULL	NULL	NULL	NULL
316433	8.9	K/mcL	4.06	M/mcL	78	%	19	%	3	%	55	K/mcL	12.1	g/dL	NULL	NULL	NULL	NULL	140	mmol/L	4.8	mmol/L	110	mmol/L	7.9	mg/dL	95	mg/dL	NULL	NULL	NULL	NULL	NULL	NULL	NULL	NULL	52	mg/dL	3.32	mg/dL	NULL	NULL	NULL	NULL	NULL	NULL	NULL	NULL	NULL
316453	8.7	K/mcL	3.46	M/mcL	92	%	5	%	3	%	256	K/mcL	10.9	g/dL	NULL	NULL	NULL	NULL	137	mmol/L	3.8	mmol/L	104	mmol/L	8	mg/dL	105	mg/dL	NULL	NULL	NULL	NULL	NULL	NULL	NULL	NULL	19	mg/dL	0.97	mg/dL	NULL	NULL	NULL	NULL	NULL	NULL	NULL	NULL	NULL
316463	7	K/mcL	4.65	M/mcL	89	%	7	%	4	%	228	K/mcL	11.6	g/dL	5.8	g/dL	3.8	g/dL	151	mmol/L	4.3	mmol/L	101	mmol/L	8.8	mg/dL	288	mg/dL	0.5	mg/dL	NULL	NULL	30	Units/L	18	Units/L	43	mg/dL	0.77	mg/dL	NULL	NULL	NULL	NULL	NULL	NULL	NULL	NULL	NULL
316515	7.7	K/mcL	3.84	M/mcL	83	%	9	%	7	%	195	K/mcL	10.6	g/dL	5.5	g/dL	3.3	g/dL	137	mmol/L	3.9	mmol/L	101	mmol/L	7.8	mg/dL	222	mg/dL	0.6	mg/dL	0.3	mg/dL	48	Units/L	43	Units/L	43	mg/dL	1.83	mg/dL	NULL	NULL	297	mg/dL	192	mg/dL	29	mg/dL	104
316518	0.8	K/mcL	3.24	M/mcL	36	%	19	%	21	%	12	K/mcL	9.3	g/dL	NULL	NULL	2.2	g/dL	148	mmol/L	5.9	mmol/L	117	mmol/L	8.3	mg/dL	80	mg/dL	NULL	NULL	NULL	NULL	NULL	NULL	NULL	NULL	29	mg/dL	0.97	mg/dL	NULL	NULL	109	mg/dL	NULL	NULL	NULL	NULL	NULL
316536	4.7	K/mcL	2.69	M/mcL	NULL	NULL	NULL	NULL	NULL	NULL	183	K/mcL	8.2	g/dL	6.2	g/dL	3.3	g/dL	139	mmol/L	4.3	mmol/L	102	mmol/L	8.6	mg/dL	82	mg/dL	0.3	mg/dL	NULL	NULL	17	Units/L	11	Units/L	46	mg/dL	5.51	mg/dL	NULL	NULL	NULL	NULL	NULL	NULL	NULL	NULL	NULL
316622	13.3	K/mcL	NULL	NULL	NULL	NULL	NULL	NULL	NULL	NULL	NULL	NULL	NULL	NULL	NULL	NULL	NULL	NULL	136	mmol/L	NULL	NULL	NULL	NULL	NULL	NULL	28	mg/dL	NULL	NULL	NULL	NULL	NULL	NULL	NULL	NULL	19	mg/dL	0.8	mg/dL	NULL	NULL	NULL	NULL	NULL	NULL	NULL	NULL	NULL
316733	NULL	NULL	NULL	NULL	NULL	NULL	NULL	NULL	NULL	NULL	NULL	NULL	NULL	NULL	NULL	NULL	NULL	NULL	143	mmol/L	3.3	mmol/L	104	mmol/L	9.6	mg/dL	97	mg/dL	NULL	NULL	NULL	NULL	NULL	NULL	NULL	NULL	28	mg/dL	1.06	mg/dL	NULL	NULL	44	mg/dL	114	mg/dL	36	mg/dL	69
317597	7.3	K/mcL	2.97	M/mcL	86	%	8	%	5	%	209	K/mcL	6.7	g/dL	7.3	g/dL	2.9	g/dL	142	mmol/L	3.8	mmol/L	104	mmol/L	9.4	mg/dL	228	mg/dL	0.9	mg/dL	NULL	NULL	27	Units/L	49	Units/L	33	mg/dL	4.14	mg/dL	NULL	NULL	NULL	NULL	NULL	NULL	NULL	NULL	NULL
317629	6.7	K/mcL	4.76	M/mcL	80	%	4	%	13	%	66	K/mcL	11.3	g/dL	5.9	g/dL	3.4	g/dL	132	mmol/L	3.2	mmol/L	93	mmol/L	8.3	mg/dL	140	mg/dL	1.6	mg/dL	0.5	mg/dL	39	Units/L	74	Units/L	75	mg/dL	1.48	mg/dL	8.6	mg/dL	62	mg/dL	92	mg/dL	31	mg/dL	49
317678	8.7	K/mcL	NULL	NULL	NULL	NULL	NULL	NULL	NULL	NULL	NULL	NULL	NULL	NULL	NULL	NULL	3.8	g/dL	142	mmol/L	NULL	NULL	NULL	NULL	NULL	NULL	191	mg/dL	0.4	mg/dL	NULL	NULL	NULL	NULL	NULL	NULL	46	mg/dL	1.6	mg/dL	NULL	NULL	NULL	NULL	NULL	NULL	NULL	NULL	NULL
317772	9.3	K/mcL	5.32	M/mcL	83	%	7	%	2	%	149	K/mcL	11.8	g/dL	4.7	g/dL	2.4	g/dL	134	mmol/L	3.8	mmol/L	102	mmol/L	7.7	mg/dL	160	mg/dL	0.8	mg/dL	4.5	mg/dL	14	Units/L	19	Units/L	26	mg/dL	0.95	mg/dL	NULL	NULL	89	mg/dL	NULL	NULL	NULL	NULL	NULL
317907	7.4	K/mcL	2.77	M/mcL	72	%	15	%	12	%	112	K/mcL	9.3	g/dL	7.5	g/dL	2.9	g/dL	135	mmol/L	4.2	mmol/L	108	mmol/L	8.3	mg/dL	113	mg/dL	0.3	mg/dL	NULL	NULL	25	Units/L	26	Units/L	21	mg/dL	2.23	mg/dL	NULL	NULL	NULL	NULL	NULL	NULL	NULL	NULL	NULL
317917	7.4	K/mcL	3.04	M/mcL	78	%	7	%	7	%	172	K/mcL	9.3	g/dL	5.5	g/dL	2.8	g/dL	127	mmol/L	6	mmol/L	91	mmol/L	8.5	mg/dL	124	mg/dL	0.6	mg/dL	NULL	NULL	26	Units/L	25	Units/L	89	mg/dL	8.55	mg/dL	NULL	NULL	NULL	NULL	NULL	NULL	NULL	NULL	NULL
318219	9.6	K/mcL	4.08	M/mcL	94	%	5	%	1	%	322	K/mcL	11.1	g/dL	5.6	g/dL	2.8	g/dL	133	mmol/L	3.4	mmol/L	94	mmol/L	7.9	mg/dL	265	mg/dL	0.5	mg/dL	NULL	NULL	17	Units/L	16	Units/L	16	mg/dL	0.7	mg/dL	NULL	NULL	NULL	NULL	NULL	NULL	NULL	NULL	NULL
318255	15.5	K/mcL	4.12	M/mcL	84	%	7	%	6	%	154	K/mcL	13.1	g/dL	NULL	NULL	NULL	NULL	147	mmol/L	4.3	mmol/L	112	mmol/L	8.8	mg/dL	119	mg/dL	NULL	NULL	NULL	NULL	NULL	NULL	NULL	NULL	39	mg/dL	1.09	mg/dL	NULL	NULL	NULL	NULL	NULL	NULL	NULL	NULL	NULL
318345	NULL	NULL	NULL	NULL	NULL	NULL	NULL	NULL	NULL	NULL	NULL	NULL	8.5	g/dL	NULL	NULL	NULL	NULL	142	mmol/L	3	mmol/L	102	mmol/L	NULL	NULL	140	mg/dL	NULL	NULL	NULL	NULL	NULL	NULL	NULL	NULL	24	mg/dL	1.5	mg/dL	NULL	NULL	NULL	NULL	NULL	NULL	NULL	NULL	NULL
318378	10.6	K/mcL	3.08	M/mcL	82	%	9	%	8	%	145	K/mcL	9	g/dL	4.4	g/dL	2.1	g/dL	145	mmol/L	4.4	mmol/L	108	mmol/L	8.5	mg/dL	100	mg/dL	0.4	mg/dL	NULL	NULL	28	Units/L	24	Units/L	25	mg/dL	0.91	mg/dL	NULL	NULL	80	mg/dL	NULL	NULL	NULL	NULL	NULL
318452	11.4	K/mcL	3.13	M/mcL	NULL	NULL	NULL	NULL	NULL	NULL	58	K/mcL	8.8	g/dL	5.1	g/dL	2.8	g/dL	131	mmol/L	3.4	mmol/L	102	mmol/L	8.7	mg/dL	98	mg/dL	2.1	mg/dL	1.3	mg/dL	15	Units/L	16	Units/L	65	mg/dL	2.36	mg/dL	NULL	NULL	NULL	NULL	NULL	NULL	NULL	NULL	NULL
318498	14.2	K/mcL	NULL	NULL	NULL	NULL	NULL	NULL	NULL	NULL	NULL	NULL	NULL	NULL	NULL	NULL	3.8	g/dL	140	mmol/L	NULL	NULL	NULL	NULL	NULL	NULL	255	mg/dL	0.9	mg/dL	NULL	NULL	NULL	NULL	NULL	NULL	38	mg/dL	1.9	mg/dL	NULL	NULL	NULL	NULL	NULL	NULL	NULL	NULL	NULL
318742	14.3	K/mcL	3.18	M/mcL	NULL	NULL	NULL	NULL	NULL	NULL	73	K/mcL	9.1	g/dL	NULL	NULL	NULL	NULL	134	mmol/L	4	mmol/L	102	mmol/L	8.5	mg/dL	150	mg/dL	NULL	NULL	NULL	NULL	NULL	NULL	67	Units/L	25	mg/dL	1.64	mg/dL	NULL	NULL	NULL	NULL	NULL	NULL	NULL	NULL	NULL
318835	NULL	NULL	NULL	NULL	NULL	NULL	NULL	NULL	NULL	NULL	NULL	NULL	NULL	NULL	NULL	NULL	3.7	g/dL	141	mmol/L	5.2	mmol/L	NULL	NULL	NULL	NULL	209	mg/dL	0.8	mg/dL	NULL	NULL	NULL	NULL	NULL	NULL	37	mg/dL	2.7	mg/dL	NULL	NULL	NULL	NULL	NULL	NULL	NULL	NULL	NULL
318873	7.2	K/mcL	2.51	M/mcL	81	%	5	%	13	%	158	K/mcL	6.4	g/dL	4.8	g/dL	2.6	g/dL	141	mmol/L	5.2	mmol/L	111	mmol/L	7.2	mg/dL	109	mg/dL	0.5	mg/dL	NULL	NULL	12	Units/L	19	Units/L	100	mg/dL	2.95	mg/dL	NULL	NULL	NULL	NULL	NULL	NULL	NULL	NULL	NULL
318893	8.6	K/mcL	3.89	M/mcL	85	%	7	%	8	%	143	K/mcL	11.3	g/dL	NULL	NULL	NULL	NULL	136	mmol/L	4.3	mmol/L	103	mmol/L	9	mg/dL	105	mg/dL	NULL	NULL	NULL	NULL	NULL	NULL	NULL	NULL	45	mg/dL	1.11	mg/dL	NULL	NULL	NULL	NULL	NULL	NULL	NULL	NULL	NULL
318919	10.5	K/mcL	NULL	NULL	NULL	NULL	NULL	NULL	NULL	NULL	NULL	NULL	NULL	NULL	NULL	NULL	4.2	g/dL	139	mmol/L	NULL	NULL	NULL	NULL	NULL	NULL	89	mg/dL	1.6	mg/dL	NULL	NULL	NULL	NULL	NULL	NULL	11	mg/dL	1.2	mg/dL	NULL	NULL	NULL	NULL	NULL	NULL	NULL	NULL	NULL
318933	7	K/mcL	5.02	M/mcL	68	%	18	%	11	%	112	K/mcL	15.2	g/dL	6.1	g/dL	3.7	g/dL	136	mmol/L	4.2	mmol/L	106	mmol/L	9	mg/dL	144	mg/dL	0.7	mg/dL	NULL	NULL	25	Units/L	20	Units/L	16	mg/dL	0.84	mg/dL	NULL	NULL	NULL	NULL	NULL	NULL	NULL	NULL	NULL
318975	23.2	K/mcL	3.24	M/mcL	89	%	9	%	1	%	66	K/mcL	9.3	g/dL	NULL	NULL	NULL	NULL	137	mmol/L	4.3	mmol/L	101	mmol/L	7.5	mg/dL	94	mg/dL	NULL	NULL	NULL	NULL	NULL	NULL	NULL	NULL	46	mg/dL	10.72	mg/dL	NULL	NULL	NULL	NULL	NULL	NULL	NULL	NULL	NULL
319014	9	K/mcL	3.61	M/mcL	77	%	14	%	8	%	170	K/mcL	10.6	g/dL	7.1	g/dL	2.6	g/dL	122	mmol/L	4.2	mmol/L	96	mmol/L	7.9	mg/dL	172	mg/dL	0.5	mg/dL	0.3	mg/dL	20	Units/L	28	Units/L	51	mg/dL	2.08	mg/dL	NULL	NULL	NULL	NULL	NULL	NULL	NULL	NULL	NULL
319039	3.6	K/mcL	3.18	M/mcL	57	%	28	%	10	%	115	K/mcL	9.9	g/dL	7	g/dL	2.9	g/dL	142	mmol/L	4.1	mmol/L	102	mmol/L	8.5	mg/dL	145	mg/dL	1.4	mg/dL	NULL	NULL	8	Units/L	14	Units/L	28	mg/dL	1.24	mg/dL	NULL	NULL	NULL	NULL	NULL	NULL	NULL	NULL	NULL
319204	NULL	NULL	NULL	NULL	NULL	NULL	NULL	NULL	NULL	NULL	NULL	NULL	NULL	NULL	NULL	NULL	3.6	g/dL	138	mmol/L	5.4	mmol/L	103	mmol/L	9.6	mg/dL	117	mg/dL	NULL	NULL	NULL	NULL	NULL	NULL	NULL	NULL	49	mg/dL	3.22	mg/dL	NULL	NULL	NULL	NULL	NULL	NULL	NULL	NULL	NULL
319487	NULL	NULL	NULL	NULL	NULL	NULL	NULL	NULL	NULL	NULL	NULL	NULL	NULL	NULL	NULL	NULL	NULL	NULL	NULL	NULL	NULL	NULL	NULL	NULL	NULL	NULL	NULL	NULL	NULL	NULL	NULL	NULL	NULL	NULL	NULL	NULL	NULL	NULL	NULL	NULL	NULL	NULL	NULL	NULL	NULL	NULL	NULL	NULL	NULL
319548	8.7	K/mcL	3.92	M/mcL	79	%	11	%	8	%	138	K/mcL	12.5	g/dL	NULL	NULL	NULL	NULL	137	mmol/L	4.5	mmol/L	104	mmol/L	9.3	mg/dL	121	mg/dL	NULL	NULL	NULL	NULL	NULL	NULL	NULL	NULL	14	mg/dL	1.19	mg/dL	NULL	NULL	NULL	NULL	NULL	NULL	NULL	NULL	NULL
319912	6.2	K/mcL	2.3	M/mcL	NULL	NULL	NULL	NULL	NULL	NULL	322	K/mcL	7.7	g/dL	NULL	NULL	NULL	NULL	140	mmol/L	4.5	mmol/L	109	mmol/L	8.5	mg/dL	99	mg/dL	NULL	NULL	NULL	NULL	NULL	NULL	33	Units/L	24	mg/dL	1.97	mg/dL	NULL	NULL	NULL	NULL	NULL	NULL	NULL	NULL	NULL
319965	6.5	K/mcL	3.2	M/mcL	77	%	12	%	10	%	171	K/mcL	11	g/dL	NULL	NULL	NULL	NULL	144	mmol/L	4.2	mmol/L	112	mmol/L	7.9	mg/dL	121	mg/dL	NULL	NULL	NULL	NULL	NULL	NULL	NULL	NULL	34	mg/dL	1.52	mg/dL	NULL	NULL	NULL	NULL	NULL	NULL	NULL	NULL	NULL
319976	22.6	K/mcL	NULL	NULL	NULL	NULL	NULL	NULL	NULL	NULL	NULL	NULL	NULL	NULL	NULL	NULL	NULL	NULL	143	mmol/L	NULL	NULL	NULL	NULL	NULL	NULL	127	mg/dL	NULL	NULL	NULL	NULL	NULL	NULL	NULL	NULL	28	mg/dL	1	mg/dL	NULL	NULL	NULL	NULL	NULL	NULL	NULL	NULL	NULL
320025	5.8	K/mcL	3.26	M/mcL	NULL	NULL	NULL	NULL	NULL	NULL	276	K/mcL	9.7	g/dL	NULL	NULL	NULL	NULL	141	mmol/L	4.6	mmol/L	104	mmol/L	8.9	mg/dL	127	mg/dL	NULL	NULL	NULL	NULL	NULL	NULL	NULL	NULL	6	mg/dL	0.74	mg/dL	NULL	NULL	NULL	NULL	NULL	NULL	NULL	NULL	NULL
320402	12.4	K/mcL	5.38	M/mcL	NULL	NULL	NULL	NULL	NULL	NULL	203	K/mcL	12.1	g/dL	7.8	g/dL	3.7	g/dL	141	mmol/L	5.4	mmol/L	99	mmol/L	8.8	mg/dL	94	mg/dL	6.1	mg/dL	4.2	mg/dL	921	Units/L	1620	Units/L	32	mg/dL	1.55	mg/dL	NULL	NULL	NULL	NULL	NULL	NULL	NULL	NULL	NULL
320404	NULL	NULL	NULL	NULL	NULL	NULL	NULL	NULL	NULL	NULL	NULL	NULL	NULL	NULL	NULL	NULL	NULL	NULL	NULL	NULL	NULL	NULL	NULL	NULL	NULL	NULL	NULL	NULL	NULL	NULL	NULL	NULL	NULL	NULL	NULL	NULL	NULL	NULL	NULL	NULL	NULL	NULL	NULL	NULL	NULL	NULL	NULL	NULL	NULL
320496	NULL	NULL	NULL	NULL	NULL	NULL	NULL	NULL	NULL	NULL	264	K/mcL	13.7	g/dL	NULL	NULL	NULL	NULL	138	mmol/L	4.6	mmol/L	99	mmol/L	8.7	mg/dL	170	mg/dL	NULL	NULL	NULL	NULL	NULL	NULL	NULL	NULL	25	mg/dL	1.13	mg/dL	NULL	NULL	NULL	NULL	NULL	NULL	NULL	NULL	NULL
320507	10.3	K/mcL	4.11	M/mcL	64	%	23	%	12	%	213	K/mcL	11.7	g/dL	NULL	NULL	NULL	NULL	137	mmol/L	4.4	mmol/L	101	mmol/L	9.9	mg/dL	112	mg/dL	NULL	NULL	NULL	NULL	NULL	NULL	NULL	NULL	37	mg/dL	1.99	mg/dL	NULL	NULL	NULL	NULL	NULL	NULL	NULL	NULL	NULL
320631	30.8	K/mcL	5.13	M/mcL	89	%	2	%	4	%	225	K/mcL	15.4	g/dL	NULL	NULL	NULL	NULL	133	mmol/L	4.9	mmol/L	89	mmol/L	8.8	mg/dL	91	mg/dL	NULL	NULL	NULL	NULL	NULL	NULL	NULL	NULL	74	mg/dL	1.06	mg/dL	NULL	NULL	NULL	NULL	NULL	NULL	NULL	NULL	NULL
320643	9	K/mcL	3.63	M/mcL	65	%	26	%	7	%	149	K/mcL	8.7	g/dL	5.2	g/dL	3.1	g/dL	142	mmol/L	3.4	mmol/L	111	mmol/L	7.7	mg/dL	157	mg/dL	0.7	mg/dL	0.3	mg/dL	8	Units/L	12	Units/L	16	mg/dL	0.99	mg/dL	NULL	NULL	NULL	NULL	NULL	NULL	NULL	NULL	NULL
320650	NULL	NULL	NULL	NULL	NULL	NULL	NULL	NULL	NULL	NULL	NULL	NULL	NULL	NULL	NULL	NULL	NULL	NULL	134	mmol/L	4.3	mmol/L	99	mmol/L	8.3	mg/dL	118	mg/dL	NULL	NULL	NULL	NULL	NULL	NULL	NULL	NULL	30	mg/dL	1.05	mg/dL	NULL	NULL	NULL	NULL	NULL	NULL	NULL	NULL	NULL
320863	11	K/mcL	4.98	M/mcL	62	%	27	%	10	%	50	K/mcL	14.4	g/dL	4.9	g/dL	2.7	g/dL	133	mmol/L	4.5	mmol/L	102	mmol/L	7.9	mg/dL	52	mg/dL	0.8	mg/dL	NULL	NULL	99	Units/L	227	Units/L	55	mg/dL	2.19	mg/dL	NULL	NULL	251	mg/dL	87	mg/dL	5	mg/dL	32
321394	24.2	K/mcL	4.02	M/mcL	NULL	NULL	NULL	NULL	NULL	NULL	199	K/mcL	11.7	g/dL	NULL	NULL	NULL	NULL	138	mmol/L	4.1	mmol/L	105	mmol/L	8.7	mg/dL	162	mg/dL	NULL	NULL	NULL	NULL	NULL	NULL	NULL	NULL	23	mg/dL	1.88	mg/dL	NULL	NULL	NULL	NULL	NULL	NULL	NULL	NULL	NULL
321455	9.7	K/mcL	NULL	NULL	NULL	NULL	NULL	NULL	NULL	NULL	NULL	NULL	NULL	NULL	NULL	NULL	2.3	g/dL	140	mmol/L	NULL	NULL	NULL	NULL	NULL	NULL	143	mg/dL	0.3	mg/dL	NULL	NULL	NULL	NULL	NULL	NULL	21	mg/dL	0.7	mg/dL	NULL	NULL	NULL	NULL	NULL	NULL	NULL	NULL	NULL
321554	6.3	K/mcL	4.74	M/mcL	71	%	15	%	12	%	174	K/mcL	12.1	g/dL	5.5	g/dL	3.2	g/dL	144	mmol/L	4.2	mmol/L	111	mmol/L	8.3	mg/dL	145	mg/dL	1.5	mg/dL	NULL	NULL	45	Units/L	75	Units/L	19	mg/dL	1.03	mg/dL	NULL	NULL	NULL	NULL	NULL	NULL	NULL	NULL	NULL
321556	9.6	K/mcL	3.26	M/mcL	88	%	7	%	4	%	178	K/mcL	11.9	g/dL	6.5	g/dL	3.5	g/dL	139	mmol/L	3.2	mmol/L	105	mmol/L	8.6	mg/dL	125	mg/dL	0.6	mg/dL	0.2	mg/dL	42	Units/L	103	Units/L	18	mg/dL	0.89	mg/dL	5.7	mg/dL	56	mg/dL	81	mg/dL	23	mg/dL	47
321894	5	K/mcL	3.84	M/mcL	58	%	33	%	7	%	102	K/mcL	11.2	g/dL	5.6	g/dL	2.8	g/dL	138	mmol/L	4.7	mmol/L	103	mmol/L	8.3	mg/dL	115	mg/dL	1.4	mg/dL	0.8	mg/dL	38	Units/L	40	Units/L	28	mg/dL	0.69	mg/dL	NULL	NULL	NULL	NULL	NULL	NULL	NULL	NULL	NULL
321979	12.7	K/mcL	3.94	M/mcL	89	%	4	%	7	%	147	K/mcL	12.1	g/dL	NULL	NULL	NULL	NULL	148	mmol/L	3.6	mmol/L	107	mmol/L	8.8	mg/dL	128	mg/dL	NULL	NULL	NULL	NULL	NULL	NULL	NULL	NULL	28	mg/dL	0.9	mg/dL	NULL	NULL	90	mg/dL	NULL	NULL	NULL	NULL	NULL
322048	8.2	K/mcL	NULL	NULL	NULL	NULL	NULL	NULL	NULL	NULL	NULL	NULL	NULL	NULL	NULL	NULL	3.3	g/dL	125	mmol/L	4.4	mmol/L	NULL	NULL	NULL	NULL	95	mg/dL	0.9	mg/dL	NULL	NULL	NULL	NULL	NULL	NULL	NULL	NULL	0.4	mg/dL	NULL	NULL	NULL	NULL	NULL	NULL	NULL	NULL	NULL
322269	6	K/mcL	4.6	M/mcL	67	%	16	%	15	%	125	K/mcL	11	g/dL	6.1	g/dL	3.1	g/dL	136	mmol/L	3.3	mmol/L	91	mmol/L	9.3	mg/dL	166	mg/dL	2.2	mg/dL	1.4	mg/dL	12	Units/L	18	Units/L	29	mg/dL	1.2	mg/dL	7.2	mg/dL	176	mg/dL	114	mg/dL	18	mg/dL	61
322420	10.6	K/mcL	3.69	M/mcL	76	%	15	%	8	%	436	K/mcL	9.7	g/dL	NULL	NULL	NULL	NULL	140	mmol/L	4	mmol/L	102	mmol/L	9	mg/dL	217	mg/dL	NULL	NULL	NULL	NULL	NULL	NULL	NULL	NULL	29	mg/dL	1.3	mg/dL	NULL	NULL	NULL	NULL	NULL	NULL	NULL	NULL	NULL
322446	16.9	K/mcL	4.43	M/mcL	NULL	NULL	NULL	NULL	NULL	NULL	152	K/mcL	13.2	g/dL	5.5	g/dL	3.3	g/dL	137	mmol/L	4.2	mmol/L	103	mmol/L	9.1	mg/dL	140	mg/dL	0.8	mg/dL	0.3	mg/dL	NULL	Units/L	14	Units/L	12	mg/dL	0.78	mg/dL	NULL	NULL	NULL	NULL	NULL	NULL	NULL	NULL	NULL
322715	17.9	K/mcL	2.67	M/mcL	NULL	NULL	NULL	NULL	NULL	NULL	185	K/mcL	6.9	g/dL	NULL	NULL	NULL	NULL	142	mmol/L	4	mmol/L	116	mmol/L	8.5	mg/dL	163	mg/dL	NULL	NULL	NULL	NULL	NULL	NULL	70	Units/L	24	mg/dL	1.03	mg/dL	NULL	NULL	NULL	NULL	NULL	NULL	NULL	NULL	NULL
322758	3.8	K/mcL	3.93	M/mcL	NULL	NULL	NULL	NULL	NULL	NULL	288	K/mcL	10.7	g/dL	NULL	NULL	NULL	NULL	139	mmol/L	5	mmol/L	107	mmol/L	6.9	mg/dL	151	mg/dL	NULL	NULL	NULL	NULL	NULL	NULL	NULL	NULL	9	mg/dL	1.26	mg/dL	NULL	NULL	NULL	NULL	NULL	NULL	NULL	NULL	NULL
322985	2.1	K/mcL	2.59	M/mcL	30	%	20	%	1	%	93	K/mcL	7.6	g/dL	6.1	g/dL	3.2	g/dL	130	mmol/L	6.1	mmol/L	94	mmol/L	7.6	mg/dL	64	mg/dL	4.6	mg/dL	0.8	mg/dL	1440	Units/L	1318	Units/L	48	mg/dL	3.07	mg/dL	NULL	NULL	NULL	NULL	NULL	NULL	NULL	NULL	NULL
323128	6.2	K/mcL	3.83	M/mcL	60	%	23	%	13	%	345	K/mcL	9.6	g/dL	NULL	NULL	NULL	NULL	152	mmol/L	4	mmol/L	108	mmol/L	11.1	mg/dL	159	mg/dL	NULL	NULL	NULL	NULL	NULL	NULL	NULL	NULL	31	mg/dL	2.31	mg/dL	NULL	NULL	NULL	NULL	NULL	NULL	NULL	NULL	NULL
323139	16.3	K/mcL	NULL	NULL	NULL	NULL	NULL	NULL	NULL	NULL	NULL	NULL	NULL	NULL	NULL	NULL	4	g/dL	134	mmol/L	NULL	NULL	NULL	NULL	NULL	NULL	334	mg/dL	0.2	mg/dL	NULL	NULL	NULL	NULL	NULL	NULL	24	mg/dL	1.7	mg/dL	NULL	NULL	NULL	NULL	NULL	NULL	NULL	NULL	NULL
323183	13.1	K/mcL	NULL	NULL	NULL	NULL	6.5	%	13.8	%	373	K/mcL	12.2	g/dL	4.6	g/dL	2.4	g/dL	135	mmol/L	3.8	mmol/L	107	mmol/L	7.9	mg/dL	115	mg/dL	1.3	mg/dL	NULL	NULL	39	Units/L	26	Units/L	69	mg/dL	1.1	mg/dL	NULL	NULL	NULL	NULL	NULL	NULL	NULL	NULL	NULL
323288	3.1	K/mcL	3.43	M/mcL	55	%	21	%	21	%	109	K/mcL	10.6	g/dL	6.1	g/dL	3.8	g/dL	143	mmol/L	3.4	mmol/L	109	mmol/L	7	mg/dL	84	mg/dL	0.4	mg/dL	0.2	mg/dL	7	Units/L	15	Units/L	13	mg/dL	0.93	mg/dL	NULL	NULL	NULL	NULL	NULL	NULL	NULL	NULL	NULL
323295	NULL	NULL	NULL	NULL	NULL	NULL	NULL	NULL	NULL	NULL	NULL	NULL	NULL	NULL	NULL	NULL	NULL	NULL	142	mmol/L	3.9	mmol/L	112	mmol/L	8.9	mg/dL	96	mg/dL	NULL	NULL	NULL	NULL	NULL	NULL	NULL	NULL	22	mg/dL	0.61	mg/dL	NULL	NULL	113	mg/dL	151	mg/dL	30	mg/dL	98
323336	10.9	K/mcL	3.46	M/mcL	82	%	7	%	8	%	207	K/mcL	10.7	g/dL	NULL	NULL	NULL	NULL	140	mmol/L	5.3	mmol/L	107	mmol/L	8	mg/dL	83	mg/dL	NULL	NULL	NULL	NULL	NULL	NULL	NULL	NULL	130	mg/dL	4.37	mg/dL	12.1	mg/dL	NULL	NULL	NULL	NULL	NULL	NULL	NULL
323346	12.2	K/mcL	3.9	M/mcL	74	%	17	%	8	%	160	K/mcL	11.5	g/dL	3.7	g/dL	2.1	g/dL	137	mmol/L	3.8	mmol/L	105	mmol/L	8	mg/dL	88	mg/dL	0.4	mg/dL	0.2	mg/dL	52	Units/L	33	Units/L	10	mg/dL	0.65	mg/dL	NULL	NULL	115	mg/dL	126	mg/dL	42	mg/dL	61
323368	NULL	NULL	NULL	NULL	NULL	NULL	NULL	NULL	NULL	NULL	NULL	NULL	NULL	NULL	NULL	NULL	NULL	NULL	139	mmol/L	5.2	mmol/L	105	mmol/L	9.3	mg/dL	130	mg/dL	NULL	NULL	NULL	NULL	NULL	NULL	NULL	NULL	29	mg/dL	0.88	mg/dL	NULL	NULL	NULL	NULL	NULL	NULL	NULL	NULL	NULL
323377	6.8	K/mcL	4.76	M/mcL	NULL	NULL	NULL	NULL	NULL	NULL	87	K/mcL	13.3	g/dL	NULL	NULL	NULL	NULL	138	mmol/L	4	mmol/L	104	mmol/L	8.7	mg/dL	206	mg/dL	NULL	NULL	NULL	NULL	NULL	NULL	NULL	NULL	19	mg/dL	1.48	mg/dL	NULL	NULL	NULL	NULL	NULL	NULL	NULL	NULL	NULL
323429	26.2	K/mcL	3.97	M/mcL	NULL	NULL	NULL	NULL	NULL	NULL	397	K/mcL	12.6	g/dL	NULL	NULL	NULL	NULL	142	mmol/L	3.3	mmol/L	103	mmol/L	9.8	mg/dL	184	mg/dL	NULL	NULL	NULL	NULL	NULL	NULL	NULL	NULL	25	mg/dL	1.15	mg/dL	NULL	NULL	NULL	NULL	NULL	NULL	NULL	NULL	NULL
323515	10.2	K/mcL	3.24	M/mcL	NULL	NULL	NULL	NULL	NULL	NULL	243	K/mcL	9.1	g/dL	NULL	NULL	NULL	NULL	135	mmol/L	5.5	mmol/L	106	mmol/L	8.3	mg/dL	180	mg/dL	NULL	NULL	NULL	NULL	NULL	NULL	NULL	NULL	62	mg/dL	5.15	mg/dL	NULL	NULL	NULL	NULL	NULL	NULL	NULL	NULL	NULL
323684	NULL	NULL	NULL	NULL	NULL	NULL	NULL	NULL	NULL	NULL	NULL	NULL	NULL	NULL	NULL	NULL	NULL	NULL	144	mmol/L	3.7	mmol/L	108	mmol/L	9	mg/dL	99	mg/dL	NULL	NULL	NULL	NULL	NULL	NULL	NULL	NULL	14	mg/dL	1.73	mg/dL	NULL	NULL	NULL	NULL	NULL	NULL	NULL	NULL	NULL
323705	15.3	K/mcL	3.62	M/mcL	93	%	1	%	4	%	110	K/mcL	10.9	g/dL	NULL	NULL	NULL	NULL	134	mmol/L	4.3	mmol/L	104	mmol/L	8.2	mg/dL	108	mg/dL	NULL	NULL	NULL	NULL	NULL	NULL	NULL	NULL	53	mg/dL	2.74	mg/dL	NULL	NULL	NULL	NULL	NULL	NULL	NULL	NULL	NULL
323789	4.8	K/mcL	NULL	NULL	NULL	NULL	NULL	NULL	NULL	NULL	NULL	NULL	NULL	NULL	NULL	NULL	2.5	g/dL	137	mmol/L	NULL	NULL	NULL	NULL	NULL	NULL	90	mg/dL	0.7	mg/dL	NULL	NULL	NULL	NULL	NULL	NULL	29	mg/dL	1	mg/dL	NULL	NULL	NULL	NULL	NULL	NULL	NULL	NULL	NULL
323885	22.8	K/mcL	4.4	M/mcL	95	%	1	%	4	%	198	K/mcL	11.1	g/dL	NULL	NULL	NULL	NULL	134	mmol/L	3.2	mmol/L	104	mmol/L	8.3	mg/dL	182	mg/dL	NULL	NULL	NULL	NULL	NULL	NULL	NULL	NULL	13	mg/dL	0.67	mg/dL	NULL	NULL	82	mg/dL	125	mg/dL	30	mg/dL	79
324060	4.5	K/mcL	3.09	M/mcL	67	%	18	%	12	%	96	K/mcL	8.6	g/dL	NULL	NULL	2.9	g/dL	141	mmol/L	3.8	mmol/L	105	mmol/L	8.8	mg/dL	93	mg/dL	NULL	NULL	NULL	NULL	NULL	NULL	NULL	NULL	27	mg/dL	2.02	mg/dL	NULL	NULL	NULL	NULL	NULL	NULL	NULL	NULL	NULL
324246	5.3	K/mcL	3.72	M/mcL	53	%	31	%	9	%	164	K/mcL	9.9	g/dL	6.3	g/dL	2.6	g/dL	142	mmol/L	2.9	mmol/L	102	mmol/L	8.2	mg/dL	91	mg/dL	0.4	mg/dL	NULL	NULL	13	Units/L	16	Units/L	10	mg/dL	1.05	mg/dL	NULL	NULL	NULL	NULL	NULL	NULL	NULL	NULL	NULL
324402	13.1	K/mcL	5.22	M/mcL	NULL	NULL	NULL	NULL	NULL	NULL	328	K/mcL	15.5	g/dL	NULL	NULL	2.4	g/dL	141	mmol/L	4.1	mmol/L	107	mmol/L	8.7	mg/dL	187	mg/dL	0.7	mg/dL	NULL	NULL	32	Units/L	36	Units/L	21	mg/dL	1.1	mg/dL	NULL	NULL	NULL	NULL	NULL	NULL	NULL	NULL	NULL
324687	NULL	NULL	NULL	NULL	NULL	NULL	NULL	NULL	NULL	NULL	NULL	NULL	NULL	NULL	NULL	NULL	NULL	NULL	NULL	NULL	NULL	NULL	NULL	NULL	NULL	NULL	NULL	NULL	NULL	NULL	NULL	NULL	NULL	NULL	NULL	NULL	NULL	NULL	NULL	NULL	NULL	NULL	NULL	NULL	NULL	NULL	NULL	NULL	NULL
324882	10.4	K/mcL	4.09	M/mcL	84	%	5	%	6	%	169	K/mcL	10.3	g/dL	6.7	g/dL	2.3	g/dL	140	mmol/L	3.9	mmol/L	93	mmol/L	9.4	mg/dL	115	mg/dL	0.8	mg/dL	NULL	NULL	10	Units/L	16	Units/L	11	mg/dL	0.66	mg/dL	NULL	NULL	NULL	NULL	NULL	NULL	NULL	NULL	NULL
325023	8.7	K/mcL	3.71	M/mcL	76	%	12	%	12	%	190	K/mcL	13.5	g/dL	6.8	g/dL	3.1	g/dL	124	mmol/L	4.3	mmol/L	88	mmol/L	8.2	mg/dL	97	mg/dL	6.3	mg/dL	3.5	mg/dL	45	Units/L	100	Units/L	39	mg/dL	1.28	mg/dL	8.9	mg/dL	NULL	NULL	NULL	NULL	NULL	NULL	NULL
325048	12.6	K/mcL	2.37	M/mcL	NULL	NULL	NULL	NULL	NULL	NULL	179	K/mcL	11.4	g/dL	NULL	NULL	NULL	NULL	141	mmol/L	4.1	mmol/L	113	mmol/L	7	mg/dL	202	mg/dL	NULL	NULL	NULL	NULL	NULL	NULL	19	Units/L	21	mg/dL	0.87	mg/dL	NULL	NULL	NULL	NULL	NULL	NULL	NULL	NULL	NULL
325195	8.1	K/mcL	3.08	M/mcL	NULL	NULL	NULL	NULL	NULL	NULL	178	K/mcL	8.9	g/dL	6.4	g/dL	3.2	g/dL	139	mmol/L	4.9	mmol/L	101	mmol/L	8.6	mg/dL	128	mg/dL	0.6	mg/dL	NULL	NULL	23	Units/L	42	Units/L	37	mg/dL	2.08	mg/dL	NULL	NULL	92	mg/dL	193	mg/dL	53	mg/dL	122
325650	NULL	NULL	NULL	NULL	NULL	NULL	NULL	NULL	NULL	NULL	NULL	NULL	NULL	NULL	NULL	NULL	NULL	NULL	138	mmol/L	4.8	mmol/L	94	mmol/L	8.7	mg/dL	355	mg/dL	NULL	NULL	NULL	NULL	NULL	NULL	NULL	NULL	11	mg/dL	0.77	mg/dL	NULL	NULL	NULL	NULL	NULL	NULL	NULL	NULL	NULL
326102	17.5	K/mcL	3.7	M/mcL	94	%	5	%	1	%	190	K/mcL	11.1	g/dL	NULL	NULL	NULL	NULL	137	mmol/L	4.6	mmol/L	104	mmol/L	9	mg/dL	161	mg/dL	NULL	NULL	NULL	NULL	NULL	NULL	NULL	NULL	39	mg/dL	1.51	mg/dL	NULL	NULL	NULL	NULL	NULL	NULL	NULL	NULL	NULL
326244	14.8	K/mcL	4.56	M/mcL	90	%	6	%	4	%	171	K/mcL	13.4	g/dL	5.7	g/dL	3.4	g/dL	142	mmol/L	3.8	mmol/L	109	mmol/L	8.6	mg/dL	135	mg/dL	0.4	mg/dL	0.2	mg/dL	24	Units/L	19	Units/L	16	mg/dL	0.68	mg/dL	NULL	NULL	112	mg/dL	204	mg/dL	37	mg/dL	145
326291	8.8	K/mcL	3.83	M/mcL	73	%	14	%	10	%	130	K/mcL	13.9	g/dL	6.4	g/dL	3.5	g/dL	132	mmol/L	4.8	mmol/L	100	mmol/L	9.1	mg/dL	122	mg/dL	0.8	mg/dL	NULL	NULL	25	Units/L	22	Units/L	39	mg/dL	1.23	mg/dL	NULL	NULL	NULL	NULL	NULL	NULL	NULL	NULL	NULL
326399	10.1	K/mcL	NULL	NULL	NULL	NULL	NULL	NULL	NULL	NULL	NULL	NULL	NULL	NULL	NULL	NULL	3.8	g/dL	138	mmol/L	NULL	NULL	NULL	NULL	NULL	NULL	255	mg/dL	0.2	mg/dL	NULL	NULL	NULL	NULL	NULL	NULL	28	mg/dL	1.5	mg/dL	NULL	NULL	NULL	NULL	NULL	NULL	NULL	NULL	NULL
326481	23.9	K/mcL	3.02	M/mcL	88	%	6	%	6	%	90	K/mcL	8	g/dL	5.7	g/dL	1.9	g/dL	134	mmol/L	4.4	mmol/L	97	mmol/L	8.3	mg/dL	209	mg/dL	1.8	mg/dL	NULL	NULL	47	Units/L	77	Units/L	55	mg/dL	6.18	mg/dL	NULL	NULL	NULL	NULL	NULL	NULL	NULL	NULL	NULL
326850	NULL	NULL	NULL	NULL	NULL	NULL	NULL	NULL	NULL	NULL	NULL	NULL	NULL	NULL	NULL	NULL	NULL	NULL	NULL	NULL	NULL	NULL	NULL	NULL	NULL	NULL	NULL	NULL	NULL	NULL	NULL	NULL	NULL	NULL	NULL	NULL	NULL	NULL	NULL	NULL	NULL	NULL	NULL	NULL	NULL	NULL	NULL	NULL	NULL
327069	NULL	NULL	NULL	NULL	NULL	NULL	NULL	NULL	NULL	NULL	NULL	NULL	NULL	NULL	NULL	NULL	NULL	NULL	NULL	NULL	NULL	NULL	NULL	NULL	NULL	NULL	NULL	NULL	NULL	NULL	NULL	NULL	NULL	NULL	NULL	NULL	NULL	NULL	NULL	NULL	NULL	NULL	NULL	NULL	NULL	NULL	NULL	NULL	NULL
327245	7.7	K/mcL	4.71	M/mcL	NULL	NULL	NULL	NULL	NULL	NULL	279	K/mcL	14.8	g/dL	NULL	NULL	NULL	NULL	139	mmol/L	4.3	mmol/L	110	mmol/L	9.1	mg/dL	93	mg/dL	NULL	NULL	NULL	NULL	NULL	NULL	NULL	NULL	11	mg/dL	0.72	mg/dL	NULL	NULL	65	mg/dL	155	mg/dL	39	mg/dL	103
327263	7.1	K/mcL	3.74	M/mcL	75	%	9	%	8	%	178	K/mcL	13.1	g/dL	NULL	NULL	NULL	NULL	135	mmol/L	3.7	mmol/L	95	mmol/L	7.4	mg/dL	119	mg/dL	NULL	NULL	NULL	NULL	NULL	NULL	NULL	NULL	64	mg/dL	10.85	mg/dL	NULL	NULL	NULL	NULL	NULL	NULL	NULL	NULL	NULL
327306	17.3	K/mcL	4.55	M/mcL	94	%	3	%	1	%	244	K/mcL	13.2	g/dL	NULL	NULL	NULL	NULL	131	mmol/L	4	mmol/L	99	mmol/L	8	mg/dL	111	mg/dL	NULL	NULL	NULL	NULL	NULL	NULL	NULL	NULL	21	mg/dL	0.93	mg/dL	NULL	NULL	NULL	NULL	NULL	NULL	NULL	NULL	NULL
327367	23.3	K/mcL	NULL	NULL	NULL	NULL	NULL	NULL	NULL	NULL	NULL	NULL	NULL	NULL	NULL	NULL	3.3	g/dL	128	mmol/L	NULL	NULL	NULL	NULL	NULL	NULL	303	mg/dL	0.2	mg/dL	NULL	NULL	NULL	NULL	NULL	NULL	19	mg/dL	1.2	mg/dL	NULL	NULL	NULL	NULL	NULL	NULL	NULL	NULL	NULL
327535	10.3	K/mcL	2.97	M/mcL	75	%	14	%	7	%	208	K/mcL	8.5	g/dL	NULL	NULL	NULL	NULL	137	mmol/L	3	mmol/L	108	mmol/L	8.7	mg/dL	199	mg/dL	NULL	NULL	NULL	NULL	NULL	NULL	NULL	NULL	50	mg/dL	3.11	mg/dL	NULL	NULL	155	mg/dL	112	mg/dL	24	mg/dL	57
327549	NULL	NULL	NULL	NULL	NULL	NULL	NULL	NULL	NULL	NULL	178	K/mcL	8.7	g/dL	NULL	NULL	NULL	NULL	139	mmol/L	3.6	mmol/L	104	mmol/L	8.3	mg/dL	146	mg/dL	NULL	NULL	NULL	NULL	NULL	NULL	NULL	NULL	28	mg/dL	1.12	mg/dL	NULL	NULL	NULL	NULL	NULL	NULL	NULL	NULL	NULL
327862	9.5	K/mcL	2.87	M/mcL	84	%	9	%	6	%	180	K/mcL	7.9	g/dL	NULL	NULL	NULL	NULL	153	mmol/L	5	mmol/L	114	mmol/L	8.7	mg/dL	63	mg/dL	NULL	NULL	NULL	NULL	NULL	NULL	NULL	NULL	43	mg/dL	1.5	mg/dL	NULL	NULL	NULL	NULL	NULL	NULL	NULL	NULL	NULL
327881	7.8	K/mcL	2.73	M/mcL	80	%	9	%	10	%	286	K/mcL	8.3	g/dL	NULL	NULL	NULL	NULL	144	mmol/L	3.9	mmol/L	103	mmol/L	9.5	mg/dL	31	mg/dL	NULL	NULL	NULL	NULL	NULL	NULL	NULL	NULL	31	mg/dL	1	mg/dL	NULL	NULL	155	mg/dL	133	mg/dL	33	mg/dL	69
327914	9.9	K/mcL	2.94	M/mcL	76	%	11	%	13	%	137	K/mcL	8.8	g/dL	NULL	NULL	NULL	NULL	135	mmol/L	4.5	mmol/L	106	mmol/L	8.7	mg/dL	116	mg/dL	NULL	NULL	NULL	NULL	NULL	NULL	80	Units/L	47	mg/dL	2.55	mg/dL	NULL	NULL	NULL	NULL	NULL	NULL	NULL	NULL	NULL
327924	5.6	K/mcL	NULL	NULL	NULL	NULL	NULL	NULL	NULL	NULL	NULL	NULL	NULL	NULL	NULL	NULL	3.1	g/dL	125	mmol/L	5	mmol/L	NULL	NULL	NULL	NULL	600	mg/dL	0.8	mg/dL	NULL	NULL	NULL	NULL	NULL	NULL	86	mg/dL	8.7	mg/dL	NULL	NULL	NULL	NULL	NULL	NULL	NULL	NULL	NULL
327985	13.1	K/mcL	4.2	M/mcL	NULL	NULL	NULL	NULL	NULL	NULL	131	K/mcL	12	g/dL	NULL	NULL	NULL	NULL	145	mmol/L	4.3	mmol/L	103	mmol/L	8.5	mg/dL	119	mg/dL	NULL	NULL	NULL	NULL	NULL	NULL	NULL	NULL	30	mg/dL	1.66	mg/dL	NULL	NULL	NULL	NULL	NULL	NULL	NULL	NULL	NULL
328049	18.9	K/mcL	4.37	M/mcL	NULL	NULL	NULL	NULL	NULL	NULL	221	K/mcL	12.3	g/dL	NULL	NULL	NULL	NULL	134	mmol/L	4.7	mmol/L	100	mmol/L	8.4	mg/dL	400	mg/dL	NULL	NULL	NULL	NULL	NULL	NULL	NULL	NULL	22	mg/dL	1.06	mg/dL	NULL	NULL	NULL	NULL	NULL	NULL	NULL	NULL	NULL
328189	15.8	K/mcL	4.07	M/mcL	94	%	2	%	4	%	565	K/mcL	12.4	g/dL	NULL	NULL	NULL	NULL	142	mmol/L	5.3	mmol/L	102	mmol/L	8.7	mg/dL	142	mg/dL	NULL	NULL	NULL	NULL	NULL	NULL	NULL	NULL	41	mg/dL	1.24	mg/dL	NULL	NULL	NULL	NULL	NULL	NULL	NULL	NULL	NULL
328631	14.6	K/mcL	4.15	M/mcL	NULL	NULL	NULL	NULL	NULL	NULL	366	K/mcL	11.3	g/dL	NULL	NULL	NULL	NULL	142	mmol/L	3.4	mmol/L	107	mmol/L	7.3	mg/dL	99	mg/dL	NULL	NULL	NULL	NULL	NULL	NULL	NULL	NULL	20	mg/dL	0.9	mg/dL	NULL	NULL	NULL	NULL	NULL	NULL	NULL	NULL	NULL
328721	7.8	K/mcL	3.55	M/mcL	NULL	NULL	NULL	NULL	NULL	NULL	245	K/mcL	9.7	g/dL	NULL	NULL	NULL	NULL	139	mmol/L	4.7	mmol/L	104	mmol/L	8.5	mg/dL	163	mg/dL	NULL	NULL	NULL	NULL	NULL	NULL	NULL	NULL	7	mg/dL	0.95	mg/dL	NULL	NULL	NULL	NULL	NULL	NULL	NULL	NULL	NULL
328939	5.8	K/mcL	3.47	M/mcL	61	%	25	%	8	%	223	K/mcL	10.5	g/dL	NULL	NULL	NULL	NULL	147	mmol/L	3.2	mmol/L	111	mmol/L	8	mg/dL	75	mg/dL	NULL	NULL	NULL	NULL	NULL	NULL	NULL	NULL	68	mg/dL	1.89	mg/dL	NULL	NULL	NULL	NULL	NULL	NULL	NULL	NULL	NULL
329040	5.7	K/mcL	6.1	M/mcL	68	%	21	%	9	%	188	K/mcL	12.4	g/dL	8.5	g/dL	5.1	g/dL	141	mmol/L	4.6	mmol/L	106	mmol/L	8.6	mg/dL	78	mg/dL	1.7	mg/dL	0.5	mg/dL	41	Units/L	53	Units/L	7	mg/dL	1.08	mg/dL	NULL	NULL	NULL	NULL	NULL	NULL	NULL	NULL	NULL
329431	5.4	K/mcL	4.15	M/mcL	72	%	9	%	15	%	228	K/mcL	12.1	g/dL	NULL	NULL	NULL	NULL	138	mmol/L	3.4	mmol/L	91	mmol/L	8.5	mg/dL	88	mg/dL	NULL	NULL	NULL	NULL	NULL	NULL	NULL	NULL	14	mg/dL	0.64	mg/dL	NULL	NULL	NULL	NULL	NULL	NULL	NULL	NULL	NULL
329450	NULL	NULL	NULL	NULL	NULL	NULL	NULL	NULL	NULL	NULL	NULL	NULL	NULL	NULL	NULL	NULL	NULL	NULL	NULL	NULL	NULL	NULL	NULL	NULL	NULL	NULL	NULL	NULL	NULL	NULL	NULL	NULL	NULL	NULL	NULL	NULL	NULL	NULL	NULL	NULL	NULL	NULL	NULL	NULL	NULL	NULL	NULL	NULL	NULL
329912	8.7	K/mcL	3.26	M/mcL	91	%	7	%	2	%	273	K/mcL	9.5	g/dL	4.3	g/dL	1.8	g/dL	145	mmol/L	3.2	mmol/L	115	mmol/L	7	mg/dL	84	mg/dL	0.8	mg/dL	NULL	NULL	11	Units/L	25	Units/L	21	mg/dL	0.57	mg/dL	NULL	NULL	64	mg/dL	NULL	NULL	NULL	NULL	NULL
329965	13.1	K/mcL	4.05	M/mcL	80	%	9	%	9	%	189	K/mcL	9.3	g/dL	6.5	g/dL	2.3	g/dL	137	mmol/L	3.4	mmol/L	100	mmol/L	8.8	mg/dL	204	mg/dL	1.5	mg/dL	NULL	NULL	8	Units/L	20	Units/L	35	mg/dL	4.83	mg/dL	NULL	NULL	NULL	NULL	NULL	NULL	NULL	NULL	NULL
329985	7.9	K/mcL	2.93	M/mcL	88	%	1	%	1	%	268	K/mcL	8.9	g/dL	4.6	g/dL	2.5	g/dL	131	mmol/L	6.8	mmol/L	102	mmol/L	7	mg/dL	263	mg/dL	0.3	mg/dL	0.2	mg/dL	38	Units/L	67	Units/L	45	mg/dL	2.19	mg/dL	NULL	NULL	122	mg/dL	120	mg/dL	24	mg/dL	72
330458	13.7	K/mcL	3.66	M/mcL	NULL	NULL	NULL	NULL	NULL	NULL	240	K/mcL	9.7	g/dL	5.2	g/dL	2.4	g/dL	139	mmol/L	4.4	mmol/L	105	mmol/L	8.5	mg/dL	194	mg/dL	0.4	mg/dL	NULL	NULL	43	Units/L	15	Units/L	47	mg/dL	0.79	mg/dL	NULL	NULL	NULL	NULL	NULL	NULL	NULL	NULL	NULL
330467	17.7	K/mcL	3.97	M/mcL	NULL	NULL	NULL	NULL	NULL	NULL	212	K/mcL	11.4	g/dL	NULL	NULL	NULL	NULL	139	mmol/L	3.5	mmol/L	108	mmol/L	8.2	mg/dL	243	mg/dL	NULL	NULL	NULL	NULL	NULL	NULL	NULL	NULL	39	mg/dL	2.73	mg/dL	NULL	NULL	234	mg/dL	181	mg/dL	24	mg/dL	110
330588	23.1	K/mcL	4.38	M/mcL	76	%	12	%	10	%	175	K/mcL	14	g/dL	6.7	g/dL	3.3	g/dL	142	mmol/L	3.9	mmol/L	103	mmol/L	8.9	mg/dL	118	mg/dL	1.3	mg/dL	NULL	NULL	11	Units/L	22	Units/L	30	mg/dL	1.32	mg/dL	NULL	NULL	NULL	NULL	NULL	NULL	NULL	NULL	NULL
330639	10.4	K/mcL	4.45	M/mcL	83	%	11	%	6	%	136	K/mcL	11.4	g/dL	NULL	NULL	3.2	g/dL	139	mmol/L	3.9	mmol/L	103	mmol/L	8.3	mg/dL	91	mg/dL	NULL	NULL	NULL	NULL	NULL	NULL	NULL	NULL	56	mg/dL	4.64	mg/dL	NULL	NULL	NULL	NULL	NULL	NULL	NULL	NULL	NULL
330743	6.2	K/mcL	3.36	M/mcL	77	%	9	%	12	%	163	K/mcL	8.3	g/dL	5.6	g/dL	3.4	g/dL	138	mmol/L	4.1	mmol/L	96	mmol/L	9.2	mg/dL	209	mg/dL	1.2	mg/dL	NULL	NULL	16	Units/L	15	Units/L	36	mg/dL	1.89	mg/dL	NULL	NULL	NULL	NULL	NULL	NULL	NULL	NULL	NULL
330777	5	K/mcL	3.55	M/mcL	57	%	29	%	10	%	153	K/mcL	11.1	g/dL	6	g/dL	3.2	g/dL	145	mmol/L	4.5	mmol/L	98	mmol/L	8.6	mg/dL	109	mg/dL	0.4	mg/dL	NULL	NULL	14	Units/L	16	Units/L	33	mg/dL	1.57	mg/dL	NULL	NULL	NULL	NULL	NULL	NULL	NULL	NULL	NULL
330785	18.1	K/mcL	3.4	M/mcL	90	%	1	%	3	%	287	K/mcL	11.3	g/dL	6.4	g/dL	3.1	g/dL	133	mmol/L	2.9	mmol/L	83	mmol/L	7.4	mg/dL	196	mg/dL	0.7	mg/dL	NULL	NULL	61	Units/L	52	Units/L	10	mg/dL	0.73	mg/dL	NULL	NULL	NULL	NULL	NULL	NULL	NULL	NULL	NULL
330923	11.4	K/mcL	NULL	NULL	NULL	NULL	NULL	NULL	NULL	NULL	NULL	NULL	NULL	NULL	NULL	NULL	3.1	g/dL	137	mmol/L	NULL	NULL	NULL	NULL	NULL	NULL	180	mg/dL	NULL	NULL	NULL	NULL	NULL	NULL	NULL	NULL	49	mg/dL	1.8	mg/dL	NULL	NULL	NULL	NULL	NULL	NULL	NULL	NULL	NULL
331067	13.7	K/mcL	4.2	M/mcL	NULL	NULL	NULL	NULL	NULL	NULL	155	K/mcL	13	g/dL	6.6	g/dL	3.6	g/dL	135	mmol/L	4	mmol/L	96	mmol/L	8.6	mg/dL	136	mg/dL	1.5	mg/dL	0.6	mg/dL	12	Units/L	22	Units/L	15	mg/dL	0.69	mg/dL	NULL	NULL	138	mg/dL	112	mg/dL	30	mg/dL	54
331383	8.6	K/mcL	4.01	M/mcL	67	%	24	%	7	%	182	K/mcL	9.7	g/dL	7	g/dL	3.1	g/dL	142	mmol/L	3.6	mmol/L	104	mmol/L	9.2	mg/dL	67	mg/dL	0.6	mg/dL	0.4	mg/dL	12	Units/L	17	Units/L	10	mg/dL	0.8	mg/dL	NULL	NULL	NULL	NULL	NULL	NULL	NULL	NULL	NULL
331481	12	K/mcL	3.65	M/mcL	NULL	NULL	NULL	NULL	NULL	NULL	305	K/mcL	10.4	g/dL	NULL	NULL	NULL	NULL	NULL	NULL	NULL	NULL	NULL	NULL	NULL	NULL	NULL	NULL	NULL	NULL	NULL	NULL	NULL	NULL	NULL	NULL	NULL	NULL	NULL	NULL	NULL	NULL	NULL	NULL	NULL	NULL	NULL	NULL	NULL
331734	9.2	K/mcL	3.59	M/mcL	73	%	18	%	8	%	243	K/mcL	9.5	g/dL	5.5	g/dL	3	g/dL	138	mmol/L	4.3	mmol/L	102	mmol/L	8.7	mg/dL	161	mg/dL	0.8	mg/dL	0.2	mg/dL	133	Units/L	25	Units/L	21	mg/dL	1.13	mg/dL	11.3	mg/dL	92	mg/dL	97	mg/dL	25	mg/dL	54
331855	14.8	K/mcL	4.26	M/mcL	63	%	4	%	10	%	133	K/mcL	13.7	g/dL	5.9	g/dL	3.1	g/dL	140	mmol/L	4.4	mmol/L	101	mmol/L	8.8	mg/dL	104	mg/dL	1.3	mg/dL	NULL	NULL	25	Units/L	45	Units/L	61	mg/dL	3.27	mg/dL	NULL	NULL	NULL	NULL	NULL	NULL	NULL	NULL	NULL
331881	NULL	NULL	NULL	NULL	NULL	NULL	NULL	NULL	NULL	NULL	NULL	NULL	NULL	NULL	NULL	NULL	NULL	NULL	134	mmol/L	4.7	mmol/L	98	mmol/L	8.9	mg/dL	135	mg/dL	NULL	NULL	NULL	NULL	NULL	NULL	NULL	NULL	22	mg/dL	1.58	mg/dL	NULL	NULL	NULL	NULL	NULL	NULL	NULL	NULL	NULL
332145	5.4	K/mcL	3.22	M/mcL	83	%	8	%	8	%	143	K/mcL	9.9	g/dL	7.1	g/dL	3.3	g/dL	141	mmol/L	5.1	mmol/L	112	mmol/L	9	mg/dL	92	mg/dL	1.9	mg/dL	1.5	mg/dL	52	Units/L	45	Units/L	50	mg/dL	2.75	mg/dL	NULL	NULL	NULL	NULL	NULL	NULL	NULL	NULL	NULL
332157	7	K/mcL	5.21	M/mcL	46	%	45	%	7	%	121	K/mcL	15.3	g/dL	NULL	NULL	NULL	NULL	144	mmol/L	4.1	mmol/L	104	mmol/L	8.3	mg/dL	108	mg/dL	NULL	NULL	NULL	NULL	NULL	NULL	NULL	NULL	11	mg/dL	0.6	mg/dL	NULL	NULL	NULL	NULL	NULL	NULL	NULL	NULL	NULL
332423	12.2	K/mcL	2.83	M/mcL	72	%	10	%	12	%	181	K/mcL	8.8	g/dL	5	g/dL	3	g/dL	155	mmol/L	3.5	mmol/L	125	mmol/L	8	mg/dL	128	mg/dL	0.4	mg/dL	NULL	NULL	22	Units/L	21	Units/L	62	mg/dL	1.63	mg/dL	5.6	mg/dL	NULL	NULL	NULL	NULL	NULL	NULL	NULL
332540	4.6	K/mcL	4.87	M/mcL	89	%	4	%	3	%	183	K/mcL	11	g/dL	NULL	NULL	NULL	NULL	134	mmol/L	4.1	mmol/L	94	mmol/L	9.1	mg/dL	212	mg/dL	NULL	NULL	NULL	NULL	NULL	NULL	NULL	NULL	20	mg/dL	0.93	mg/dL	NULL	NULL	NULL	NULL	NULL	NULL	NULL	NULL	NULL
332583	7.7	K/mcL	3.27	M/mcL	82	%	11	%	6	%	430	K/mcL	9.6	g/dL	5.8	g/dL	3.2	g/dL	129	mmol/L	5.5	mmol/L	97	mmol/L	9.2	mg/dL	102	mg/dL	0.3	mg/dL	NULL	NULL	6	Units/L	15	Units/L	20	mg/dL	1.18	mg/dL	NULL	NULL	111	mg/dL	227	mg/dL	33	mg/dL	172
332832	11.4	K/mcL	3.64	M/mcL	82	%	7	%	8	%	242	K/mcL	10	g/dL	5.9	g/dL	3.3	g/dL	144	mmol/L	4	mmol/L	94	mmol/L	9	mg/dL	91	mg/dL	0.4	mg/dL	NULL	NULL	10	Units/L	22	Units/L	29	mg/dL	1.23	mg/dL	NULL	NULL	124	mg/dL	172	mg/dL	45	mg/dL	102
332871	8.5	K/mcL	3.25	M/mcL	87	%	5	%	6	%	202	K/mcL	10.1	g/dL	NULL	NULL	NULL	NULL	139	mmol/L	4.4	mmol/L	107	mmol/L	7.8	mg/dL	176	mg/dL	NULL	NULL	NULL	NULL	NULL	NULL	NULL	NULL	6	mg/dL	0.59	mg/dL	NULL	NULL	NULL	NULL	NULL	NULL	NULL	NULL	NULL
333002	NULL	NULL	NULL	NULL	NULL	NULL	NULL	NULL	NULL	NULL	NULL	NULL	NULL	NULL	NULL	NULL	NULL	NULL	NULL	NULL	NULL	NULL	NULL	NULL	NULL	NULL	NULL	NULL	NULL	NULL	NULL	NULL	NULL	NULL	NULL	NULL	NULL	NULL	NULL	NULL	NULL	NULL	NULL	NULL	NULL	NULL	NULL	NULL	NULL
333067	NULL	NULL	NULL	NULL	NULL	NULL	NULL	NULL	NULL	NULL	NULL	NULL	NULL	NULL	NULL	NULL	NULL	NULL	NULL	NULL	NULL	NULL	NULL	NULL	NULL	NULL	NULL	NULL	NULL	NULL	NULL	NULL	NULL	NULL	NULL	NULL	NULL	NULL	NULL	NULL	NULL	NULL	NULL	NULL	NULL	NULL	NULL	NULL	NULL
333082	6	K/mcL	2.73	M/mcL	78	%	12	%	7	%	158	K/mcL	8.9	g/dL	NULL	NULL	NULL	NULL	125	mmol/L	4	mmol/L	77	mmol/L	8.6	mg/dL	82	mg/dL	NULL	NULL	NULL	NULL	NULL	NULL	NULL	NULL	20	mg/dL	0.71	mg/dL	NULL	NULL	62	mg/dL	160	mg/dL	36	mg/dL	112
333109	3.3	K/mcL	3.91	M/mcL	62	%	29	%	8	%	109	K/mcL	10.4	g/dL	NULL	NULL	NULL	NULL	139	mmol/L	3.8	mmol/L	108	mmol/L	8.7	mg/dL	164	mg/dL	NULL	NULL	NULL	NULL	NULL	NULL	NULL	NULL	7	mg/dL	0.71	mg/dL	NULL	NULL	78	mg/dL	161	mg/dL	37	mg/dL	108
333127	12.1	K/mcL	NULL	NULL	NULL	NULL	NULL	NULL	NULL	NULL	222	K/mcL	11	g/dL	NULL	NULL	2.8	g/dL	140	mmol/L	3.9	mmol/L	110	mmol/L	8.3	mg/dL	157	mg/dL	0.4	mg/dL	NULL	NULL	NULL	NULL	NULL	NULL	16	mg/dL	0.7	mg/dL	NULL	NULL	NULL	NULL	NULL	NULL	NULL	NULL	NULL
333535	NULL	NULL	NULL	NULL	NULL	NULL	NULL	NULL	NULL	NULL	NULL	NULL	NULL	NULL	NULL	NULL	NULL	NULL	NULL	NULL	NULL	NULL	NULL	NULL	NULL	NULL	NULL	NULL	NULL	NULL	NULL	NULL	NULL	NULL	NULL	NULL	NULL	NULL	NULL	NULL	NULL	NULL	NULL	NULL	NULL	NULL	NULL	NULL	NULL
333558	9.2	K/mcL	4.25	M/mcL	80	%	11	%	6	%	200	K/mcL	10.4	g/dL	NULL	NULL	NULL	NULL	153	mmol/L	4.1	mmol/L	110	mmol/L	9	mg/dL	112	mg/dL	NULL	NULL	NULL	NULL	NULL	NULL	NULL	NULL	52	mg/dL	1.91	mg/dL	NULL	NULL	NULL	NULL	NULL	NULL	NULL	NULL	NULL
333573	9.1	K/mcL	2.44	M/mcL	75	%	14	%	9	%	173	K/mcL	7.4	g/dL	6	g/dL	2.8	g/dL	136	mmol/L	4.2	mmol/L	99	mmol/L	8.9	mg/dL	89	mg/dL	0.3	mg/dL	NULL	NULL	14	Units/L	28	Units/L	27	mg/dL	7.85	mg/dL	NULL	NULL	NULL	NULL	NULL	NULL	NULL	NULL	NULL
333689	10.2	K/mcL	3.82	M/mcL	73	%	18	%	8	%	323	K/mcL	10.8	g/dL	6.3	g/dL	2.1	g/dL	147	mmol/L	3.1	mmol/L	110	mmol/L	8.8	mg/dL	111	mg/dL	0.8	mg/dL	NULL	NULL	9	Units/L	18	Units/L	27	mg/dL	0.79	mg/dL	NULL	NULL	NULL	NULL	NULL	NULL	NULL	NULL	NULL
333811	21.5	K/mcL	NULL	NULL	NULL	NULL	NULL	NULL	NULL	NULL	NULL	NULL	NULL	NULL	NULL	NULL	2.3	g/dL	129	mmol/L	NULL	NULL	NULL	NULL	NULL	NULL	116	mg/dL	0.9	mg/dL	NULL	NULL	NULL	NULL	NULL	NULL	25	mg/dL	1.1	mg/dL	NULL	NULL	NULL	NULL	NULL	NULL	NULL	NULL	NULL
334372	9.2	K/mcL	2.64	M/mcL	74	%	12	%	11	%	77	K/mcL	9.6	g/dL	6.4	g/dL	4	g/dL	140	mmol/L	3.8	mmol/L	102	mmol/L	9.7	mg/dL	163	mg/dL	1.2	mg/dL	0.6	mg/dL	31	Units/L	28	Units/L	34	mg/dL	1.18	mg/dL	NULL	NULL	NULL	NULL	NULL	NULL	NULL	NULL	NULL
334587	10.4	K/mcL	2.8	M/mcL	NULL	NULL	NULL	NULL	NULL	NULL	166	K/mcL	7.8	g/dL	NULL	NULL	NULL	NULL	136	mmol/L	5.7	mmol/L	111	mmol/L	8.3	mg/dL	136	mg/dL	NULL	NULL	NULL	NULL	NULL	NULL	NULL	NULL	49	mg/dL	3.17	mg/dL	NULL	NULL	NULL	NULL	NULL	NULL	NULL	NULL	NULL
334642	21.2	K/mcL	3.17	M/mcL	88	%	5	%	6	%	399	K/mcL	9.7	g/dL	NULL	NULL	1.8	g/dL	143	mmol/L	3.2	mmol/L	106	mmol/L	7.7	mg/dL	116	mg/dL	NULL	NULL	NULL	NULL	NULL	NULL	NULL	NULL	27	mg/dL	0.8	mg/dL	NULL	NULL	NULL	NULL	NULL	NULL	NULL	NULL	NULL
334772	15	K/mcL	3.67	M/mcL	92	%	5	%	3	%	170	K/mcL	10.2	g/dL	NULL	NULL	NULL	NULL	146	mmol/L	5.4	mmol/L	102	mmol/L	8.2	mg/dL	310	mg/dL	NULL	NULL	NULL	NULL	NULL	NULL	NULL	NULL	96	mg/dL	5.01	mg/dL	NULL	NULL	NULL	NULL	NULL	NULL	NULL	NULL	NULL
335077	4.7	K/mcL	4.1	M/mcL	NULL	NULL	NULL	NULL	NULL	NULL	89	K/mcL	12.2	g/dL	NULL	NULL	NULL	NULL	144	mmol/L	3.6	mmol/L	107	mmol/L	8.9	mg/dL	108	mg/dL	NULL	NULL	NULL	NULL	NULL	NULL	NULL	NULL	25	mg/dL	1.38	mg/dL	NULL	NULL	NULL	NULL	NULL	NULL	NULL	NULL	NULL
335120	15.2	K/mcL	2.88	M/mcL	91	%	1	%	3	%	87	K/mcL	7.7	g/dL	NULL	NULL	NULL	NULL	143	mmol/L	4.4	mmol/L	111	mmol/L	8.9	mg/dL	143	mg/dL	NULL	NULL	NULL	NULL	NULL	NULL	397	Units/L	25	mg/dL	3.18	mg/dL	NULL	NULL	NULL	NULL	NULL	NULL	NULL	NULL	NULL
335338	10.5	K/mcL	3.89	M/mcL	NULL	NULL	NULL	NULL	NULL	NULL	164	K/mcL	13	g/dL	NULL	NULL	NULL	NULL	139	mmol/L	4.1	mmol/L	103	mmol/L	8.7	mg/dL	110	mg/dL	NULL	NULL	NULL	NULL	NULL	NULL	NULL	NULL	19	mg/dL	0.98	mg/dL	NULL	NULL	NULL	NULL	NULL	NULL	NULL	NULL	NULL
335369	8.8	K/mcL	NULL	NULL	NULL	NULL	NULL	NULL	NULL	NULL	NULL	NULL	NULL	NULL	NULL	NULL	2.8	g/dL	144	mmol/L	NULL	NULL	NULL	NULL	NULL	NULL	217	mg/dL	0.4	mg/dL	NULL	NULL	NULL	NULL	NULL	NULL	20	mg/dL	1.2	mg/dL	NULL	NULL	NULL	NULL	NULL	NULL	NULL	NULL	NULL
335386	17.2	K/mcL	NULL	NULL	NULL	NULL	NULL	NULL	NULL	NULL	NULL	NULL	NULL	NULL	NULL	NULL	3.4	g/dL	142	mmol/L	NULL	NULL	NULL	NULL	NULL	NULL	120	mg/dL	NULL	NULL	NULL	NULL	NULL	NULL	NULL	NULL	27	mg/dL	1.3	mg/dL	NULL	NULL	NULL	NULL	NULL	NULL	NULL	NULL	NULL
335627	11.4	K/mcL	4.85	M/mcL	63	%	9	%	18	%	89	K/mcL	14.2	g/dL	5.5	g/dL	3.4	g/dL	134	mmol/L	3.9	mmol/L	101	mmol/L	8.8	mg/dL	120	mg/dL	1.1	mg/dL	NULL	NULL	11	Units/L	16	Units/L	41	mg/dL	1.28	mg/dL	NULL	NULL	NULL	NULL	NULL	NULL	NULL	NULL	NULL
335634	14.3	K/mcL	3.08	M/mcL	93	%	2	%	4	%	231	K/mcL	9.7	g/dL	4.8	g/dL	3	g/dL	139	mmol/L	4.6	mmol/L	109	mmol/L	9.7	mg/dL	109	mg/dL	0.4	mg/dL	NULL	NULL	14	Units/L	20	Units/L	50	mg/dL	3.89	mg/dL	NULL	NULL	NULL	NULL	NULL	NULL	NULL	NULL	NULL
335908	NULL	NULL	NULL	NULL	NULL	NULL	NULL	NULL	NULL	NULL	398	K/mcL	12.5	g/dL	NULL	NULL	NULL	NULL	143	mmol/L	3.9	mmol/L	94	mmol/L	11	mg/dL	131	mg/dL	NULL	NULL	NULL	NULL	NULL	NULL	NULL	NULL	15	mg/dL	0.62	mg/dL	NULL	NULL	NULL	NULL	NULL	NULL	NULL	NULL	NULL
335967	10.1	K/mcL	4.46	M/mcL	87	%	9	%	4	%	181	K/mcL	11.9	g/dL	5.9	g/dL	3.2	g/dL	138	mmol/L	3.8	mmol/L	101	mmol/L	8.3	mg/dL	88	mg/dL	0.3	mg/dL	NULL	NULL	17	Units/L	25	Units/L	11	mg/dL	0.69	mg/dL	NULL	NULL	NULL	NULL	NULL	NULL	NULL	NULL	NULL
336262	7.8	K/mcL	3.47	M/mcL	80	%	9	%	8	%	184	K/mcL	10.2	g/dL	NULL	NULL	NULL	NULL	145	mmol/L	4.5	mmol/L	111	mmol/L	7.6	mg/dL	63	mg/dL	NULL	NULL	NULL	NULL	NULL	NULL	NULL	NULL	51	mg/dL	2.3	mg/dL	NULL	NULL	NULL	NULL	NULL	NULL	NULL	NULL	NULL
336304	15.5	K/mcL	3.9	M/mcL	74	%	16	%	8	%	310	K/mcL	7.6	g/dL	6.6	g/dL	3.8	g/dL	139	mmol/L	3.9	mmol/L	101	mmol/L	9	mg/dL	97	mg/dL	1.7	mg/dL	NULL	NULL	11	Units/L	13	Units/L	22	mg/dL	1.57	mg/dL	NULL	NULL	79	mg/dL	104	mg/dL	18	mg/dL	70
336511	7.6	K/mcL	NULL	NULL	NULL	NULL	NULL	NULL	NULL	NULL	NULL	NULL	NULL	NULL	NULL	NULL	2.9	g/dL	133	mmol/L	NULL	NULL	NULL	NULL	NULL	NULL	76	mg/dL	NULL	NULL	NULL	NULL	NULL	NULL	NULL	NULL	37	mg/dL	1.2	mg/dL	NULL	NULL	NULL	NULL	NULL	NULL	NULL	NULL	NULL
336637	NULL	NULL	NULL	NULL	NULL	NULL	NULL	NULL	NULL	NULL	120	K/mcL	8.1	g/dL	NULL	NULL	NULL	NULL	128	mmol/L	4.1	mmol/L	103	mmol/L	7.4	mg/dL	177	mg/dL	NULL	NULL	NULL	NULL	NULL	NULL	NULL	NULL	17	mg/dL	0.81	mg/dL	NULL	NULL	NULL	NULL	NULL	NULL	NULL	NULL	NULL
336704	15.7	K/mcL	3.42	M/mcL	NULL	NULL	NULL	NULL	NULL	NULL	394	K/mcL	10	g/dL	NULL	NULL	NULL	NULL	135	mmol/L	4.9	mmol/L	99	mmol/L	8.7	mg/dL	125	mg/dL	NULL	NULL	NULL	NULL	NULL	NULL	NULL	NULL	39	mg/dL	1.36	mg/dL	NULL	NULL	NULL	NULL	NULL	NULL	NULL	NULL	NULL
336795	5.8	K/mcL	NULL	NULL	NULL	NULL	NULL	NULL	NULL	NULL	NULL	NULL	NULL	NULL	NULL	NULL	NULL	NULL	NULL	NULL	NULL	NULL	NULL	NULL	NULL	NULL	NULL	NULL	NULL	NULL	NULL	NULL	NULL	NULL	NULL	NULL	NULL	NULL	NULL	NULL	NULL	NULL	NULL	NULL	NULL	NULL	NULL	NULL	NULL
336820	8.3	K/mcL	4.35	M/mcL	NULL	NULL	NULL	NULL	NULL	NULL	169	K/mcL	8.1	g/dL	5.6	g/dL	2.9	g/dL	143	mmol/L	4.1	mmol/L	114	mmol/L	8.7	mg/dL	155	mg/dL	0.3	mg/dL	NULL	NULL	7	Units/L	12	Units/L	6	mg/dL	0.83	mg/dL	NULL	NULL	NULL	NULL	NULL	NULL	NULL	NULL	NULL
336825	8.8	K/mcL	3.37	M/mcL	NULL	NULL	NULL	NULL	NULL	NULL	356	K/mcL	8.2	g/dL	6.4	g/dL	2.9	g/dL	136	mmol/L	4	mmol/L	99	mmol/L	8.8	mg/dL	100	mg/dL	1	mg/dL	0.6	mg/dL	8	Units/L	12	Units/L	19	mg/dL	1.46	mg/dL	NULL	NULL	NULL	NULL	NULL	NULL	NULL	NULL	NULL
336882	NULL	NULL	NULL	NULL	NULL	NULL	NULL	NULL	NULL	NULL	NULL	NULL	NULL	NULL	NULL	NULL	NULL	NULL	140	mmol/L	3.6	mmol/L	105	mmol/L	8.9	mg/dL	86	mg/dL	NULL	NULL	NULL	NULL	NULL	NULL	NULL	NULL	13	mg/dL	0.99	mg/dL	NULL	NULL	NULL	NULL	NULL	NULL	NULL	NULL	NULL
337546	12.3	K/mcL	NULL	NULL	NULL	NULL	NULL	NULL	NULL	NULL	459	K/mcL	6.9	g/dL	NULL	NULL	2	g/dL	143	mmol/L	4.5	mmol/L	111	mmol/L	7.7	mg/dL	130	mg/dL	0.3	mg/dL	NULL	NULL	13	Units/L	12	Units/L	61	mg/dL	2.9	mg/dL	NULL	NULL	NULL	NULL	NULL	NULL	NULL	NULL	NULL
337772	16.2	K/mcL	2.34	M/mcL	83	%	7	%	5	%	148	K/mcL	6.8	g/dL	5.2	g/dL	2.5	g/dL	135	mmol/L	4.7	mmol/L	101	mmol/L	7.8	mg/dL	381	mg/dL	2	mg/dL	1.3	mg/dL	45	Units/L	53	Units/L	45	mg/dL	0.95	mg/dL	NULL	NULL	49	mg/dL	NULL	NULL	NULL	NULL	NULL
338215	8.7	K/mcL	5.02	M/mcL	76	%	10	%	13	%	123	K/mcL	15	g/dL	NULL	NULL	NULL	NULL	133	mmol/L	4.1	mmol/L	103	mmol/L	8.3	mg/dL	109	mg/dL	NULL	NULL	NULL	NULL	NULL	NULL	NULL	NULL	66	mg/dL	3.25	mg/dL	NULL	NULL	NULL	NULL	NULL	NULL	NULL	NULL	NULL
338676	NULL	NULL	NULL	NULL	NULL	NULL	NULL	NULL	NULL	NULL	NULL	NULL	NULL	NULL	NULL	NULL	NULL	NULL	133	mmol/L	4.2	mmol/L	96	mmol/L	8.9	mg/dL	235	mg/dL	NULL	NULL	NULL	NULL	NULL	NULL	NULL	NULL	23	mg/dL	1.76	mg/dL	NULL	NULL	NULL	NULL	NULL	NULL	NULL	NULL	NULL
338678	14.8	K/mcL	3.51	M/mcL	NULL	NULL	NULL	NULL	NULL	NULL	301	K/mcL	14	g/dL	NULL	NULL	NULL	NULL	135	mmol/L	3.7	mmol/L	96	mmol/L	9.2	mg/dL	148	mg/dL	NULL	NULL	NULL	NULL	NULL	NULL	NULL	NULL	32	mg/dL	0.79	mg/dL	NULL	NULL	NULL	NULL	NULL	NULL	NULL	NULL	NULL
338711	7.3	K/mcL	3.5	M/mcL	76	%	16	%	8	%	206	K/mcL	10.8	g/dL	7.7	g/dL	2.7	g/dL	141	mmol/L	5.1	mmol/L	101	mmol/L	8.4	mg/dL	624	mg/dL	0.3	mg/dL	0.1	mg/dL	16	Units/L	24	Units/L	30	mg/dL	1.04	mg/dL	NULL	NULL	NULL	NULL	NULL	NULL	NULL	NULL	NULL
338984	4.7	K/mcL	3.47	M/mcL	64	%	31	%	3	%	301	K/mcL	8.6	g/dL	7.1	g/dL	4	g/dL	137	mmol/L	3.4	mmol/L	94	mmol/L	8.4	mg/dL	117	mg/dL	1.4	mg/dL	0.7	mg/dL	11	Units/L	15	Units/L	33	mg/dL	1.47	mg/dL	NULL	NULL	NULL	NULL	NULL	NULL	NULL	NULL	NULL
338998	11.4	K/mcL	NULL	NULL	NULL	NULL	NULL	NULL	NULL	NULL	NULL	NULL	NULL	NULL	NULL	NULL	NULL	NULL	143	mmol/L	NULL	NULL	NULL	NULL	NULL	NULL	186	mg/dL	NULL	NULL	NULL	NULL	NULL	NULL	NULL	NULL	19	mg/dL	0.8	mg/dL	NULL	NULL	NULL	NULL	NULL	NULL	NULL	NULL	NULL
339205	20.8	K/mcL	NULL	NULL	NULL	NULL	NULL	NULL	NULL	NULL	165	K/mcL	10.5	g/dL	NULL	NULL	NULL	NULL	NULL	NULL	NULL	NULL	NULL	NULL	NULL	NULL	NULL	NULL	NULL	NULL	NULL	NULL	NULL	NULL	NULL	NULL	NULL	NULL	NULL	NULL	NULL	NULL	NULL	NULL	NULL	NULL	NULL	NULL	NULL
339215	20.2	K/mcL	5.29	M/mcL	72	%	15	%	9	%	265	K/mcL	16.3	g/dL	6.1	g/dL	3.6	g/dL	136	mmol/L	4.3	mmol/L	95	mmol/L	8.4	mg/dL	218	mg/dL	4.2	mg/dL	3	mg/dL	3479	Units/L	NULL	Units/L	49	mg/dL	1.92	mg/dL	NULL	NULL	NULL	NULL	NULL	NULL	NULL	NULL	NULL
339316	NULL	NULL	NULL	NULL	NULL	NULL	NULL	NULL	NULL	NULL	NULL	NULL	NULL	NULL	NULL	NULL	NULL	NULL	139	mmol/L	3.5	mmol/L	103	mmol/L	9.5	mg/dL	196	mg/dL	NULL	NULL	NULL	NULL	NULL	NULL	NULL	NULL	36	mg/dL	1.23	mg/dL	NULL	NULL	NULL	NULL	NULL	NULL	NULL	NULL	NULL
339379	4.8	K/mcL	3.55	M/mcL	71	%	18	%	9	%	171	K/mcL	11.3	g/dL	6.9	g/dL	3.8	g/dL	139	mmol/L	3.9	mmol/L	104	mmol/L	9.3	mg/dL	96	mg/dL	0.8	mg/dL	0.3	mg/dL	10	Units/L	12	Units/L	19	mg/dL	1.31	mg/dL	NULL	NULL	NULL	NULL	NULL	NULL	NULL	NULL	NULL
339398	NULL	NULL	NULL	NULL	NULL	NULL	NULL	NULL	NULL	NULL	NULL	NULL	NULL	NULL	NULL	NULL	NULL	NULL	NULL	NULL	NULL	NULL	NULL	NULL	NULL	NULL	NULL	NULL	NULL	NULL	NULL	NULL	NULL	NULL	NULL	NULL	NULL	NULL	NULL	NULL	NULL	NULL	NULL	NULL	NULL	NULL	NULL	NULL	NULL
339475	8.7	K/mcL	2	M/mcL	82	%	11	%	4	%	990	K/mcL	7.7	g/dL	NULL	NULL	NULL	NULL	148	mmol/L	3.3	mmol/L	112	mmol/L	7.9	mg/dL	147	mg/dL	NULL	NULL	NULL	NULL	NULL	NULL	NULL	NULL	29	mg/dL	1.11	mg/dL	NULL	NULL	NULL	NULL	NULL	NULL	NULL	NULL	NULL
339486	NULL	NULL	NULL	NULL	NULL	NULL	NULL	NULL	NULL	NULL	NULL	NULL	NULL	NULL	NULL	NULL	NULL	NULL	146	mmol/L	3.4	mmol/L	105	mmol/L	10.3	mg/dL	107	mg/dL	NULL	NULL	NULL	NULL	NULL	NULL	NULL	NULL	8	mg/dL	0.74	mg/dL	NULL	NULL	NULL	NULL	NULL	NULL	NULL	NULL	NULL
339512	5.4	K/mcL	2.9	M/mcL	80	%	13	%	5	%	153	K/mcL	8.5	g/dL	NULL	NULL	NULL	NULL	141	mmol/L	5.5	mmol/L	110	mmol/L	8.2	mg/dL	85	mg/dL	NULL	NULL	NULL	NULL	NULL	NULL	14	Units/L	56	mg/dL	2.64	mg/dL	NULL	NULL	NULL	NULL	NULL	NULL	NULL	NULL	NULL
339535	9.4	K/mcL	3.16	M/mcL	73	%	10	%	15	%	156	K/mcL	8.9	g/dL	5.9	g/dL	2.7	g/dL	136	mmol/L	3.5	mmol/L	98	mmol/L	8.3	mg/dL	133	mg/dL	1.3	mg/dL	NULL	NULL	21	Units/L	20	Units/L	18	mg/dL	1.18	mg/dL	NULL	NULL	NULL	NULL	NULL	NULL	NULL	NULL	NULL
339600	NULL	NULL	NULL	NULL	NULL	NULL	NULL	NULL	NULL	NULL	NULL	NULL	NULL	NULL	NULL	NULL	NULL	NULL	142	mmol/L	4.2	mmol/L	111	mmol/L	8.9	mg/dL	102	mg/dL	NULL	NULL	NULL	NULL	NULL	NULL	NULL	NULL	40	mg/dL	2.71	mg/dL	NULL	NULL	NULL	NULL	NULL	NULL	NULL	NULL	NULL
339662	7.6	K/mcL	4.3	M/mcL	NULL	NULL	NULL	NULL	NULL	NULL	189	K/mcL	9.5	g/dL	NULL	NULL	NULL	NULL	139	mmol/L	4.7	mmol/L	106	mmol/L	9.2	mg/dL	77	mg/dL	NULL	NULL	NULL	NULL	NULL	NULL	NULL	NULL	18	mg/dL	1.57	mg/dL	NULL	NULL	NULL	NULL	NULL	NULL	NULL	NULL	NULL
339841	5	K/mcL	3.01	M/mcL	88	%	8	%	3	%	174	K/mcL	8.8	g/dL	NULL	NULL	1.9	g/dL	138	mmol/L	3.6	mmol/L	100	mmol/L	7.8	mg/dL	85	mg/dL	NULL	NULL	NULL	NULL	NULL	NULL	NULL	NULL	9	mg/dL	0.57	mg/dL	NULL	NULL	NULL	NULL	NULL	NULL	NULL	NULL	NULL
339955	14.2	K/mcL	3.86	M/mcL	NULL	NULL	NULL	NULL	NULL	NULL	169	K/mcL	11.6	g/dL	NULL	NULL	NULL	NULL	133	mmol/L	4.2	mmol/L	98	mmol/L	8	mg/dL	152	mg/dL	NULL	NULL	NULL	NULL	NULL	NULL	52	Units/L	14	mg/dL	0.73	mg/dL	NULL	NULL	NULL	NULL	NULL	NULL	NULL	NULL	NULL
340568	3.5	K/mcL	4.05	M/mcL	93	%	5	%	2	%	101	K/mcL	12	g/dL	NULL	NULL	3	g/dL	140	mmol/L	4.6	mmol/L	103	mmol/L	8.7	mg/dL	158	mg/dL	NULL	NULL	NULL	NULL	NULL	NULL	NULL	NULL	45	mg/dL	2.01	mg/dL	10.4	mg/dL	NULL	NULL	NULL	NULL	NULL	NULL	NULL
340597	7.9	K/mcL	3.86	M/mcL	NULL	NULL	NULL	NULL	NULL	NULL	227	K/mcL	10.5	g/dL	NULL	NULL	NULL	NULL	142	mmol/L	3.4	mmol/L	101	mmol/L	7.9	mg/dL	102	mg/dL	NULL	NULL	NULL	NULL	NULL	NULL	NULL	NULL	19	mg/dL	0.92	mg/dL	NULL	NULL	NULL	NULL	NULL	NULL	NULL	NULL	NULL
340905	6.1	K/mcL	3.75	M/mcL	87	%	5	%	5	%	58	K/mcL	11	g/dL	5.7	g/dL	2.1	g/dL	143	mmol/L	3.7	mmol/L	113	mmol/L	7.8	mg/dL	73	mg/dL	3.6	mg/dL	3	mg/dL	118	Units/L	207	Units/L	75	mg/dL	2.64	mg/dL	NULL	NULL	NULL	NULL	NULL	NULL	NULL	NULL	NULL
340919	13.2	K/mcL	2.82	M/mcL	73	%	16	%	10	%	318	K/mcL	8.7	g/dL	5.6	g/dL	2.6	g/dL	150	mmol/L	6	mmol/L	106	mmol/L	8.9	mg/dL	148	mg/dL	0.3	mg/dL	NULL	NULL	9	Units/L	18	Units/L	68	mg/dL	7.39	mg/dL	NULL	NULL	NULL	NULL	NULL	NULL	NULL	NULL	NULL
341498	6.4	K/mcL	4.2	M/mcL	78	%	7	%	15	%	116	K/mcL	14.4	g/dL	5.9	g/dL	2.8	g/dL	149	mmol/L	4	mmol/L	105	mmol/L	8.6	mg/dL	104	mg/dL	4.5	mg/dL	3.2	mg/dL	95	Units/L	152	Units/L	55	mg/dL	1.54	mg/dL	NULL	NULL	NULL	NULL	NULL	NULL	NULL	NULL	NULL
341685	7.6	K/mcL	3.25	M/mcL	73	%	11	%	12	%	87	K/mcL	8.4	g/dL	5.6	g/dL	2.6	g/dL	138	mmol/L	3.1	mmol/L	104	mmol/L	8.5	mg/dL	160	mg/dL	0.5	mg/dL	0.3	mg/dL	103	Units/L	16	Units/L	64	mg/dL	4.1	mg/dL	NULL	NULL	NULL	NULL	NULL	NULL	NULL	NULL	NULL
341780	21.3	K/mcL	4.97	M/mcL	82	%	3	%	15	%	322	K/mcL	11	g/dL	6.4	g/dL	4	g/dL	131	mmol/L	5.7	mmol/L	100	mmol/L	8.6	mg/dL	200	mg/dL	2.9	mg/dL	0.7	mg/dL	87	Units/L	337	Units/L	30	mg/dL	2.92	mg/dL	14.4	mg/dL	NULL	NULL	NULL	NULL	NULL	NULL	NULL
341859	NULL	NULL	NULL	NULL	NULL	NULL	NULL	NULL	NULL	NULL	NULL	NULL	NULL	NULL	NULL	NULL	NULL	NULL	132	mmol/L	8	mmol/L	95	mmol/L	9.8	mg/dL	181	mg/dL	NULL	NULL	NULL	NULL	NULL	NULL	NULL	NULL	43	mg/dL	2.37	mg/dL	NULL	NULL	NULL	NULL	NULL	NULL	NULL	NULL	NULL
342303	20.4	K/mcL	NULL	NULL	NULL	NULL	NULL	NULL	NULL	NULL	NULL	NULL	NULL	NULL	NULL	NULL	2	g/dL	145	mmol/L	NULL	NULL	NULL	NULL	NULL	NULL	274	mg/dL	0.5	mg/dL	NULL	NULL	NULL	NULL	NULL	NULL	25	mg/dL	1.3	mg/dL	NULL	NULL	NULL	NULL	NULL	NULL	NULL	NULL	NULL
342358	7.5	K/mcL	3.88	M/mcL	87	%	NULL	NULL	3	%	172	K/mcL	12.9	g/dL	5.4	g/dL	3.4	g/dL	121	mmol/L	4.4	mmol/L	89	mmol/L	7.3	mg/dL	108	mg/dL	0.5	mg/dL	0.4	mg/dL	24	Units/L	35	Units/L	32	mg/dL	1.36	mg/dL	NULL	NULL	NULL	NULL	NULL	NULL	NULL	NULL	NULL
342410	10.8	K/mcL	2.37	M/mcL	67	%	21	%	10	%	236	K/mcL	6	g/dL	NULL	NULL	NULL	NULL	136	mmol/L	3.8	mmol/L	104	mmol/L	8.2	mg/dL	90	mg/dL	NULL	NULL	NULL	NULL	NULL	NULL	NULL	NULL	8	mg/dL	0.61	mg/dL	NULL	NULL	204	mg/dL	114	mg/dL	31	mg/dL	42
342637	12.8	K/mcL	2.82	M/mcL	91	%	5	%	3	%	251	K/mcL	7.6	g/dL	5.5	g/dL	2.5	g/dL	142	mmol/L	8	mmol/L	119	mmol/L	8.3	mg/dL	131	mg/dL	0.4	mg/dL	0.2	mg/dL	8	Units/L	28	Units/L	39	mg/dL	4.21	mg/dL	NULL	NULL	NULL	NULL	NULL	NULL	NULL	NULL	NULL
342756	12.8	K/mcL	NULL	NULL	NULL	NULL	NULL	NULL	NULL	NULL	274	K/mcL	10.9	g/dL	NULL	NULL	NULL	NULL	141	mmol/L	4.7	mmol/L	100	mmol/L	9	mg/dL	166	mg/dL	NULL	NULL	NULL	NULL	NULL	NULL	NULL	NULL	46	mg/dL	8.2	mg/dL	NULL	NULL	NULL	NULL	NULL	NULL	NULL	NULL	NULL
342777	NULL	NULL	NULL	NULL	NULL	NULL	NULL	NULL	NULL	NULL	NULL	NULL	NULL	NULL	NULL	NULL	NULL	NULL	NULL	NULL	NULL	NULL	NULL	NULL	NULL	NULL	NULL	NULL	NULL	NULL	NULL	NULL	NULL	NULL	NULL	NULL	NULL	NULL	NULL	NULL	NULL	NULL	NULL	NULL	NULL	NULL	NULL	NULL	NULL
343063	12.7	K/mcL	3.15	M/mcL	82	%	11	%	7	%	247	K/mcL	9.4	g/dL	NULL	NULL	NULL	NULL	134	mmol/L	3.4	mmol/L	94	mmol/L	8.1	mg/dL	204	mg/dL	NULL	NULL	NULL	NULL	NULL	NULL	NULL	NULL	35	mg/dL	2.05	mg/dL	NULL	NULL	NULL	NULL	NULL	NULL	NULL	NULL	NULL
343093	16.9	K/mcL	2.57	M/mcL	88	%	7	%	4	%	287	K/mcL	7.3	g/dL	6	g/dL	1.7	g/dL	144	mmol/L	4.5	mmol/L	117	mmol/L	7.9	mg/dL	178	mg/dL	0.5	mg/dL	0.4	mg/dL	33	Units/L	42	Units/L	70	mg/dL	1.52	mg/dL	NULL	NULL	NULL	NULL	NULL	NULL	NULL	NULL	NULL
343095	NULL	NULL	NULL	NULL	NULL	NULL	NULL	NULL	NULL	NULL	NULL	NULL	NULL	NULL	NULL	NULL	NULL	NULL	NULL	NULL	NULL	NULL	NULL	NULL	NULL	NULL	NULL	NULL	NULL	NULL	NULL	NULL	NULL	NULL	NULL	NULL	NULL	NULL	NULL	NULL	NULL	NULL	125	mg/dL	278	mg/dL	41	mg/dL	212
343178	43.6	K/mcL	2.98	M/mcL	77	%	1	%	4	%	73	K/mcL	9.5	g/dL	6.6	g/dL	2	g/dL	141	mmol/L	3.4	mmol/L	108	mmol/L	8.1	mg/dL	114	mg/dL	6.3	mg/dL	5	mg/dL	158	Units/L	212	Units/L	31	mg/dL	1.8	mg/dL	NULL	NULL	NULL	NULL	NULL	NULL	NULL	NULL	NULL
343367	5.4	K/mcL	2.94	M/mcL	69	%	15	%	12	%	120	K/mcL	6.3	g/dL	NULL	NULL	NULL	NULL	147	mmol/L	4.4	mmol/L	119	mmol/L	10.1	mg/dL	103	mg/dL	NULL	NULL	NULL	NULL	NULL	NULL	NULL	NULL	77	mg/dL	1.89	mg/dL	NULL	NULL	NULL	NULL	NULL	NULL	NULL	NULL	NULL
343583	8.6	K/mcL	3.23	M/mcL	87	%	6	%	7	%	142	K/mcL	8.6	g/dL	5.3	g/dL	2.6	g/dL	143	mmol/L	4.2	mmol/L	110	mmol/L	8	mg/dL	55	mg/dL	5.8	mg/dL	4.6	mg/dL	65	Units/L	50	Units/L	62	mg/dL	3.66	mg/dL	NULL	NULL	NULL	NULL	NULL	NULL	NULL	NULL	NULL
343638	7	K/mcL	3.37	M/mcL	73	%	19	%	7	%	164	K/mcL	10.9	g/dL	5.8	g/dL	3.1	g/dL	141	mmol/L	2.9	mmol/L	97	mmol/L	8.2	mg/dL	124	mg/dL	1	mg/dL	0.6	mg/dL	28	Units/L	20	Units/L	45	mg/dL	2.09	mg/dL	NULL	NULL	NULL	NULL	NULL	NULL	NULL	NULL	NULL
344138	5.8	K/mcL	NULL	NULL	NULL	NULL	NULL	NULL	NULL	NULL	NULL	NULL	NULL	NULL	NULL	NULL	NULL	NULL	144	mmol/L	NULL	NULL	NULL	NULL	NULL	NULL	92	mg/dL	NULL	NULL	NULL	NULL	NULL	NULL	NULL	NULL	22	mg/dL	1.4	mg/dL	NULL	NULL	NULL	NULL	NULL	NULL	NULL	NULL	NULL
344467	12.6	K/mcL	4.17	M/mcL	84	%	6	%	9	%	207	K/mcL	12.9	g/dL	3.1	g/dL	3	g/dL	148	mmol/L	4.4	mmol/L	106	mmol/L	7.1	mg/dL	88	mg/dL	1	mg/dL	0.7	mg/dL	2193	Units/L	2266	Units/L	60	mg/dL	2.35	mg/dL	NULL	NULL	NULL	NULL	NULL	NULL	NULL	NULL	NULL
344614	NULL	NULL	NULL	NULL	NULL	NULL	NULL	NULL	NULL	NULL	NULL	NULL	7.5	g/dL	NULL	NULL	2.5	g/dL	152	mmol/L	5.3	mmol/L	NULL	NULL	NULL	NULL	99	mg/dL	0.3	mg/dL	NULL	NULL	NULL	NULL	NULL	NULL	112	mg/dL	4.8	mg/dL	NULL	NULL	NULL	NULL	NULL	NULL	NULL	NULL	NULL
344923	7.6	K/mcL	2.5	M/mcL	NULL	NULL	NULL	NULL	NULL	NULL	127	K/mcL	9.1	g/dL	NULL	NULL	NULL	NULL	141	mmol/L	3.4	mmol/L	108	mmol/L	8.2	mg/dL	157	mg/dL	NULL	NULL	NULL	NULL	NULL	NULL	53	Units/L	19	mg/dL	0.92	mg/dL	NULL	NULL	NULL	NULL	NULL	NULL	NULL	NULL	NULL
344929	NULL	NULL	NULL	NULL	NULL	NULL	NULL	NULL	NULL	NULL	NULL	NULL	NULL	NULL	NULL	NULL	NULL	NULL	144	mmol/L	3.8	mmol/L	110	mmol/L	9	mg/dL	96	mg/dL	NULL	NULL	NULL	NULL	NULL	NULL	NULL	NULL	13	mg/dL	0.81	mg/dL	NULL	NULL	NULL	NULL	NULL	NULL	NULL	NULL	NULL
344949	18.8	K/mcL	3.77	M/mcL	96	%	1	%	3	%	47	K/mcL	10.8	g/dL	3.7	g/dL	1.9	g/dL	127	mmol/L	3.2	mmol/L	94	mmol/L	7.2	mg/dL	134	mg/dL	0.6	mg/dL	NULL	NULL	31	Units/L	15	Units/L	113	mg/dL	3.29	mg/dL	NULL	NULL	NULL	NULL	NULL	NULL	NULL	NULL	NULL
345042	6	K/mcL	5.36	M/mcL	52	%	34	%	10	%	192	K/mcL	13.3	g/dL	7	g/dL	3.4	g/dL	137	mmol/L	4.8	mmol/L	99	mmol/L	9.7	mg/dL	102	mg/dL	1.3	mg/dL	0.7	mg/dL	16	Units/L	15	Units/L	27	mg/dL	1.43	mg/dL	12.8	mg/dL	134	mg/dL	94	mg/dL	17	mg/dL	50
345051	5.6	K/mcL	3.8	M/mcL	64	%	24	%	10	%	207	K/mcL	10.7	g/dL	6.1	g/dL	3.3	g/dL	139	mmol/L	3.3	mmol/L	102	mmol/L	8.1	mg/dL	123	mg/dL	0.6	mg/dL	0.3	mg/dL	149	Units/L	22	Units/L	10	mg/dL	0.78	mg/dL	4.4	mg/dL	188	mg/dL	190	mg/dL	36	mg/dL	116
345564	11.1	K/mcL	4.33	M/mcL	65	%	20	%	12	%	127	K/mcL	13.8	g/dL	NULL	NULL	NULL	NULL	141	mmol/L	3.5	mmol/L	107	mmol/L	7.5	mg/dL	162	mg/dL	NULL	NULL	NULL	NULL	NULL	NULL	NULL	NULL	20	mg/dL	1.04	mg/dL	NULL	NULL	NULL	NULL	NULL	NULL	NULL	NULL	NULL
345603	8.6	K/mcL	3.42	M/mcL	73	%	16	%	11	%	148	K/mcL	10.5	g/dL	NULL	NULL	NULL	NULL	135	mmol/L	4.2	mmol/L	105	mmol/L	9.1	mg/dL	171	mg/dL	NULL	NULL	NULL	NULL	NULL	NULL	NULL	NULL	30	mg/dL	1.95	mg/dL	NULL	NULL	NULL	NULL	NULL	NULL	NULL	NULL	NULL
345836	14.4	K/mcL	4.17	M/mcL	NULL	NULL	NULL	NULL	NULL	NULL	245	K/mcL	12.1	g/dL	6.4	g/dL	3.5	g/dL	132	mmol/L	5	mmol/L	97	mmol/L	8.8	mg/dL	319	mg/dL	1.3	mg/dL	0.9	mg/dL	19	Units/L	120	Units/L	53	mg/dL	3.29	mg/dL	NULL	NULL	NULL	NULL	NULL	NULL	NULL	NULL	NULL
345924	8.1	K/mcL	3.44	M/mcL	75	%	14	%	3	%	358	K/mcL	10.5	g/dL	6.3	g/dL	3.2	g/dL	148	mmol/L	3.5	mmol/L	108	mmol/L	8.7	mg/dL	98	mg/dL	0.6	mg/dL	NULL	NULL	35	Units/L	29	Units/L	22	mg/dL	0.78	mg/dL	NULL	NULL	101	mg/dL	165	mg/dL	28	mg/dL	117
345943	10.5	K/mcL	3.34	M/mcL	86	%	8	%	4	%	151	K/mcL	9.6	g/dL	NULL	NULL	NULL	NULL	135	mmol/L	4.2	mmol/L	97	mmol/L	8	mg/dL	159	mg/dL	NULL	NULL	NULL	NULL	NULL	NULL	19	Units/L	17	mg/dL	1.09	mg/dL	NULL	NULL	NULL	NULL	NULL	NULL	NULL	NULL	NULL
346093	18.2	K/mcL	NULL	NULL	NULL	NULL	NULL	NULL	NULL	NULL	NULL	NULL	NULL	NULL	NULL	NULL	3.1	g/dL	138	mmol/L	NULL	NULL	NULL	NULL	NULL	NULL	490	mg/dL	0.2	mg/dL	NULL	NULL	NULL	NULL	NULL	NULL	17	mg/dL	1.7	mg/dL	NULL	NULL	NULL	NULL	NULL	NULL	NULL	NULL	NULL
346327	23.7	K/mcL	3.63	M/mcL	70	%	18	%	8	%	425	K/mcL	10.6	g/dL	NULL	NULL	NULL	NULL	136	mmol/L	4.7	mmol/L	99	mmol/L	9.1	mg/dL	221	mg/dL	NULL	NULL	NULL	NULL	NULL	NULL	NULL	NULL	31	mg/dL	1.53	mg/dL	NULL	NULL	NULL	NULL	NULL	NULL	NULL	NULL	NULL
346491	6.5	K/mcL	3.24	M/mcL	66	%	22	%	9	%	179	K/mcL	10.1	g/dL	5.4	g/dL	3.2	g/dL	140	mmol/L	4	mmol/L	108	mmol/L	7.9	mg/dL	86	mg/dL	0.6	mg/dL	0.2	mg/dL	16	Units/L	32	Units/L	49	mg/dL	1.88	mg/dL	NULL	NULL	NULL	NULL	NULL	NULL	NULL	NULL	NULL
346630	1.4	K/mcL	2.6	M/mcL	20	%	60	%	16	%	19	K/mcL	8.7	g/dL	4.7	g/dL	2.5	g/dL	143	mmol/L	3.8	mmol/L	113	mmol/L	7.5	mg/dL	80	mg/dL	1.6	mg/dL	NULL	NULL	121	Units/L	128	Units/L	24	mg/dL	1.37	mg/dL	NULL	NULL	NULL	NULL	NULL	NULL	NULL	NULL	NULL
347073	8.6	K/mcL	3.63	M/mcL	NULL	NULL	NULL	NULL	NULL	NULL	181	K/mcL	11.2	g/dL	5.9	g/dL	3.5	g/dL	139	mmol/L	5.4	mmol/L	106	mmol/L	9.3	mg/dL	135	mg/dL	0.6	mg/dL	0.3	mg/dL	10	Units/L	13	Units/L	55	mg/dL	1.67	mg/dL	NULL	NULL	160	mg/dL	98	mg/dL	25	mg/dL	41
347236	4.8	K/mcL	3.1	M/mcL	80	%	9	%	8	%	98	K/mcL	10.1	g/dL	6.1	g/dL	3.5	g/dL	136	mmol/L	4.2	mmol/L	97	mmol/L	9.6	mg/dL	99	mg/dL	1.1	mg/dL	NULL	NULL	13	Units/L	14	Units/L	36	mg/dL	9.83	mg/dL	NULL	NULL	170	mg/dL	99	mg/dL	30	mg/dL	35
347300	14.9	K/mcL	NULL	NULL	NULL	NULL	NULL	NULL	NULL	NULL	NULL	NULL	NULL	NULL	NULL	NULL	3.5	g/dL	148	mmol/L	8.6	mmol/L	NULL	NULL	NULL	NULL	97	mg/dL	0.4	mg/dL	NULL	NULL	NULL	NULL	NULL	NULL	19	mg/dL	5.5	mg/dL	NULL	NULL	NULL	NULL	NULL	NULL	NULL	NULL	NULL
347420	11.1	K/mcL	3.97	M/mcL	69	%	16	%	7	%	201	K/mcL	11.3	g/dL	NULL	NULL	NULL	NULL	133	mmol/L	4.1	mmol/L	99	mmol/L	8.3	mg/dL	113	mg/dL	NULL	NULL	NULL	NULL	NULL	NULL	NULL	NULL	20	mg/dL	0.77	mg/dL	NULL	NULL	NULL	NULL	NULL	NULL	NULL	NULL	NULL
347490	6.7	K/mcL	3.99	M/mcL	74	%	13	%	12	%	214	K/mcL	9.8	g/dL	5.1	g/dL	2.6	g/dL	145	mmol/L	2.8	mmol/L	99	mmol/L	9.1	mg/dL	93	mg/dL	1.4	mg/dL	0.8	mg/dL	19	Units/L	13	Units/L	45	mg/dL	0.9	mg/dL	NULL	NULL	NULL	NULL	NULL	NULL	NULL	NULL	NULL
347738	20.2	K/mcL	NULL	NULL	NULL	NULL	NULL	NULL	NULL	NULL	182	K/mcL	15.4	g/dL	NULL	NULL	3.3	g/dL	146	mmol/L	3.5	mmol/L	98	mmol/L	9.2	mg/dL	177	mg/dL	0.4	mg/dL	NULL	NULL	NULL	NULL	NULL	NULL	11	mg/dL	0.8	mg/dL	NULL	NULL	NULL	NULL	NULL	NULL	NULL	NULL	NULL
347966	NULL	NULL	NULL	NULL	NULL	NULL	NULL	NULL	NULL	NULL	NULL	NULL	NULL	NULL	NULL	NULL	NULL	NULL	NULL	NULL	NULL	NULL	NULL	NULL	NULL	NULL	NULL	NULL	NULL	NULL	NULL	NULL	NULL	NULL	NULL	NULL	NULL	NULL	NULL	NULL	NULL	NULL	NULL	NULL	NULL	NULL	NULL	NULL	NULL
347989	10	K/mcL	3.77	M/mcL	83	%	5	%	11	%	504	K/mcL	12.2	g/dL	5.9	g/dL	NULL	NULL	140	mmol/L	4	mmol/L	107	mmol/L	9.1	mg/dL	131	mg/dL	NULL	NULL	NULL	NULL	NULL	NULL	NULL	NULL	16	mg/dL	0.82	mg/dL	NULL	NULL	NULL	NULL	NULL	NULL	NULL	NULL	NULL
348049	5.6	K/mcL	NULL	NULL	NULL	NULL	NULL	NULL	NULL	NULL	NULL	NULL	NULL	NULL	NULL	NULL	2.8	g/dL	141	mmol/L	NULL	NULL	NULL	NULL	NULL	NULL	186	mg/dL	0.3	mg/dL	NULL	NULL	NULL	NULL	NULL	NULL	10	mg/dL	0.7	mg/dL	NULL	NULL	NULL	NULL	NULL	NULL	NULL	NULL	NULL
348078	7.1	K/mcL	3.46	M/mcL	NULL	NULL	NULL	NULL	NULL	NULL	191	K/mcL	9.9	g/dL	NULL	NULL	NULL	NULL	141	mmol/L	4.2	mmol/L	107	mmol/L	9.2	mg/dL	92	mg/dL	NULL	NULL	NULL	NULL	NULL	NULL	NULL	NULL	37	mg/dL	2.74	mg/dL	NULL	NULL	NULL	NULL	NULL	NULL	NULL	NULL	NULL
348229	17	K/mcL	3.22	M/mcL	NULL	NULL	NULL	NULL	NULL	NULL	326	K/mcL	9.8	g/dL	4.2	g/dL	1.9	g/dL	141	mmol/L	4.4	mmol/L	114	mmol/L	6.4	mg/dL	237	mg/dL	0.2	mg/dL	0.2	mg/dL	7	Units/L	11	Units/L	61	mg/dL	3.52	mg/dL	NULL	NULL	NULL	NULL	NULL	NULL	NULL	NULL	NULL
348250	5.9	K/mcL	2.73	M/mcL	88	%	9	%	3	%	112	K/mcL	8.5	g/dL	4	g/dL	2.6	g/dL	142	mmol/L	4.9	mmol/L	113	mmol/L	8.2	mg/dL	137	mg/dL	0.5	mg/dL	NULL	NULL	6	Units/L	9	Units/L	32	mg/dL	1.39	mg/dL	NULL	NULL	NULL	NULL	NULL	NULL	NULL	NULL	NULL
348321	4.9	K/mcL	3.59	M/mcL	87	%	5	%	8	%	187	K/mcL	10.2	g/dL	6.9	g/dL	3.8	g/dL	128	mmol/L	5.3	mmol/L	96	mmol/L	10.4	mg/dL	72	mg/dL	2.8	mg/dL	2	mg/dL	18	Units/L	36	Units/L	94	mg/dL	4.34	mg/dL	12.1	mg/dL	NULL	NULL	NULL	NULL	NULL	NULL	NULL
348353	4.4	K/mcL	4.04	M/mcL	62	%	27	%	8	%	240	K/mcL	10.4	g/dL	7.3	g/dL	3.5	g/dL	143	mmol/L	4.1	mmol/L	104	mmol/L	8.9	mg/dL	107	mg/dL	NULL	mg/dL	0.3	mg/dL	18	Units/L	14	Units/L	36	mg/dL	9.63	mg/dL	NULL	NULL	NULL	NULL	NULL	NULL	NULL	NULL	NULL
348431	7.3	K/mcL	4.65	M/mcL	68	%	18	%	10	%	249	K/mcL	14	g/dL	NULL	NULL	NULL	NULL	138	mmol/L	3.7	mmol/L	100	mmol/L	9.1	mg/dL	106	mg/dL	NULL	NULL	NULL	NULL	NULL	NULL	NULL	NULL	22	mg/dL	1.31	mg/dL	NULL	NULL	NULL	NULL	NULL	NULL	NULL	NULL	NULL
348744	7.1	K/mcL	NULL	NULL	NULL	NULL	NULL	NULL	NULL	NULL	NULL	NULL	NULL	NULL	NULL	NULL	3	g/dL	143	mmol/L	NULL	NULL	NULL	NULL	NULL	NULL	116	mg/dL	0.3	mg/dL	NULL	NULL	NULL	NULL	NULL	NULL	31	mg/dL	1.3	mg/dL	NULL	NULL	NULL	NULL	NULL	NULL	NULL	NULL	NULL
348819	NULL	NULL	NULL	NULL	NULL	NULL	NULL	NULL	NULL	NULL	NULL	NULL	NULL	NULL	NULL	NULL	NULL	NULL	NULL	NULL	4.2	mmol/L	NULL	NULL	NULL	NULL	NULL	NULL	NULL	NULL	NULL	NULL	NULL	NULL	23	Units/L	NULL	NULL	0.96	mg/dL	NULL	NULL	NULL	NULL	NULL	NULL	NULL	NULL	NULL
348834	14.8	K/mcL	4.33	M/mcL	83	%	11	%	6	%	96	K/mcL	13.4	g/dL	NULL	NULL	NULL	NULL	143	mmol/L	3.9	mmol/L	103	mmol/L	8.4	mg/dL	165	mg/dL	NULL	NULL	NULL	NULL	NULL	NULL	NULL	NULL	15	mg/dL	0.85	mg/dL	NULL	NULL	NULL	NULL	NULL	NULL	NULL	NULL	NULL
348971	NULL	NULL	NULL	NULL	NULL	NULL	NULL	NULL	NULL	NULL	NULL	NULL	NULL	NULL	NULL	NULL	NULL	NULL	NULL	NULL	NULL	NULL	NULL	NULL	NULL	NULL	NULL	NULL	NULL	NULL	NULL	NULL	NULL	NULL	NULL	NULL	NULL	NULL	NULL	NULL	NULL	NULL	NULL	NULL	NULL	NULL	NULL	NULL	NULL
349083	7.1	K/mcL	NULL	NULL	NULL	NULL	NULL	NULL	NULL	NULL	NULL	NULL	NULL	NULL	NULL	NULL	3.3	g/dL	131	mmol/L	NULL	NULL	NULL	NULL	NULL	NULL	77	mg/dL	0.3	mg/dL	NULL	NULL	NULL	NULL	NULL	NULL	50	mg/dL	1.6	mg/dL	NULL	NULL	NULL	NULL	NULL	NULL	NULL	NULL	NULL
349218	9.8	K/mcL	3.58	M/mcL	79	%	16	%	5	%	182	K/mcL	8.9	g/dL	5	g/dL	2.5	g/dL	135	mmol/L	4	mmol/L	110	mmol/L	7.8	mg/dL	145	mg/dL	0.7	mg/dL	0.5	mg/dL	75	Units/L	116	Units/L	13	mg/dL	0.6	mg/dL	NULL	NULL	NULL	NULL	NULL	NULL	NULL	NULL	NULL
349242	12.6	K/mcL	3.89	M/mcL	NULL	NULL	NULL	NULL	NULL	NULL	120	K/mcL	11	g/dL	NULL	NULL	NULL	NULL	135	mmol/L	4.8	mmol/L	105	mmol/L	7.7	mg/dL	174	mg/dL	NULL	NULL	NULL	NULL	NULL	NULL	18	Units/L	14	mg/dL	0.63	mg/dL	NULL	NULL	NULL	NULL	NULL	NULL	NULL	NULL	NULL
349313	24.2	K/mcL	4.11	M/mcL	95	%	3	%	2	%	213	K/mcL	12.1	g/dL	5.2	g/dL	3	g/dL	137	mmol/L	5.1	mmol/L	110	mmol/L	8	mg/dL	245	mg/dL	0.2	mg/dL	NULL	NULL	14	Units/L	12	Units/L	63	mg/dL	2.57	mg/dL	NULL	NULL	NULL	NULL	NULL	NULL	NULL	NULL	NULL
349347	8.1	K/mcL	3.49	M/mcL	54	%	28	%	12	%	280	K/mcL	9.2	g/dL	NULL	NULL	NULL	NULL	140	mmol/L	3.8	mmol/L	101	mmol/L	9	mg/dL	112	mg/dL	NULL	NULL	NULL	NULL	NULL	NULL	NULL	NULL	12	mg/dL	1.2	mg/dL	NULL	NULL	NULL	NULL	NULL	NULL	NULL	NULL	NULL
350077	16	K/mcL	3.66	M/mcL	NULL	NULL	NULL	NULL	NULL	NULL	256	K/mcL	11.2	g/dL	NULL	NULL	NULL	NULL	140	mmol/L	4.1	mmol/L	107	mmol/L	9.4	mg/dL	150	mg/dL	NULL	NULL	NULL	NULL	NULL	NULL	NULL	NULL	24	mg/dL	1.36	mg/dL	NULL	NULL	NULL	NULL	NULL	NULL	NULL	NULL	NULL
350103	5	K/mcL	3.88	M/mcL	63	%	27	%	7	%	136	K/mcL	12	g/dL	NULL	NULL	NULL	NULL	140	mmol/L	3.7	mmol/L	109	mmol/L	8.6	mg/dL	166	mg/dL	NULL	NULL	NULL	NULL	NULL	NULL	NULL	NULL	8	mg/dL	0.75	mg/dL	NULL	NULL	NULL	NULL	NULL	NULL	NULL	NULL	NULL
350138	6.2	K/mcL	2.64	M/mcL	87	%	3	%	7	%	114	K/mcL	6.7	g/dL	7.5	g/dL	3.1	g/dL	139	mmol/L	4.3	mmol/L	107	mmol/L	8.6	mg/dL	119	mg/dL	1.2	mg/dL	0.9	mg/dL	NULL	Units/L	14	Units/L	18	mg/dL	1.83	mg/dL	NULL	NULL	NULL	NULL	NULL	NULL	NULL	NULL	NULL
350148	26.1	K/mcL	2.69	M/mcL	88	%	6	%	5	%	218	K/mcL	8.3	g/dL	5.8	g/dL	3.3	g/dL	137	mmol/L	3.8	mmol/L	101	mmol/L	6.4	mg/dL	81	mg/dL	1.3	mg/dL	0.6	mg/dL	14	Units/L	21	Units/L	48	mg/dL	2.98	mg/dL	NULL	NULL	NULL	NULL	NULL	NULL	NULL	NULL	NULL
350222	17.3	K/mcL	3.59	M/mcL	91	%	4	%	5	%	141	K/mcL	10.9	g/dL	5.7	g/dL	3.4	g/dL	127	mmol/L	4.7	mmol/L	94	mmol/L	9.1	mg/dL	139	mg/dL	0.6	mg/dL	NULL	NULL	21	Units/L	37	Units/L	50	mg/dL	1.96	mg/dL	NULL	NULL	NULL	NULL	NULL	NULL	NULL	NULL	NULL
350259	82.2	K/mcL	NULL	NULL	NULL	NULL	NULL	NULL	NULL	NULL	NULL	NULL	NULL	NULL	NULL	NULL	NULL	NULL	NULL	NULL	NULL	NULL	NULL	NULL	NULL	NULL	176	mg/dL	NULL	NULL	NULL	NULL	NULL	NULL	NULL	NULL	47	mg/dL	NULL	NULL	NULL	NULL	NULL	NULL	NULL	NULL	NULL	NULL	NULL
350263	17.4	K/mcL	NULL	NULL	NULL	NULL	NULL	NULL	NULL	NULL	NULL	NULL	NULL	NULL	NULL	NULL	3	g/dL	137	mmol/L	3.9	mmol/L	100	mmol/L	9.5	mg/dL	91	mg/dL	0.4	mg/dL	NULL	NULL	NULL	NULL	29	Units/L	10	mg/dL	0.9	mg/dL	NULL	NULL	NULL	NULL	NULL	NULL	NULL	NULL	NULL
350282	6.6	K/mcL	NULL	NULL	NULL	NULL	NULL	NULL	NULL	NULL	NULL	NULL	NULL	NULL	NULL	NULL	2.4	g/dL	142	mmol/L	NULL	NULL	NULL	NULL	NULL	NULL	141	mg/dL	1.6	mg/dL	NULL	NULL	NULL	NULL	NULL	NULL	27	mg/dL	1.4	mg/dL	NULL	NULL	NULL	NULL	NULL	NULL	NULL	NULL	NULL
350372	5.3	K/mcL	2.9	M/mcL	70	%	18	%	11	%	210	K/mcL	8.6	g/dL	5.3	g/dL	3	g/dL	147	mmol/L	4	mmol/L	109	mmol/L	9.7	mg/dL	155	mg/dL	0.3	mg/dL	0.2	mg/dL	51	Units/L	61	Units/L	25	mg/dL	0.87	mg/dL	NULL	NULL	NULL	NULL	NULL	NULL	NULL	NULL	NULL
350500	10.9	K/mcL	3.29	M/mcL	NULL	NULL	NULL	NULL	NULL	NULL	138	K/mcL	12.9	g/dL	NULL	NULL	NULL	NULL	135	mmol/L	3.2	mmol/L	105	mmol/L	8.4	mg/dL	91	mg/dL	NULL	NULL	NULL	NULL	NULL	NULL	NULL	NULL	20	mg/dL	0.87	mg/dL	NULL	NULL	NULL	NULL	NULL	NULL	NULL	NULL	NULL
350859	NULL	NULL	NULL	NULL	NULL	NULL	NULL	NULL	NULL	NULL	243	K/mcL	11.1	g/dL	NULL	NULL	NULL	NULL	139	mmol/L	3.3	mmol/L	95	mmol/L	8.3	mg/dL	79	mg/dL	NULL	NULL	NULL	NULL	NULL	NULL	NULL	NULL	17	mg/dL	0.94	mg/dL	NULL	NULL	NULL	NULL	NULL	NULL	NULL	NULL	NULL
350870	9.8	K/mcL	3.14	M/mcL	66	%	15	%	15	%	230	K/mcL	7.5	g/dL	NULL	NULL	NULL	NULL	141	mmol/L	3.9	mmol/L	107	mmol/L	8.7	mg/dL	117	mg/dL	NULL	NULL	NULL	NULL	NULL	NULL	NULL	NULL	3	mg/dL	0.8	mg/dL	NULL	NULL	NULL	NULL	NULL	NULL	NULL	NULL	NULL
350881	10.3	K/mcL	NULL	NULL	NULL	NULL	NULL	NULL	NULL	NULL	NULL	NULL	NULL	NULL	NULL	NULL	NULL	NULL	139	mmol/L	NULL	NULL	NULL	NULL	NULL	NULL	121	mg/dL	NULL	NULL	NULL	NULL	NULL	NULL	NULL	NULL	36	mg/dL	2.3	mg/dL	NULL	NULL	NULL	NULL	NULL	NULL	NULL	NULL	NULL
350907	4.7	K/mcL	3.86	M/mcL	88	%	8	%	4	%	193	K/mcL	10.6	g/dL	4.1	g/dL	2	g/dL	140	mmol/L	3.9	mmol/L	107	mmol/L	7.5	mg/dL	70	mg/dL	0.3	mg/dL	NULL	NULL	8	Units/L	17	Units/L	20	mg/dL	0.72	mg/dL	NULL	NULL	NULL	NULL	NULL	NULL	NULL	NULL	NULL
350960	7.8	K/mcL	3.34	M/mcL	NULL	NULL	NULL	NULL	NULL	NULL	173	K/mcL	8.6	g/dL	6.4	g/dL	3.8	g/dL	139	mmol/L	6.3	mmol/L	104	mmol/L	9.1	mg/dL	133	mg/dL	0.5	mg/dL	0.3	mg/dL	10	Units/L	17	Units/L	42	mg/dL	2.46	mg/dL	NULL	NULL	NULL	NULL	NULL	NULL	NULL	NULL	NULL
351149	11.7	K/mcL	3.58	M/mcL	90	%	6	%	1	%	386	K/mcL	9	g/dL	NULL	NULL	NULL	NULL	145	mmol/L	4.2	mmol/L	106	mmol/L	8.4	mg/dL	165	mg/dL	NULL	NULL	NULL	NULL	NULL	NULL	NULL	NULL	60	mg/dL	2.02	mg/dL	NULL	NULL	NULL	NULL	NULL	NULL	NULL	NULL	NULL
351299	7.8	K/mcL	5.47	M/mcL	NULL	NULL	NULL	NULL	NULL	NULL	176	K/mcL	17.1	g/dL	NULL	NULL	NULL	NULL	136	mmol/L	3.6	mmol/L	99	mmol/L	9.4	mg/dL	113	mg/dL	NULL	NULL	NULL	NULL	NULL	NULL	NULL	NULL	22	mg/dL	1.05	mg/dL	NULL	NULL	NULL	NULL	NULL	NULL	NULL	NULL	NULL
351339	11.8	K/mcL	4.26	M/mcL	48	%	41	%	8	%	915	K/mcL	11.8	g/dL	NULL	NULL	NULL	NULL	139	mmol/L	4.5	mmol/L	109	mmol/L	NULL	NULL	222	mg/dL	NULL	NULL	NULL	NULL	NULL	NULL	NULL	NULL	26	mg/dL	1.22	mg/dL	NULL	NULL	NULL	NULL	NULL	NULL	NULL	NULL	NULL
351402	5.8	K/mcL	3.73	M/mcL	58	%	22	%	12	%	87	K/mcL	10.9	g/dL	7.1	g/dL	3.6	g/dL	135	mmol/L	3.2	mmol/L	107	mmol/L	8.2	mg/dL	116	mg/dL	0.9	mg/dL	0.4	mg/dL	19	Units/L	25	Units/L	26	mg/dL	1.48	mg/dL	NULL	NULL	NULL	NULL	NULL	NULL	NULL	NULL	NULL
351451	13.7	K/mcL	2.98	M/mcL	79	%	10	%	10	%	224	K/mcL	6.8	g/dL	NULL	NULL	NULL	NULL	136	mmol/L	4	mmol/L	100	mmol/L	7.5	mg/dL	97	mg/dL	NULL	NULL	NULL	NULL	NULL	NULL	25	Units/L	9	mg/dL	0.65	mg/dL	NULL	NULL	NULL	NULL	NULL	NULL	NULL	NULL	NULL
351712	4.4	K/mcL	3.13	M/mcL	NULL	NULL	NULL	NULL	NULL	NULL	31	K/mcL	10.2	g/dL	3.5	g/dL	1.9	g/dL	144	mmol/L	4	mmol/L	114	mmol/L	7.4	mg/dL	110	mg/dL	NULL	NULL	NULL	NULL	NULL	NULL	NULL	NULL	48	mg/dL	1.41	mg/dL	NULL	NULL	NULL	NULL	NULL	NULL	NULL	NULL	NULL
351868	10.2	K/mcL	4.26	M/mcL	NULL	NULL	NULL	NULL	NULL	NULL	91	K/mcL	13.5	g/dL	NULL	NULL	NULL	NULL	149	mmol/L	3.9	mmol/L	113	mmol/L	7.8	mg/dL	161	mg/dL	NULL	NULL	NULL	NULL	NULL	NULL	54	Units/L	22	mg/dL	1.11	mg/dL	NULL	NULL	NULL	NULL	NULL	NULL	NULL	NULL	NULL
352187	7.4	K/mcL	3.61	M/mcL	NULL	NULL	NULL	NULL	NULL	NULL	169	K/mcL	10.9	g/dL	NULL	NULL	NULL	NULL	141	mmol/L	3.4	mmol/L	107	mmol/L	8.7	mg/dL	81	mg/dL	NULL	NULL	NULL	NULL	NULL	NULL	NULL	NULL	65	mg/dL	3.3	mg/dL	NULL	NULL	NULL	NULL	NULL	NULL	NULL	NULL	NULL
352308	NULL	NULL	NULL	NULL	NULL	NULL	NULL	NULL	NULL	NULL	NULL	NULL	NULL	NULL	NULL	NULL	NULL	NULL	138	mmol/L	4.7	mmol/L	108	mmol/L	10.7	mg/dL	104	mg/dL	NULL	NULL	NULL	NULL	NULL	NULL	NULL	NULL	30	mg/dL	2.61	mg/dL	NULL	NULL	154	mg/dL	275	mg/dL	39	mg/dL	205
352443	7.1	K/mcL	2.79	M/mcL	NULL	NULL	NULL	NULL	NULL	NULL	116	K/mcL	9.3	g/dL	6.1	g/dL	3.6	g/dL	147	mmol/L	4.9	mmol/L	123	mmol/L	9.8	mg/dL	212	mg/dL	0.6	mg/dL	NULL	NULL	24	Units/L	48	Units/L	89	mg/dL	2.04	mg/dL	NULL	NULL	121	mg/dL	97	mg/dL	21	mg/dL	52
352485	8.2	K/mcL	3.86	M/mcL	87	%	6	%	7	%	177	K/mcL	12.8	g/dL	7.1	g/dL	3.7	g/dL	137	mmol/L	3.9	mmol/L	96	mmol/L	8.9	mg/dL	91	mg/dL	1.8	mg/dL	NULL	NULL	14	Units/L	22	Units/L	40	mg/dL	1.33	mg/dL	NULL	NULL	NULL	NULL	NULL	NULL	NULL	NULL	NULL
353020	11.8	K/mcL	2.57	M/mcL	82	%	1	%	14	%	143	K/mcL	7.6	g/dL	5.9	g/dL	2.6	g/dL	133	mmol/L	4	mmol/L	99	mmol/L	8.2	mg/dL	130	mg/dL	2.6	mg/dL	0.7	mg/dL	22	Units/L	48	Units/L	21	mg/dL	1.29	mg/dL	NULL	NULL	NULL	NULL	NULL	NULL	NULL	NULL	NULL
353104	11.2	K/mcL	2.5	M/mcL	NULL	NULL	NULL	NULL	NULL	NULL	211	K/mcL	8.4	g/dL	5.7	g/dL	3.1	g/dL	138	mmol/L	3.6	mmol/L	102	mmol/L	8.7	mg/dL	108	mg/dL	0.6	mg/dL	NULL	NULL	23	Units/L	9	Units/L	68	mg/dL	12.88	mg/dL	NULL	NULL	NULL	NULL	NULL	NULL	NULL	NULL	NULL
353407	10.1	K/mcL	4.11	M/mcL	85	%	6	%	8	%	172	K/mcL	12	g/dL	5.7	g/dL	3.4	g/dL	135	mmol/L	4.9	mmol/L	108	mmol/L	8.4	mg/dL	83	mg/dL	0.9	mg/dL	0.4	mg/dL	19	Units/L	48	Units/L	51	mg/dL	3.9	mg/dL	NULL	NULL	74	mg/dL	163	mg/dL	31	mg/dL	117
353580	6.4	K/mcL	2.39	M/mcL	74	%	7	%	12	%	108	K/mcL	7.4	g/dL	6	g/dL	3.1	g/dL	142	mmol/L	3.3	mmol/L	106	mmol/L	8.5	mg/dL	91	mg/dL	1.4	mg/dL	0.8	mg/dL	10	Units/L	18	Units/L	62	mg/dL	4.29	mg/dL	NULL	NULL	NULL	NULL	NULL	NULL	NULL	NULL	NULL
353803	15.8	K/mcL	2.19	M/mcL	89	%	5	%	6	%	417	K/mcL	6.6	g/dL	5.6	g/dL	2.9	g/dL	129	mmol/L	4.2	mmol/L	99	mmol/L	8.3	mg/dL	192	mg/dL	0.2	mg/dL	0.1	mg/dL	22	Units/L	21	Units/L	19	mg/dL	1.61	mg/dL	NULL	NULL	NULL	NULL	NULL	NULL	NULL	NULL	NULL
353843	14.2	K/mcL	NULL	NULL	NULL	NULL	NULL	NULL	NULL	NULL	NULL	NULL	NULL	NULL	NULL	NULL	NULL	NULL	139	mmol/L	NULL	NULL	NULL	NULL	NULL	NULL	343	mg/dL	NULL	NULL	NULL	NULL	NULL	NULL	NULL	NULL	19	mg/dL	1.3	mg/dL	NULL	NULL	NULL	NULL	NULL	NULL	NULL	NULL	NULL
354377	15.4	K/mcL	NULL	NULL	NULL	NULL	NULL	NULL	NULL	NULL	193	K/mcL	8.3	g/dL	NULL	NULL	3.4	g/dL	140	mmol/L	4.4	mmol/L	102	mmol/L	7.4	mg/dL	130	mg/dL	0.5	mg/dL	NULL	NULL	NULL	NULL	NULL	NULL	15	mg/dL	0.7	mg/dL	NULL	NULL	96	mg/dL	NULL	NULL	43	mg/dL	52
354478	13.4	K/mcL	NULL	NULL	NULL	NULL	NULL	NULL	NULL	NULL	NULL	NULL	NULL	NULL	NULL	NULL	2.9	g/dL	141	mmol/L	NULL	NULL	NULL	NULL	NULL	NULL	96	mg/dL	0.3	mg/dL	NULL	NULL	NULL	NULL	NULL	NULL	25	mg/dL	1.5	mg/dL	NULL	NULL	NULL	NULL	NULL	NULL	NULL	NULL	NULL
354507	7.7	K/mcL	4.38	M/mcL	NULL	NULL	NULL	NULL	NULL	NULL	202	K/mcL	12	g/dL	NULL	NULL	NULL	NULL	138	mmol/L	3.8	mmol/L	100	mmol/L	8.6	mg/dL	95	mg/dL	NULL	NULL	NULL	NULL	NULL	NULL	NULL	NULL	16	mg/dL	0.9	mg/dL	NULL	NULL	NULL	NULL	NULL	NULL	NULL	NULL	NULL
354625	6.2	K/mcL	NULL	NULL	NULL	NULL	NULL	NULL	NULL	NULL	NULL	NULL	NULL	NULL	NULL	NULL	NULL	NULL	139	mmol/L	NULL	NULL	NULL	NULL	NULL	NULL	128	mg/dL	NULL	NULL	NULL	NULL	NULL	NULL	NULL	NULL	31	mg/dL	1.5	mg/dL	NULL	NULL	NULL	NULL	NULL	NULL	NULL	NULL	NULL
354830	7.9	K/mcL	3.14	M/mcL	83	%	7	%	7	%	423	K/mcL	7.9	g/dL	5.6	g/dL	2.2	g/dL	132	mmol/L	4.3	mmol/L	96	mmol/L	8.9	mg/dL	82	mg/dL	0.4	mg/dL	NULL	NULL	44	Units/L	42	Units/L	16	mg/dL	0.65	mg/dL	NULL	NULL	NULL	NULL	NULL	NULL	NULL	NULL	NULL
355065	9.1	K/mcL	2.64	M/mcL	82	%	10	%	6	%	172	K/mcL	7.3	g/dL	NULL	NULL	NULL	NULL	145	mmol/L	3.6	mmol/L	105	mmol/L	8.5	mg/dL	76	mg/dL	NULL	NULL	NULL	NULL	NULL	NULL	NULL	NULL	30	mg/dL	1.88	mg/dL	NULL	NULL	NULL	NULL	NULL	NULL	NULL	NULL	NULL
355583	12.2	K/mcL	NULL	NULL	NULL	NULL	NULL	NULL	NULL	NULL	NULL	NULL	NULL	NULL	NULL	NULL	3.6	g/dL	140	mmol/L	NULL	NULL	NULL	NULL	NULL	NULL	114	mg/dL	0.7	mg/dL	NULL	NULL	NULL	NULL	NULL	NULL	13	mg/dL	1.2	mg/dL	NULL	NULL	NULL	NULL	NULL	NULL	NULL	NULL	NULL
355868	7.8	K/mcL	4.1	M/mcL	74	%	16	%	10	%	140	K/mcL	13	g/dL	NULL	NULL	NULL	NULL	135	mmol/L	3.3	mmol/L	102	mmol/L	8.3	mg/dL	99	mg/dL	NULL	NULL	NULL	NULL	NULL	NULL	NULL	NULL	18	mg/dL	0.7	mg/dL	NULL	NULL	NULL	NULL	NULL	NULL	NULL	NULL	NULL
355910	5.7	K/mcL	NULL	NULL	NULL	NULL	NULL	NULL	NULL	NULL	379	K/mcL	10.4	g/dL	NULL	NULL	2.9	g/dL	142	mmol/L	3.9	mmol/L	104	mmol/L	8.5	mg/dL	NULL	NULL	0.7	mg/dL	NULL	NULL	NULL	NULL	NULL	NULL	24	mg/dL	0.5	mg/dL	NULL	NULL	NULL	NULL	NULL	NULL	NULL	NULL	NULL
355962	15.5	K/mcL	2.87	M/mcL	72	%	18	%	10	%	189	K/mcL	9.7	g/dL	NULL	NULL	NULL	NULL	132	mmol/L	5	mmol/L	106	mmol/L	7.2	mg/dL	226	mg/dL	NULL	NULL	NULL	NULL	NULL	NULL	NULL	NULL	38	mg/dL	2.71	mg/dL	NULL	NULL	NULL	NULL	NULL	NULL	NULL	NULL	NULL
356011	34.2	K/mcL	5.05	M/mcL	79	%	5	%	5	%	339	K/mcL	14.4	g/dL	6.4	g/dL	3.5	g/dL	140	mmol/L	2.5	mmol/L	96	mmol/L	8.4	mg/dL	491	mg/dL	0.7	mg/dL	NULL	NULL	324	Units/L	517	Units/L	15	mg/dL	1.98	mg/dL	13.2	mg/dL	301	mg/dL	214	mg/dL	32	mg/dL	122
356378	5.9	K/mcL	NULL	NULL	NULL	NULL	NULL	NULL	NULL	NULL	NULL	NULL	NULL	NULL	NULL	NULL	2.3	g/dL	139	mmol/L	NULL	NULL	NULL	NULL	NULL	NULL	116	mg/dL	0.7	mg/dL	NULL	NULL	NULL	NULL	NULL	NULL	18	mg/dL	0.8	mg/dL	NULL	NULL	NULL	NULL	NULL	NULL	NULL	NULL	NULL
356470	14.4	K/mcL	4.15	M/mcL	NULL	NULL	NULL	NULL	NULL	NULL	149	K/mcL	10.1	g/dL	NULL	NULL	NULL	NULL	139	mmol/L	4.4	mmol/L	105	mmol/L	7.8	mg/dL	125	mg/dL	NULL	NULL	NULL	NULL	NULL	NULL	28	Units/L	16	mg/dL	0.68	mg/dL	NULL	NULL	NULL	NULL	NULL	NULL	NULL	NULL	NULL
356520	11.1	K/mcL	3.83	M/mcL	83	%	11	%	6	%	345	K/mcL	8	g/dL	NULL	NULL	NULL	NULL	137	mmol/L	4.8	mmol/L	107	mmol/L	8.6	mg/dL	144	mg/dL	NULL	NULL	NULL	NULL	NULL	NULL	NULL	NULL	27	mg/dL	1.21	mg/dL	NULL	NULL	NULL	NULL	NULL	NULL	NULL	NULL	NULL
356736	24.8	K/mcL	NULL	NULL	NULL	NULL	NULL	NULL	NULL	NULL	NULL	NULL	NULL	NULL	NULL	NULL	2	g/dL	138	mmol/L	NULL	NULL	NULL	NULL	NULL	NULL	177	mg/dL	0.7	mg/dL	NULL	NULL	NULL	NULL	NULL	NULL	22	mg/dL	4.5	mg/dL	NULL	NULL	NULL	NULL	NULL	NULL	NULL	NULL	NULL
356836	19.9	K/mcL	NULL	NULL	NULL	NULL	NULL	NULL	NULL	NULL	NULL	NULL	NULL	NULL	NULL	NULL	3.1	g/dL	132	mmol/L	NULL	NULL	NULL	NULL	NULL	NULL	108	mg/dL	0.9	mg/dL	NULL	NULL	NULL	NULL	NULL	NULL	35	mg/dL	1.7	mg/dL	NULL	NULL	NULL	NULL	NULL	NULL	NULL	NULL	NULL
357349	NULL	NULL	NULL	NULL	NULL	NULL	NULL	NULL	NULL	NULL	NULL	NULL	NULL	NULL	NULL	NULL	NULL	NULL	NULL	NULL	NULL	NULL	NULL	NULL	NULL	NULL	NULL	NULL	NULL	NULL	NULL	NULL	NULL	NULL	NULL	NULL	NULL	NULL	NULL	NULL	NULL	NULL	NULL	NULL	NULL	NULL	NULL	NULL	NULL
357515	5	K/mcL	3.67	M/mcL	67	%	17	%	9	%	156	K/mcL	10.2	g/dL	5.3	g/dL	3.1	g/dL	138	mmol/L	3.6	mmol/L	102	mmol/L	8.7	mg/dL	94	mg/dL	1	mg/dL	0.5	mg/dL	22	Units/L	25	Units/L	27	mg/dL	1.48	mg/dL	NULL	NULL	NULL	NULL	NULL	NULL	NULL	NULL	NULL
357581	8.8	K/mcL	2.43	M/mcL	77	%	13	%	9	%	102	K/mcL	7.3	g/dL	4.5	g/dL	2	g/dL	138	mmol/L	4	mmol/L	92	mmol/L	7.6	mg/dL	134	mg/dL	0.4	mg/dL	NULL	NULL	15	Units/L	11	Units/L	15	mg/dL	0.3	mg/dL	NULL	NULL	NULL	NULL	NULL	NULL	NULL	NULL	NULL
357736	7.6	K/mcL	3.89	M/mcL	78	%	14	%	5	%	226	K/mcL	9.8	g/dL	7.3	g/dL	2.8	g/dL	141	mmol/L	4.6	mmol/L	93	mmol/L	8.7	mg/dL	129	mg/dL	0.4	mg/dL	0.2	mg/dL	8	Units/L	8	Units/L	65	mg/dL	1.28	mg/dL	NULL	NULL	NULL	NULL	NULL	NULL	NULL	NULL	NULL
357813	6.7	K/mcL	4.91	M/mcL	85	%	8	%	7	%	110	K/mcL	14.9	g/dL	NULL	NULL	NULL	NULL	137	mmol/L	5.4	mmol/L	92	mmol/L	8.7	mg/dL	166	mg/dL	NULL	NULL	NULL	NULL	NULL	NULL	NULL	NULL	28	mg/dL	1.32	mg/dL	NULL	NULL	101	mg/dL	111	mg/dL	21	mg/dL	70
357989	4.5	K/mcL	3.93	M/mcL	NULL	NULL	NULL	NULL	NULL	NULL	261	K/mcL	9.5	g/dL	5.1	g/dL	2.5	g/dL	135	mmol/L	4.8	mmol/L	98	mmol/L	8.3	mg/dL	87	mg/dL	1.6	mg/dL	NULL	NULL	13	Units/L	28	Units/L	29	mg/dL	2.19	mg/dL	NULL	NULL	NULL	NULL	NULL	NULL	NULL	NULL	NULL
358219	9.6	K/mcL	3.15	M/mcL	NULL	NULL	NULL	NULL	NULL	NULL	81	K/mcL	13.3	g/dL	NULL	NULL	NULL	NULL	136	mmol/L	3.9	mmol/L	101	mmol/L	9.9	mg/dL	122	mg/dL	NULL	NULL	NULL	NULL	NULL	NULL	423	Units/L	17	mg/dL	0.79	mg/dL	NULL	NULL	NULL	NULL	NULL	NULL	NULL	NULL	NULL
358398	6.5	K/mcL	3.67	M/mcL	77	%	10	%	12	%	158	K/mcL	10.2	g/dL	4.9	g/dL	2.6	g/dL	136	mmol/L	4.3	mmol/L	89	mmol/L	8.6	mg/dL	106	mg/dL	0.6	mg/dL	0.4	mg/dL	9	Units/L	15	Units/L	31	mg/dL	1.05	mg/dL	NULL	NULL	NULL	NULL	NULL	NULL	NULL	NULL	NULL
358447	9	K/mcL	5.11	M/mcL	72	%	14	%	12	%	186	K/mcL	13.4	g/dL	5.9	g/dL	3.3	g/dL	128	mmol/L	4.5	mmol/L	94	mmol/L	8.1	mg/dL	126	mg/dL	2	mg/dL	1.3	mg/dL	118	Units/L	51	Units/L	21	mg/dL	0.9	mg/dL	11	mg/dL	69	mg/dL	74	mg/dL	24	mg/dL	36
358680	15.4	K/mcL	4.15	M/mcL	80	%	10	%	8	%	231	K/mcL	12.3	g/dL	NULL	NULL	NULL	NULL	142	mmol/L	4.5	mmol/L	107	mmol/L	9.3	mg/dL	124	mg/dL	NULL	NULL	NULL	NULL	NULL	NULL	NULL	NULL	50	mg/dL	3.43	mg/dL	NULL	NULL	NULL	NULL	NULL	NULL	NULL	NULL	NULL
358900	11.4	K/mcL	2.86	M/mcL	NULL	NULL	NULL	NULL	NULL	NULL	194	K/mcL	9	g/dL	4.6	g/dL	2.5	g/dL	141	mmol/L	4.6	mmol/L	112	mmol/L	7.8	mg/dL	189	mg/dL	0.7	mg/dL	0.4	mg/dL	25	Units/L	128	Units/L	27	mg/dL	2.07	mg/dL	NULL	NULL	NULL	NULL	NULL	NULL	NULL	NULL	NULL
358977	NULL	NULL	NULL	NULL	NULL	NULL	NULL	NULL	NULL	NULL	109	K/mcL	9.4	g/dL	NULL	NULL	NULL	NULL	141	mmol/L	4.3	mmol/L	108	mmol/L	8.6	mg/dL	116	mg/dL	NULL	NULL	NULL	NULL	NULL	NULL	NULL	NULL	26	mg/dL	1.19	mg/dL	NULL	NULL	81	mg/dL	208	mg/dL	53	mg/dL	139
359025	NULL	NULL	NULL	NULL	NULL	NULL	NULL	NULL	NULL	NULL	NULL	NULL	NULL	NULL	NULL	NULL	NULL	NULL	141	mmol/L	3.8	mmol/L	102	mmol/L	8.4	mg/dL	99	mg/dL	NULL	NULL	NULL	NULL	NULL	NULL	NULL	NULL	15	mg/dL	1.08	mg/dL	NULL	NULL	NULL	NULL	NULL	NULL	NULL	NULL	NULL
359133	NULL	NULL	NULL	NULL	NULL	NULL	NULL	NULL	NULL	NULL	NULL	NULL	8.6	g/dL	5.4	g/dL	3.2	g/dL	132	mmol/L	4	mmol/L	99	mmol/L	8.5	mg/dL	104	mg/dL	0.6	mg/dL	0.4	mg/dL	9	Units/L	16	Units/L	17	mg/dL	1.36	mg/dL	NULL	NULL	NULL	NULL	NULL	NULL	NULL	NULL	NULL
359179	6	K/mcL	5.06	M/mcL	85	%	13	%	2	%	207	K/mcL	12.8	g/dL	5.6	g/dL	3.1	g/dL	135	mmol/L	4.2	mmol/L	81	mmol/L	10.6	mg/dL	82	mg/dL	0.7	mg/dL	NULL	NULL	7	Units/L	15	Units/L	36	mg/dL	1.27	mg/dL	NULL	NULL	NULL	NULL	NULL	NULL	NULL	NULL	NULL
359221	4.6	K/mcL	3.77	M/mcL	55	%	36	%	8	%	179	K/mcL	10.2	g/dL	NULL	NULL	3	g/dL	140	mmol/L	4.7	mmol/L	107	mmol/L	8.2	mg/dL	207	mg/dL	NULL	NULL	NULL	NULL	NULL	NULL	NULL	NULL	36	mg/dL	2.76	mg/dL	NULL	NULL	NULL	NULL	NULL	NULL	NULL	NULL	NULL
359256	24.2	K/mcL	4.45	M/mcL	88	%	6	%	6	%	215	K/mcL	13.1	g/dL	7.9	g/dL	3.9	g/dL	146	mmol/L	3.5	mmol/L	108	mmol/L	10.3	mg/dL	130	mg/dL	0.7	mg/dL	NULL	NULL	19	Units/L	45	Units/L	36	mg/dL	1.86	mg/dL	NULL	NULL	NULL	NULL	NULL	NULL	NULL	NULL	NULL
359286	6.2	K/mcL	4.28	M/mcL	NULL	NULL	NULL	NULL	NULL	NULL	126	K/mcL	12.7	g/dL	NULL	NULL	NULL	NULL	138	mmol/L	3.9	mmol/L	106	mmol/L	8.3	mg/dL	119	mg/dL	NULL	NULL	NULL	NULL	NULL	NULL	NULL	NULL	14	mg/dL	0.96	mg/dL	NULL	NULL	NULL	NULL	NULL	NULL	NULL	NULL	NULL
359307	NULL	NULL	NULL	NULL	NULL	NULL	NULL	NULL	NULL	NULL	NULL	NULL	NULL	NULL	NULL	NULL	NULL	NULL	NULL	NULL	NULL	NULL	NULL	NULL	NULL	NULL	NULL	NULL	NULL	NULL	NULL	NULL	NULL	NULL	NULL	NULL	NULL	NULL	NULL	NULL	NULL	NULL	NULL	NULL	NULL	NULL	NULL	NULL	NULL
359332	8.3	K/mcL	3.04	M/mcL	NULL	NULL	NULL	NULL	NULL	NULL	127	K/mcL	10.5	g/dL	5.1	g/dL	3.3	g/dL	142	mmol/L	3.3	mmol/L	108	mmol/L	NULL	NULL	NULL	NULL	1.9	mg/dL	0.7	mg/dL	NULL	Units/L	15	Units/L	NULL	NULL	NULL	NULL	NULL	NULL	NULL	NULL	NULL	NULL	NULL	NULL	NULL
359405	6	K/mcL	2.77	M/mcL	95	%	2	%	3	%	136	K/mcL	7.4	g/dL	NULL	NULL	NULL	NULL	142	mmol/L	4.2	mmol/L	109	mmol/L	9	mg/dL	102	mg/dL	NULL	NULL	NULL	NULL	NULL	NULL	NULL	NULL	19	mg/dL	1.2	mg/dL	NULL	NULL	NULL	NULL	NULL	NULL	NULL	NULL	NULL
359466	10	K/mcL	4.18	M/mcL	54	%	26	%	12	%	212	K/mcL	12.9	g/dL	NULL	NULL	NULL	NULL	137	mmol/L	4.9	mmol/L	104	mmol/L	8.6	mg/dL	146	mg/dL	NULL	NULL	NULL	NULL	NULL	NULL	NULL	NULL	94	mg/dL	4.51	mg/dL	NULL	NULL	NULL	NULL	NULL	NULL	NULL	NULL	NULL
359876	6.7	K/mcL	NULL	NULL	NULL	NULL	NULL	NULL	NULL	NULL	NULL	NULL	NULL	NULL	NULL	NULL	NULL	NULL	142	mmol/L	NULL	NULL	NULL	NULL	NULL	NULL	82	mg/dL	NULL	NULL	NULL	NULL	NULL	NULL	NULL	NULL	13	mg/dL	0.8	mg/dL	NULL	NULL	NULL	NULL	NULL	NULL	NULL	NULL	NULL
359913	5.2	K/mcL	2.8	M/mcL	62	%	27	%	9	%	151	K/mcL	7.2	g/dL	NULL	NULL	NULL	NULL	138	mmol/L	3.5	mmol/L	103	mmol/L	8.4	mg/dL	95	mg/dL	NULL	NULL	NULL	NULL	NULL	NULL	NULL	NULL	25	mg/dL	0.79	mg/dL	NULL	NULL	NULL	NULL	NULL	NULL	NULL	NULL	NULL
359987	6.3	K/mcL	3.66	M/mcL	77	%	11	%	10	%	89	K/mcL	12.2	g/dL	6.3	g/dL	3.6	g/dL	133	mmol/L	3.5	mmol/L	98	mmol/L	9	mg/dL	106	mg/dL	1	mg/dL	NULL	NULL	6	Units/L	11	Units/L	39	mg/dL	6.61	mg/dL	NULL	NULL	NULL	NULL	NULL	NULL	NULL	NULL	NULL
360133	10.5	K/mcL	5.39	M/mcL	69	%	18	%	11	%	88	K/mcL	13.9	g/dL	6.7	g/dL	3.3	g/dL	172	mmol/L	3.7	mmol/L	121	mmol/L	11	mg/dL	212	mg/dL	0.3	mg/dL	NULL	NULL	9	Units/L	16	Units/L	105	mg/dL	2.65	mg/dL	NULL	NULL	NULL	NULL	NULL	NULL	NULL	NULL	NULL
360283	6	K/mcL	3.18	M/mcL	74	%	10	%	6	%	145	K/mcL	10.3	g/dL	6.1	g/dL	3.5	g/dL	138	mmol/L	5	mmol/L	100	mmol/L	9.2	mg/dL	91	mg/dL	0.9	mg/dL	NULL	NULL	6	Units/L	11	Units/L	30	mg/dL	6.54	mg/dL	NULL	NULL	NULL	NULL	NULL	NULL	NULL	NULL	NULL
360413	10.9	K/mcL	5.28	M/mcL	79	%	8	%	13	%	185	K/mcL	12.2	g/dL	4.7	g/dL	2.2	g/dL	145	mmol/L	4.6	mmol/L	104	mmol/L	8.9	mg/dL	151	mg/dL	0.9	mg/dL	NULL	NULL	21	Units/L	32	Units/L	33	mg/dL	2.35	mg/dL	NULL	NULL	NULL	NULL	NULL	NULL	NULL	NULL	NULL
360484	NULL	NULL	NULL	NULL	NULL	NULL	NULL	NULL	NULL	NULL	NULL	NULL	NULL	NULL	NULL	NULL	NULL	NULL	137	mmol/L	3.5	mmol/L	105	mmol/L	8.5	mg/dL	127	mg/dL	NULL	NULL	NULL	NULL	NULL	NULL	NULL	NULL	31	mg/dL	1.83	mg/dL	NULL	NULL	NULL	NULL	NULL	NULL	NULL	NULL	NULL
360514	NULL	NULL	NULL	NULL	NULL	NULL	NULL	NULL	NULL	NULL	NULL	NULL	NULL	NULL	NULL	NULL	NULL	NULL	144	mmol/L	3.5	mmol/L	105	mmol/L	8.1	mg/dL	93	mg/dL	NULL	NULL	NULL	NULL	NULL	NULL	NULL	NULL	15	mg/dL	0.79	mg/dL	NULL	NULL	NULL	NULL	NULL	NULL	NULL	NULL	NULL
360650	16.3	K/mcL	3.55	M/mcL	77	%	7	%	16	%	131	K/mcL	11.5	g/dL	6	g/dL	3.5	g/dL	159	mmol/L	3.1	mmol/L	126	mmol/L	8.8	mg/dL	142	mg/dL	0.8	mg/dL	NULL	NULL	34	Units/L	38	Units/L	46	mg/dL	1.72	mg/dL	NULL	NULL	NULL	NULL	NULL	NULL	NULL	NULL	NULL
361055	6.1	K/mcL	NULL	NULL	NULL	NULL	NULL	NULL	NULL	NULL	360	K/mcL	12.3	g/dL	NULL	NULL	3.1	g/dL	122	mmol/L	5.2	mmol/L	85	mmol/L	9.4	mg/dL	111	mg/dL	0.7	mg/dL	NULL	NULL	NULL	NULL	NULL	NULL	13	mg/dL	0.6	mg/dL	NULL	NULL	NULL	NULL	NULL	NULL	NULL	NULL	NULL
361135	7.9	K/mcL	4.07	M/mcL	76	%	17	%	6	%	133	K/mcL	10.8	g/dL	NULL	NULL	NULL	NULL	140	mmol/L	3.9	mmol/L	110	mmol/L	7.5	mg/dL	242	mg/dL	NULL	NULL	NULL	NULL	NULL	NULL	NULL	NULL	15	mg/dL	0.8	mg/dL	NULL	NULL	NULL	NULL	NULL	NULL	NULL	NULL	NULL
361154	16.3	K/mcL	3.18	M/mcL	77	%	9	%	12	%	195	K/mcL	8.9	g/dL	NULL	NULL	NULL	NULL	139	mmol/L	4.4	mmol/L	100	mmol/L	8	mg/dL	106	mg/dL	NULL	NULL	NULL	NULL	NULL	NULL	NULL	NULL	18	mg/dL	0.56	mg/dL	NULL	NULL	NULL	NULL	NULL	NULL	NULL	NULL	NULL
361159	NULL	NULL	NULL	NULL	NULL	NULL	NULL	NULL	NULL	NULL	NULL	NULL	NULL	NULL	NULL	NULL	NULL	NULL	NULL	NULL	NULL	NULL	NULL	NULL	NULL	NULL	NULL	NULL	NULL	NULL	NULL	NULL	NULL	NULL	NULL	NULL	NULL	NULL	NULL	NULL	NULL	NULL	NULL	NULL	NULL	NULL	NULL	NULL	NULL
361382	6.1	K/mcL	NULL	NULL	NULL	NULL	NULL	NULL	NULL	NULL	NULL	NULL	NULL	NULL	NULL	NULL	2.5	g/dL	136	mmol/L	NULL	NULL	NULL	NULL	NULL	NULL	83	mg/dL	0.7	mg/dL	NULL	NULL	NULL	NULL	NULL	NULL	18	mg/dL	1	mg/dL	NULL	NULL	NULL	NULL	NULL	NULL	NULL	NULL	NULL
361483	6.6	K/mcL	2.96	M/mcL	53	%	20	%	17	%	82	K/mcL	10.4	g/dL	6.3	g/dL	3.1	g/dL	128	mmol/L	4.7	mmol/L	89	mmol/L	9.3	mg/dL	108	mg/dL	1.7	mg/dL	0.8	mg/dL	14	Units/L	28	Units/L	23	mg/dL	0.88	mg/dL	NULL	NULL	NULL	NULL	NULL	NULL	NULL	NULL	NULL
361518	13.3	K/mcL	3.37	M/mcL	78	%	8	%	11	%	163	K/mcL	11.2	g/dL	5.7	g/dL	2.9	g/dL	139	mmol/L	5.7	mmol/L	99	mmol/L	9.5	mg/dL	163	mg/dL	0.9	mg/dL	NULL	NULL	14	Units/L	26	Units/L	56	mg/dL	8.58	mg/dL	NULL	NULL	97	mg/dL	NULL	NULL	NULL	NULL	NULL
361696	6.7	K/mcL	2.89	M/mcL	85	%	9	%	4	%	75	K/mcL	9	g/dL	NULL	NULL	2.4	g/dL	123	mmol/L	3.9	mmol/L	94	mmol/L	7.1	mg/dL	577	mg/dL	NULL	NULL	NULL	NULL	NULL	NULL	NULL	NULL	17	mg/dL	1.03	mg/dL	NULL	NULL	NULL	NULL	NULL	NULL	NULL	NULL	NULL
361745	15.5	K/mcL	3.34	M/mcL	88	%	7	%	5	%	163	K/mcL	10.6	g/dL	5	g/dL	2.9	g/dL	136	mmol/L	4.3	mmol/L	107	mmol/L	8.3	mg/dL	208	mg/dL	0.8	mg/dL	0.5	mg/dL	626	Units/L	577	Units/L	52	mg/dL	0.99	mg/dL	NULL	NULL	NULL	NULL	NULL	NULL	NULL	NULL	NULL
362292	4.2	K/mcL	3.71	M/mcL	67	%	22	%	9	%	419	K/mcL	8.4	g/dL	7.5	g/dL	3.4	g/dL	140	mmol/L	4.6	mmol/L	100	mmol/L	8.2	mg/dL	94	mg/dL	0.5	mg/dL	0.3	mg/dL	34	Units/L	46	Units/L	13	mg/dL	0.76	mg/dL	NULL	NULL	NULL	NULL	NULL	NULL	NULL	NULL	NULL
362333	8.2	K/mcL	2.62	M/mcL	69	%	14	%	8	%	131	K/mcL	8.9	g/dL	NULL	NULL	1.3	g/dL	133	mmol/L	4.2	mmol/L	95	mmol/L	7.3	mg/dL	152	mg/dL	NULL	NULL	NULL	NULL	NULL	NULL	NULL	NULL	43	mg/dL	5.07	mg/dL	NULL	NULL	NULL	NULL	NULL	NULL	NULL	NULL	NULL
362533	10.5	K/mcL	3.18	M/mcL	75	%	10	%	15	%	127	K/mcL	10	g/dL	5	g/dL	2.8	g/dL	145	mmol/L	3.7	mmol/L	107	mmol/L	8	mg/dL	117	mg/dL	1.9	mg/dL	NULL	NULL	25	Units/L	35	Units/L	33	mg/dL	1.3	mg/dL	NULL	NULL	NULL	NULL	NULL	NULL	NULL	NULL	NULL
362540	9.1	K/mcL	3.81	M/mcL	65	%	23	%	11	%	201	K/mcL	11.3	g/dL	5.3	g/dL	2.9	g/dL	141	mmol/L	3.7	mmol/L	106	mmol/L	8.9	mg/dL	282	mg/dL	0.2	mg/dL	NULL	NULL	29	Units/L	13	Units/L	15	mg/dL	1.23	mg/dL	NULL	NULL	NULL	NULL	NULL	NULL	NULL	NULL	NULL
362876	10.3	K/mcL	3.6	M/mcL	79	%	10	%	11	%	232	K/mcL	9.2	g/dL	NULL	NULL	NULL	NULL	140	mmol/L	4.4	mmol/L	110	mmol/L	8.4	mg/dL	115	mg/dL	NULL	NULL	NULL	NULL	NULL	NULL	NULL	NULL	38	mg/dL	1.15	mg/dL	NULL	NULL	NULL	NULL	NULL	NULL	NULL	NULL	NULL
363003	10.2	K/mcL	4.02	M/mcL	76	%	10	%	11	%	346	K/mcL	12.3	g/dL	NULL	NULL	NULL	NULL	139	mmol/L	3.7	mmol/L	98	mmol/L	10.3	mg/dL	204	mg/dL	NULL	NULL	NULL	NULL	NULL	NULL	NULL	NULL	26	mg/dL	1.26	mg/dL	NULL	NULL	NULL	NULL	NULL	NULL	NULL	NULL	NULL
363103	9.5	K/mcL	3.68	M/mcL	68	%	24	%	7	%	174	K/mcL	11.4	g/dL	6.9	g/dL	3.3	g/dL	142	mmol/L	3.5	mmol/L	105	mmol/L	9.8	mg/dL	200	mg/dL	0.8	mg/dL	NULL	NULL	31	Units/L	26	Units/L	21	mg/dL	1.71	mg/dL	NULL	NULL	NULL	NULL	NULL	NULL	NULL	NULL	NULL
363345	NULL	NULL	NULL	NULL	NULL	NULL	NULL	NULL	NULL	NULL	NULL	NULL	NULL	NULL	NULL	NULL	NULL	NULL	NULL	NULL	NULL	NULL	NULL	NULL	NULL	NULL	NULL	NULL	NULL	NULL	NULL	NULL	NULL	NULL	NULL	NULL	NULL	NULL	NULL	NULL	NULL	NULL	NULL	NULL	NULL	NULL	NULL	NULL	NULL
363367	18.8	K/mcL	3.26	M/mcL	74	%	11	%	14	%	118	K/mcL	8.4	g/dL	NULL	NULL	NULL	NULL	140	mmol/L	3.5	mmol/L	103	mmol/L	8.2	mg/dL	150	mg/dL	NULL	NULL	NULL	NULL	NULL	NULL	NULL	NULL	26	mg/dL	1.51	mg/dL	NULL	NULL	NULL	NULL	NULL	NULL	NULL	NULL	NULL
363562	8.3	K/mcL	4.82	M/mcL	82	%	NULL	NULL	5	%	194	K/mcL	14.3	g/dL	NULL	NULL	NULL	NULL	138	mmol/L	4.9	mmol/L	100	mmol/L	9.4	mg/dL	170	mg/dL	NULL	NULL	NULL	NULL	NULL	NULL	NULL	NULL	14	mg/dL	0.93	mg/dL	NULL	NULL	NULL	NULL	NULL	NULL	NULL	NULL	NULL
363613	7	K/mcL	3.38	M/mcL	76	%	13	%	10	%	151	K/mcL	10.5	g/dL	6.5	g/dL	3.6	g/dL	145	mmol/L	3.4	mmol/L	103	mmol/L	9.2	mg/dL	56	mg/dL	0.7	mg/dL	NULL	NULL	49	Units/L	23	Units/L	59	mg/dL	1.96	mg/dL	NULL	NULL	NULL	NULL	NULL	NULL	NULL	NULL	NULL
363934	NULL	NULL	NULL	NULL	NULL	NULL	NULL	NULL	NULL	NULL	NULL	NULL	NULL	NULL	NULL	NULL	NULL	NULL	NULL	NULL	NULL	NULL	NULL	NULL	NULL	NULL	NULL	NULL	NULL	NULL	NULL	NULL	NULL	NULL	NULL	NULL	NULL	NULL	NULL	NULL	NULL	NULL	NULL	NULL	NULL	NULL	NULL	NULL	NULL
364289	9.5	K/mcL	3.81	M/mcL	85	%	5	%	1	%	266	K/mcL	11.3	g/dL	4.5	g/dL	1.8	g/dL	148	mmol/L	3.8	mmol/L	122	mmol/L	6	mg/dL	196	mg/dL	0.4	mg/dL	0.2	mg/dL	55	Units/L	75	Units/L	43	mg/dL	2.49	mg/dL	NULL	NULL	NULL	NULL	NULL	NULL	NULL	NULL	NULL
364520	12.7	K/mcL	4.17	M/mcL	81	%	9	%	10	%	213	K/mcL	11.7	g/dL	NULL	NULL	NULL	NULL	138	mmol/L	3.7	mmol/L	103	mmol/L	8.8	mg/dL	100	mg/dL	NULL	NULL	NULL	NULL	NULL	NULL	NULL	NULL	30	mg/dL	1.32	mg/dL	NULL	NULL	70	mg/dL	144	mg/dL	42	mg/dL	88
365019	17.8	K/mcL	3.06	M/mcL	NULL	NULL	NULL	NULL	NULL	NULL	318	K/mcL	9.9	g/dL	5.9	g/dL	3.1	g/dL	140	mmol/L	6	mmol/L	102	mmol/L	8.6	mg/dL	138	mg/dL	0.4	mg/dL	NULL	NULL	17	Units/L	24	Units/L	79	mg/dL	4.96	mg/dL	NULL	NULL	NULL	NULL	NULL	NULL	NULL	NULL	NULL
365045	9.7	K/mcL	NULL	NULL	NULL	NULL	NULL	NULL	NULL	NULL	163	K/mcL	8.2	g/dL	NULL	NULL	NULL	NULL	138	mmol/L	4.8	mmol/L	NULL	NULL	7.6	mg/dL	51	mg/dL	NULL	NULL	NULL	NULL	NULL	NULL	NULL	NULL	32	mg/dL	2.4	mg/dL	NULL	NULL	NULL	NULL	NULL	NULL	NULL	NULL	NULL
365396	19.6	K/mcL	4.4	M/mcL	89	%	5	%	6	%	149	K/mcL	12.4	g/dL	3.4	g/dL	1.5	g/dL	134	mmol/L	4.7	mmol/L	113	mmol/L	6.4	mg/dL	36	mg/dL	0.4	mg/dL	0.3	mg/dL	22	Units/L	27	Units/L	84	mg/dL	4.03	mg/dL	NULL	NULL	NULL	NULL	NULL	NULL	NULL	NULL	NULL
365509	5.3	K/mcL	NULL	NULL	NULL	NULL	NULL	NULL	NULL	NULL	NULL	NULL	NULL	NULL	NULL	NULL	NULL	NULL	142	mmol/L	NULL	NULL	NULL	NULL	NULL	NULL	96	mg/dL	NULL	NULL	NULL	NULL	NULL	NULL	NULL	NULL	5	mg/dL	0.7	mg/dL	NULL	NULL	NULL	NULL	NULL	NULL	NULL	NULL	NULL
365663	NULL	NULL	NULL	NULL	NULL	NULL	NULL	NULL	NULL	NULL	NULL	NULL	NULL	NULL	NULL	NULL	NULL	NULL	NULL	NULL	NULL	NULL	NULL	NULL	NULL	NULL	NULL	NULL	NULL	NULL	NULL	NULL	NULL	NULL	NULL	NULL	NULL	NULL	NULL	NULL	NULL	NULL	NULL	NULL	NULL	NULL	NULL	NULL	NULL
366136	10.9	K/mcL	4.07	M/mcL	77	%	8	%	11	%	262	K/mcL	10.5	g/dL	NULL	NULL	NULL	NULL	140	mmol/L	4.2	mmol/L	102	mmol/L	9.1	mg/dL	130	mg/dL	NULL	NULL	NULL	NULL	NULL	NULL	NULL	NULL	14	mg/dL	1.15	mg/dL	NULL	NULL	NULL	NULL	NULL	NULL	NULL	NULL	NULL
366194	20.4	K/mcL	NULL	NULL	NULL	NULL	NULL	NULL	NULL	NULL	NULL	NULL	15	g/dL	6.2	g/dL	NULL	NULL	144	mmol/L	3.3	mmol/L	101	mmol/L	8.7	mg/dL	147	mg/dL	NULL	NULL	NULL	NULL	NULL	NULL	NULL	NULL	15	mg/dL	0.9	mg/dL	NULL	NULL	NULL	NULL	NULL	NULL	NULL	NULL	NULL
366250	10.5	K/mcL	4.75	M/mcL	NULL	NULL	NULL	NULL	NULL	NULL	398	K/mcL	11.7	g/dL	7.1	g/dL	3.8	g/dL	139	mmol/L	3.8	mmol/L	103	mmol/L	9	mg/dL	155	mg/dL	0.8	mg/dL	0.3	mg/dL	41	Units/L	35	Units/L	17	mg/dL	0.77	mg/dL	NULL	NULL	131	mg/dL	167	mg/dL	38	mg/dL	103
366272	19.8	K/mcL	3.71	M/mcL	NULL	NULL	NULL	NULL	NULL	NULL	123	K/mcL	10.4	g/dL	NULL	NULL	NULL	NULL	134	mmol/L	3.7	mmol/L	104	mmol/L	7.7	mg/dL	109	mg/dL	NULL	NULL	NULL	NULL	NULL	NULL	25	Units/L	20	mg/dL	1.49	mg/dL	NULL	NULL	NULL	NULL	NULL	NULL	NULL	NULL	NULL
366324	NULL	NULL	NULL	NULL	NULL	NULL	NULL	NULL	NULL	NULL	NULL	NULL	NULL	NULL	NULL	NULL	3	g/dL	137	mmol/L	4.5	mmol/L	101	mmol/L	8.9	mg/dL	197	mg/dL	NULL	NULL	NULL	NULL	NULL	NULL	NULL	NULL	53	mg/dL	3.36	mg/dL	12.2	mg/dL	NULL	NULL	NULL	NULL	NULL	NULL	NULL
366404	9.6	K/mcL	2.62	M/mcL	68	%	4	%	11	%	50	K/mcL	8	g/dL	NULL	NULL	2.7	g/dL	127	mmol/L	3.4	mmol/L	92	mmol/L	8.4	mg/dL	89	mg/dL	NULL	NULL	NULL	NULL	NULL	NULL	NULL	NULL	37	mg/dL	1.87	mg/dL	NULL	NULL	NULL	NULL	NULL	NULL	NULL	NULL	NULL
366426	7.1	K/mcL	4.83	M/mcL	65	%	20	%	13	%	324	K/mcL	12.3	g/dL	7.4	g/dL	3.9	g/dL	147	mmol/L	3.6	mmol/L	105	mmol/L	9.7	mg/dL	92	mg/dL	0.5	mg/dL	NULL	NULL	14	Units/L	16	Units/L	16	mg/dL	1.52	mg/dL	NULL	NULL	NULL	NULL	NULL	NULL	NULL	NULL	NULL
366470	9.3	K/mcL	NULL	NULL	NULL	NULL	NULL	NULL	NULL	NULL	NULL	NULL	NULL	NULL	NULL	NULL	3.4	g/dL	139	mmol/L	NULL	NULL	NULL	NULL	NULL	NULL	96	mg/dL	0.5	mg/dL	NULL	NULL	NULL	NULL	NULL	NULL	15	mg/dL	1	mg/dL	NULL	NULL	NULL	NULL	NULL	NULL	NULL	NULL	NULL
366690	12.6	K/mcL	4.81	M/mcL	NULL	NULL	NULL	NULL	NULL	NULL	178	K/mcL	12.7	g/dL	NULL	NULL	NULL	NULL	137	mmol/L	4.7	mmol/L	93	mmol/L	9.5	mg/dL	414	mg/dL	NULL	NULL	NULL	NULL	NULL	NULL	NULL	NULL	28	mg/dL	0.95	mg/dL	NULL	NULL	NULL	NULL	NULL	NULL	NULL	NULL	NULL
366768	5.1	K/mcL	5.21	M/mcL	85	%	6	%	9	%	87	K/mcL	17	g/dL	6.3	g/dL	3.6	g/dL	144	mmol/L	4.9	mmol/L	104	mmol/L	9.3	mg/dL	78	mg/dL	5.5	mg/dL	3.1	mg/dL	35	Units/L	58	Units/L	98	mg/dL	4.37	mg/dL	9.8	mg/dL	NULL	NULL	NULL	NULL	NULL	NULL	NULL
366774	11.2	K/mcL	NULL	NULL	NULL	NULL	NULL	NULL	NULL	NULL	NULL	NULL	NULL	NULL	NULL	NULL	NULL	NULL	136	mmol/L	NULL	NULL	NULL	NULL	NULL	NULL	346	mg/dL	NULL	NULL	NULL	NULL	NULL	NULL	NULL	NULL	13	mg/dL	0.8	mg/dL	NULL	NULL	NULL	NULL	NULL	NULL	NULL	NULL	NULL
366780	14	K/mcL	4.72	M/mcL	77	%	11	%	9	%	180	K/mcL	15.3	g/dL	NULL	NULL	NULL	NULL	141	mmol/L	4	mmol/L	109	mmol/L	8.8	mg/dL	106	mg/dL	NULL	NULL	NULL	NULL	NULL	NULL	NULL	NULL	15	mg/dL	1.44	mg/dL	NULL	NULL	186	mg/dL	207	mg/dL	28	mg/dL	142
367032	23.6	K/mcL	NULL	NULL	NULL	NULL	NULL	NULL	NULL	NULL	NULL	NULL	NULL	NULL	NULL	NULL	3.7	g/dL	140	mmol/L	NULL	NULL	NULL	NULL	NULL	NULL	145	mg/dL	0.3	mg/dL	NULL	NULL	NULL	NULL	NULL	NULL	26	mg/dL	26	mg/dL	NULL	NULL	NULL	NULL	NULL	NULL	NULL	NULL	NULL
367200	7.2	K/mcL	5.04	M/mcL	79	%	16	%	5	%	166	K/mcL	14.9	g/dL	7.4	g/dL	2.9	g/dL	133	mmol/L	4.5	mmol/L	94	mmol/L	8.9	mg/dL	127	mg/dL	2.1	mg/dL	NULL	NULL	60	Units/L	140	Units/L	47	mg/dL	2.63	mg/dL	7.1	mg/dL	87	mg/dL	NULL	NULL	NULL	NULL	NULL
367215	6.6	K/mcL	4.12	M/mcL	76	%	14	%	5	%	84	K/mcL	12.5	g/dL	NULL	NULL	NULL	NULL	161	mmol/L	2.6	mmol/L	124	mmol/L	7.8	mg/dL	97	mg/dL	NULL	NULL	NULL	NULL	NULL	NULL	NULL	NULL	98	mg/dL	3.5	mg/dL	NULL	NULL	NULL	NULL	NULL	NULL	NULL	NULL	NULL
367506	10.1	K/mcL	NULL	NULL	NULL	NULL	NULL	NULL	NULL	NULL	NULL	NULL	NULL	NULL	NULL	NULL	3.5	g/dL	129	mmol/L	NULL	NULL	NULL	NULL	NULL	NULL	240	mg/dL	NULL	NULL	1.1	mg/dL	NULL	NULL	NULL	NULL	47	mg/dL	2	mg/dL	NULL	NULL	NULL	NULL	NULL	NULL	NULL	NULL	NULL
367518	6.6	K/mcL	NULL	NULL	NULL	NULL	NULL	NULL	NULL	NULL	NULL	NULL	NULL	NULL	NULL	NULL	NULL	NULL	139	mmol/L	NULL	NULL	NULL	NULL	NULL	NULL	115	mg/dL	NULL	NULL	NULL	NULL	NULL	NULL	NULL	NULL	20	mg/dL	1.1	mg/dL	NULL	NULL	NULL	NULL	NULL	NULL	NULL	NULL	NULL
367602	8	K/mcL	3.71	M/mcL	67	%	21	%	11	%	370	K/mcL	12	g/dL	NULL	NULL	NULL	NULL	133	mmol/L	4.1	mmol/L	100	mmol/L	8.4	mg/dL	127	mg/dL	NULL	NULL	NULL	NULL	NULL	NULL	NULL	NULL	12	mg/dL	0.8	mg/dL	NULL	NULL	NULL	NULL	NULL	NULL	NULL	NULL	NULL
367752	9.1	K/mcL	4.09	M/mcL	85	%	7	%	7	%	230	K/mcL	9.6	g/dL	6	g/dL	2.8	g/dL	153	mmol/L	4.2	mmol/L	114	mmol/L	8.4	mg/dL	130	mg/dL	0.6	mg/dL	NULL	NULL	42	Units/L	40	Units/L	26	mg/dL	0.72	mg/dL	NULL	NULL	NULL	NULL	NULL	NULL	NULL	NULL	NULL
367754	10.1	K/mcL	NULL	NULL	NULL	NULL	NULL	NULL	NULL	NULL	NULL	NULL	NULL	NULL	NULL	NULL	3.4	g/dL	140	mmol/L	NULL	NULL	NULL	NULL	NULL	NULL	102	mg/dL	0.67	mg/dL	NULL	NULL	NULL	NULL	NULL	NULL	16	mg/dL	1.3	mg/dL	NULL	NULL	NULL	NULL	NULL	NULL	NULL	NULL	NULL
367784	7.1	K/mcL	4.6	M/mcL	61	%	25	%	12	%	193	K/mcL	13.5	g/dL	NULL	NULL	NULL	NULL	147	mmol/L	3.7	mmol/L	114	mmol/L	8.8	mg/dL	93	mg/dL	NULL	NULL	NULL	NULL	NULL	NULL	NULL	NULL	8	mg/dL	0.79	mg/dL	NULL	NULL	NULL	NULL	NULL	NULL	NULL	NULL	NULL
367822	7.1	K/mcL	NULL	NULL	NULL	NULL	NULL	NULL	NULL	NULL	184	K/mcL	14.4	g/dL	7.5	g/dL	3.3	g/dL	135	mmol/L	5.9	mmol/L	102	mmol/L	9.2	mg/dL	139	mg/dL	0.4	mg/dL	NULL	NULL	34	Units/L	31	Units/L	73	mg/dL	2.6	mg/dL	NULL	NULL	NULL	NULL	NULL	NULL	NULL	NULL	NULL
367925	NULL	NULL	NULL	NULL	NULL	NULL	NULL	NULL	NULL	NULL	NULL	NULL	NULL	NULL	NULL	NULL	NULL	NULL	143	mmol/L	3.5	mmol/L	108	mmol/L	8.8	mg/dL	102	mg/dL	NULL	NULL	NULL	NULL	NULL	NULL	NULL	NULL	33	mg/dL	1.77	mg/dL	NULL	NULL	NULL	NULL	NULL	NULL	NULL	NULL	NULL
368300	9.6	K/mcL	4.41	M/mcL	86	%	7	%	6	%	139	K/mcL	13.5	g/dL	6.7	g/dL	3.7	g/dL	130	mmol/L	5.7	mmol/L	99	mmol/L	8.2	mg/dL	116	mg/dL	0.9	mg/dL	0.5	mg/dL	504	Units/L	162	Units/L	41	mg/dL	2.91	mg/dL	NULL	NULL	NULL	NULL	NULL	NULL	NULL	NULL	NULL
368550	5.4	K/mcL	3.63	M/mcL	71	%	22	%	7	%	148	K/mcL	9.8	g/dL	6.8	g/dL	3.5	g/dL	140	mmol/L	3.5	mmol/L	105	mmol/L	8.7	mg/dL	240	mg/dL	0.6	mg/dL	NULL	NULL	64	Units/L	53	Units/L	19	mg/dL	1.27	mg/dL	NULL	NULL	NULL	NULL	NULL	NULL	NULL	NULL	NULL
368678	9.9	K/mcL	3.78	M/mcL	NULL	NULL	NULL	NULL	NULL	NULL	184	K/mcL	11.7	g/dL	NULL	NULL	NULL	NULL	130	mmol/L	4.4	mmol/L	101	mmol/L	8.2	mg/dL	90	mg/dL	NULL	NULL	NULL	NULL	NULL	NULL	NULL	NULL	15	mg/dL	0.69	mg/dL	NULL	NULL	117	mg/dL	211	mg/dL	61	mg/dL	127
368735	15.4	K/mcL	4.39	M/mcL	85	%	6	%	9	%	216	K/mcL	12.2	g/dL	6.4	g/dL	2.7	g/dL	131	mmol/L	3.3	mmol/L	100	mmol/L	8.2	mg/dL	201	mg/dL	2.9	mg/dL	1.9	mg/dL	47	Units/L	46	Units/L	21	mg/dL	1.8	mg/dL	10.9	mg/dL	NULL	NULL	NULL	NULL	NULL	NULL	NULL
368834	8.4	K/mcL	2.58	M/mcL	79	%	12	%	7	%	385	K/mcL	7.8	g/dL	4.5	g/dL	1.9	g/dL	146	mmol/L	4	mmol/L	115	mmol/L	7.1	mg/dL	175	mg/dL	0.5	mg/dL	NULL	NULL	158	Units/L	207	Units/L	31	mg/dL	0.67	mg/dL	NULL	NULL	NULL	NULL	NULL	NULL	NULL	NULL	NULL
368857	NULL	NULL	NULL	NULL	NULL	NULL	NULL	NULL	NULL	NULL	NULL	NULL	NULL	NULL	5.7	g/dL	2.4	g/dL	130	mmol/L	4.6	mmol/L	101	mmol/L	8.4	mg/dL	82	mg/dL	0.2	mg/dL	NULL	NULL	14	Units/L	17	Units/L	12	mg/dL	0.74	mg/dL	NULL	NULL	39	mg/dL	92	mg/dL	35	mg/dL	49
369056	11.5	K/mcL	NULL	NULL	NULL	NULL	NULL	NULL	NULL	NULL	NULL	NULL	NULL	NULL	NULL	NULL	2.7	g/dL	137	mmol/L	NULL	NULL	NULL	NULL	NULL	NULL	146	mg/dL	0.4	mg/dL	NULL	NULL	NULL	NULL	NULL	NULL	22	mg/dL	1.9	mg/dL	NULL	NULL	NULL	NULL	NULL	NULL	NULL	NULL	NULL
369099	9	K/mcL	3.15	M/mcL	69	%	17	%	13	%	300	K/mcL	9.6	g/dL	NULL	NULL	NULL	NULL	143	mmol/L	5.1	mmol/L	101	mmol/L	8.6	mg/dL	78	mg/dL	NULL	NULL	NULL	NULL	NULL	NULL	NULL	NULL	51	mg/dL	1.43	mg/dL	NULL	NULL	NULL	NULL	NULL	NULL	NULL	NULL	NULL
369150	NULL	NULL	NULL	NULL	NULL	NULL	NULL	NULL	NULL	NULL	NULL	NULL	NULL	NULL	NULL	NULL	NULL	NULL	142	mmol/L	3.5	mmol/L	107	mmol/L	8.7	mg/dL	118	mg/dL	NULL	NULL	NULL	NULL	NULL	NULL	NULL	NULL	23	mg/dL	1.22	mg/dL	NULL	NULL	NULL	NULL	NULL	NULL	NULL	NULL	NULL
369273	14.6	K/mcL	NULL	NULL	NULL	NULL	NULL	NULL	NULL	NULL	363	K/mcL	13.1	g/dL	7	g/dL	3.3	g/dL	137	mmol/L	3.8	mmol/L	102	mmol/L	7.9	mg/dL	391	mg/dL	0.3	mg/dL	NULL	NULL	57	Units/L	41	Units/L	18	mg/dL	3.7	mg/dL	NULL	NULL	NULL	NULL	NULL	NULL	NULL	NULL	NULL
369313	8.3	K/mcL	4	M/mcL	83	%	9	%	7	%	227	K/mcL	10.6	g/dL	7.9	g/dL	3	g/dL	136	mmol/L	4	mmol/L	94	mmol/L	8.2	mg/dL	137	mg/dL	0.4	mg/dL	NULL	NULL	12	Units/L	13	Units/L	55	mg/dL	1.22	mg/dL	NULL	NULL	NULL	NULL	NULL	NULL	NULL	NULL	NULL
369492	15.8	K/mcL	NULL	NULL	NULL	NULL	NULL	NULL	NULL	NULL	202	K/mcL	12.1	g/dL	NULL	NULL	3.7	g/dL	138	mmol/L	3.9	mmol/L	113	mmol/L	NULL	NULL	130	mg/dL	0.3	mg/dL	NULL	NULL	NULL	NULL	NULL	NULL	4	mg/dL	0.9	mg/dL	NULL	NULL	NULL	NULL	NULL	NULL	NULL	NULL	NULL
369560	14.3	K/mcL	4.4	M/mcL	95	%	3	%	1	%	163	K/mcL	12.5	g/dL	6	g/dL	3.3	g/dL	134	mmol/L	4.5	mmol/L	97	mmol/L	8.3	mg/dL	160	mg/dL	0.7	mg/dL	0.4	mg/dL	7	Units/L	11	Units/L	27	mg/dL	2.17	mg/dL	6.3	mg/dL	NULL	NULL	NULL	NULL	NULL	NULL	NULL
369612	7.3	K/mcL	3.16	M/mcL	88	%	7	%	5	%	153	K/mcL	8.8	g/dL	NULL	NULL	NULL	NULL	141	mmol/L	3.4	mmol/L	90	mmol/L	7.9	mg/dL	185	mg/dL	NULL	NULL	NULL	NULL	NULL	NULL	NULL	NULL	26	mg/dL	0.69	mg/dL	NULL	NULL	NULL	NULL	NULL	NULL	NULL	NULL	NULL
369633	4.7	K/mcL	3.65	M/mcL	76	%	18	%	6	%	123	K/mcL	7.6	g/dL	NULL	NULL	NULL	NULL	153	mmol/L	3.6	mmol/L	115	mmol/L	7.7	mg/dL	163	mg/dL	NULL	NULL	NULL	NULL	NULL	NULL	NULL	NULL	40	mg/dL	1.54	mg/dL	NULL	NULL	NULL	NULL	NULL	NULL	NULL	NULL	NULL
369809	46	K/mcL	3.19	M/mcL	72	%	3	%	7	%	130	K/mcL	9.2	g/dL	5.2	g/dL	2.6	g/dL	123	mmol/L	5.4	mmol/L	92	mmol/L	7.5	mg/dL	63	mg/dL	1.3	mg/dL	NULL	NULL	34	Units/L	83	Units/L	47	mg/dL	1.77	mg/dL	NULL	NULL	NULL	NULL	NULL	NULL	NULL	NULL	NULL
369818	10.2	K/mcL	NULL	NULL	NULL	NULL	NULL	NULL	NULL	NULL	NULL	NULL	NULL	NULL	NULL	NULL	3.3	g/dL	139	mmol/L	NULL	NULL	NULL	NULL	NULL	NULL	78	mg/dL	0.5	mg/dL	NULL	NULL	NULL	NULL	NULL	NULL	23	mg/dL	0.9	mg/dL	NULL	NULL	NULL	NULL	NULL	NULL	NULL	NULL	NULL
369893	14.5	K/mcL	4.55	M/mcL	77	%	16	%	6	%	244	K/mcL	14.6	g/dL	NULL	NULL	NULL	NULL	140	mmol/L	3.7	mmol/L	102	mmol/L	9.3	mg/dL	197	mg/dL	NULL	NULL	NULL	NULL	NULL	NULL	NULL	NULL	14	mg/dL	1.07	mg/dL	NULL	NULL	NULL	NULL	NULL	NULL	NULL	NULL	NULL
370587	16.4	K/mcL	4.09	M/mcL	84	%	13	%	4	%	161	K/mcL	12.9	g/dL	4.9	g/dL	2.9	g/dL	136	mmol/L	4.3	mmol/L	107	mmol/L	8.1	mg/dL	123	mg/dL	0.5	mg/dL	0.3	mg/dL	707	Units/L	305	Units/L	18	mg/dL	0.65	mg/dL	NULL	NULL	230	mg/dL	137	mg/dL	18	mg/dL	73
370636	10.9	K/mcL	4.44	M/mcL	74	%	16	%	8	%	162	K/mcL	12.2	g/dL	NULL	NULL	NULL	NULL	141	mmol/L	3.7	mmol/L	105	mmol/L	8.5	mg/dL	110	mg/dL	NULL	NULL	NULL	NULL	NULL	NULL	NULL	NULL	28	mg/dL	1.27	mg/dL	NULL	NULL	92	mg/dL	131	mg/dL	25	mg/dL	88
370797	12.2	K/mcL	4.23	M/mcL	77	%	15	%	7	%	433	K/mcL	13.1	g/dL	NULL	NULL	NULL	NULL	137	mmol/L	4.2	mmol/L	105	mmol/L	8.7	mg/dL	186	mg/dL	NULL	NULL	NULL	NULL	NULL	NULL	NULL	NULL	21	mg/dL	1.84	mg/dL	NULL	NULL	NULL	NULL	NULL	NULL	NULL	NULL	NULL
370873	14.7	K/mcL	4.6	M/mcL	90	%	5	%	5	%	217	K/mcL	11.8	g/dL	7.1	g/dL	3.6	g/dL	143	mmol/L	3.7	mmol/L	107	mmol/L	9.2	mg/dL	145	mg/dL	0.3	mg/dL	NULL	NULL	20	Units/L	34	Units/L	19	mg/dL	2.02	mg/dL	NULL	NULL	NULL	NULL	NULL	NULL	NULL	NULL	NULL
370889	15.2	K/mcL	3.55	M/mcL	88	%	12	%	1	%	303	K/mcL	10.5	g/dL	NULL	NULL	NULL	NULL	138	mmol/L	5	mmol/L	97	mmol/L	9.2	mg/dL	170	mg/dL	NULL	NULL	NULL	NULL	NULL	NULL	NULL	NULL	12	mg/dL	1.02	mg/dL	NULL	NULL	NULL	NULL	NULL	NULL	NULL	NULL	NULL
371012	8.9	K/mcL	3.22	M/mcL	91	%	5	%	4	%	194	K/mcL	10.2	g/dL	6.3	g/dL	3.3	g/dL	146	mmol/L	4.3	mmol/L	106	mmol/L	8.2	mg/dL	121	mg/dL	0.9	mg/dL	NULL	NULL	114	Units/L	168	Units/L	28	mg/dL	1.1	mg/dL	NULL	NULL	NULL	NULL	NULL	NULL	NULL	NULL	NULL
371061	25.7	K/mcL	3.7	M/mcL	82	%	6	%	11	%	126	K/mcL	11.5	g/dL	NULL	NULL	NULL	NULL	142	mmol/L	3	mmol/L	108	mmol/L	7.8	mg/dL	149	mg/dL	NULL	NULL	NULL	NULL	NULL	NULL	88	Units/L	31	mg/dL	1.88	mg/dL	NULL	NULL	NULL	NULL	NULL	NULL	NULL	NULL	NULL
371157	NULL	NULL	NULL	NULL	NULL	NULL	NULL	NULL	NULL	NULL	NULL	NULL	NULL	NULL	NULL	NULL	NULL	NULL	142	mmol/L	4.4	mmol/L	98	mmol/L	9.5	mg/dL	132	mg/dL	NULL	NULL	NULL	NULL	NULL	NULL	NULL	NULL	42	mg/dL	1.94	mg/dL	NULL	NULL	NULL	NULL	NULL	NULL	NULL	NULL	NULL
371247	10.61	K/mcL	3.86	M/mcL	NULL	NULL	NULL	NULL	NULL	NULL	354	K/mcL	10	g/dL	NULL	NULL	2.4	g/dL	139	mmol/L	3.9	mmol/L	105	mmol/L	8.1	mg/dL	230	mg/dL	NULL	NULL	NULL	NULL	NULL	NULL	NULL	NULL	47	mg/dL	3.8	mg/dL	NULL	NULL	NULL	NULL	NULL	NULL	NULL	NULL	NULL
371321	15	K/mcL	3.08	M/mcL	NULL	NULL	NULL	NULL	NULL	NULL	223	K/mcL	7.9	g/dL	NULL	NULL	NULL	NULL	133	mmol/L	4	mmol/L	103	mmol/L	7.4	mg/dL	138	mg/dL	NULL	NULL	NULL	NULL	NULL	NULL	42	Units/L	14	mg/dL	0.7	mg/dL	NULL	NULL	NULL	NULL	NULL	NULL	NULL	NULL	NULL
371331	23.7	K/mcL	3.82	M/mcL	77	%	6	%	7	%	295	K/mcL	12.1	g/dL	5.4	g/dL	2	g/dL	138	mmol/L	3.8	mmol/L	106	mmol/L	8.6	mg/dL	153	mg/dL	0.4	mg/dL	NULL	NULL	20	Units/L	35	Units/L	10	mg/dL	0.5	mg/dL	3.6	mg/dL	NULL	NULL	NULL	NULL	NULL	NULL	NULL
371381	5.9	K/mcL	3.04	M/mcL	66	%	11	%	18	%	166	K/mcL	10	g/dL	6.5	g/dL	3.1	g/dL	133	mmol/L	4.2	mmol/L	96	mmol/L	9.6	mg/dL	95	mg/dL	1.9	mg/dL	1.2	mg/dL	8	Units/L	16	Units/L	58	mg/dL	1.89	mg/dL	10.7	mg/dL	108	mg/dL	102	mg/dL	14	mg/dL	66
371594	5.8	K/mcL	2.91	M/mcL	NULL	NULL	NULL	NULL	NULL	NULL	483	K/mcL	9.7	g/dL	3.7	g/dL	2.5	g/dL	122	mmol/L	6	mmol/L	100	mmol/L	7.5	mg/dL	100	mg/dL	0.8	mg/dL	NULL	NULL	212	Units/L	673	Units/L	32	mg/dL	1.78	mg/dL	3.7	mg/dL	NULL	NULL	NULL	NULL	NULL	NULL	NULL
371603	NULL	NULL	NULL	NULL	NULL	NULL	NULL	NULL	NULL	NULL	NULL	NULL	NULL	NULL	NULL	NULL	NULL	NULL	NULL	NULL	NULL	NULL	NULL	NULL	NULL	NULL	NULL	NULL	NULL	NULL	NULL	NULL	NULL	NULL	NULL	NULL	NULL	NULL	NULL	NULL	NULL	NULL	NULL	NULL	NULL	NULL	NULL	NULL	NULL
371638	20.8	K/mcL	3.22	M/mcL	72	%	20	%	7	%	132	K/mcL	10.5	g/dL	4.2	g/dL	2.3	g/dL	139	mmol/L	3.3	mmol/L	103	mmol/L	8	mg/dL	87	mg/dL	0.7	mg/dL	NULL	NULL	14	Units/L	18	Units/L	40	mg/dL	5.87	mg/dL	NULL	NULL	NULL	NULL	NULL	NULL	NULL	NULL	NULL
371977	13.8	K/mcL	3.59	M/mcL	NULL	NULL	NULL	NULL	NULL	NULL	220	K/mcL	10.8	g/dL	NULL	NULL	NULL	NULL	141	mmol/L	3.6	mmol/L	106	mmol/L	7.3	mg/dL	80	mg/dL	NULL	NULL	NULL	NULL	NULL	NULL	NULL	NULL	6	mg/dL	0.62	mg/dL	NULL	NULL	NULL	NULL	NULL	NULL	NULL	NULL	NULL
372054	5.7	K/mcL	5.87	M/mcL	59	%	24	%	13	%	231	K/mcL	15.5	g/dL	NULL	NULL	NULL	NULL	137	mmol/L	5	mmol/L	101	mmol/L	9.9	mg/dL	156	mg/dL	NULL	NULL	NULL	NULL	NULL	NULL	NULL	NULL	29	mg/dL	0.9	mg/dL	NULL	NULL	NULL	NULL	NULL	NULL	NULL	NULL	NULL
372131	NULL	NULL	NULL	NULL	NULL	NULL	NULL	NULL	NULL	NULL	NULL	NULL	NULL	NULL	NULL	NULL	NULL	NULL	138	mmol/L	2.9	mmol/L	99	mmol/L	7.6	mg/dL	115	mg/dL	NULL	NULL	NULL	NULL	NULL	NULL	NULL	NULL	15	mg/dL	0.81	mg/dL	NULL	NULL	NULL	NULL	NULL	NULL	NULL	NULL	NULL
372279	NULL	NULL	NULL	NULL	NULL	NULL	NULL	NULL	NULL	NULL	NULL	NULL	NULL	NULL	NULL	NULL	NULL	NULL	NULL	NULL	NULL	NULL	NULL	NULL	NULL	NULL	NULL	NULL	NULL	NULL	NULL	NULL	NULL	NULL	NULL	NULL	NULL	NULL	NULL	NULL	NULL	NULL	NULL	NULL	NULL	NULL	NULL	NULL	NULL
372299	15.1	K/mcL	4.61	M/mcL	82	%	13	%	5	%	290	K/mcL	13.5	g/dL	5.9	g/dL	3.3	g/dL	143	mmol/L	3.1	mmol/L	102	mmol/L	9	mg/dL	91	mg/dL	0.8	mg/dL	0.3	mg/dL	20	Units/L	25	Units/L	11	mg/dL	0.67	mg/dL	NULL	NULL	248	mg/dL	280	mg/dL	51	mg/dL	179
372346	6.8	K/mcL	3.06	M/mcL	56	%	28	%	6	%	234	K/mcL	9.2	g/dL	6.3	g/dL	2.3	g/dL	139	mmol/L	3.8	mmol/L	96	mmol/L	8.6	mg/dL	93	mg/dL	0.6	mg/dL	0.3	mg/dL	21	Units/L	33	Units/L	38	mg/dL	0.49	mg/dL	NULL	NULL	NULL	NULL	NULL	NULL	NULL	NULL	NULL
372481	NULL	NULL	NULL	NULL	NULL	NULL	NULL	NULL	NULL	NULL	NULL	NULL	NULL	NULL	5.1	g/dL	3	g/dL	138	mmol/L	4.5	mmol/L	105	mmol/L	7.8	mg/dL	99	mg/dL	0.4	mg/dL	0.2	mg/dL	13	Units/L	18	Units/L	34	mg/dL	1.95	mg/dL	NULL	NULL	NULL	NULL	NULL	NULL	NULL	NULL	NULL
372612	21.2	K/mcL	4.29	M/mcL	97	%	2	%	1	%	123	K/mcL	13.3	g/dL	5.2	g/dL	2.4	g/dL	136	mmol/L	3.4	mmol/L	99	mmol/L	7.6	mg/dL	175	mg/dL	0.7	mg/dL	NULL	NULL	7	Units/L	12	Units/L	51	mg/dL	6.35	mg/dL	NULL	NULL	NULL	NULL	NULL	NULL	NULL	NULL	NULL
372813	0.9	K/mcL	3.21	M/mcL	57	%	37	%	5	%	107	K/mcL	10.3	g/dL	7.7	g/dL	4.1	g/dL	138	mmol/L	4.5	mmol/L	106	mmol/L	9.3	mg/dL	337	mg/dL	0.4	mg/dL	0.3	mg/dL	344	Units/L	415	Units/L	19	mg/dL	1.04	mg/dL	NULL	NULL	NULL	NULL	NULL	NULL	NULL	NULL	NULL
372855	9.3	K/mcL	2.56	M/mcL	NULL	NULL	NULL	NULL	NULL	NULL	211	K/mcL	7.4	g/dL	6	g/dL	2.7	g/dL	136	mmol/L	4.7	mmol/L	110	mmol/L	7.6	mg/dL	210	mg/dL	0.4	mg/dL	NULL	NULL	56	Units/L	77	Units/L	92	mg/dL	3.86	mg/dL	NULL	NULL	NULL	NULL	NULL	NULL	NULL	NULL	NULL
372899	2.5	K/mcL	3.23	M/mcL	66	%	13	%	21	%	216	K/mcL	8.8	g/dL	6.3	g/dL	3	g/dL	131	mmol/L	5.8	mmol/L	102	mmol/L	9.2	mg/dL	79	mg/dL	1.4	mg/dL	NULL	NULL	10	Units/L	27	Units/L	44	mg/dL	3.18	mg/dL	NULL	NULL	NULL	NULL	NULL	NULL	NULL	NULL	NULL
373033	9.1	K/mcL	4.08	M/mcL	72	%	12	%	12	%	252	K/mcL	11.9	g/dL	6.6	g/dL	3.7	g/dL	132	mmol/L	2.9	mmol/L	79	mmol/L	10.2	mg/dL	314	mg/dL	0.7	mg/dL	NULL	NULL	9	Units/L	14	Units/L	122	mg/dL	4.21	mg/dL	NULL	NULL	281	mg/dL	269	mg/dL	32	mg/dL	181
373102	16.9	K/mcL	NULL	NULL	NULL	NULL	NULL	NULL	NULL	NULL	NULL	NULL	NULL	NULL	NULL	NULL	NULL	NULL	137	mmol/L	NULL	NULL	NULL	NULL	NULL	NULL	141	mg/dL	NULL	NULL	NULL	NULL	NULL	NULL	NULL	NULL	10	mg/dL	0.7	mg/dL	NULL	NULL	NULL	NULL	NULL	NULL	NULL	NULL	NULL
373109	7	K/mcL	NULL	NULL	NULL	NULL	NULL	NULL	NULL	NULL	NULL	NULL	NULL	NULL	NULL	NULL	2.9	g/dL	142	mmol/L	NULL	NULL	NULL	NULL	NULL	NULL	105	mg/dL	0.3	mg/dL	NULL	NULL	NULL	NULL	NULL	NULL	64	mg/dL	2.4	mg/dL	NULL	NULL	NULL	NULL	NULL	NULL	NULL	NULL	NULL
373114	10.6	K/mcL	2.88	M/mcL	NULL	NULL	NULL	NULL	NULL	NULL	298	K/mcL	8.8	g/dL	NULL	NULL	NULL	NULL	150	mmol/L	4	mmol/L	108	mmol/L	8.7	mg/dL	151	mg/dL	NULL	NULL	NULL	NULL	NULL	NULL	NULL	NULL	52	mg/dL	1.57	mg/dL	NULL	NULL	NULL	NULL	NULL	NULL	NULL	NULL	NULL
373347	9.4	K/mcL	3.73	M/mcL	89	%	6	%	5	%	140	K/mcL	10.7	g/dL	6.4	g/dL	3.9	g/dL	137	mmol/L	4.6	mmol/L	98	mmol/L	10.1	mg/dL	205	mg/dL	0.2	mg/dL	NULL	NULL	14	Units/L	13	Units/L	29	mg/dL	1.76	mg/dL	NULL	NULL	NULL	NULL	NULL	NULL	NULL	NULL	NULL
373453	10.1	K/mcL	3.8	M/mcL	82	%	6	%	11	%	229	K/mcL	11.1	g/dL	NULL	NULL	NULL	NULL	145	mmol/L	3.4	mmol/L	107	mmol/L	7.7	mg/dL	172	mg/dL	NULL	NULL	NULL	NULL	NULL	NULL	NULL	NULL	50	mg/dL	1.94	mg/dL	NULL	NULL	86	mg/dL	NULL	NULL	NULL	NULL	NULL
373486	5.8	K/mcL	4.03	M/mcL	85	%	5	%	10	%	108	K/mcL	12.5	g/dL	NULL	NULL	NULL	NULL	138	mmol/L	3.9	mmol/L	98	mmol/L	8.8	mg/dL	109	mg/dL	NULL	NULL	NULL	NULL	NULL	NULL	NULL	NULL	12	mg/dL	0.84	mg/dL	NULL	NULL	NULL	NULL	NULL	NULL	NULL	NULL	NULL
373535	9.7	K/mcL	4.01	M/mcL	NULL	NULL	NULL	NULL	NULL	NULL	158	K/mcL	11.1	g/dL	NULL	NULL	NULL	NULL	140	mmol/L	4.2	mmol/L	104	mmol/L	8.1	mg/dL	93	mg/dL	NULL	NULL	NULL	NULL	NULL	NULL	NULL	NULL	37	mg/dL	1.12	mg/dL	NULL	NULL	NULL	NULL	NULL	NULL	NULL	NULL	NULL
373681	6.4	K/mcL	2.7	M/mcL	80	%	9	%	9	%	148	K/mcL	8.2	g/dL	6.1	g/dL	2.8	g/dL	135	mmol/L	4.1	mmol/L	95	mmol/L	8.4	mg/dL	119	mg/dL	0.7	mg/dL	NULL	NULL	10	Units/L	12	Units/L	44	mg/dL	7.6	mg/dL	NULL	NULL	95	mg/dL	139	mg/dL	48	mg/dL	72
373728	6.6	K/mcL	4.26	M/mcL	77	%	12	%	8	%	100	K/mcL	12.3	g/dL	4.7	g/dL	2	g/dL	141	mmol/L	3.5	mmol/L	102	mmol/L	7.9	mg/dL	68	mg/dL	3.1	mg/dL	NULL	NULL	6	Units/L	17	Units/L	30	mg/dL	1.39	mg/dL	NULL	NULL	NULL	NULL	NULL	NULL	NULL	NULL	NULL
373761	15.9	K/mcL	NULL	NULL	NULL	NULL	NULL	NULL	NULL	NULL	NULL	NULL	NULL	NULL	NULL	NULL	2.6	g/dL	140	mmol/L	NULL	NULL	NULL	NULL	NULL	NULL	110	mg/dL	1.8	mg/dL	NULL	NULL	NULL	NULL	NULL	NULL	24	mg/dL	1.1	mg/dL	NULL	NULL	NULL	NULL	NULL	NULL	NULL	NULL	NULL
373792	5.8	K/mcL	3.67	M/mcL	NULL	NULL	NULL	NULL	NULL	NULL	147	K/mcL	11.3	g/dL	NULL	NULL	NULL	NULL	138	mmol/L	3.6	mmol/L	101	mmol/L	9.1	mg/dL	98	mg/dL	NULL	NULL	NULL	NULL	NULL	NULL	NULL	NULL	36	mg/dL	4.8	mg/dL	NULL	NULL	NULL	NULL	NULL	NULL	NULL	NULL	NULL
374010	8.3	K/mcL	3.95	M/mcL	86	%	7	%	8	%	196	K/mcL	11.9	g/dL	NULL	NULL	NULL	NULL	147	mmol/L	3.7	mmol/L	107	mmol/L	8.3	mg/dL	144	mg/dL	NULL	NULL	NULL	NULL	NULL	NULL	NULL	NULL	28	mg/dL	1.21	mg/dL	NULL	NULL	NULL	NULL	NULL	NULL	NULL	NULL	NULL
374078	4	K/mcL	3.97	M/mcL	38	%	50	%	8	%	218	K/mcL	12.1	g/dL	NULL	NULL	NULL	NULL	137	mmol/L	4.3	mmol/L	107	mmol/L	9.5	mg/dL	79	mg/dL	NULL	NULL	NULL	NULL	NULL	NULL	32	Units/L	13	mg/dL	0.9	mg/dL	NULL	NULL	NULL	NULL	NULL	NULL	NULL	NULL	NULL
374281	5.2	K/mcL	3.18	M/mcL	80	%	10	%	8	%	178	K/mcL	9.8	g/dL	NULL	NULL	NULL	NULL	139	mmol/L	3.6	mmol/L	112	mmol/L	6.2	mg/dL	102	mg/dL	NULL	NULL	NULL	NULL	NULL	NULL	NULL	NULL	31	mg/dL	2.66	mg/dL	NULL	NULL	NULL	NULL	NULL	NULL	NULL	NULL	NULL
374683	12.6	K/mcL	3.2	M/mcL	86	%	8	%	6	%	238	K/mcL	10.4	g/dL	NULL	NULL	NULL	NULL	138	mmol/L	4.9	mmol/L	99	mmol/L	9.4	mg/dL	306	mg/dL	NULL	NULL	NULL	NULL	NULL	NULL	NULL	NULL	60	mg/dL	3.93	mg/dL	NULL	NULL	179	mg/dL	149	mg/dL	36	mg/dL	77
374872	NULL	NULL	NULL	NULL	NULL	NULL	NULL	NULL	NULL	NULL	NULL	NULL	NULL	NULL	NULL	NULL	NULL	NULL	NULL	NULL	NULL	NULL	NULL	NULL	NULL	NULL	NULL	NULL	NULL	NULL	NULL	NULL	NULL	NULL	NULL	NULL	NULL	NULL	NULL	NULL	NULL	NULL	NULL	NULL	NULL	NULL	NULL	NULL	NULL
374969	23.7	K/mcL	4.12	M/mcL	89	%	5	%	5	%	201	K/mcL	13.2	g/dL	4	g/dL	2.4	g/dL	144	mmol/L	2.7	mmol/L	96	mmol/L	8.1	mg/dL	327	mg/dL	0.4	mg/dL	0.2	mg/dL	51	Units/L	86	Units/L	14	mg/dL	1.6	mg/dL	NULL	NULL	NULL	NULL	NULL	NULL	NULL	NULL	NULL
375192	7.7	K/mcL	3.12	M/mcL	84	%	10	%	5	%	108	K/mcL	10.2	g/dL	7	g/dL	4.1	g/dL	141	mmol/L	5.5	mmol/L	98	mmol/L	8.7	mg/dL	135	mg/dL	1.2	mg/dL	NULL	NULL	20	Units/L	37	Units/L	61	mg/dL	9.03	mg/dL	NULL	NULL	NULL	NULL	NULL	NULL	NULL	NULL	NULL
375220	10.7	K/mcL	3.89	M/mcL	NULL	NULL	NULL	NULL	NULL	NULL	212	K/mcL	11.9	g/dL	NULL	NULL	NULL	NULL	136	mmol/L	5.3	mmol/L	96	mmol/L	9	mg/dL	176	mg/dL	NULL	NULL	NULL	NULL	NULL	NULL	NULL	NULL	45	mg/dL	2.6	mg/dL	NULL	NULL	NULL	NULL	NULL	NULL	NULL	NULL	NULL
375233	16	K/mcL	NULL	NULL	NULL	NULL	NULL	NULL	NULL	NULL	NULL	NULL	NULL	NULL	NULL	NULL	NULL	NULL	126	mmol/L	NULL	NULL	NULL	NULL	NULL	NULL	80	mg/dL	NULL	NULL	NULL	NULL	NULL	NULL	NULL	NULL	50	mg/dL	3.2	mg/dL	NULL	NULL	NULL	NULL	NULL	NULL	NULL	NULL	NULL
375618	21.4	K/mcL	3.75	M/mcL	97	%	1	%	2	%	140	K/mcL	9.1	g/dL	5.4	g/dL	3.4	g/dL	139	mmol/L	4.4	mmol/L	96	mmol/L	9.3	mg/dL	226	mg/dL	0.6	mg/dL	NULL	NULL	43	Units/L	16	Units/L	26	mg/dL	0.93	mg/dL	NULL	NULL	105	mg/dL	168	mg/dL	55	mg/dL	92
375739	12	K/mcL	2.97	M/mcL	NULL	NULL	NULL	NULL	NULL	NULL	256	K/mcL	7.2	g/dL	NULL	NULL	NULL	NULL	136	mmol/L	4	mmol/L	102	mmol/L	7.8	mg/dL	122	mg/dL	NULL	NULL	NULL	NULL	NULL	NULL	159	Units/L	25	mg/dL	1.39	mg/dL	NULL	NULL	NULL	NULL	NULL	NULL	NULL	NULL	NULL
375771	10	K/mcL	3.71	M/mcL	72	%	22	%	6	%	241	K/mcL	11.4	g/dL	6.4	g/dL	2.7	g/dL	144	mmol/L	3.4	mmol/L	111	mmol/L	9.9	mg/dL	117	mg/dL	0.5	mg/dL	NULL	NULL	11	Units/L	21	Units/L	18	mg/dL	1.12	mg/dL	NULL	NULL	55	mg/dL	107	mg/dL	27	mg/dL	69
376043	5.1	K/mcL	4.44	M/mcL	46	%	36	%	9	%	194	K/mcL	12.7	g/dL	6.6	g/dL	3.9	g/dL	142	mmol/L	3.6	mmol/L	103	mmol/L	9.1	mg/dL	115	mg/dL	0.3	mg/dL	NULL	NULL	11	Units/L	14	Units/L	16	mg/dL	0.8	mg/dL	NULL	NULL	122	mg/dL	219	mg/dL	52	mg/dL	143
376062	13.1	K/mcL	4.13	M/mcL	93	%	4	%	3	%	309	K/mcL	12.2	g/dL	5.6	g/dL	3.4	g/dL	145	mmol/L	4.4	mmol/L	97	mmol/L	8.9	mg/dL	199	mg/dL	0.9	mg/dL	NULL	NULL	106	Units/L	34	Units/L	45	mg/dL	1.58	mg/dL	NULL	NULL	NULL	NULL	NULL	NULL	NULL	NULL	NULL
376070	13.3	K/mcL	NULL	NULL	NULL	NULL	NULL	NULL	NULL	NULL	NULL	NULL	NULL	NULL	NULL	NULL	3.5	g/dL	130	mmol/L	NULL	NULL	NULL	NULL	NULL	NULL	114	mg/dL	0.9	mg/dL	NULL	NULL	NULL	NULL	NULL	NULL	11	mg/dL	0.3	mg/dL	NULL	NULL	NULL	NULL	NULL	NULL	NULL	NULL	NULL
376134	NULL	NULL	NULL	NULL	NULL	NULL	NULL	NULL	NULL	NULL	154	K/mcL	13.8	g/dL	NULL	NULL	NULL	NULL	142	mmol/L	4.1	mmol/L	98	mmol/L	8.9	mg/dL	148	mg/dL	NULL	NULL	NULL	NULL	NULL	NULL	NULL	NULL	17	mg/dL	0.91	mg/dL	NULL	NULL	NULL	NULL	NULL	NULL	NULL	NULL	NULL
376144	9.8	K/mcL	4.23	M/mcL	62	%	25	%	9	%	186	K/mcL	12.6	g/dL	8	g/dL	3.8	g/dL	130	mmol/L	3.6	mmol/L	93	mmol/L	9.5	mg/dL	103	mg/dL	1.4	mg/dL	0.7	mg/dL	55	Units/L	24	Units/L	13	mg/dL	0.79	mg/dL	7	mg/dL	64	mg/dL	138	mg/dL	28	mg/dL	97
376162	9.5	K/mcL	2.83	M/mcL	77	%	10	%	8	%	158	K/mcL	8.9	g/dL	4.3	g/dL	2	g/dL	137	mmol/L	4.3	mmol/L	106	mmol/L	7.5	mg/dL	161	mg/dL	0.2	mg/dL	NULL	NULL	14	Units/L	13	Units/L	63	mg/dL	2.22	mg/dL	NULL	NULL	NULL	NULL	NULL	NULL	NULL	NULL	NULL
376448	NULL	NULL	NULL	NULL	NULL	NULL	NULL	NULL	NULL	NULL	NULL	NULL	10.4	g/dL	NULL	NULL	NULL	NULL	133	mmol/L	4.5	mmol/L	90	mmol/L	8.8	mg/dL	151	mg/dL	NULL	NULL	NULL	NULL	NULL	NULL	NULL	NULL	118	mg/dL	6.04	mg/dL	NULL	NULL	NULL	NULL	NULL	NULL	NULL	NULL	NULL
376459	11.9	K/mcL	3.93	M/mcL	78	%	18	%	3	%	184	K/mcL	11.4	g/dL	NULL	NULL	NULL	NULL	136	mmol/L	3.4	mmol/L	107	mmol/L	8.4	mg/dL	120	mg/dL	NULL	NULL	NULL	NULL	NULL	NULL	NULL	NULL	12	mg/dL	0.74	mg/dL	NULL	NULL	94	mg/dL	87	mg/dL	6	mg/dL	62
376534	NULL	NULL	NULL	NULL	NULL	NULL	NULL	NULL	NULL	NULL	NULL	NULL	9.6	g/dL	NULL	NULL	NULL	NULL	133	mmol/L	5.5	mmol/L	98	mmol/L	8	mg/dL	155	mg/dL	NULL	NULL	NULL	NULL	NULL	NULL	42	Units/L	19	mg/dL	0.82	mg/dL	NULL	NULL	NULL	NULL	NULL	NULL	NULL	NULL	NULL
376676	18.3	K/mcL	2.8	M/mcL	81	%	11	%	6	%	181	K/mcL	9.1	g/dL	NULL	NULL	2.6	g/dL	143	mmol/L	3.2	mmol/L	109	mmol/L	8.4	mg/dL	142	mg/dL	NULL	NULL	NULL	NULL	NULL	NULL	NULL	NULL	14	mg/dL	0.69	mg/dL	2.4	mg/dL	NULL	NULL	NULL	NULL	NULL	NULL	NULL
376976	NULL	NULL	NULL	NULL	NULL	NULL	NULL	NULL	NULL	NULL	NULL	NULL	NULL	NULL	NULL	NULL	NULL	NULL	137	mmol/L	3.5	mmol/L	104	mmol/L	8.6	mg/dL	169	mg/dL	NULL	NULL	NULL	NULL	NULL	NULL	NULL	NULL	9	mg/dL	0.77	mg/dL	NULL	NULL	NULL	NULL	NULL	NULL	NULL	NULL	NULL
377214	11.3	K/mcL	4.52	M/mcL	76	%	11	%	9	%	216	K/mcL	14.3	g/dL	4.3	g/dL	2	g/dL	133	mmol/L	5.3	mmol/L	103	mmol/L	7.2	mg/dL	395	mg/dL	0.5	mg/dL	0.3	mg/dL	241	Units/L	38	Units/L	25	mg/dL	1.51	mg/dL	9.5	mg/dL	183	mg/dL	NULL	NULL	NULL	NULL	NULL
377337	7	K/mcL	5.5	M/mcL	83	%	11	%	6	%	225	K/mcL	14.3	g/dL	NULL	NULL	NULL	NULL	141	mmol/L	6.2	mmol/L	101	mmol/L	9.2	mg/dL	222	mg/dL	NULL	NULL	NULL	NULL	NULL	NULL	NULL	NULL	28	mg/dL	1.2	mg/dL	NULL	NULL	NULL	NULL	NULL	NULL	NULL	NULL	NULL
377513	10.8	K/mcL	3.12	M/mcL	78	%	14	%	6	%	350	K/mcL	8.9	g/dL	6.5	g/dL	3.4	g/dL	129	mmol/L	3.7	mmol/L	94	mmol/L	8.7	mg/dL	87	mg/dL	0.3	mg/dL	0.2	mg/dL	27	Units/L	32	Units/L	11	mg/dL	0.65	mg/dL	NULL	NULL	NULL	NULL	NULL	NULL	NULL	NULL	NULL
377725	14.5	K/mcL	NULL	NULL	NULL	NULL	NULL	NULL	NULL	NULL	NULL	NULL	NULL	NULL	NULL	NULL	3.5	g/dL	141	mmol/L	NULL	NULL	NULL	NULL	NULL	NULL	135	mg/dL	0.5	mg/dL	NULL	NULL	NULL	NULL	NULL	NULL	18	mg/dL	1.1	mg/dL	NULL	NULL	NULL	NULL	NULL	NULL	NULL	NULL	NULL
377774	6.9	K/mcL	NULL	NULL	NULL	NULL	10.7	%	8.2	%	184	K/mcL	14.3	g/dL	NULL	NULL	3.5	g/dL	137	mmol/L	3.7	mmol/L	96	mmol/L	9.3	mg/dL	257	mg/dL	0.3	mg/dL	NULL	NULL	NULL	NULL	NULL	NULL	22	mg/dL	1.1	mg/dL	NULL	NULL	NULL	NULL	NULL	NULL	NULL	NULL	NULL
377849	NULL	NULL	NULL	NULL	NULL	NULL	NULL	NULL	NULL	NULL	NULL	NULL	NULL	NULL	NULL	NULL	NULL	NULL	NULL	NULL	NULL	NULL	NULL	NULL	NULL	NULL	NULL	NULL	NULL	NULL	NULL	NULL	NULL	NULL	NULL	NULL	NULL	NULL	NULL	NULL	NULL	NULL	NULL	NULL	NULL	NULL	NULL	NULL	NULL
377941	12.8	K/mcL	4.17	M/mcL	72	%	17	%	10	%	230	K/mcL	10.1	g/dL	7	g/dL	3.1	g/dL	138	mmol/L	3.8	mmol/L	97	mmol/L	9.2	mg/dL	94	mg/dL	0.5	mg/dL	0.3	mg/dL	22	Units/L	37	Units/L	52	mg/dL	1.98	mg/dL	7.3	mg/dL	NULL	NULL	135	mg/dL	NULL	NULL	NULL
378020	12.8	K/mcL	4.41	M/mcL	86	%	8	%	6	%	133	K/mcL	11.1	g/dL	NULL	NULL	NULL	NULL	140	mmol/L	3.9	mmol/L	116	mmol/L	7.2	mg/dL	145	mg/dL	NULL	NULL	NULL	NULL	NULL	NULL	NULL	NULL	14	mg/dL	0.96	mg/dL	NULL	NULL	NULL	NULL	NULL	NULL	NULL	NULL	NULL
378048	25.7	K/mcL	3.61	M/mcL	91	%	5	%	3	%	297	K/mcL	9.9	g/dL	3.8	g/dL	1.6	g/dL	131	mmol/L	4.5	mmol/L	102	mmol/L	6.6	mg/dL	415	mg/dL	0.5	mg/dL	0.3	mg/dL	8	Units/L	16	Units/L	91	mg/dL	7.42	mg/dL	NULL	NULL	28	mg/dL	NULL	NULL	NULL	NULL	NULL
378090	5.6	K/mcL	2.78	M/mcL	83	%	12	%	5	%	83	K/mcL	9	g/dL	6	g/dL	3.2	g/dL	142	mmol/L	4.6	mmol/L	102	mmol/L	8.1	mg/dL	128	mg/dL	1.8	mg/dL	NULL	NULL	66	Units/L	44	Units/L	52	mg/dL	1.79	mg/dL	NULL	NULL	NULL	NULL	NULL	NULL	NULL	NULL	NULL
378238	19.5	K/mcL	3.81	M/mcL	82	%	6	%	8	%	184	K/mcL	11	g/dL	6.5	g/dL	3.9	g/dL	131	mmol/L	4.7	mmol/L	98	mmol/L	8.8	mg/dL	267	mg/dL	1	mg/dL	0.6	mg/dL	29	Units/L	39	Units/L	70	mg/dL	2.51	mg/dL	9.1	mg/dL	NULL	NULL	NULL	NULL	NULL	NULL	NULL
378353	8.3	K/mcL	NULL	NULL	NULL	NULL	NULL	NULL	NULL	NULL	NULL	NULL	NULL	NULL	NULL	NULL	3.6	g/dL	136	mmol/L	NULL	NULL	NULL	NULL	NULL	NULL	102	mg/dL	1.9	mg/dL	NULL	NULL	NULL	NULL	NULL	NULL	25	mg/dL	1.1	mg/dL	NULL	NULL	NULL	NULL	NULL	NULL	NULL	NULL	NULL
378531	6.8	K/mcL	3.77	M/mcL	NULL	NULL	NULL	NULL	NULL	NULL	173	K/mcL	9.7	g/dL	NULL	NULL	NULL	NULL	142	mmol/L	4.5	mmol/L	113	mmol/L	9.1	mg/dL	157	mg/dL	NULL	NULL	NULL	NULL	NULL	NULL	NULL	NULL	31	mg/dL	1.3	mg/dL	NULL	NULL	NULL	NULL	NULL	NULL	NULL	NULL	NULL
378589	12.7	K/mcL	3.78	M/mcL	79	%	12	%	6	%	196	K/mcL	11.8	g/dL	4.1	g/dL	2	g/dL	136	mmol/L	5.1	mmol/L	88	mmol/L	7.5	mg/dL	245	mg/dL	1	mg/dL	0.6	mg/dL	2216	Units/L	2871	Units/L	66	mg/dL	3.57	mg/dL	NULL	NULL	126	mg/dL	NULL	NULL	NULL	NULL	NULL
378629	13.7	K/mcL	NULL	NULL	NULL	NULL	NULL	NULL	NULL	NULL	442	K/mcL	6.9	g/dL	NULL	NULL	3.1	g/dL	131	mmol/L	5	mmol/L	97	mmol/L	NULL	NULL	169	mg/dL	0.7	mg/dL	NULL	NULL	NULL	NULL	NULL	NULL	111	mg/dL	4.5	mg/dL	NULL	NULL	NULL	NULL	NULL	NULL	NULL	NULL	NULL
378825	13.4	K/mcL	2.82	M/mcL	NULL	NULL	NULL	NULL	NULL	NULL	184	K/mcL	8.1	g/dL	NULL	NULL	NULL	NULL	134	mmol/L	3.6	mmol/L	104	mmol/L	7.8	mg/dL	114	mg/dL	NULL	NULL	NULL	NULL	NULL	NULL	51	Units/L	7	mg/dL	0.51	mg/dL	NULL	NULL	NULL	NULL	NULL	NULL	NULL	NULL	NULL
378836	3	K/mcL	2.52	M/mcL	77	%	8	%	13	%	162	K/mcL	6.5	g/dL	4.9	g/dL	2.9	g/dL	138	mmol/L	4.7	mmol/L	105	mmol/L	8.1	mg/dL	74	mg/dL	0.5	mg/dL	NULL	NULL	13	Units/L	14	Units/L	22	mg/dL	1.07	mg/dL	NULL	NULL	70	mg/dL	115	mg/dL	31	mg/dL	70
378909	1.3	K/mcL	3.14	M/mcL	30	%	37	%	32	%	111	K/mcL	9	g/dL	6.2	g/dL	4.3	g/dL	143	mmol/L	4.2	mmol/L	100	mmol/L	10	mg/dL	67	mg/dL	0.5	mg/dL	0.2	mg/dL	52	Units/L	27	Units/L	20	mg/dL	0.91	mg/dL	NULL	NULL	NULL	NULL	NULL	NULL	NULL	NULL	NULL
378976	NULL	NULL	NULL	NULL	NULL	NULL	NULL	NULL	NULL	NULL	NULL	NULL	NULL	NULL	NULL	NULL	NULL	NULL	NULL	NULL	NULL	NULL	NULL	NULL	NULL	NULL	NULL	NULL	NULL	NULL	NULL	NULL	NULL	NULL	NULL	NULL	NULL	NULL	NULL	NULL	NULL	NULL	117	mg/dL	214	mg/dL	47	mg/dL	144
379317	10.2	K/mcL	3.36	M/mcL	82	%	12	%	6	%	192	K/mcL	8.6	g/dL	NULL	NULL	NULL	NULL	135	mmol/L	4.3	mmol/L	107	mmol/L	8.4	mg/dL	138	mg/dL	NULL	NULL	NULL	NULL	NULL	NULL	NULL	NULL	43	mg/dL	1.64	mg/dL	NULL	NULL	NULL	NULL	NULL	NULL	NULL	NULL	NULL
379562	8.5	K/mcL	3.83	M/mcL	66	%	25	%	7	%	247	K/mcL	11	g/dL	6.5	g/dL	3.5	g/dL	139	mmol/L	3.4	mmol/L	108	mmol/L	8.8	mg/dL	127	mg/dL	0.6	mg/dL	0.2	mg/dL	15	Units/L	15	Units/L	23	mg/dL	0.95	mg/dL	NULL	NULL	99	mg/dL	158	mg/dL	45	mg/dL	93
379576	6.4	K/mcL	2.99	M/mcL	59	%	26	%	8	%	164	K/mcL	10.8	g/dL	NULL	NULL	NULL	NULL	140	mmol/L	4.1	mmol/L	115	mmol/L	8	mg/dL	114	mg/dL	NULL	NULL	NULL	NULL	NULL	NULL	NULL	NULL	23	mg/dL	0.96	mg/dL	NULL	NULL	NULL	NULL	NULL	NULL	NULL	NULL	NULL
379605	18.4	K/mcL	NULL	NULL	NULL	NULL	NULL	NULL	NULL	NULL	NULL	NULL	NULL	NULL	NULL	NULL	3.9	g/dL	136	mmol/L	NULL	NULL	NULL	NULL	NULL	NULL	174	mg/dL	0.9	mg/dL	NULL	NULL	NULL	NULL	NULL	NULL	40	mg/dL	2.6	mg/dL	NULL	NULL	NULL	NULL	NULL	NULL	NULL	NULL	NULL
379608	8.1	K/mcL	2.67	M/mcL	NULL	NULL	NULL	NULL	NULL	NULL	255	K/mcL	8.3	g/dL	NULL	NULL	NULL	NULL	142	mmol/L	4	mmol/L	105	mmol/L	7.5	mg/dL	231	mg/dL	NULL	NULL	NULL	NULL	NULL	NULL	NULL	NULL	68	mg/dL	4.95	mg/dL	NULL	NULL	NULL	NULL	NULL	NULL	NULL	NULL	NULL
379773	10.8	K/mcL	5.01	M/mcL	NULL	NULL	NULL	NULL	NULL	NULL	264	K/mcL	15.2	g/dL	NULL	NULL	NULL	NULL	138	mmol/L	6	mmol/L	104	mmol/L	9.2	mg/dL	300	mg/dL	NULL	NULL	NULL	NULL	NULL	NULL	NULL	NULL	34	mg/dL	1.68	mg/dL	NULL	NULL	77	mg/dL	123	mg/dL	25	mg/dL	83
379812	8.9	K/mcL	3.53	M/mcL	79	%	14	%	7	%	195	K/mcL	10.5	g/dL	NULL	NULL	NULL	NULL	142	mmol/L	3.7	mmol/L	107	mmol/L	8	mg/dL	104	mg/dL	NULL	NULL	NULL	NULL	NULL	NULL	NULL	NULL	12	mg/dL	1.37	mg/dL	NULL	NULL	108	mg/dL	NULL	NULL	NULL	NULL	NULL
379913	16.6	K/mcL	3.22	M/mcL	72	%	12	%	14	%	119	K/mcL	10.5	g/dL	NULL	NULL	NULL	NULL	140	mmol/L	4.1	mmol/L	109	mmol/L	7.4	mg/dL	168	mg/dL	NULL	NULL	NULL	NULL	NULL	NULL	98	Units/L	18	mg/dL	0.75	mg/dL	NULL	NULL	NULL	NULL	NULL	NULL	NULL	NULL	NULL
380082	9.5	K/mcL	2.44	M/mcL	NULL	NULL	NULL	NULL	NULL	NULL	272	K/mcL	7	g/dL	NULL	NULL	NULL	NULL	141	mmol/L	5.3	mmol/L	119	mmol/L	8.1	mg/dL	88	mg/dL	NULL	NULL	NULL	NULL	NULL	NULL	NULL	NULL	32	mg/dL	1.44	mg/dL	NULL	NULL	NULL	NULL	NULL	NULL	NULL	NULL	NULL
380119	3.9	K/mcL	3.65	M/mcL	NULL	NULL	NULL	NULL	NULL	NULL	188	K/mcL	9.5	g/dL	NULL	NULL	NULL	NULL	135	mmol/L	4.3	mmol/L	101	mmol/L	8.2	mg/dL	81	mg/dL	NULL	NULL	NULL	NULL	NULL	NULL	NULL	NULL	34	mg/dL	1.5	mg/dL	NULL	NULL	103	mg/dL	105	mg/dL	31	mg/dL	53
380228	6.6	K/mcL	4.41	M/mcL	48	%	40	%	8	%	161	K/mcL	13.5	g/dL	NULL	NULL	NULL	NULL	136	mmol/L	3.9	mmol/L	104	mmol/L	8.2	mg/dL	165	mg/dL	NULL	NULL	NULL	NULL	NULL	NULL	NULL	NULL	7	mg/dL	0.49	mg/dL	NULL	NULL	382	mg/dL	145	mg/dL	29	mg/dL	40
380229	NULL	NULL	NULL	NULL	NULL	NULL	NULL	NULL	NULL	NULL	NULL	NULL	NULL	NULL	NULL	NULL	NULL	NULL	NULL	NULL	4.3	mmol/L	NULL	NULL	NULL	NULL	NULL	NULL	NULL	NULL	NULL	NULL	NULL	NULL	NULL	NULL	NULL	NULL	NULL	NULL	NULL	NULL	NULL	NULL	NULL	NULL	NULL	NULL	NULL
380250	9.9	K/mcL	3.9	M/mcL	NULL	NULL	NULL	NULL	NULL	NULL	214	K/mcL	13.3	g/dL	NULL	NULL	NULL	NULL	138	mmol/L	3.7	mmol/L	105	mmol/L	8.7	mg/dL	87	mg/dL	NULL	NULL	NULL	NULL	NULL	NULL	NULL	NULL	13	mg/dL	0.81	mg/dL	NULL	NULL	156	mg/dL	158	mg/dL	33	mg/dL	94
380392	12.7	K/mcL	2.87	M/mcL	74	%	17	%	7	%	127	K/mcL	7.4	g/dL	6	g/dL	3.3	g/dL	143	mmol/L	4.6	mmol/L	112	mmol/L	8.7	mg/dL	135	mg/dL	0.4	mg/dL	0.1	mg/dL	11	Units/L	11	Units/L	66	mg/dL	6.49	mg/dL	NULL	NULL	67	mg/dL	175	mg/dL	31	mg/dL	131
380504	9.7	K/mcL	3.45	M/mcL	79	%	3	%	4	%	115	K/mcL	9.1	g/dL	5.2	g/dL	1.9	g/dL	139	mmol/L	3.8	mmol/L	101	mmol/L	8.2	mg/dL	122	mg/dL	2.8	mg/dL	NULL	NULL	64	Units/L	73	Units/L	15	mg/dL	1	mg/dL	NULL	NULL	NULL	NULL	NULL	NULL	NULL	NULL	NULL
380903	17	K/mcL	2.8	M/mcL	78	%	14	%	7	%	216	K/mcL	7.9	g/dL	NULL	NULL	NULL	NULL	141	mmol/L	3.6	mmol/L	104	mmol/L	8.6	mg/dL	859	mg/dL	NULL	NULL	NULL	NULL	NULL	NULL	NULL	NULL	49	mg/dL	0.87	mg/dL	NULL	NULL	NULL	NULL	NULL	NULL	NULL	NULL	NULL
381176	10.1	K/mcL	3.94	M/mcL	75	%	20	%	5	%	192	K/mcL	9.5	g/dL	6.7	g/dL	3.4	g/dL	135	mmol/L	3.7	mmol/L	109	mmol/L	8.4	mg/dL	119	mg/dL	2	mg/dL	1.2	mg/dL	13	Units/L	20	Units/L	6	mg/dL	0.63	mg/dL	NULL	NULL	NULL	NULL	NULL	NULL	NULL	NULL	NULL
381221	7.46	K/mcL	NULL	NULL	NULL	NULL	NULL	NULL	NULL	NULL	NULL	NULL	NULL	NULL	NULL	NULL	3.7	g/dL	143	mmol/L	NULL	NULL	NULL	NULL	NULL	NULL	148	mg/dL	0.2	mg/dL	NULL	NULL	NULL	NULL	NULL	NULL	11	mg/dL	1	mg/dL	NULL	NULL	NULL	NULL	NULL	NULL	NULL	NULL	NULL
381287	10.5	K/mcL	4.85	M/mcL	68	%	18	%	11	%	224	K/mcL	12.9	g/dL	NULL	NULL	NULL	NULL	137	mmol/L	4	mmol/L	103	mmol/L	9.2	mg/dL	103	mg/dL	NULL	NULL	NULL	NULL	NULL	NULL	NULL	NULL	24	mg/dL	0.99	mg/dL	NULL	NULL	NULL	NULL	NULL	NULL	NULL	NULL	NULL
381288	11.4	K/mcL	NULL	NULL	NULL	NULL	NULL	NULL	NULL	NULL	NULL	NULL	NULL	NULL	NULL	NULL	2.8	g/dL	133	mmol/L	4.8	mmol/L	89	mmol/L	NULL	NULL	NULL	NULL	1.7	mg/dL	NULL	NULL	NULL	NULL	NULL	NULL	23	mg/dL	0.7	mg/dL	NULL	NULL	NULL	NULL	NULL	NULL	NULL	NULL	NULL
381613	NULL	NULL	NULL	NULL	NULL	NULL	NULL	NULL	NULL	NULL	NULL	NULL	NULL	NULL	NULL	NULL	NULL	NULL	138	mmol/L	4.4	mmol/L	103	mmol/L	8.8	mg/dL	129	mg/dL	NULL	NULL	NULL	NULL	NULL	NULL	NULL	NULL	19	mg/dL	1.18	mg/dL	NULL	NULL	116	mg/dL	125	mg/dL	29	mg/dL	73
381678	24.3	K/mcL	NULL	NULL	NULL	NULL	NULL	NULL	NULL	NULL	384	K/mcL	15.2	g/dL	NULL	NULL	NULL	NULL	133	mmol/L	5.5	mmol/L	96	mmol/L	9.4	mg/dL	83	mg/dL	NULL	NULL	NULL	NULL	NULL	NULL	NULL	NULL	29	mg/dL	1.7	mg/dL	NULL	NULL	NULL	NULL	NULL	NULL	NULL	NULL	NULL
381740	NULL	NULL	NULL	NULL	NULL	NULL	NULL	NULL	NULL	NULL	NULL	NULL	NULL	NULL	NULL	NULL	NULL	NULL	NULL	NULL	NULL	NULL	NULL	NULL	NULL	NULL	NULL	NULL	NULL	NULL	NULL	NULL	NULL	NULL	NULL	NULL	NULL	NULL	NULL	NULL	NULL	NULL	NULL	NULL	NULL	NULL	NULL	NULL	NULL
382032	13.2	K/mcL	3.17	M/mcL	64	%	25	%	7	%	131	K/mcL	10.1	g/dL	6.3	g/dL	2.6	g/dL	143	mmol/L	4.4	mmol/L	107	mmol/L	8.5	mg/dL	134	mg/dL	0.7	mg/dL	NULL	NULL	7	Units/L	18	Units/L	53	mg/dL	13.52	mg/dL	NULL	NULL	NULL	NULL	NULL	NULL	NULL	NULL	NULL
382043	7.7	K/mcL	4.37	M/mcL	NULL	NULL	NULL	NULL	NULL	NULL	289	K/mcL	12.9	g/dL	NULL	NULL	2.6	g/dL	138	mmol/L	4.2	mmol/L	105	mmol/L	NULL	NULL	109	mg/dL	0.7	mg/dL	NULL	NULL	NULL	NULL	NULL	NULL	20	mg/dL	1	mg/dL	NULL	NULL	NULL	NULL	NULL	NULL	NULL	NULL	NULL
382100	9.8	K/mcL	4.05	M/mcL	NULL	NULL	NULL	NULL	NULL	NULL	257	K/mcL	9.5	g/dL	NULL	NULL	NULL	NULL	140	mmol/L	6.7	mmol/L	98	mmol/L	8.2	mg/dL	109	mg/dL	NULL	NULL	NULL	NULL	NULL	NULL	NULL	NULL	55	mg/dL	6.1	mg/dL	NULL	NULL	NULL	NULL	NULL	NULL	NULL	NULL	NULL
382236	12.9	K/mcL	NULL	NULL	NULL	NULL	NULL	NULL	NULL	NULL	NULL	NULL	NULL	NULL	NULL	NULL	3	g/dL	131	mmol/L	NULL	NULL	NULL	NULL	NULL	NULL	207	mg/dL	NULL	NULL	NULL	NULL	NULL	NULL	NULL	NULL	85	mg/dL	2	mg/dL	NULL	NULL	NULL	NULL	NULL	NULL	NULL	NULL	NULL
382299	27.2	K/mcL	NULL	NULL	NULL	NULL	NULL	NULL	NULL	NULL	NULL	NULL	NULL	NULL	NULL	NULL	2.8	g/dL	141	mmol/L	NULL	NULL	NULL	NULL	NULL	NULL	125	mg/dL	0.4	mg/dL	NULL	NULL	NULL	NULL	NULL	NULL	14	mg/dL	0.5	mg/dL	NULL	NULL	NULL	NULL	NULL	NULL	NULL	NULL	NULL
382350	16.2	K/mcL	3.97	M/mcL	92	%	7	%	1	%	263	K/mcL	10.7	g/dL	6.4	g/dL	3.4	g/dL	138	mmol/L	4.7	mmol/L	103	mmol/L	8.5	mg/dL	181	mg/dL	0.4	mg/dL	NULL	NULL	42	Units/L	32	Units/L	23	mg/dL	0.81	mg/dL	NULL	NULL	NULL	NULL	NULL	NULL	NULL	NULL	NULL
382355	11.6	K/mcL	2.34	M/mcL	80	%	3	%	15	%	328	K/mcL	7.5	g/dL	NULL	NULL	NULL	NULL	129	mmol/L	3.8	mmol/L	97	mmol/L	7.7	mg/dL	104	mg/dL	NULL	NULL	NULL	NULL	NULL	NULL	NULL	NULL	31	mg/dL	1.43	mg/dL	NULL	NULL	NULL	NULL	NULL	NULL	NULL	NULL	NULL
382438	11.1	K/mcL	3.57	M/mcL	75	%	11	%	8	%	209	K/mcL	9	g/dL	5.4	g/dL	2.7	g/dL	141	mmol/L	4	mmol/L	97	mmol/L	9	mg/dL	64	mg/dL	0.4	mg/dL	NULL	NULL	12	Units/L	14	Units/L	19	mg/dL	1.96	mg/dL	NULL	NULL	NULL	NULL	NULL	NULL	NULL	NULL	NULL
382493	5.2	K/mcL	NULL	NULL	NULL	NULL	NULL	NULL	NULL	NULL	NULL	NULL	NULL	NULL	NULL	NULL	2.9	g/dL	134	mmol/L	NULL	NULL	NULL	NULL	NULL	NULL	101	mg/dL	0.6	mg/dL	NULL	NULL	NULL	NULL	NULL	NULL	48	mg/dL	1.1	mg/dL	NULL	NULL	NULL	NULL	NULL	NULL	NULL	NULL	NULL
382551	8.4	K/mcL	2.7	M/mcL	72	%	13	%	9	%	283	K/mcL	8.5	g/dL	NULL	NULL	NULL	NULL	143	mmol/L	3.2	mmol/L	105	mmol/L	7.7	mg/dL	44	mg/dL	NULL	NULL	NULL	NULL	NULL	NULL	NULL	NULL	34	mg/dL	6.34	mg/dL	NULL	NULL	NULL	NULL	NULL	NULL	NULL	NULL	NULL
382750	5.7	K/mcL	3.8	M/mcL	78	%	5	%	13	%	142	K/mcL	8.6	g/dL	NULL	NULL	NULL	NULL	138	mmol/L	3.6	mmol/L	91	mmol/L	9.2	mg/dL	98	mg/dL	NULL	NULL	NULL	NULL	NULL	NULL	NULL	NULL	95	mg/dL	2.49	mg/dL	NULL	NULL	NULL	NULL	NULL	NULL	NULL	NULL	NULL
382793	20.6	K/mcL	2.78	M/mcL	98	%	1	%	1	%	473	K/mcL	9	g/dL	5.7	g/dL	2.7	g/dL	127	mmol/L	4.6	mmol/L	95	mmol/L	8.4	mg/dL	108	mg/dL	1	mg/dL	0.5	mg/dL	11	Units/L	44	Units/L	40	mg/dL	2.67	mg/dL	NULL	NULL	NULL	NULL	NULL	NULL	NULL	NULL	NULL
382813	12.4	K/mcL	2.87	M/mcL	NULL	NULL	NULL	NULL	NULL	NULL	201	K/mcL	8.1	g/dL	NULL	NULL	NULL	NULL	136	mmol/L	4.9	mmol/L	104	mmol/L	9	mg/dL	184	mg/dL	NULL	NULL	NULL	NULL	NULL	NULL	NULL	NULL	56	mg/dL	2.42	mg/dL	NULL	NULL	NULL	NULL	NULL	NULL	NULL	NULL	NULL
382909	14	K/mcL	3.44	M/mcL	58	%	28	%	8	%	288	K/mcL	9.5	g/dL	NULL	NULL	NULL	NULL	141	mmol/L	3.6	mmol/L	113	mmol/L	6.3	mg/dL	156	mg/dL	NULL	NULL	NULL	NULL	NULL	NULL	NULL	NULL	38	mg/dL	2.58	mg/dL	NULL	NULL	NULL	NULL	NULL	NULL	NULL	NULL	NULL
383043	4.7	K/mcL	5.28	M/mcL	NULL	NULL	NULL	NULL	NULL	NULL	93	K/mcL	11.3	g/dL	NULL	NULL	NULL	NULL	136	mmol/L	3.7	mmol/L	103	mmol/L	7.6	mg/dL	226	mg/dL	NULL	NULL	NULL	NULL	NULL	NULL	NULL	NULL	18	mg/dL	0.75	mg/dL	NULL	NULL	NULL	NULL	NULL	NULL	NULL	NULL	NULL
383082	11.5	K/mcL	3.28	M/mcL	83	%	9	%	7	%	167	K/mcL	9.8	g/dL	6.5	g/dL	3.4	g/dL	142	mmol/L	4	mmol/L	109	mmol/L	8	mg/dL	121	mg/dL	0.5	mg/dL	NULL	NULL	8	Units/L	11	Units/L	77	mg/dL	9.43	mg/dL	NULL	NULL	NULL	NULL	NULL	NULL	NULL	NULL	NULL
383124	NULL	NULL	NULL	NULL	NULL	NULL	NULL	NULL	NULL	NULL	NULL	NULL	NULL	NULL	NULL	NULL	NULL	NULL	NULL	NULL	NULL	NULL	NULL	NULL	NULL	NULL	NULL	NULL	NULL	NULL	NULL	NULL	NULL	NULL	NULL	NULL	NULL	NULL	NULL	NULL	NULL	NULL	NULL	NULL	NULL	NULL	NULL	NULL	NULL
383305	9.3	K/mcL	3.06	M/mcL	94	%	2	%	4	%	48	K/mcL	8.1	g/dL	4.7	g/dL	3.2	g/dL	138	mmol/L	4.8	mmol/L	106	mmol/L	7.6	mg/dL	127	mg/dL	0.5	mg/dL	NULL	NULL	13	Units/L	9	Units/L	86	mg/dL	3.17	mg/dL	NULL	NULL	NULL	NULL	NULL	NULL	NULL	NULL	NULL
383371	6.9	K/mcL	2.95	M/mcL	60	%	30	%	7	%	175	K/mcL	8.2	g/dL	3.9	g/dL	2.3	g/dL	136	mmol/L	3.5	mmol/L	109	mmol/L	7.5	mg/dL	182	mg/dL	0.3	mg/dL	NULL	NULL	15	Units/L	8	Units/L	82	mg/dL	1.86	mg/dL	NULL	NULL	NULL	NULL	NULL	NULL	NULL	NULL	NULL
383994	5.5	K/mcL	3.05	M/mcL	76	%	11	%	9	%	106	K/mcL	8.7	g/dL	NULL	NULL	NULL	NULL	140	mmol/L	4.8	mmol/L	117	mmol/L	9.3	mg/dL	251	mg/dL	NULL	NULL	NULL	NULL	NULL	NULL	NULL	NULL	70	mg/dL	1.74	mg/dL	NULL	NULL	48	mg/dL	90	mg/dL	33	mg/dL	47
384044	14.7	K/mcL	3.14	M/mcL	82	%	11	%	6	%	227	K/mcL	10.3	g/dL	5.8	g/dL	3.2	g/dL	122	mmol/L	5	mmol/L	88	mmol/L	8	mg/dL	106	mg/dL	0.9	mg/dL	0.4	mg/dL	25	Units/L	64	Units/L	38	mg/dL	0.83	mg/dL	NULL	NULL	NULL	NULL	NULL	NULL	NULL	NULL	NULL
384157	NULL	NULL	NULL	NULL	NULL	NULL	NULL	NULL	NULL	NULL	NULL	NULL	NULL	NULL	NULL	NULL	NULL	NULL	139	mmol/L	4.2	mmol/L	103	mmol/L	9.6	mg/dL	73	mg/dL	NULL	NULL	NULL	NULL	NULL	NULL	NULL	NULL	18	mg/dL	0.72	mg/dL	NULL	NULL	NULL	NULL	NULL	NULL	NULL	NULL	NULL
384332	14	K/mcL	3.71	M/mcL	87	%	8	%	5	%	234	K/mcL	9	g/dL	NULL	NULL	NULL	NULL	138	mmol/L	3.8	mmol/L	102	mmol/L	8.4	mg/dL	139	mg/dL	NULL	NULL	NULL	NULL	NULL	NULL	NULL	NULL	24	mg/dL	1.16	mg/dL	NULL	NULL	NULL	NULL	NULL	NULL	NULL	NULL	NULL
384508	9.6	K/mcL	2.91	M/mcL	83	%	5	%	6	%	196	K/mcL	8	g/dL	NULL	NULL	NULL	NULL	135	mmol/L	5.4	mmol/L	114	mmol/L	8.7	mg/dL	81	mg/dL	NULL	NULL	NULL	NULL	NULL	NULL	NULL	NULL	68	mg/dL	2.57	mg/dL	8.5	mg/dL	NULL	NULL	NULL	NULL	NULL	NULL	NULL
384692	NULL	NULL	NULL	NULL	NULL	NULL	NULL	NULL	NULL	NULL	NULL	NULL	NULL	NULL	NULL	NULL	NULL	NULL	138	mmol/L	4.6	mmol/L	107	mmol/L	9.1	mg/dL	101	mg/dL	NULL	NULL	NULL	NULL	NULL	NULL	NULL	NULL	17	mg/dL	0.91	mg/dL	NULL	NULL	NULL	NULL	NULL	NULL	NULL	NULL	NULL
384818	17	K/mcL	4.02	M/mcL	93	%	6	%	2	%	203	K/mcL	11.1	g/dL	NULL	NULL	3.3	g/dL	133	mmol/L	3.8	mmol/L	99	mmol/L	8.8	mg/dL	164	mg/dL	NULL	NULL	NULL	NULL	NULL	NULL	NULL	NULL	29	mg/dL	1.3	mg/dL	NULL	NULL	89	mg/dL	164	mg/dL	64	mg/dL	82
384870	15.5	K/mcL	NULL	NULL	NULL	NULL	NULL	NULL	NULL	NULL	NULL	NULL	NULL	NULL	NULL	NULL	2.8	g/dL	139	mmol/L	NULL	NULL	NULL	NULL	NULL	NULL	141	mg/dL	0.6	mg/dL	NULL	NULL	NULL	NULL	NULL	NULL	18	mg/dL	1.7	mg/dL	NULL	NULL	NULL	NULL	NULL	NULL	NULL	NULL	NULL
385145	8.3	K/mcL	4.6	M/mcL	70	%	18	%	9	%	241	K/mcL	12.7	g/dL	NULL	NULL	NULL	NULL	138	mmol/L	4	mmol/L	103	mmol/L	8.8	mg/dL	180	mg/dL	NULL	NULL	NULL	NULL	NULL	NULL	NULL	NULL	21	mg/dL	0.8	mg/dL	NULL	NULL	116	mg/dL	178	mg/dL	30	mg/dL	125
385701	33.3	K/mcL	3.63	M/mcL	79	%	9	%	8	%	323	K/mcL	9.7	g/dL	4.8	g/dL	1.8	g/dL	153	mmol/L	3.8	mmol/L	117	mmol/L	8	mg/dL	196	mg/dL	0.3	mg/dL	NULL	NULL	14	Units/L	19	Units/L	49	mg/dL	0.72	mg/dL	NULL	NULL	NULL	NULL	NULL	NULL	NULL	NULL	NULL
385804	NULL	NULL	NULL	NULL	NULL	NULL	NULL	NULL	NULL	NULL	NULL	NULL	NULL	NULL	NULL	NULL	NULL	NULL	138	mmol/L	3.7	mmol/L	106	mmol/L	7.3	mg/dL	121	mg/dL	NULL	NULL	NULL	NULL	NULL	NULL	NULL	NULL	27	mg/dL	0.95	mg/dL	NULL	NULL	NULL	NULL	NULL	NULL	NULL	NULL	NULL
385849	9.2	K/mcL	4.68	M/mcL	85	%	8	%	7	%	148	K/mcL	11	g/dL	NULL	NULL	NULL	NULL	147	mmol/L	4.2	mmol/L	101	mmol/L	8.9	mg/dL	75	mg/dL	NULL	NULL	NULL	NULL	NULL	NULL	NULL	NULL	14	mg/dL	1.67	mg/dL	NULL	NULL	NULL	NULL	NULL	NULL	NULL	NULL	NULL
385865	13	K/mcL	4.36	M/mcL	92	%	5	%	3	%	123	K/mcL	14.6	g/dL	6.4	g/dL	4.1	g/dL	139	mmol/L	4.3	mmol/L	105	mmol/L	8.7	mg/dL	128	mg/dL	0.6	mg/dL	NULL	NULL	54	Units/L	71	Units/L	19	mg/dL	1.28	mg/dL	NULL	NULL	NULL	NULL	NULL	NULL	NULL	NULL	NULL
385894	NULL	NULL	NULL	NULL	NULL	NULL	NULL	NULL	NULL	NULL	NULL	NULL	NULL	NULL	NULL	NULL	NULL	NULL	136	mmol/L	3.4	mmol/L	102	mmol/L	9.3	mg/dL	103	mg/dL	NULL	NULL	NULL	NULL	NULL	NULL	NULL	NULL	15	mg/dL	1.22	mg/dL	NULL	NULL	NULL	NULL	NULL	NULL	NULL	NULL	NULL
386003	5.6	K/mcL	4.66	M/mcL	47	%	39	%	10	%	188	K/mcL	13.6	g/dL	6.5	g/dL	3.7	g/dL	141	mmol/L	4.1	mmol/L	105	mmol/L	9.4	mg/dL	109	mg/dL	0.3	mg/dL	0.1	mg/dL	24	Units/L	27	Units/L	20	mg/dL	0.79	mg/dL	7.3	mg/dL	269	mg/dL	161	mg/dL	28	mg/dL	79
386027	3.1	K/mcL	3.15	M/mcL	77	%	19	%	4	%	67	K/mcL	9.1	g/dL	5.4	g/dL	3	g/dL	132	mmol/L	4	mmol/L	102	mmol/L	8.1	mg/dL	96	mg/dL	1.2	mg/dL	0.8	mg/dL	639	Units/L	784	Units/L	41	mg/dL	3.12	mg/dL	NULL	NULL	NULL	NULL	NULL	NULL	NULL	NULL	NULL
386210	9.5	K/mcL	4.06	M/mcL	87	%	5	%	7	%	290	K/mcL	8.3	g/dL	6.8	g/dL	3.5	g/dL	139	mmol/L	5.6	mmol/L	100	mmol/L	9	mg/dL	177	mg/dL	0.5	mg/dL	NULL	NULL	25	Units/L	17	Units/L	60	mg/dL	1.85	mg/dL	NULL	NULL	NULL	NULL	NULL	NULL	NULL	NULL	NULL
386215	20.8	K/mcL	NULL	NULL	NULL	NULL	NULL	NULL	NULL	NULL	NULL	NULL	NULL	NULL	NULL	NULL	3.4	g/dL	139	mmol/L	NULL	NULL	NULL	NULL	NULL	NULL	167	mg/dL	0.5	mg/dL	NULL	NULL	NULL	NULL	NULL	NULL	30	mg/dL	1.1	mg/dL	NULL	NULL	NULL	NULL	NULL	NULL	NULL	NULL	NULL
386436	10	K/mcL	2.92	M/mcL	79	%	10	%	11	%	122	K/mcL	7.2	g/dL	NULL	NULL	NULL	NULL	134	mmol/L	3.9	mmol/L	105	mmol/L	8.7	mg/dL	113	mg/dL	NULL	NULL	NULL	NULL	NULL	NULL	NULL	NULL	16	mg/dL	0.83	mg/dL	NULL	NULL	NULL	NULL	NULL	NULL	NULL	NULL	NULL
386447	9.3	K/mcL	2.75	M/mcL	NULL	NULL	NULL	NULL	NULL	NULL	181	K/mcL	8.5	g/dL	NULL	NULL	NULL	NULL	140	mmol/L	4.1	mmol/L	102	mmol/L	9	mg/dL	170	mg/dL	NULL	NULL	NULL	NULL	NULL	NULL	NULL	NULL	46	mg/dL	1.69	mg/dL	NULL	NULL	NULL	NULL	NULL	NULL	NULL	NULL	NULL
386781	13.6	K/mcL	4.79	M/mcL	83	%	8	%	8	%	191	K/mcL	15.4	g/dL	NULL	NULL	NULL	NULL	135	mmol/L	4.3	mmol/L	98	mmol/L	8.9	mg/dL	199	mg/dL	NULL	NULL	NULL	NULL	NULL	NULL	NULL	NULL	18	mg/dL	1.41	mg/dL	NULL	NULL	NULL	NULL	NULL	NULL	NULL	NULL	NULL
386877	7.4	K/mcL	5.35	M/mcL	86	%	8	%	6	%	115	K/mcL	16.7	g/dL	NULL	NULL	NULL	NULL	142	mmol/L	3.3	mmol/L	101	mmol/L	9	mg/dL	155	mg/dL	NULL	NULL	NULL	NULL	NULL	NULL	NULL	NULL	20	mg/dL	0.92	mg/dL	NULL	NULL	NULL	NULL	NULL	NULL	NULL	NULL	NULL
386911	16	K/mcL	3.75	M/mcL	90	%	8	%	2	%	356	K/mcL	10.9	g/dL	4	g/dL	1.5	g/dL	141	mmol/L	4.4	mmol/L	113	mmol/L	6.4	mg/dL	102	mg/dL	0.5	mg/dL	NULL	NULL	43	Units/L	64	Units/L	40	mg/dL	1.24	mg/dL	NULL	NULL	102	mg/dL	NULL	NULL	NULL	NULL	NULL
387075	10.7	K/mcL	4.25	M/mcL	80	%	9	%	9	%	119	K/mcL	12.1	g/dL	NULL	NULL	NULL	NULL	137	mmol/L	3.7	mmol/L	102	mmol/L	8.7	mg/dL	102	mg/dL	NULL	NULL	NULL	NULL	NULL	NULL	NULL	NULL	18	mg/dL	1.02	mg/dL	NULL	NULL	NULL	NULL	NULL	NULL	NULL	NULL	NULL
387116	4.1	K/mcL	4.31	M/mcL	84	%	15	%	2	%	161	K/mcL	13.1	g/dL	NULL	NULL	NULL	NULL	138	mmol/L	4.8	mmol/L	97	mmol/L	8.9	mg/dL	172	mg/dL	NULL	NULL	NULL	NULL	NULL	NULL	NULL	NULL	35	mg/dL	1.05	mg/dL	NULL	NULL	NULL	NULL	NULL	NULL	NULL	NULL	NULL
387196	23.4	K/mcL	3.73	M/mcL	90	%	6	%	3	%	89	K/mcL	11.5	g/dL	5.2	g/dL	2.8	g/dL	135	mmol/L	4	mmol/L	100	mmol/L	7.9	mg/dL	114	mg/dL	19.7	mg/dL	13.8	mg/dL	236	Units/L	118	Units/L	123	mg/dL	6.02	mg/dL	NULL	NULL	NULL	NULL	NULL	NULL	NULL	NULL	NULL
387400	NULL	NULL	NULL	NULL	75	%	17	%	6	%	184	K/mcL	11.6	g/dL	5.9	g/dL	3.2	g/dL	130	mmol/L	4.1	mmol/L	91	mmol/L	8.5	mg/dL	189	mg/dL	2.8	mg/dL	2	mg/dL	200	Units/L	84	Units/L	45	mg/dL	1.45	mg/dL	NULL	NULL	NULL	NULL	NULL	NULL	NULL	NULL	NULL
387477	13	K/mcL	NULL	NULL	NULL	NULL	NULL	NULL	NULL	NULL	NULL	NULL	NULL	NULL	NULL	NULL	3.4	g/dL	135	mmol/L	NULL	NULL	NULL	NULL	NULL	NULL	234	mg/dL	0.3	mg/dL	NULL	NULL	NULL	NULL	NULL	NULL	20	mg/dL	1.1	mg/dL	NULL	NULL	NULL	NULL	NULL	NULL	NULL	NULL	NULL
387627	2.6	K/mcL	3.4	M/mcL	NULL	NULL	NULL	NULL	NULL	NULL	107	K/mcL	12.2	g/dL	NULL	NULL	NULL	NULL	145	mmol/L	4.2	mmol/L	110	mmol/L	9	mg/dL	73	mg/dL	NULL	NULL	NULL	NULL	NULL	NULL	NULL	NULL	39	mg/dL	1.87	mg/dL	NULL	NULL	NULL	NULL	NULL	NULL	NULL	NULL	NULL
387984	7.3	K/mcL	NULL	NULL	NULL	NULL	NULL	NULL	NULL	NULL	216	K/mcL	11.1	g/dL	NULL	NULL	2.8	g/dL	144	mmol/L	3.9	mmol/L	106	mmol/L	NULL	NULL	109	mg/dL	0.6	mg/dL	NULL	NULL	NULL	NULL	NULL	NULL	18	mg/dL	2.2	mg/dL	NULL	NULL	NULL	NULL	NULL	NULL	NULL	NULL	NULL
388031	15.4	K/mcL	3.52	M/mcL	88	%	7	%	3	%	203	K/mcL	9	g/dL	NULL	NULL	NULL	NULL	140	mmol/L	4.2	mmol/L	100	mmol/L	9.2	mg/dL	183	mg/dL	NULL	NULL	NULL	NULL	NULL	NULL	NULL	NULL	42	mg/dL	2.25	mg/dL	NULL	NULL	NULL	NULL	NULL	NULL	NULL	NULL	NULL
388217	9	K/mcL	4	M/mcL	NULL	NULL	NULL	NULL	NULL	NULL	163	K/mcL	12.2	g/dL	NULL	NULL	3.4	g/dL	138	mmol/L	3.6	mmol/L	103	mmol/L	8.2	mg/dL	199	mg/dL	NULL	NULL	NULL	NULL	NULL	NULL	NULL	NULL	14	mg/dL	0.78	mg/dL	NULL	NULL	NULL	NULL	NULL	NULL	NULL	NULL	NULL
388504	8.3	K/mcL	4.02	M/mcL	NULL	NULL	NULL	NULL	NULL	NULL	357	K/mcL	11.5	g/dL	5.6	g/dL	2.9	g/dL	145	mmol/L	3.4	mmol/L	90	mmol/L	8.8	mg/dL	108	mg/dL	0.5	mg/dL	0.3	mg/dL	11	Units/L	12	Units/L	22	mg/dL	0.82	mg/dL	NULL	NULL	109	mg/dL	166	mg/dL	60	mg/dL	84
389039	7.6	K/mcL	3.29	M/mcL	81	%	13	%	6	%	175	K/mcL	8.9	g/dL	NULL	NULL	NULL	NULL	143	mmol/L	3.7	mmol/L	114	mmol/L	8.3	mg/dL	114	mg/dL	NULL	NULL	NULL	NULL	NULL	NULL	NULL	NULL	46	mg/dL	1.93	mg/dL	NULL	NULL	NULL	NULL	NULL	NULL	NULL	NULL	NULL
389262	6.5	K/mcL	2.92	M/mcL	52	%	45	%	2	%	140	K/mcL	9	g/dL	NULL	NULL	NULL	NULL	155	mmol/L	3.3	mmol/L	113	mmol/L	8.2	mg/dL	191	mg/dL	NULL	NULL	NULL	NULL	NULL	NULL	NULL	NULL	23	mg/dL	1.58	mg/dL	NULL	NULL	NULL	NULL	NULL	NULL	NULL	NULL	NULL
389297	5.8	K/mcL	2.5	M/mcL	87	%	9	%	3	%	200	K/mcL	8.7	g/dL	4.6	g/dL	2.6	g/dL	137	mmol/L	3.4	mmol/L	104	mmol/L	7.1	mg/dL	64	mg/dL	1.2	mg/dL	1	mg/dL	10	Units/L	17	Units/L	45	mg/dL	3.11	mg/dL	NULL	NULL	NULL	NULL	NULL	NULL	NULL	NULL	NULL
389425	5.2	K/mcL	3.3	M/mcL	66	%	16	%	12	%	143	K/mcL	8.4	g/dL	5.6	g/dL	2.6	g/dL	144	mmol/L	4.4	mmol/L	109	mmol/L	7	mg/dL	85	mg/dL	0.7	mg/dL	NULL	NULL	10	Units/L	16	Units/L	36	mg/dL	2.85	mg/dL	NULL	NULL	NULL	NULL	NULL	NULL	NULL	NULL	NULL
389849	14.2	K/mcL	3.84	M/mcL	79	%	7	%	13	%	127	K/mcL	11.2	g/dL	NULL	NULL	NULL	NULL	142	mmol/L	3.8	mmol/L	102	mmol/L	8.3	mg/dL	161	mg/dL	NULL	NULL	NULL	NULL	NULL	NULL	NULL	NULL	13	mg/dL	0.95	mg/dL	NULL	NULL	NULL	NULL	NULL	NULL	NULL	NULL	NULL
390131	4.3	K/mcL	3.21	M/mcL	66	%	15	%	18	%	105	K/mcL	11.5	g/dL	NULL	NULL	NULL	NULL	132	mmol/L	3	mmol/L	103	mmol/L	6.2	mg/dL	125	mg/dL	NULL	NULL	NULL	NULL	NULL	NULL	NULL	NULL	3	mg/dL	0.44	mg/dL	NULL	NULL	NULL	NULL	NULL	NULL	NULL	NULL	NULL
390195	10.9	K/mcL	3.42	M/mcL	72	%	11	%	10	%	564	K/mcL	9.4	g/dL	NULL	NULL	NULL	NULL	136	mmol/L	4.3	mmol/L	99	mmol/L	9.1	mg/dL	99	mg/dL	NULL	NULL	NULL	NULL	NULL	NULL	NULL	NULL	39	mg/dL	5.4	mg/dL	NULL	NULL	NULL	NULL	NULL	NULL	NULL	NULL	NULL
390656	9.5	K/mcL	3.8	M/mcL	NULL	NULL	NULL	NULL	NULL	NULL	240	K/mcL	10.5	g/dL	6.8	g/dL	3.5	g/dL	142	mmol/L	4.9	mmol/L	112	mmol/L	9.3	mg/dL	104	mg/dL	0.9	mg/dL	0.6	mg/dL	13	Units/L	21	Units/L	32	mg/dL	2.54	mg/dL	NULL	NULL	188	mg/dL	184	mg/dL	20	mg/dL	126
390937	16.8	K/mcL	4.2	M/mcL	89	%	6	%	3	%	94	K/mcL	10.2	g/dL	5.9	g/dL	2.3	g/dL	127	mmol/L	3.8	mmol/L	91	mmol/L	7.3	mg/dL	82	mg/dL	0.9	mg/dL	0.6	mg/dL	13	Units/L	33	Units/L	79	mg/dL	2.92	mg/dL	NULL	NULL	116	mg/dL	92	mg/dL	11	mg/dL	58
390966	8.8	K/mcL	4.21	M/mcL	NULL	NULL	NULL	NULL	NULL	NULL	202	K/mcL	13.1	g/dL	NULL	NULL	NULL	NULL	128	mmol/L	3.2	mmol/L	88	mmol/L	8.4	mg/dL	81	mg/dL	NULL	NULL	NULL	NULL	NULL	NULL	NULL	NULL	17	mg/dL	0.72	mg/dL	NULL	NULL	NULL	NULL	NULL	NULL	NULL	NULL	NULL
391084	2.7	K/mcL	2.87	M/mcL	68	%	22	%	7	%	96	K/mcL	9.9	g/dL	8.3	g/dL	4	g/dL	129	mmol/L	4.4	mmol/L	106	mmol/L	8.9	mg/dL	181	mg/dL	1.4	mg/dL	0.8	mg/dL	18	Units/L	28	Units/L	28	mg/dL	1.55	mg/dL	NULL	NULL	NULL	NULL	NULL	NULL	NULL	NULL	NULL
391108	14.3	K/mcL	2.94	M/mcL	84	%	7	%	9	%	353	K/mcL	9.1	g/dL	5.4	g/dL	2.6	g/dL	140	mmol/L	6.7	mmol/L	110	mmol/L	9.2	mg/dL	133	mg/dL	0.5	mg/dL	NULL	NULL	12	Units/L	16	Units/L	58	mg/dL	5.07	mg/dL	NULL	NULL	NULL	NULL	NULL	NULL	NULL	NULL	NULL
391267	21.6	K/mcL	4.52	M/mcL	NULL	NULL	NULL	NULL	NULL	NULL	240	K/mcL	12.4	g/dL	5.7	g/dL	3.3	g/dL	135	mmol/L	5	mmol/L	103	mmol/L	8.8	mg/dL	258	mg/dL	0.5	mg/dL	NULL	NULL	12	Units/L	11	Units/L	28	mg/dL	0.81	mg/dL	NULL	NULL	NULL	NULL	NULL	NULL	NULL	NULL	NULL
391351	9.6	K/mcL	2.45	M/mcL	NULL	NULL	NULL	NULL	NULL	NULL	150	K/mcL	7.3	g/dL	5.6	g/dL	2.8	g/dL	143	mmol/L	3.3	mmol/L	115	mmol/L	7.9	mg/dL	118	mg/dL	0.5	mg/dL	NULL	NULL	24	Units/L	19	Units/L	64	mg/dL	5.51	mg/dL	NULL	NULL	NULL	NULL	NULL	NULL	NULL	NULL	NULL
391372	8.6	K/mcL	2.6	M/mcL	73	%	14	%	9	%	305	K/mcL	7.6	g/dL	4.9	g/dL	2.9	g/dL	138	mmol/L	5.3	mmol/L	106	mmol/L	7.6	mg/dL	74	mg/dL	0.5	mg/dL	0.2	mg/dL	50	Units/L	32	Units/L	59	mg/dL	2.45	mg/dL	NULL	NULL	NULL	NULL	NULL	NULL	NULL	NULL	NULL
391400	8.6	K/mcL	3.37	M/mcL	68	%	20	%	9	%	287	K/mcL	10.3	g/dL	5.1	g/dL	2.8	g/dL	133	mmol/L	4.3	mmol/L	102	mmol/L	8.1	mg/dL	101	mg/dL	1.2	mg/dL	0.4	mg/dL	37	Units/L	55	Units/L	13	mg/dL	0.69	mg/dL	NULL	NULL	163	mg/dL	160	mg/dL	28	mg/dL	99
391449	7.9	K/mcL	3.6	M/mcL	NULL	NULL	NULL	NULL	NULL	NULL	299	K/mcL	10.4	g/dL	NULL	NULL	NULL	NULL	NULL	NULL	NULL	NULL	NULL	NULL	NULL	NULL	NULL	NULL	NULL	NULL	NULL	NULL	NULL	NULL	NULL	NULL	NULL	NULL	NULL	NULL	NULL	NULL	NULL	NULL	NULL	NULL	NULL	NULL	NULL
391688	11	K/mcL	4.08	M/mcL	68	%	18	%	11	%	164	K/mcL	12	g/dL	6.1	g/dL	3.1	g/dL	131	mmol/L	5	mmol/L	109	mmol/L	7.5	mg/dL	102	mg/dL	0.6	mg/dL	NULL	NULL	14	Units/L	27	Units/L	77	mg/dL	5.73	mg/dL	NULL	NULL	NULL	NULL	NULL	NULL	NULL	NULL	NULL
391802	9.3	K/mcL	3.5	M/mcL	NULL	NULL	NULL	NULL	NULL	NULL	199	K/mcL	10.8	g/dL	NULL	NULL	NULL	NULL	137	mmol/L	3.7	mmol/L	99	mmol/L	8.7	mg/dL	95	mg/dL	NULL	NULL	NULL	NULL	NULL	NULL	96	Units/L	32	mg/dL	0.95	mg/dL	8	mg/dL	NULL	NULL	NULL	NULL	NULL	NULL	NULL
391840	NULL	NULL	NULL	NULL	NULL	NULL	NULL	NULL	NULL	NULL	NULL	NULL	NULL	NULL	NULL	NULL	NULL	NULL	NULL	NULL	NULL	NULL	NULL	NULL	NULL	NULL	NULL	NULL	NULL	NULL	NULL	NULL	NULL	NULL	NULL	NULL	NULL	NULL	NULL	NULL	NULL	NULL	89	mg/dL	174	mg/dL	43	mg/dL	113
391948	1.6	K/mcL	2.29	M/mcL	7	%	91	%	8	%	9	K/mcL	6.6	g/dL	NULL	NULL	NULL	NULL	130	mmol/L	3.3	mmol/L	95	mmol/L	7.7	mg/dL	119	mg/dL	NULL	NULL	NULL	NULL	NULL	NULL	NULL	NULL	32	mg/dL	0.99	mg/dL	NULL	NULL	NULL	NULL	NULL	NULL	NULL	NULL	NULL
392118	12.5	K/mcL	3.36	M/mcL	79	%	13	%	7	%	175	K/mcL	9.8	g/dL	6.9	g/dL	3.3	g/dL	145	mmol/L	3	mmol/L	108	mmol/L	9.1	mg/dL	172	mg/dL	0.7	mg/dL	NULL	NULL	28	Units/L	30	Units/L	23	mg/dL	1.54	mg/dL	NULL	NULL	NULL	NULL	NULL	NULL	NULL	NULL	NULL
392185	NULL	NULL	NULL	NULL	NULL	NULL	NULL	NULL	NULL	NULL	NULL	NULL	NULL	NULL	NULL	NULL	NULL	NULL	137	mmol/L	5.4	mmol/L	101	mmol/L	8.8	mg/dL	109	mg/dL	NULL	NULL	NULL	NULL	NULL	NULL	NULL	NULL	NULL	NULL	1.4	mg/dL	NULL	NULL	NULL	NULL	NULL	NULL	NULL	NULL	NULL
392342	14.3	K/mcL	4.53	M/mcL	94	%	2	%	2	%	156	K/mcL	10.9	g/dL	5.9	g/dL	3.6	g/dL	168	mmol/L	7.3	mmol/L	126	mmol/L	12.3	mg/dL	175	mg/dL	1.2	mg/dL	0.5	mg/dL	23	Units/L	19	Units/L	158	mg/dL	11.28	mg/dL	NULL	NULL	NULL	NULL	NULL	NULL	NULL	NULL	NULL
392433	16.6	K/mcL	2.97	M/mcL	67	%	19	%	13	%	171	K/mcL	8.4	g/dL	NULL	NULL	NULL	NULL	138	mmol/L	4.3	mmol/L	101	mmol/L	8.7	mg/dL	130	mg/dL	NULL	NULL	NULL	NULL	NULL	NULL	NULL	NULL	31	mg/dL	5.23	mg/dL	NULL	NULL	120	mg/dL	NULL	NULL	NULL	NULL	NULL
392434	NULL	NULL	NULL	NULL	NULL	NULL	NULL	NULL	NULL	NULL	NULL	NULL	NULL	NULL	NULL	NULL	NULL	NULL	134	mmol/L	3.2	mmol/L	92	mmol/L	9.2	mg/dL	113	mg/dL	NULL	NULL	NULL	NULL	NULL	NULL	NULL	NULL	55	mg/dL	2.49	mg/dL	NULL	NULL	NULL	NULL	NULL	NULL	NULL	NULL	NULL
392503	7.5	K/mcL	4.43	M/mcL	67	%	15	%	12	%	368	K/mcL	13.6	g/dL	7.4	g/dL	4.1	g/dL	136	mmol/L	3.3	mmol/L	94	mmol/L	9.3	mg/dL	151	mg/dL	0.5	mg/dL	0.2	mg/dL	11	Units/L	15	Units/L	25	mg/dL	1.03	mg/dL	NULL	NULL	NULL	NULL	NULL	NULL	NULL	NULL	NULL
392512	11.9	K/mcL	4.14	M/mcL	67	%	14	%	8	%	209	K/mcL	11.3	g/dL	7.6	g/dL	3.5	g/dL	138	mmol/L	4.7	mmol/L	103	mmol/L	8.6	mg/dL	148	mg/dL	0.4	mg/dL	0.2	mg/dL	67	Units/L	86	Units/L	30	mg/dL	1.48	mg/dL	9.4	mg/dL	135	mg/dL	178	mg/dL	68	mg/dL	83
392533	14.3	K/mcL	NULL	NULL	NULL	NULL	NULL	NULL	NULL	NULL	NULL	NULL	NULL	NULL	NULL	NULL	NULL	NULL	144	mmol/L	NULL	NULL	NULL	NULL	NULL	NULL	23	mg/dL	NULL	NULL	NULL	NULL	NULL	NULL	NULL	NULL	50	mg/dL	5.6	mg/dL	NULL	NULL	NULL	NULL	NULL	NULL	NULL	NULL	NULL
392589	NULL	NULL	NULL	NULL	NULL	NULL	NULL	NULL	NULL	NULL	NULL	NULL	NULL	NULL	NULL	NULL	NULL	NULL	138	mmol/L	2.9	mmol/L	84	mmol/L	8.4	mg/dL	108	mg/dL	NULL	NULL	NULL	NULL	NULL	NULL	NULL	NULL	21	mg/dL	0.48	mg/dL	NULL	NULL	NULL	NULL	NULL	NULL	NULL	NULL	NULL
392926	15.4	K/mcL	4.5	M/mcL	NULL	NULL	NULL	NULL	NULL	NULL	198	K/mcL	14.7	g/dL	NULL	NULL	NULL	NULL	135	mmol/L	4.6	mmol/L	106	mmol/L	8.4	mg/dL	91	mg/dL	NULL	NULL	NULL	NULL	NULL	NULL	NULL	NULL	32	mg/dL	0.89	mg/dL	NULL	NULL	NULL	NULL	NULL	NULL	NULL	NULL	NULL
392964	6.9	K/mcL	2.82	M/mcL	NULL	NULL	NULL	NULL	NULL	NULL	78	K/mcL	7.9	g/dL	NULL	NULL	2.2	g/dL	143	mmol/L	3.7	mmol/L	116	mmol/L	8.4	mg/dL	110	mg/dL	NULL	NULL	NULL	NULL	NULL	NULL	NULL	NULL	47	mg/dL	0.85	mg/dL	NULL	NULL	NULL	NULL	NULL	NULL	NULL	NULL	NULL
393071	8.5	K/mcL	3.03	M/mcL	63	%	21	%	8	%	265	K/mcL	9.1	g/dL	5.9	g/dL	2.5	g/dL	147	mmol/L	4.2	mmol/L	112	mmol/L	10	mg/dL	156	mg/dL	0.3	mg/dL	0.3	mg/dL	44	Units/L	35	Units/L	21	mg/dL	1.35	mg/dL	NULL	NULL	NULL	NULL	NULL	NULL	NULL	NULL	NULL
393308	56.3	K/mcL	3.11	M/mcL	48	%	5	%	4	%	290	K/mcL	8.9	g/dL	5.8	g/dL	1.9	g/dL	143	mmol/L	4.6	mmol/L	114	mmol/L	8	mg/dL	138	mg/dL	0.2	mg/dL	NULL	NULL	NULL	Units/L	11	Units/L	110	mg/dL	1.9	mg/dL	NULL	NULL	NULL	NULL	NULL	NULL	NULL	NULL	NULL
393346	30.7	K/mcL	4.37	M/mcL	96	%	1	%	2	%	342	K/mcL	12.1	g/dL	NULL	NULL	NULL	NULL	142	mmol/L	4.4	mmol/L	102	mmol/L	8.6	mg/dL	82	mg/dL	NULL	NULL	NULL	NULL	NULL	NULL	NULL	NULL	43	mg/dL	2.21	mg/dL	NULL	NULL	NULL	NULL	NULL	NULL	NULL	NULL	NULL
393374	7.7	K/mcL	NULL	NULL	NULL	NULL	NULL	NULL	NULL	NULL	NULL	NULL	NULL	NULL	NULL	NULL	2.9	g/dL	170	mmol/L	NULL	NULL	NULL	NULL	NULL	NULL	152	mg/dL	1.7	mg/dL	NULL	NULL	NULL	NULL	NULL	NULL	70	mg/dL	2.3	mg/dL	NULL	NULL	NULL	NULL	NULL	NULL	NULL	NULL	NULL
393438	NULL	NULL	NULL	NULL	NULL	NULL	NULL	NULL	NULL	NULL	NULL	NULL	NULL	NULL	NULL	NULL	NULL	NULL	NULL	NULL	NULL	NULL	NULL	NULL	NULL	NULL	NULL	NULL	NULL	NULL	NULL	NULL	NULL	NULL	NULL	NULL	NULL	NULL	NULL	NULL	NULL	NULL	NULL	NULL	NULL	NULL	NULL	NULL	NULL
393639	17	K/mcL	3.15	M/mcL	NULL	NULL	NULL	NULL	NULL	NULL	411	K/mcL	7.7	g/dL	NULL	NULL	NULL	NULL	138	mmol/L	4.7	mmol/L	106	mmol/L	8.8	mg/dL	185	mg/dL	NULL	NULL	NULL	NULL	NULL	NULL	NULL	NULL	32	mg/dL	0.8	mg/dL	NULL	NULL	NULL	NULL	NULL	NULL	NULL	NULL	NULL
393738	27.2	K/mcL	4.1	M/mcL	84	%	1	%	15	%	184	K/mcL	10.9	g/dL	5	g/dL	2.9	g/dL	140	mmol/L	3.5	mmol/L	108	mmol/L	7.8	mg/dL	138	mg/dL	1.8	mg/dL	0.8	mg/dL	30	Units/L	88	Units/L	16	mg/dL	1.01	mg/dL	NULL	NULL	NULL	NULL	NULL	NULL	NULL	NULL	NULL
394030	11.8	K/mcL	4	M/mcL	80	%	5	%	9	%	216	K/mcL	12.5	g/dL	NULL	NULL	NULL	NULL	128	mmol/L	4.2	mmol/L	93	mmol/L	9.6	mg/dL	265	mg/dL	NULL	NULL	NULL	NULL	NULL	NULL	NULL	NULL	49	mg/dL	2.09	mg/dL	NULL	NULL	NULL	NULL	NULL	NULL	NULL	NULL	NULL
394150	NULL	NULL	NULL	NULL	NULL	NULL	NULL	NULL	NULL	NULL	NULL	NULL	NULL	NULL	5.9	g/dL	3.6	g/dL	NULL	NULL	NULL	NULL	NULL	NULL	NULL	NULL	NULL	NULL	0.4	mg/dL	0.2	mg/dL	40	Units/L	43	Units/L	NULL	NULL	NULL	NULL	NULL	NULL	NULL	NULL	NULL	NULL	NULL	NULL	NULL
394209	13.3	K/mcL	5.45	M/mcL	73	%	13	%	14	%	250	K/mcL	16.5	g/dL	NULL	NULL	NULL	NULL	143	mmol/L	4.5	mmol/L	109	mmol/L	10	mg/dL	110	mg/dL	NULL	NULL	NULL	NULL	NULL	NULL	NULL	NULL	21	mg/dL	1.49	mg/dL	NULL	NULL	NULL	NULL	NULL	NULL	NULL	NULL	NULL
394383	9.9	K/mcL	NULL	NULL	NULL	NULL	NULL	NULL	NULL	NULL	NULL	NULL	NULL	NULL	NULL	NULL	3.8	g/dL	138	mmol/L	NULL	NULL	NULL	NULL	NULL	NULL	114	mg/dL	0.4	mg/dL	NULL	NULL	NULL	NULL	NULL	NULL	40	mg/dL	3	mg/dL	NULL	NULL	NULL	NULL	NULL	NULL	NULL	NULL	NULL
394711	6.5	K/mcL	4.18	M/mcL	58	%	27	%	11	%	184	K/mcL	9.7	g/dL	7.1	g/dL	3.2	g/dL	138	mmol/L	3.2	mmol/L	98	mmol/L	8.9	mg/dL	97	mg/dL	1.2	mg/dL	0.8	mg/dL	12	Units/L	22	Units/L	20	mg/dL	0.85	mg/dL	7.8	mg/dL	53	mg/dL	88	mg/dL	22	mg/dL	55
395024	18.5	K/mcL	4.45	M/mcL	70	%	14	%	15	%	354	K/mcL	11	g/dL	NULL	NULL	NULL	NULL	135	mmol/L	4.2	mmol/L	93	mmol/L	8.6	mg/dL	111	mg/dL	NULL	NULL	NULL	NULL	NULL	NULL	NULL	NULL	13	mg/dL	1.05	mg/dL	NULL	NULL	NULL	NULL	NULL	NULL	NULL	NULL	NULL
395238	11.8	K/mcL	3.47	M/mcL	NULL	NULL	NULL	NULL	NULL	NULL	177	K/mcL	11.6	g/dL	NULL	NULL	NULL	NULL	139	mmol/L	3.8	mmol/L	103	mmol/L	9	mg/dL	77	mg/dL	NULL	NULL	NULL	NULL	NULL	NULL	NULL	NULL	25	mg/dL	1.44	mg/dL	NULL	NULL	NULL	NULL	NULL	NULL	NULL	NULL	NULL
395242	6.4	K/mcL	3.27	M/mcL	94	%	3	%	1	%	28	K/mcL	9.1	g/dL	NULL	NULL	NULL	NULL	135	mmol/L	5.1	mmol/L	98	mmol/L	8.9	mg/dL	148	mg/dL	NULL	NULL	NULL	NULL	NULL	NULL	NULL	NULL	84	mg/dL	2.58	mg/dL	NULL	NULL	NULL	NULL	NULL	NULL	NULL	NULL	NULL
395345	8.4	K/mcL	3.95	M/mcL	86	%	7	%	8	%	191	K/mcL	12.4	g/dL	5.8	g/dL	3.1	g/dL	120	mmol/L	4.6	mmol/L	90	mmol/L	8.1	mg/dL	577	mg/dL	1.9	mg/dL	1.3	mg/dL	227	Units/L	125	Units/L	50	mg/dL	2.34	mg/dL	27.7	mg/dL	NULL	NULL	NULL	NULL	NULL	NULL	NULL
395439	8	K/mcL	2.93	M/mcL	NULL	NULL	NULL	NULL	NULL	NULL	345	K/mcL	9.2	g/dL	7.4	g/dL	3.4	g/dL	135	mmol/L	4.2	mmol/L	97	mmol/L	9	mg/dL	55	mg/dL	0.5	mg/dL	NULL	NULL	9	Units/L	10	Units/L	45	mg/dL	8.59	mg/dL	NULL	NULL	NULL	NULL	NULL	NULL	NULL	NULL	NULL
395460	NULL	NULL	NULL	NULL	NULL	NULL	NULL	NULL	NULL	NULL	NULL	NULL	NULL	NULL	NULL	NULL	NULL	NULL	NULL	NULL	NULL	NULL	NULL	NULL	NULL	NULL	NULL	NULL	NULL	NULL	NULL	NULL	NULL	NULL	NULL	NULL	NULL	NULL	NULL	NULL	NULL	NULL	NULL	NULL	NULL	NULL	NULL	NULL	NULL
395602	29.1	K/mcL	3.79	M/mcL	91	%	4	%	1	%	179	K/mcL	10.4	g/dL	5.2	g/dL	2.4	g/dL	126	mmol/L	3.9	mmol/L	92	mmol/L	7.4	mg/dL	258	mg/dL	0.3	mg/dL	0.2	mg/dL	19	Units/L	25	Units/L	67	mg/dL	4.19	mg/dL	NULL	NULL	NULL	NULL	NULL	NULL	NULL	NULL	NULL
395642	13.3	K/mcL	2.71	M/mcL	87	%	11	%	3	%	226	K/mcL	8	g/dL	NULL	NULL	3.7	g/dL	137	mmol/L	6.7	mmol/L	112	mmol/L	8.6	mg/dL	292	mg/dL	NULL	NULL	NULL	NULL	NULL	NULL	NULL	NULL	78	mg/dL	4.19	mg/dL	NULL	NULL	NULL	NULL	NULL	NULL	NULL	NULL	NULL
395877	8.2	K/mcL	3.78	M/mcL	58	%	30	%	9	%	142	K/mcL	12	g/dL	7.6	g/dL	4	g/dL	135	mmol/L	3.7	mmol/L	99	mmol/L	9.5	mg/dL	126	mg/dL	1.3	mg/dL	0.5	mg/dL	16	Units/L	19	Units/L	23	mg/dL	1.28	mg/dL	11.8	mg/dL	NULL	NULL	153	mg/dL	NULL	NULL	NULL
396338	7.9	K/mcL	3.33	M/mcL	86	%	11	%	3	%	282	K/mcL	9.2	g/dL	NULL	NULL	NULL	NULL	144	mmol/L	3.3	mmol/L	112	mmol/L	6.8	mg/dL	111	mg/dL	NULL	NULL	NULL	NULL	NULL	NULL	NULL	NULL	35	mg/dL	1.6	mg/dL	NULL	NULL	NULL	NULL	NULL	NULL	NULL	NULL	NULL
396356	9.1	K/mcL	3.7	M/mcL	62	%	20	%	15	%	285	K/mcL	11.2	g/dL	NULL	NULL	2.5	g/dL	137	mmol/L	4.1	mmol/L	101	mmol/L	7.7	mg/dL	162	mg/dL	NULL	NULL	NULL	NULL	NULL	NULL	NULL	NULL	50	mg/dL	4.89	mg/dL	NULL	NULL	NULL	NULL	NULL	NULL	NULL	NULL	NULL
396361	9	K/mcL	NULL	NULL	NULL	NULL	NULL	NULL	NULL	NULL	NULL	NULL	NULL	NULL	NULL	NULL	NULL	NULL	NULL	NULL	NULL	NULL	NULL	NULL	NULL	NULL	141	mg/dL	0.2	mg/dL	NULL	NULL	NULL	NULL	NULL	NULL	NULL	NULL	NULL	NULL	NULL	NULL	NULL	NULL	NULL	NULL	NULL	NULL	NULL
396703	4.2	K/mcL	2.93	M/mcL	55	%	29	%	14	%	106	K/mcL	9.1	g/dL	6.2	g/dL	3.1	g/dL	138	mmol/L	3.5	mmol/L	108	mmol/L	8.6	mg/dL	84	mg/dL	0.4	mg/dL	0.2	mg/dL	30	Units/L	25	Units/L	10	mg/dL	0.89	mg/dL	NULL	NULL	NULL	NULL	NULL	NULL	NULL	NULL	NULL
396769	25.9	K/mcL	4.38	M/mcL	87	%	2	%	5	%	110	K/mcL	13.6	g/dL	NULL	NULL	NULL	NULL	144	mmol/L	3.4	mmol/L	112	mmol/L	7.7	mg/dL	97	mg/dL	NULL	NULL	NULL	NULL	NULL	NULL	NULL	NULL	48	mg/dL	1.4	mg/dL	NULL	NULL	NULL	NULL	NULL	NULL	NULL	NULL	NULL
397212	7.6	K/mcL	3	M/mcL	69	%	16	%	13	%	69	K/mcL	10.3	g/dL	7.2	g/dL	3.3	g/dL	133	mmol/L	3.5	mmol/L	104	mmol/L	8.3	mg/dL	119	mg/dL	0.3	mg/dL	NULL	NULL	31	Units/L	35	Units/L	17	mg/dL	1.81	mg/dL	NULL	NULL	NULL	NULL	NULL	NULL	NULL	NULL	NULL
397314	7.3	K/mcL	3.29	M/mcL	86	%	7	%	7	%	158	K/mcL	11.7	g/dL	6.1	g/dL	2.9	g/dL	131	mmol/L	4.9	mmol/L	95	mmol/L	8.6	mg/dL	123	mg/dL	2.1	mg/dL	1.3	mg/dL	18	Units/L	22	Units/L	71	mg/dL	1.9	mg/dL	5.1	mg/dL	73	mg/dL	77	mg/dL	19	mg/dL	43
397504	10.6	K/mcL	3.52	M/mcL	70	%	21	%	6	%	297	K/mcL	8.6	g/dL	6.4	g/dL	2.9	g/dL	139	mmol/L	4.5	mmol/L	105	mmol/L	8.4	mg/dL	92	mg/dL	0.9	mg/dL	NULL	NULL	6	Units/L	11	Units/L	8	mg/dL	0.68	mg/dL	NULL	NULL	NULL	NULL	NULL	NULL	NULL	NULL	NULL
397505	6.9	K/mcL	3.16	M/mcL	60	%	25	%	9	%	199	K/mcL	7.1	g/dL	5.9	g/dL	3.1	g/dL	143	mmol/L	4	mmol/L	103	mmol/L	8.5	mg/dL	73	mg/dL	0.3	mg/dL	NULL	NULL	12	Units/L	17	Units/L	27	mg/dL	1.12	mg/dL	NULL	NULL	NULL	NULL	NULL	NULL	NULL	NULL	NULL
397599	7.7	K/mcL	3.29	M/mcL	83	%	9	%	9	%	278	K/mcL	8.4	g/dL	5.4	g/dL	2.9	g/dL	135	mmol/L	3.8	mmol/L	109	mmol/L	7	mg/dL	147	mg/dL	0.5	mg/dL	0.2	mg/dL	28	Units/L	28	Units/L	19	mg/dL	0.64	mg/dL	NULL	NULL	155	mg/dL	117	mg/dL	17	mg/dL	69
397625	7.6	K/mcL	NULL	NULL	NULL	NULL	NULL	NULL	NULL	NULL	NULL	NULL	NULL	NULL	NULL	NULL	NULL	NULL	137	mmol/L	NULL	NULL	NULL	NULL	NULL	NULL	344	mg/dL	NULL	NULL	NULL	NULL	NULL	NULL	NULL	NULL	44	mg/dL	1.6	mg/dL	NULL	NULL	NULL	NULL	NULL	NULL	NULL	NULL	NULL
397660	6.4	K/mcL	3.05	M/mcL	60	%	23	%	11	%	281	K/mcL	9.1	g/dL	4.8	g/dL	2.2	g/dL	140	mmol/L	5.3	mmol/L	109	mmol/L	7.1	mg/dL	84	mg/dL	0.3	mg/dL	0.2	mg/dL	8	Units/L	13	Units/L	81	mg/dL	6.29	mg/dL	6.7	mg/dL	NULL	NULL	NULL	NULL	NULL	NULL	NULL
397809	21.1	K/mcL	3.32	M/mcL	91	%	3	%	3	%	126	K/mcL	9.6	g/dL	5.3	g/dL	2.3	g/dL	130	mmol/L	4.3	mmol/L	95	mmol/L	7.4	mg/dL	377	mg/dL	1.6	mg/dL	1.1	mg/dL	121	Units/L	99	Units/L	59	mg/dL	1.6	mg/dL	9.4	mg/dL	NULL	NULL	NULL	NULL	NULL	NULL	NULL
397892	0.7	K/mcL	1.33	M/mcL	9	%	91	%	1	%	43	K/mcL	5.6	g/dL	NULL	NULL	NULL	NULL	137	mmol/L	3.5	mmol/L	97	mmol/L	8.2	mg/dL	97	mg/dL	NULL	NULL	NULL	NULL	NULL	NULL	NULL	NULL	36	mg/dL	0.99	mg/dL	NULL	NULL	NULL	NULL	NULL	NULL	NULL	NULL	NULL
398030	12.2	K/mcL	NULL	NULL	NULL	NULL	NULL	NULL	NULL	NULL	NULL	NULL	NULL	NULL	NULL	NULL	2.5	g/dL	110	mmol/L	NULL	NULL	NULL	NULL	NULL	NULL	156	mg/dL	1.1	mg/dL	NULL	NULL	NULL	NULL	NULL	NULL	41	mg/dL	1.8	mg/dL	NULL	NULL	NULL	NULL	NULL	NULL	NULL	NULL	NULL
398085	20.3	K/mcL	4.59	M/mcL	85	%	3	%	12	%	117	K/mcL	13.5	g/dL	5.1	g/dL	2.7	g/dL	138	mmol/L	5.4	mmol/L	108	mmol/L	7.6	mg/dL	151	mg/dL	0.5	mg/dL	NULL	NULL	12	Units/L	23	Units/L	33	mg/dL	1.77	mg/dL	NULL	NULL	NULL	NULL	NULL	NULL	NULL	NULL	NULL
398272	12	K/mcL	3.91	M/mcL	83	%	7	%	7	%	249	K/mcL	11.4	g/dL	6.4	g/dL	3.3	g/dL	139	mmol/L	4.4	mmol/L	104	mmol/L	9.3	mg/dL	250	mg/dL	0.4	mg/dL	0.3	mg/dL	13	Units/L	24	Units/L	14	mg/dL	1	mg/dL	NULL	NULL	NULL	NULL	NULL	NULL	NULL	NULL	NULL
398345	11.9	K/mcL	NULL	NULL	NULL	NULL	NULL	NULL	NULL	NULL	NULL	NULL	NULL	NULL	NULL	NULL	2.6	g/dL	NULL	NULL	NULL	NULL	NULL	NULL	NULL	NULL	130	mg/dL	NULL	NULL	0.2	mg/dL	NULL	NULL	NULL	NULL	23	mg/dL	1.3	mg/dL	NULL	NULL	NULL	NULL	NULL	NULL	NULL	NULL	NULL
398361	12.5	K/mcL	4.28	M/mcL	NULL	NULL	NULL	NULL	NULL	NULL	258	K/mcL	11.8	g/dL	NULL	NULL	NULL	NULL	131	mmol/L	2.9	mmol/L	96	mmol/L	9.5	mg/dL	162	mg/dL	NULL	NULL	NULL	NULL	NULL	NULL	NULL	NULL	26	mg/dL	2.66	mg/dL	NULL	NULL	NULL	NULL	NULL	NULL	NULL	NULL	NULL
398519	13.6	K/mcL	NULL	NULL	NULL	NULL	NULL	NULL	NULL	NULL	NULL	NULL	NULL	NULL	NULL	NULL	NULL	NULL	NULL	NULL	NULL	NULL	NULL	NULL	NULL	NULL	135	mg/dL	NULL	NULL	NULL	NULL	NULL	NULL	NULL	NULL	25	mg/dL	0.9	mg/dL	NULL	NULL	NULL	NULL	NULL	NULL	NULL	NULL	NULL
398795	8.2	K/mcL	2.72	M/mcL	84	%	9	%	6	%	118	K/mcL	8.2	g/dL	5.6	g/dL	2.6	g/dL	145	mmol/L	3.2	mmol/L	115	mmol/L	7.6	mg/dL	91	mg/dL	1.9	mg/dL	NULL	NULL	24	Units/L	41	Units/L	110	mg/dL	3.17	mg/dL	NULL	NULL	NULL	NULL	NULL	NULL	NULL	NULL	NULL
398844	11.5	K/mcL	3.06	M/mcL	NULL	NULL	NULL	NULL	NULL	NULL	149	K/mcL	8.3	g/dL	NULL	NULL	NULL	NULL	140	mmol/L	3.9	mmol/L	111	mmol/L	7.9	mg/dL	176	mg/dL	NULL	NULL	NULL	NULL	NULL	NULL	54	Units/L	20	mg/dL	1.18	mg/dL	NULL	NULL	NULL	NULL	NULL	NULL	NULL	NULL	NULL
398887	15.9	K/mcL	3.05	M/mcL	NULL	NULL	NULL	NULL	NULL	NULL	166	K/mcL	8.9	g/dL	5.4	g/dL	2.8	g/dL	148	mmol/L	5	mmol/L	112	mmol/L	8	mg/dL	84	mg/dL	1.2	mg/dL	0.6	mg/dL	17	Units/L	24	Units/L	79	mg/dL	4.24	mg/dL	NULL	NULL	NULL	NULL	NULL	NULL	NULL	NULL	NULL
399057	NULL	NULL	NULL	NULL	NULL	NULL	NULL	NULL	NULL	NULL	NULL	NULL	NULL	NULL	NULL	NULL	NULL	NULL	NULL	NULL	3	mmol/L	NULL	NULL	NULL	NULL	NULL	NULL	NULL	NULL	NULL	NULL	NULL	NULL	NULL	NULL	NULL	NULL	NULL	NULL	NULL	NULL	NULL	NULL	NULL	NULL	NULL	NULL	NULL
399221	10.2	K/mcL	5.38	M/mcL	83	%	6	%	10	%	220	K/mcL	14.7	g/dL	6.5	g/dL	3.7	g/dL	139	mmol/L	5.9	mmol/L	97	mmol/L	9	mg/dL	77	mg/dL	1.5	mg/dL	1.3	mg/dL	283	Units/L	284	Units/L	74	mg/dL	3.62	mg/dL	13.1	mg/dL	NULL	NULL	NULL	NULL	NULL	NULL	NULL
399324	14.5	K/mcL	3.44	M/mcL	83	%	8	%	9	%	122	K/mcL	10.9	g/dL	6.2	g/dL	2.5	g/dL	133	mmol/L	5	mmol/L	103	mmol/L	8.5	mg/dL	130	mg/dL	0.6	mg/dL	NULL	NULL	19	Units/L	21	Units/L	52	mg/dL	1.93	mg/dL	NULL	NULL	NULL	NULL	NULL	NULL	NULL	NULL	NULL
399617	7.7	K/mcL	NULL	NULL	NULL	NULL	NULL	NULL	NULL	NULL	286	K/mcL	5.9	g/dL	NULL	NULL	3.4	g/dL	138	mmol/L	NULL	NULL	NULL	NULL	NULL	NULL	187	mg/dL	1	mg/dL	NULL	NULL	NULL	NULL	NULL	NULL	72	mg/dL	1.7	mg/dL	NULL	NULL	NULL	NULL	NULL	NULL	NULL	NULL	NULL
399702	NULL	NULL	NULL	NULL	NULL	NULL	NULL	NULL	NULL	NULL	NULL	NULL	NULL	NULL	NULL	NULL	NULL	NULL	146	mmol/L	4.1	mmol/L	102	mmol/L	8.9	mg/dL	160	mg/dL	NULL	NULL	NULL	NULL	NULL	NULL	NULL	NULL	26	mg/dL	0.81	mg/dL	NULL	NULL	NULL	NULL	NULL	NULL	NULL	NULL	NULL
399713	NULL	NULL	NULL	NULL	NULL	NULL	NULL	NULL	NULL	NULL	NULL	NULL	NULL	NULL	NULL	NULL	NULL	NULL	NULL	NULL	NULL	NULL	NULL	NULL	NULL	NULL	NULL	NULL	NULL	NULL	NULL	NULL	NULL	NULL	NULL	NULL	NULL	NULL	NULL	NULL	NULL	NULL	NULL	NULL	NULL	NULL	NULL	NULL	NULL
399735	15.5	K/mcL	3.5	M/mcL	88	%	5	%	7	%	377	K/mcL	11.2	g/dL	7.5	g/dL	4	g/dL	139	mmol/L	3.3	mmol/L	99	mmol/L	9	mg/dL	115	mg/dL	0.6	mg/dL	0.3	mg/dL	23	Units/L	73	Units/L	25	mg/dL	1.12	mg/dL	NULL	NULL	NULL	NULL	NULL	NULL	NULL	NULL	NULL
399775	17.5	K/mcL	NULL	NULL	NULL	NULL	NULL	NULL	NULL	NULL	NULL	NULL	NULL	NULL	NULL	NULL	4	g/dL	135	mmol/L	NULL	NULL	NULL	NULL	NULL	NULL	114	mg/dL	1.2	mg/dL	NULL	NULL	NULL	NULL	NULL	NULL	73	mg/dL	2.3	mg/dL	NULL	NULL	NULL	NULL	NULL	NULL	NULL	NULL	NULL
399778	26.2	K/mcL	3.4	M/mcL	87	%	5	%	8	%	148	K/mcL	9.6	g/dL	5.1	g/dL	3.1	g/dL	144	mmol/L	3.6	mmol/L	112	mmol/L	7.3	mg/dL	277	mg/dL	0.4	mg/dL	0.2	mg/dL	28	Units/L	45	Units/L	32	mg/dL	0.6	mg/dL	NULL	NULL	117	mg/dL	NULL	NULL	NULL	NULL	NULL
399842	9.8	K/mcL	3.41	M/mcL	87	%	8	%	5	%	197	K/mcL	11.4	g/dL	NULL	NULL	NULL	NULL	138	mmol/L	5.7	mmol/L	106	mmol/L	8.9	mg/dL	213	mg/dL	NULL	NULL	NULL	NULL	76	Units/L	124	Units/L	40	mg/dL	3.38	mg/dL	NULL	NULL	NULL	NULL	NULL	NULL	NULL	NULL	NULL
399991	8.6	K/mcL	3.34	M/mcL	78	%	8	%	13	%	118	K/mcL	9.4	g/dL	6.1	g/dL	3.5	g/dL	133	mmol/L	5.1	mmol/L	99	mmol/L	8.7	mg/dL	219	mg/dL	0.6	mg/dL	0.2	mg/dL	NULL	Units/L	41	Units/L	84	mg/dL	16.22	mg/dL	NULL	NULL	NULL	NULL	NULL	NULL	NULL	NULL	NULL
400018	9.3	K/mcL	4.23	M/mcL	NULL	NULL	NULL	NULL	NULL	NULL	166	K/mcL	12.8	g/dL	6.7	g/dL	3.7	g/dL	141	mmol/L	3.2	mmol/L	108	mmol/L	8.9	mg/dL	97	mg/dL	0.8	mg/dL	0.4	mg/dL	68	Units/L	63	Units/L	12	mg/dL	0.88	mg/dL	NULL	NULL	NULL	NULL	NULL	NULL	NULL	NULL	NULL
400337	7.5	K/mcL	3.11	M/mcL	92	%	5	%	3	%	208	K/mcL	8.7	g/dL	6.1	g/dL	3.4	g/dL	139	mmol/L	4.6	mmol/L	107	mmol/L	8.5	mg/dL	111	mg/dL	0.4	mg/dL	NULL	NULL	32	Units/L	58	Units/L	44	mg/dL	1.22	mg/dL	NULL	NULL	NULL	NULL	NULL	NULL	NULL	NULL	NULL
400341	11.1	K/mcL	5.4	M/mcL	NULL	NULL	NULL	NULL	NULL	NULL	206	K/mcL	14.6	g/dL	NULL	NULL	NULL	NULL	135	mmol/L	4.5	mmol/L	92	mmol/L	8.8	mg/dL	119	mg/dL	NULL	NULL	NULL	NULL	NULL	NULL	NULL	NULL	21	mg/dL	1.36	mg/dL	NULL	NULL	NULL	NULL	NULL	NULL	NULL	NULL	NULL
400383	7.8	K/mcL	4.74	M/mcL	NULL	NULL	NULL	NULL	NULL	NULL	149	K/mcL	15	g/dL	5.2	g/dL	2.8	g/dL	134	mmol/L	3.8	mmol/L	101	mmol/L	8.6	mg/dL	470	mg/dL	0.7	mg/dL	NULL	NULL	13	Units/L	15	Units/L	22	mg/dL	1.38	mg/dL	NULL	NULL	270	mg/dL	275	mg/dL	38	mg/dL	183
400445	NULL	NULL	NULL	NULL	NULL	NULL	NULL	NULL	NULL	NULL	NULL	NULL	NULL	NULL	NULL	NULL	NULL	NULL	NULL	NULL	NULL	NULL	NULL	NULL	NULL	NULL	NULL	NULL	NULL	NULL	NULL	NULL	NULL	NULL	NULL	NULL	NULL	NULL	NULL	NULL	NULL	NULL	NULL	NULL	NULL	NULL	NULL	NULL	NULL
400855	NULL	NULL	NULL	NULL	NULL	NULL	NULL	NULL	NULL	NULL	NULL	NULL	NULL	NULL	NULL	NULL	NULL	NULL	135	mmol/L	3.7	mmol/L	99	mmol/L	9	mg/dL	117	mg/dL	NULL	NULL	NULL	NULL	NULL	NULL	NULL	NULL	16	mg/dL	1.13	mg/dL	NULL	NULL	NULL	NULL	NULL	NULL	NULL	NULL	NULL
400901	10.7	K/mcL	4.04	M/mcL	NULL	NULL	NULL	NULL	NULL	NULL	184	K/mcL	11.1	g/dL	NULL	NULL	NULL	NULL	138	mmol/L	3	mmol/L	93	mmol/L	8.7	mg/dL	111	mg/dL	NULL	NULL	NULL	NULL	NULL	NULL	NULL	NULL	19	mg/dL	1.08	mg/dL	NULL	NULL	NULL	NULL	NULL	NULL	NULL	NULL	NULL
401132	NULL	NULL	NULL	NULL	NULL	NULL	NULL	NULL	NULL	NULL	NULL	NULL	NULL	NULL	NULL	NULL	NULL	NULL	146	mmol/L	4.3	mmol/L	109	mmol/L	8.6	mg/dL	144	mg/dL	NULL	NULL	NULL	NULL	NULL	NULL	NULL	NULL	55	mg/dL	3.72	mg/dL	NULL	NULL	NULL	NULL	NULL	NULL	NULL	NULL	NULL
401669	12.9	K/mcL	3.12	M/mcL	83	%	12	%	5	%	126	K/mcL	9.2	g/dL	5.7	g/dL	2.8	g/dL	145	mmol/L	4.5	mmol/L	116	mmol/L	8.7	mg/dL	128	mg/dL	0.7	mg/dL	0.3	mg/dL	16	Units/L	23	Units/L	124	mg/dL	11.18	mg/dL	7.4	mg/dL	NULL	NULL	NULL	NULL	NULL	NULL	NULL
401695	NULL	NULL	NULL	NULL	NULL	NULL	NULL	NULL	NULL	NULL	NULL	NULL	NULL	NULL	NULL	NULL	NULL	NULL	137	mmol/L	3.6	mmol/L	101	mmol/L	9	mg/dL	102	mg/dL	NULL	NULL	NULL	NULL	NULL	NULL	NULL	NULL	10	mg/dL	0.94	mg/dL	NULL	NULL	NULL	NULL	NULL	NULL	NULL	NULL	NULL
401736	11.4	K/mcL	2.73	M/mcL	87	%	4	%	8	%	168	K/mcL	7.5	g/dL	NULL	NULL	NULL	NULL	134	mmol/L	5	mmol/L	109	mmol/L	8.2	mg/dL	121	mg/dL	NULL	NULL	NULL	NULL	NULL	NULL	NULL	NULL	58	mg/dL	2.71	mg/dL	NULL	NULL	NULL	NULL	NULL	NULL	NULL	NULL	NULL
401796	NULL	NULL	NULL	NULL	NULL	NULL	NULL	NULL	NULL	NULL	NULL	NULL	NULL	NULL	4.9	g/dL	2.4	g/dL	130	mmol/L	3.8	mmol/L	95	mmol/L	8.2	mg/dL	117	mg/dL	0.8	mg/dL	NULL	NULL	29	Units/L	88	Units/L	48	mg/dL	1.33	mg/dL	NULL	NULL	NULL	NULL	NULL	NULL	NULL	NULL	NULL
402171	10.1	K/mcL	3.16	M/mcL	79	%	9	%	12	%	139	K/mcL	8.4	g/dL	6	g/dL	2.7	g/dL	135	mmol/L	6.3	mmol/L	104	mmol/L	8.7	mg/dL	70	mg/dL	2.1	mg/dL	NULL	NULL	24	Units/L	28	Units/L	92	mg/dL	2.31	mg/dL	NULL	NULL	NULL	NULL	NULL	NULL	NULL	NULL	NULL
402205	11	K/mcL	3.16	M/mcL	68	%	13	%	12	%	273	K/mcL	9.6	g/dL	7.1	g/dL	2.1	g/dL	135	mmol/L	3.9	mmol/L	101	mmol/L	10.5	mg/dL	144	mg/dL	0.3	mg/dL	NULL	NULL	13	Units/L	20	Units/L	33	mg/dL	4.67	mg/dL	NULL	NULL	NULL	NULL	NULL	NULL	NULL	NULL	NULL
402322	10.9	K/mcL	3.81	M/mcL	81	%	12	%	7	%	339	K/mcL	9.7	g/dL	NULL	NULL	NULL	NULL	137	mmol/L	4.3	mmol/L	102	mmol/L	7.5	mg/dL	101	mg/dL	NULL	NULL	NULL	NULL	NULL	NULL	NULL	NULL	15	mg/dL	0.73	mg/dL	NULL	NULL	NULL	NULL	NULL	NULL	NULL	NULL	NULL
402387	5.6	K/mcL	3.99	M/mcL	NULL	NULL	NULL	NULL	NULL	NULL	224	K/mcL	11.6	g/dL	NULL	NULL	NULL	NULL	136	mmol/L	3.9	mmol/L	102	mmol/L	8.1	mg/dL	287	mg/dL	NULL	NULL	NULL	NULL	NULL	NULL	NULL	NULL	19	mg/dL	0.89	mg/dL	NULL	NULL	NULL	NULL	NULL	NULL	NULL	NULL	NULL
402450	9	K/mcL	3.98	M/mcL	NULL	NULL	NULL	NULL	NULL	NULL	318	K/mcL	11.2	g/dL	NULL	NULL	NULL	NULL	149	mmol/L	1.8	mmol/L	111	mmol/L	NULL	NULL	121	mg/dL	NULL	NULL	NULL	NULL	NULL	NULL	NULL	NULL	9	mg/dL	1.1	mg/dL	NULL	NULL	NULL	NULL	NULL	NULL	NULL	NULL	NULL
402483	NULL	NULL	NULL	NULL	NULL	NULL	NULL	NULL	NULL	NULL	NULL	NULL	NULL	NULL	NULL	NULL	NULL	NULL	140	mmol/L	3.6	mmol/L	100	mmol/L	8.8	mg/dL	124	mg/dL	NULL	NULL	NULL	NULL	NULL	NULL	NULL	NULL	12	mg/dL	0.62	mg/dL	NULL	NULL	NULL	NULL	NULL	NULL	NULL	NULL	NULL
402584	6.3	K/mcL	4.12	M/mcL	23	%	68	%	5	%	109	K/mcL	12.5	g/dL	NULL	NULL	NULL	NULL	144	mmol/L	4	mmol/L	116	mmol/L	8.8	mg/dL	84	mg/dL	NULL	NULL	NULL	NULL	NULL	NULL	NULL	NULL	14	mg/dL	0.99	mg/dL	NULL	NULL	NULL	NULL	NULL	NULL	NULL	NULL	NULL
402940	7.7	K/mcL	3.26	M/mcL	61	%	22	%	10	%	212	K/mcL	9.4	g/dL	5.6	g/dL	2.9	g/dL	137	mmol/L	3.9	mmol/L	100	mmol/L	8.1	mg/dL	89	mg/dL	0.3	mg/dL	NULL	NULL	13	Units/L	15	Units/L	38	mg/dL	8.4	mg/dL	NULL	NULL	NULL	NULL	NULL	NULL	NULL	NULL	NULL
403424	5.1	K/mcL	2.93	M/mcL	86	%	5	%	6	%	138	K/mcL	8.7	g/dL	NULL	NULL	2.2	g/dL	138	mmol/L	3.2	mmol/L	102	mmol/L	8	mg/dL	115	mg/dL	NULL	NULL	NULL	NULL	NULL	NULL	NULL	NULL	35	mg/dL	2.69	mg/dL	NULL	NULL	NULL	NULL	NULL	NULL	NULL	NULL	NULL
403563	10.6	K/mcL	NULL	NULL	NULL	NULL	NULL	NULL	NULL	NULL	NULL	NULL	NULL	NULL	NULL	NULL	2.4	g/dL	NULL	NULL	NULL	NULL	NULL	NULL	NULL	NULL	170	mg/dL	NULL	NULL	NULL	NULL	NULL	NULL	NULL	NULL	39	mg/dL	1.7	mg/dL	NULL	NULL	NULL	NULL	NULL	NULL	NULL	NULL	NULL
403612	22.2	K/mcL	3.3	M/mcL	90	%	4	%	6	%	511	K/mcL	9.8	g/dL	5.4	g/dL	2.5	g/dL	135	mmol/L	3.9	mmol/L	99	mmol/L	7.7	mg/dL	90	mg/dL	1	mg/dL	NULL	NULL	24	Units/L	18	Units/L	3	mg/dL	0.55	mg/dL	NULL	NULL	NULL	NULL	NULL	NULL	NULL	NULL	NULL
403731	7.3	K/mcL	3.48	M/mcL	NULL	NULL	NULL	NULL	NULL	NULL	229	K/mcL	11.9	g/dL	NULL	NULL	NULL	NULL	137	mmol/L	4.9	mmol/L	97	mmol/L	9.3	mg/dL	190	mg/dL	NULL	NULL	NULL	NULL	NULL	NULL	NULL	NULL	37	mg/dL	5.3	mg/dL	NULL	NULL	NULL	NULL	NULL	NULL	NULL	NULL	NULL
403767	15.9	K/mcL	3.26	M/mcL	88	%	6	%	5	%	155	K/mcL	8.4	g/dL	5.9	g/dL	3.1	g/dL	134	mmol/L	6.4	mmol/L	101	mmol/L	8.4	mg/dL	223	mg/dL	0.6	mg/dL	0.3	mg/dL	58	Units/L	75	Units/L	118	mg/dL	13.97	mg/dL	NULL	NULL	NULL	NULL	NULL	NULL	NULL	NULL	NULL
403819	11.36	K/mcL	NULL	NULL	NULL	NULL	NULL	NULL	NULL	NULL	NULL	NULL	NULL	NULL	NULL	NULL	2.9	g/dL	133	mmol/L	NULL	mmol/L	NULL	mmol/L	NULL	mg/dL	347	mg/dL	0.2	mg/dL	NULL	NULL	NULL	NULL	NULL	NULL	10	mg/dL	0.8	mg/dL	NULL	NULL	NULL	NULL	NULL	NULL	NULL	NULL	NULL
404070	7.2	K/mcL	2.95	M/mcL	NULL	NULL	NULL	NULL	NULL	NULL	239	K/mcL	6.5	g/dL	NULL	NULL	NULL	NULL	138	mmol/L	3.6	mmol/L	105	mmol/L	8.5	mg/dL	85	mg/dL	NULL	NULL	NULL	NULL	NULL	NULL	NULL	NULL	15	mg/dL	0.78	mg/dL	NULL	NULL	NULL	NULL	NULL	NULL	NULL	NULL	NULL
404126	14.3	K/mcL	NULL	NULL	NULL	NULL	NULL	NULL	NULL	NULL	NULL	NULL	NULL	NULL	NULL	NULL	3.1	g/dL	135	mmol/L	NULL	NULL	NULL	NULL	NULL	NULL	193	mg/dL	0.7	mg/dL	NULL	NULL	NULL	NULL	NULL	NULL	38	mg/dL	1.7	mg/dL	NULL	NULL	NULL	NULL	NULL	NULL	NULL	NULL	NULL
404232	NULL	NULL	NULL	NULL	NULL	NULL	NULL	NULL	NULL	NULL	NULL	NULL	NULL	NULL	NULL	NULL	NULL	NULL	NULL	NULL	NULL	NULL	NULL	NULL	NULL	NULL	NULL	NULL	NULL	NULL	NULL	NULL	NULL	NULL	NULL	NULL	NULL	NULL	NULL	NULL	NULL	NULL	NULL	NULL	NULL	NULL	NULL	NULL	NULL
404271	7.5	K/mcL	2.88	M/mcL	80	%	10	%	4	%	80	K/mcL	7.4	g/dL	NULL	NULL	NULL	NULL	168	mmol/L	3.1	mmol/L	139	mmol/L	7.6	mg/dL	192	mg/dL	NULL	NULL	NULL	NULL	NULL	NULL	NULL	NULL	30	mg/dL	1.8	mg/dL	6.6	mg/dL	NULL	NULL	NULL	NULL	NULL	NULL	NULL
404392	16.4	K/mcL	4.1	M/mcL	76	%	8	%	15	%	149	K/mcL	9.5	g/dL	6.4	g/dL	3.5	g/dL	131	mmol/L	7.5	mmol/L	94	mmol/L	10	mg/dL	288	mg/dL	1.2	mg/dL	0.6	mg/dL	3038	Units/L	2494	Units/L	109	mg/dL	6.34	mg/dL	NULL	NULL	NULL	NULL	NULL	NULL	NULL	NULL	NULL
404735	NULL	NULL	NULL	NULL	NULL	NULL	NULL	NULL	NULL	NULL	NULL	NULL	NULL	NULL	NULL	NULL	NULL	NULL	141	mmol/L	3.1	mmol/L	110	mmol/L	8.1	mg/dL	96	mg/dL	NULL	NULL	NULL	NULL	NULL	NULL	NULL	NULL	31	mg/dL	1.98	mg/dL	NULL	NULL	NULL	NULL	NULL	NULL	NULL	NULL	NULL
404745	NULL	NULL	NULL	NULL	NULL	NULL	NULL	NULL	NULL	NULL	NULL	NULL	NULL	NULL	NULL	NULL	NULL	NULL	NULL	NULL	NULL	NULL	NULL	NULL	NULL	NULL	NULL	NULL	NULL	NULL	NULL	NULL	NULL	NULL	NULL	NULL	NULL	NULL	1.94	mg/dL	NULL	NULL	NULL	NULL	NULL	NULL	NULL	NULL	NULL
405033	6.02	K/mcL	NULL	NULL	NULL	NULL	NULL	NULL	NULL	NULL	NULL	NULL	NULL	NULL	NULL	NULL	3	g/dL	141	mmol/L	NULL	NULL	NULL	NULL	NULL	NULL	91	mg/dL	0.3	mg/dL	NULL	NULL	NULL	NULL	NULL	NULL	24	mg/dL	1.2	mg/dL	NULL	NULL	NULL	NULL	NULL	NULL	NULL	NULL	NULL
405038	7	K/mcL	3.04	M/mcL	56	%	24	%	17	%	151	K/mcL	10.3	g/dL	NULL	NULL	NULL	NULL	131	mmol/L	4.1	mmol/L	97	mmol/L	8.9	mg/dL	106	mg/dL	NULL	NULL	NULL	NULL	NULL	NULL	NULL	NULL	39	mg/dL	2.73	mg/dL	8.4	mg/dL	NULL	NULL	NULL	NULL	NULL	NULL	NULL
405236	8.6	K/mcL	5.25	M/mcL	NULL	NULL	NULL	NULL	NULL	NULL	127	K/mcL	16.3	g/dL	NULL	NULL	NULL	NULL	137	mmol/L	3.8	mmol/L	106	mmol/L	8.6	mg/dL	105	mg/dL	NULL	NULL	NULL	NULL	NULL	NULL	23	Units/L	18	mg/dL	0.9	mg/dL	NULL	NULL	NULL	NULL	NULL	NULL	NULL	NULL	NULL
405425	3.6	K/mcL	NULL	NULL	NULL	NULL	NULL	NULL	NULL	NULL	NULL	NULL	NULL	NULL	NULL	NULL	3.1	g/dL	140	mmol/L	NULL	NULL	NULL	NULL	NULL	NULL	145	mg/dL	NULL	NULL	NULL	NULL	NULL	NULL	NULL	NULL	31	mg/dL	1.1	mg/dL	NULL	NULL	NULL	NULL	NULL	NULL	NULL	NULL	NULL
405565	10.5	K/mcL	4.46	M/mcL	75	%	12	%	11	%	180	K/mcL	14.6	g/dL	NULL	NULL	NULL	NULL	139	mmol/L	4.3	mmol/L	100	mmol/L	9	mg/dL	114	mg/dL	NULL	NULL	NULL	NULL	NULL	NULL	NULL	NULL	32	mg/dL	1.27	mg/dL	NULL	NULL	NULL	NULL	NULL	NULL	NULL	NULL	NULL
405666	24	K/mcL	3.41	M/mcL	86	%	9	%	4	%	383	K/mcL	10.9	g/dL	NULL	NULL	NULL	NULL	136	mmol/L	5.3	mmol/L	96	mmol/L	9.3	mg/dL	162	mg/dL	NULL	NULL	NULL	NULL	NULL	NULL	NULL	NULL	20	mg/dL	1.2	mg/dL	NULL	NULL	NULL	NULL	NULL	NULL	NULL	NULL	NULL
405867	8.6	K/mcL	4.73	M/mcL	73	%	14	%	13	%	150	K/mcL	16.1	g/dL	6.3	g/dL	3.7	g/dL	136	mmol/L	4	mmol/L	103	mmol/L	8.3	mg/dL	121	mg/dL	5.2	mg/dL	0.7	mg/dL	15	Units/L	17	Units/L	14	mg/dL	0.85	mg/dL	NULL	NULL	NULL	NULL	NULL	NULL	NULL	NULL	NULL
405971	NULL	NULL	NULL	NULL	NULL	NULL	NULL	NULL	NULL	NULL	NULL	NULL	NULL	NULL	NULL	NULL	NULL	NULL	NULL	NULL	NULL	NULL	NULL	NULL	NULL	NULL	NULL	NULL	NULL	NULL	NULL	NULL	NULL	NULL	NULL	NULL	NULL	NULL	NULL	NULL	NULL	NULL	NULL	NULL	NULL	NULL	NULL	NULL	NULL
405994	16.2	K/mcL	4.49	M/mcL	89	%	7	%	4	%	135	K/mcL	12.7	g/dL	6.2	g/dL	2.9	g/dL	138	mmol/L	2.4	mmol/L	109	mmol/L	6.7	mg/dL	100	mg/dL	1.7	mg/dL	NULL	NULL	74	Units/L	121	Units/L	19	mg/dL	0.89	mg/dL	NULL	NULL	634	mg/dL	75	mg/dL	NULL	mg/dL	NULL
406215	19.6	K/mcL	5.03	M/mcL	92	%	6	%	2	%	327	K/mcL	13.8	g/dL	6	g/dL	3.1	g/dL	155	mmol/L	4	mmol/L	109	mmol/L	9.4	mg/dL	251	mg/dL	0.5	mg/dL	0.4	mg/dL	16	Units/L	58	Units/L	27	mg/dL	2.06	mg/dL	NULL	NULL	NULL	NULL	NULL	NULL	NULL	NULL	NULL
406526	NULL	NULL	NULL	NULL	NULL	NULL	NULL	NULL	NULL	NULL	NULL	NULL	NULL	NULL	NULL	NULL	NULL	NULL	145	mmol/L	4.5	mmol/L	91	mmol/L	8.6	mg/dL	96	mg/dL	NULL	NULL	NULL	NULL	NULL	NULL	NULL	NULL	23	mg/dL	0.86	mg/dL	NULL	NULL	NULL	NULL	NULL	NULL	NULL	NULL	NULL
407079	7.4	K/mcL	NULL	NULL	NULL	NULL	NULL	NULL	NULL	NULL	100	K/mcL	11	g/dL	NULL	NULL	3.3	g/dL	145	mmol/L	NULL	NULL	NULL	NULL	NULL	NULL	135	mg/dL	0.84	mg/dL	NULL	NULL	NULL	NULL	NULL	NULL	16	mg/dL	1.2	mg/dL	NULL	NULL	NULL	NULL	NULL	NULL	NULL	NULL	NULL
407310	8.6	K/mcL	5.17	M/mcL	91	%	6	%	2	%	202	K/mcL	11.5	g/dL	7	g/dL	4	g/dL	133	mmol/L	4.9	mmol/L	103	mmol/L	8.5	mg/dL	131	mg/dL	1.6	mg/dL	0.8	mg/dL	30	Units/L	38	Units/L	27	mg/dL	1.09	mg/dL	NULL	NULL	NULL	NULL	NULL	NULL	NULL	NULL	NULL
407391	10.9	K/mcL	5.62	M/mcL	NULL	NULL	NULL	NULL	NULL	NULL	200	K/mcL	15	g/dL	NULL	NULL	2.9	g/dL	168	mmol/L	6.1	mmol/L	130	mmol/L	9.7	mg/dL	482	mg/dL	0.33	mg/dL	NULL	NULL	129	Units/L	46	Units/L	96	mg/dL	4.3	mg/dL	NULL	NULL	NULL	NULL	NULL	NULL	NULL	NULL	NULL
407427	10.2	K/mcL	NULL	NULL	NULL	NULL	NULL	NULL	NULL	NULL	NULL	NULL	13.1	g/dL	NULL	NULL	2.9	g/dL	134	mmol/L	4.7	mmol/L	102	mmol/L	NULL	NULL	258	mg/dL	1.7	mg/dL	NULL	NULL	NULL	NULL	NULL	NULL	47	mg/dL	2.6	mg/dL	NULL	NULL	NULL	NULL	NULL	NULL	NULL	NULL	NULL
407431	6.8	K/mcL	5.93	M/mcL	84	%	7	%	7	%	135	K/mcL	15.9	g/dL	5.4	g/dL	2.7	g/dL	130	mmol/L	4.7	mmol/L	93	mmol/L	8.7	mg/dL	73	mg/dL	1.3	mg/dL	0.4	mg/dL	24	Units/L	24	Units/L	35	mg/dL	1.99	mg/dL	6.8	mg/dL	NULL	NULL	NULL	NULL	NULL	NULL	NULL
407753	17.8	K/mcL	3.81	M/mcL	86	%	3	%	5	%	194	K/mcL	11.2	g/dL	5.8	g/dL	2.6	g/dL	121	mmol/L	5	mmol/L	91	mmol/L	8.2	mg/dL	81	mg/dL	2.2	mg/dL	1.7	mg/dL	50	Units/L	88	Units/L	22	mg/dL	0.78	mg/dL	NULL	NULL	NULL	NULL	NULL	NULL	NULL	NULL	NULL
407784	11.2	K/mcL	3.41	M/mcL	82	%	11	%	6	%	122	K/mcL	9.9	g/dL	5.1	g/dL	2.9	g/dL	150	mmol/L	3.8	mmol/L	114	mmol/L	7.9	mg/dL	94	mg/dL	1.4	mg/dL	NULL	NULL	46	Units/L	37	Units/L	70	mg/dL	1.96	mg/dL	NULL	NULL	NULL	NULL	NULL	NULL	NULL	NULL	NULL
407834	6.9	K/mcL	5.03	M/mcL	68	%	14	%	16	%	229	K/mcL	13	g/dL	6.4	g/dL	3.7	g/dL	128	mmol/L	4.3	mmol/L	95	mmol/L	9.3	mg/dL	97	mg/dL	3.4	mg/dL	NULL	NULL	109	Units/L	105	Units/L	26	mg/dL	1.27	mg/dL	NULL	NULL	NULL	NULL	NULL	NULL	NULL	NULL	NULL
407983	9	K/mcL	NULL	NULL	NULL	NULL	NULL	NULL	NULL	NULL	NULL	NULL	NULL	NULL	NULL	NULL	3	g/dL	142	mmol/L	NULL	NULL	NULL	NULL	NULL	NULL	136	mg/dL	0.2	mg/dL	NULL	NULL	NULL	NULL	NULL	NULL	20	mg/dL	1.2	mg/dL	NULL	NULL	NULL	NULL	NULL	NULL	NULL	NULL	NULL
408019	10.4	K/mcL	4.3	M/mcL	NULL	NULL	NULL	NULL	NULL	NULL	327	K/mcL	12.2	g/dL	NULL	NULL	NULL	NULL	143	mmol/L	4	mmol/L	100	mmol/L	8.9	mg/dL	184	mg/dL	NULL	NULL	NULL	NULL	NULL	NULL	NULL	NULL	10	mg/dL	0.65	mg/dL	NULL	NULL	92	mg/dL	149	mg/dL	47	mg/dL	84
408046	17.7	K/mcL	2.66	M/mcL	95	%	3	%	2	%	148	K/mcL	8	g/dL	5.3	g/dL	NULL	NULL	146	mmol/L	5	mmol/L	111	mmol/L	8.8	mg/dL	54	mg/dL	NULL	NULL	NULL	NULL	NULL	NULL	NULL	NULL	60	mg/dL	2.39	mg/dL	NULL	NULL	NULL	NULL	NULL	NULL	NULL	NULL	NULL
408057	9.9	K/mcL	NULL	NULL	NULL	NULL	NULL	NULL	NULL	NULL	NULL	NULL	NULL	NULL	NULL	NULL	2.8	g/dL	139	mmol/L	NULL	NULL	NULL	NULL	NULL	NULL	93	mg/dL	1.4	mg/dL	NULL	NULL	NULL	NULL	NULL	NULL	22	mg/dL	1.5	mg/dL	NULL	NULL	NULL	NULL	NULL	NULL	NULL	NULL	NULL
408218	14.3	K/mcL	2.89	M/mcL	NULL	NULL	NULL	NULL	NULL	NULL	158	K/mcL	9.3	g/dL	NULL	NULL	NULL	NULL	140	mmol/L	4.2	mmol/L	115	mmol/L	7.1	mg/dL	111	mg/dL	NULL	NULL	NULL	NULL	NULL	NULL	NULL	NULL	31	mg/dL	1.83	mg/dL	NULL	NULL	NULL	NULL	NULL	NULL	NULL	NULL	NULL
408280	11	K/mcL	2.73	M/mcL	88	%	5	%	7	%	175	K/mcL	10	g/dL	4.2	g/dL	2.3	g/dL	132	mmol/L	4	mmol/L	103	mmol/L	7.4	mg/dL	255	mg/dL	0.5	mg/dL	NULL	NULL	17	Units/L	34	Units/L	34	mg/dL	1.56	mg/dL	NULL	NULL	NULL	NULL	NULL	NULL	NULL	NULL	NULL
408309	11.2	K/mcL	2.05	M/mcL	98	%	1	%	1	%	88	K/mcL	7.5	g/dL	4.8	g/dL	3.1	g/dL	143	mmol/L	4.9	mmol/L	110	mmol/L	6.9	mg/dL	109	mg/dL	1.1	mg/dL	0.7	mg/dL	1574	Units/L	2242	Units/L	81	mg/dL	2.53	mg/dL	NULL	NULL	NULL	NULL	NULL	NULL	NULL	NULL	NULL
408508	5.3	K/mcL	3.82	M/mcL	NULL	NULL	NULL	NULL	NULL	NULL	130	K/mcL	11.9	g/dL	NULL	NULL	NULL	NULL	137	mmol/L	4.5	mmol/L	100	mmol/L	9	mg/dL	93	mg/dL	NULL	NULL	NULL	NULL	NULL	NULL	NULL	NULL	43	mg/dL	2.47	mg/dL	NULL	NULL	NULL	NULL	NULL	NULL	NULL	NULL	NULL
408514	7.9	K/mcL	4.55	M/mcL	74	%	13	%	9	%	197	K/mcL	12.5	g/dL	6.6	g/dL	4	g/dL	138	mmol/L	3.9	mmol/L	105	mmol/L	9	mg/dL	111	mg/dL	1.6	mg/dL	0.5	mg/dL	15	Units/L	16	Units/L	19	mg/dL	1.8	mg/dL	8.7	mg/dL	NULL	NULL	NULL	NULL	NULL	NULL	NULL
408663	12.1	K/mcL	NULL	NULL	NULL	%	NULL	NULL	NULL	NULL	238	K/mcL	14.9	g/dL	7.2	g/dL	4.1	g/dL	141	mmol/L	5.7	mmol/L	100	mmol/L	NULL	NULL	225	mg/dL	0.2	mg/dL	NULL	NULL	NULL	NULL	NULL	NULL	19	mg/dL	0.8	mg/dL	NULL	NULL	NULL	NULL	NULL	NULL	NULL	NULL	NULL
409019	10.3	K/mcL	3.36	M/mcL	74	%	18	%	5	%	380	K/mcL	9	g/dL	7.7	g/dL	2.7	g/dL	143	mmol/L	4.3	mmol/L	95	mmol/L	8.5	mg/dL	76	mg/dL	1	mg/dL	NULL	NULL	40	Units/L	59	Units/L	26	mg/dL	0.91	mg/dL	NULL	NULL	NULL	NULL	NULL	NULL	NULL	NULL	NULL
409050	23.5	K/mcL	3.74	M/mcL	94	%	2	%	4	%	136	K/mcL	10.2	g/dL	5.5	g/dL	2.7	g/dL	131	mmol/L	4.1	mmol/L	94	mmol/L	9.8	mg/dL	132	mg/dL	2	mg/dL	1.6	mg/dL	184	Units/L	175	Units/L	55	mg/dL	5.36	mg/dL	NULL	NULL	NULL	NULL	NULL	NULL	NULL	NULL	NULL
[truncated: 10,010 more rows]
[truncated: 35 more columns]
