# Supplementary material for: Survival prediction for heart failure complicated by sepsis: based on machine learning methods
Source: Front Med (Lausanne). 2024 Oct 3;11:1410702. doi: 10.3389/fmed.2024.1410702 (PMC11484001; doi:10.3389/fmed.2024.1410702)
Supplement: Supplementary file 1 [file Data_Sheet_1.ZIP › 100 EICU/04.合并症.xlsx]

## Sheet: sheet1
patientunitstayid	atrialfibrillation	ckd	copd	diabetes	hyperlipidemia	hypertension	pneumonia
141168	1	1	1	NULL	NULL	NULL	NULL
141266	NULL	1	NULL	NULL	NULL	NULL	NULL
141557	NULL	NULL	NULL	NULL	NULL	NULL	NULL
141594	1	NULL	NULL	NULL	NULL	NULL	NULL
141822	NULL	NULL	1	NULL	NULL	NULL	NULL
141945	NULL	NULL	NULL	NULL	NULL	NULL	1
142141	1	NULL	NULL	NULL	NULL	NULL	NULL
142402	NULL	NULL	NULL	NULL	NULL	1	NULL
142686	1	NULL	NULL	NULL	NULL	1	NULL
142923	1	1	1	NULL	NULL	NULL	NULL
142974	NULL	NULL	1	NULL	NULL	NULL	NULL
143003	NULL	NULL	NULL	NULL	NULL	NULL	NULL
143400	NULL	1	NULL	NULL	NULL	1	NULL
143433	NULL	1	NULL	NULL	NULL	1	1
143518	1	NULL	NULL	NULL	NULL	NULL	NULL
143553	NULL	NULL	NULL	NULL	NULL	NULL	NULL
143636	NULL	NULL	NULL	NULL	NULL	NULL	NULL
143646	NULL	1	NULL	NULL	NULL	1	NULL
143897	NULL	NULL	1	NULL	NULL	1	NULL
144108	1	NULL	1	NULL	NULL	1	NULL
144499	NULL	NULL	NULL	NULL	NULL	NULL	NULL
144722	NULL	NULL	1	NULL	NULL	1	1
144854	NULL	1	1	NULL	NULL	NULL	NULL
144944	1	NULL	NULL	NULL	NULL	NULL	NULL
145187	NULL	NULL	NULL	NULL	NULL	NULL	1
145271	NULL	1	1	NULL	NULL	NULL	NULL
145281	1	NULL	1	NULL	NULL	NULL	NULL
145394	1	NULL	1	NULL	NULL	NULL	NULL
145542	1	1	1	NULL	NULL	NULL	NULL
145645	NULL	1	1	NULL	NULL	1	1
145661	1	NULL	NULL	NULL	NULL	NULL	NULL
145664	NULL	NULL	NULL	NULL	NULL	NULL	NULL
145780	NULL	1	NULL	NULL	NULL	NULL	NULL
145828	1	NULL	NULL	NULL	NULL	NULL	NULL
146167	1	NULL	NULL	NULL	NULL	NULL	NULL
146396	NULL	NULL	NULL	NULL	NULL	NULL	1
146491	NULL	1	1	NULL	NULL	NULL	NULL
146516	1	1	NULL	NULL	NULL	1	NULL
146533	NULL	1	NULL	NULL	NULL	1	NULL
146564	NULL	NULL	NULL	NULL	NULL	NULL	NULL
146899	1	NULL	1	NULL	NULL	NULL	1
146902	NULL	NULL	NULL	NULL	NULL	NULL	NULL
146912	NULL	1	1	NULL	NULL	NULL	1
146960	NULL	1	1	NULL	NULL	NULL	NULL
147067	1	NULL	1	NULL	NULL	1	NULL
147196	1	NULL	NULL	NULL	NULL	NULL	NULL
147339	NULL	NULL	1	NULL	NULL	NULL	NULL
147471	NULL	NULL	NULL	NULL	NULL	NULL	NULL
147902	1	1	NULL	NULL	NULL	NULL	1
148003	1	NULL	1	NULL	NULL	1	NULL
148225	NULL	NULL	NULL	NULL	NULL	1	NULL
148491	NULL	NULL	NULL	NULL	NULL	NULL	NULL
148556	1	1	NULL	NULL	NULL	1	NULL
148584	1	NULL	1	NULL	NULL	1	NULL
148638	NULL	NULL	NULL	NULL	NULL	NULL	NULL
148660	NULL	NULL	NULL	NULL	NULL	NULL	NULL
148674	NULL	NULL	1	NULL	NULL	1	NULL
148861	NULL	NULL	NULL	NULL	NULL	NULL	NULL
148954	NULL	NULL	NULL	NULL	NULL	1	NULL
149049	NULL	1	NULL	NULL	NULL	NULL	NULL
149104	NULL	NULL	NULL	NULL	NULL	NULL	NULL
149298	NULL	1	1	NULL	NULL	NULL	1
149320	NULL	NULL	1	NULL	NULL	NULL	NULL
149541	NULL	NULL	1	NULL	NULL	NULL	1
149542	NULL	NULL	NULL	NULL	NULL	1	NULL
150004	NULL	NULL	NULL	NULL	NULL	NULL	1
150154	1	NULL	1	NULL	NULL	1	1
150397	NULL	1	1	NULL	NULL	1	NULL
150819	NULL	NULL	NULL	NULL	NULL	1	NULL
150824	1	1	1	NULL	NULL	NULL	NULL
150847	NULL	1	NULL	NULL	NULL	NULL	NULL
151076	NULL	NULL	NULL	NULL	NULL	1	NULL
151093	NULL	NULL	NULL	NULL	NULL	NULL	NULL
151570	NULL	NULL	NULL	NULL	NULL	NULL	1
151663	NULL	NULL	NULL	NULL	NULL	NULL	NULL
151967	NULL	NULL	NULL	NULL	NULL	NULL	NULL
152010	NULL	NULL	1	NULL	NULL	1	1
152018	NULL	NULL	NULL	NULL	NULL	NULL	NULL
152035	1	NULL	NULL	NULL	NULL	NULL	NULL
152272	NULL	1	1	NULL	NULL	1	NULL
152443	NULL	NULL	1	NULL	NULL	1	NULL
152559	1	1	NULL	NULL	NULL	1	NULL
152678	NULL	NULL	NULL	NULL	NULL	1	NULL
152700	NULL	NULL	NULL	NULL	NULL	NULL	NULL
152720	NULL	NULL	NULL	NULL	NULL	1	NULL
152938	NULL	NULL	1	NULL	NULL	NULL	NULL
152954	NULL	NULL	NULL	NULL	NULL	NULL	NULL
153007	NULL	NULL	NULL	NULL	NULL	NULL	NULL
153393	NULL	NULL	NULL	NULL	NULL	NULL	NULL
153729	1	NULL	NULL	NULL	NULL	1	NULL
153841	NULL	NULL	1	NULL	NULL	NULL	1
153938	NULL	NULL	NULL	NULL	NULL	NULL	NULL
154152	NULL	1	NULL	NULL	NULL	NULL	NULL
154516	NULL	NULL	NULL	NULL	NULL	NULL	NULL
154753	NULL	NULL	NULL	NULL	NULL	NULL	1
154816	1	NULL	NULL	NULL	NULL	1	1
154877	NULL	NULL	1	NULL	NULL	NULL	NULL
154920	NULL	NULL	NULL	NULL	NULL	NULL	NULL
155126	1	1	NULL	NULL	NULL	NULL	1
155278	NULL	1	NULL	NULL	NULL	NULL	NULL
155317	NULL	NULL	NULL	NULL	NULL	NULL	1
155352	NULL	NULL	NULL	NULL	NULL	NULL	NULL
155532	NULL	NULL	1	NULL	1	1	NULL
155558	NULL	NULL	NULL	NULL	NULL	NULL	NULL
155989	NULL	NULL	NULL	NULL	NULL	NULL	NULL
156033	NULL	NULL	NULL	NULL	NULL	NULL	NULL
156191	1	1	NULL	NULL	NULL	NULL	1
156228	1	NULL	NULL	NULL	NULL	NULL	NULL
156251	NULL	1	NULL	NULL	NULL	1	NULL
156259	NULL	NULL	NULL	NULL	NULL	NULL	NULL
156331	1	NULL	NULL	NULL	NULL	1	1
156462	NULL	NULL	NULL	NULL	NULL	NULL	NULL
156500	NULL	NULL	NULL	NULL	NULL	NULL	NULL
157002	NULL	NULL	NULL	NULL	NULL	NULL	NULL
157092	NULL	1	1	NULL	NULL	1	NULL
157260	1	1	NULL	NULL	NULL	NULL	NULL
157266	NULL	NULL	1	NULL	NULL	1	NULL
157371	NULL	1	NULL	NULL	NULL	1	1
157444	NULL	NULL	NULL	NULL	NULL	1	NULL
157626	NULL	NULL	1	NULL	NULL	NULL	NULL
157634	NULL	NULL	NULL	NULL	NULL	NULL	NULL
157644	1	1	1	NULL	NULL	1	1
157730	NULL	NULL	1	NULL	NULL	NULL	NULL
157859	NULL	1	NULL	NULL	NULL	1	NULL
157891	NULL	NULL	NULL	NULL	NULL	NULL	NULL
158209	NULL	NULL	1	NULL	NULL	NULL	NULL
158280	NULL	NULL	NULL	NULL	NULL	NULL	NULL
158293	1	NULL	NULL	NULL	NULL	1	NULL
158458	NULL	NULL	1	NULL	NULL	1	1
158563	NULL	NULL	NULL	NULL	NULL	NULL	NULL
158935	NULL	NULL	NULL	NULL	NULL	NULL	NULL
159045	1	NULL	NULL	NULL	NULL	1	NULL
159086	NULL	NULL	NULL	NULL	NULL	NULL	NULL
159971	NULL	1	NULL	NULL	NULL	NULL	NULL
160087	NULL	NULL	1	NULL	NULL	NULL	NULL
160099	NULL	NULL	1	NULL	NULL	1	1
160240	1	NULL	NULL	NULL	NULL	NULL	NULL
160383	NULL	NULL	NULL	NULL	NULL	1	NULL
161127	NULL	NULL	1	NULL	NULL	NULL	1
161176	NULL	NULL	NULL	NULL	NULL	NULL	1
161177	NULL	NULL	NULL	NULL	NULL	NULL	NULL
161230	NULL	NULL	NULL	NULL	NULL	NULL	NULL
161398	NULL	NULL	NULL	NULL	NULL	NULL	NULL
161726	1	1	1	NULL	NULL	NULL	NULL
161900	NULL	NULL	NULL	NULL	NULL	NULL	1
161980	NULL	NULL	NULL	NULL	NULL	NULL	NULL
162156	NULL	NULL	1	NULL	NULL	1	NULL
162197	NULL	NULL	NULL	NULL	NULL	NULL	NULL
162236	NULL	NULL	1	NULL	NULL	NULL	1
162352	1	1	NULL	NULL	NULL	NULL	NULL
162499	NULL	NULL	NULL	NULL	NULL	NULL	1
162502	NULL	NULL	NULL	NULL	NULL	NULL	NULL
162690	1	1	NULL	NULL	NULL	NULL	1
162702	NULL	NULL	1	NULL	NULL	NULL	NULL
162791	1	NULL	1	NULL	NULL	NULL	NULL
163084	NULL	NULL	NULL	NULL	NULL	NULL	1
163124	NULL	NULL	1	NULL	NULL	NULL	NULL
163126	NULL	1	NULL	NULL	NULL	NULL	NULL
163242	NULL	NULL	NULL	NULL	NULL	NULL	NULL
163357	NULL	NULL	NULL	NULL	NULL	NULL	NULL
163398	1	NULL	1	NULL	NULL	NULL	1
163450	NULL	NULL	NULL	NULL	NULL	NULL	NULL
163501	NULL	1	NULL	NULL	NULL	1	NULL
163541	NULL	NULL	1	NULL	NULL	NULL	1
163680	NULL	NULL	NULL	NULL	NULL	NULL	NULL
163796	NULL	1	NULL	NULL	NULL	NULL	NULL
163891	NULL	NULL	NULL	NULL	NULL	NULL	NULL
163974	NULL	1	NULL	NULL	NULL	NULL	NULL
164478	NULL	NULL	NULL	NULL	NULL	NULL	NULL
164488	NULL	NULL	NULL	NULL	NULL	1	NULL
164526	NULL	1	NULL	NULL	NULL	1	NULL
164638	NULL	NULL	NULL	NULL	NULL	1	1
165026	NULL	1	1	NULL	NULL	NULL	NULL
165265	1	NULL	NULL	NULL	NULL	NULL	1
165548	NULL	1	1	NULL	NULL	NULL	1
166045	NULL	1	NULL	NULL	NULL	NULL	1
166073	NULL	NULL	NULL	NULL	NULL	NULL	NULL
166087	NULL	NULL	NULL	NULL	NULL	NULL	NULL
166177	NULL	1	NULL	NULL	NULL	1	NULL
166376	NULL	NULL	NULL	NULL	NULL	NULL	NULL
166727	NULL	NULL	NULL	NULL	NULL	NULL	NULL
166729	NULL	NULL	1	NULL	NULL	NULL	NULL
166780	NULL	NULL	NULL	NULL	NULL	NULL	NULL
166897	NULL	1	NULL	NULL	NULL	1	NULL
166985	NULL	NULL	1	NULL	NULL	NULL	NULL
167050	NULL	NULL	NULL	NULL	NULL	NULL	NULL
167150	NULL	NULL	NULL	NULL	NULL	NULL	NULL
167179	1	NULL	1	NULL	NULL	1	NULL
167351	1	NULL	NULL	NULL	NULL	NULL	NULL
167518	1	NULL	1	NULL	NULL	NULL	NULL
167617	NULL	NULL	1	NULL	NULL	1	NULL
167680	1	NULL	NULL	NULL	NULL	NULL	NULL
167745	1	NULL	NULL	NULL	NULL	NULL	1
167766	NULL	1	NULL	NULL	NULL	NULL	NULL
168017	NULL	NULL	NULL	NULL	NULL	NULL	NULL
168132	NULL	NULL	NULL	NULL	NULL	NULL	NULL
168176	NULL	NULL	NULL	NULL	NULL	NULL	1
168178	1	NULL	NULL	NULL	NULL	NULL	NULL
168430	NULL	NULL	NULL	NULL	NULL	NULL	NULL
168488	1	1	NULL	NULL	NULL	1	1
168526	NULL	1	NULL	NULL	NULL	NULL	NULL
168626	NULL	NULL	NULL	NULL	NULL	NULL	NULL
168851	NULL	NULL	NULL	NULL	NULL	NULL	NULL
169158	NULL	NULL	NULL	NULL	NULL	1	NULL
169232	NULL	NULL	1	NULL	NULL	1	NULL
169395	1	NULL	1	NULL	NULL	1	1
169430	NULL	NULL	NULL	NULL	NULL	NULL	1
169534	NULL	1	NULL	NULL	NULL	1	NULL
169543	NULL	NULL	NULL	NULL	NULL	NULL	NULL
169554	NULL	NULL	1	NULL	NULL	NULL	NULL
169645	NULL	NULL	1	NULL	NULL	NULL	NULL
169805	1	NULL	NULL	NULL	NULL	NULL	NULL
170166	NULL	1	NULL	NULL	NULL	NULL	NULL
170238	NULL	NULL	1	NULL	NULL	1	NULL
170553	NULL	NULL	1	NULL	NULL	NULL	NULL
170565	NULL	NULL	NULL	NULL	NULL	NULL	NULL
170979	NULL	1	1	NULL	NULL	1	1
171291	1	NULL	NULL	NULL	NULL	1	NULL
171293	NULL	NULL	NULL	NULL	NULL	NULL	NULL
171312	NULL	NULL	1	NULL	NULL	NULL	1
171407	NULL	NULL	1	NULL	NULL	NULL	1
171430	NULL	NULL	NULL	NULL	NULL	NULL	NULL
171762	NULL	NULL	NULL	NULL	NULL	NULL	NULL
171928	NULL	NULL	NULL	NULL	NULL	NULL	NULL
171976	NULL	NULL	NULL	NULL	NULL	NULL	NULL
172465	NULL	NULL	NULL	NULL	NULL	1	NULL
172623	1	NULL	NULL	NULL	NULL	1	NULL
173074	NULL	NULL	NULL	NULL	NULL	NULL	NULL
173084	NULL	1	1	NULL	NULL	1	NULL
173458	NULL	NULL	NULL	NULL	NULL	NULL	NULL
173608	NULL	1	NULL	NULL	NULL	NULL	NULL
173995	NULL	NULL	NULL	NULL	NULL	NULL	NULL
174028	1	NULL	NULL	NULL	NULL	NULL	NULL
174755	NULL	NULL	1	NULL	NULL	NULL	NULL
175066	NULL	NULL	NULL	NULL	NULL	NULL	NULL
175396	NULL	NULL	NULL	NULL	NULL	NULL	NULL
175432	1	NULL	1	NULL	NULL	1	NULL
175587	1	NULL	NULL	NULL	NULL	NULL	NULL
175607	1	NULL	NULL	NULL	NULL	NULL	NULL
175646	NULL	1	NULL	NULL	NULL	NULL	NULL
175703	NULL	NULL	NULL	NULL	NULL	NULL	NULL
175824	NULL	NULL	NULL	NULL	NULL	NULL	NULL
175869	NULL	NULL	1	NULL	NULL	1	NULL
175966	1	1	1	NULL	NULL	NULL	NULL
176078	NULL	NULL	NULL	NULL	NULL	NULL	NULL
176230	1	1	1	NULL	NULL	NULL	NULL
176584	NULL	NULL	NULL	NULL	NULL	NULL	NULL
176801	NULL	NULL	1	NULL	NULL	NULL	NULL
177041	NULL	NULL	NULL	NULL	NULL	1	NULL
177264	NULL	NULL	NULL	NULL	NULL	1	NULL
177381	NULL	1	1	NULL	NULL	1	NULL
177574	1	NULL	NULL	NULL	NULL	NULL	NULL
177708	1	1	1	NULL	NULL	NULL	NULL
177959	NULL	NULL	1	NULL	NULL	NULL	NULL
178013	NULL	NULL	NULL	NULL	NULL	NULL	NULL
178227	1	NULL	NULL	NULL	NULL	NULL	1
178684	NULL	NULL	NULL	NULL	NULL	1	NULL
178730	1	NULL	NULL	NULL	NULL	NULL	NULL
178995	1	NULL	NULL	NULL	NULL	NULL	NULL
179758	NULL	NULL	NULL	NULL	NULL	NULL	NULL
179838	NULL	1	NULL	NULL	NULL	NULL	NULL
180105	1	NULL	1	NULL	NULL	NULL	NULL
180605	NULL	1	1	NULL	NULL	1	NULL
180654	1	1	NULL	NULL	NULL	1	NULL
181147	NULL	1	NULL	NULL	NULL	1	NULL
181292	1	NULL	NULL	NULL	NULL	NULL	1
181328	NULL	NULL	NULL	NULL	NULL	NULL	NULL
181623	NULL	1	1	NULL	NULL	NULL	1
181849	NULL	NULL	NULL	NULL	NULL	1	NULL
181855	1	1	NULL	NULL	NULL	NULL	NULL
181978	NULL	1	NULL	NULL	NULL	1	NULL
182020	NULL	NULL	NULL	NULL	NULL	NULL	NULL
182097	1	NULL	1	NULL	NULL	1	NULL
182368	1	NULL	NULL	NULL	NULL	1	NULL
182413	NULL	NULL	NULL	NULL	NULL	NULL	NULL
182530	NULL	1	NULL	NULL	NULL	1	NULL
182542	NULL	NULL	NULL	NULL	NULL	1	1
182544	NULL	NULL	NULL	NULL	NULL	NULL	NULL
182545	NULL	NULL	NULL	NULL	NULL	1	NULL
182745	NULL	NULL	NULL	1	NULL	NULL	NULL
183117	NULL	1	1	NULL	NULL	NULL	NULL
183317	NULL	NULL	NULL	NULL	NULL	NULL	NULL
183319	NULL	1	1	NULL	NULL	NULL	NULL
183595	NULL	NULL	NULL	NULL	NULL	NULL	NULL
183781	NULL	NULL	NULL	NULL	NULL	NULL	NULL
183869	NULL	1	1	NULL	NULL	1	1
183930	NULL	NULL	NULL	NULL	NULL	NULL	1
183961	NULL	NULL	NULL	NULL	NULL	NULL	NULL
184003	NULL	1	NULL	NULL	NULL	NULL	NULL
184329	1	1	1	NULL	NULL	NULL	1
184454	1	1	1	NULL	NULL	1	NULL
184504	NULL	NULL	NULL	NULL	NULL	NULL	NULL
184553	1	1	1	NULL	NULL	NULL	1
184583	1	NULL	1	NULL	NULL	NULL	1
184773	NULL	NULL	1	NULL	NULL	NULL	1
185280	NULL	NULL	NULL	NULL	NULL	NULL	NULL
185363	1	NULL	NULL	NULL	NULL	NULL	1
185391	NULL	1	NULL	NULL	NULL	NULL	NULL
185494	NULL	NULL	NULL	NULL	NULL	NULL	NULL
186188	NULL	NULL	NULL	NULL	NULL	NULL	NULL
186466	NULL	NULL	1	NULL	NULL	NULL	NULL
186692	NULL	NULL	NULL	NULL	NULL	NULL	NULL
186761	NULL	NULL	NULL	NULL	NULL	NULL	NULL
186893	1	NULL	NULL	NULL	NULL	NULL	NULL
187041	NULL	NULL	NULL	NULL	NULL	NULL	NULL
187052	NULL	NULL	NULL	NULL	NULL	1	NULL
187324	NULL	NULL	NULL	NULL	NULL	NULL	NULL
187663	1	NULL	NULL	NULL	NULL	1	NULL
187808	NULL	NULL	NULL	NULL	NULL	1	NULL
188044	1	1	1	NULL	NULL	1	1
188114	NULL	1	NULL	NULL	NULL	NULL	1
188337	NULL	NULL	1	NULL	NULL	NULL	1
188576	1	NULL	NULL	NULL	NULL	NULL	NULL
189026	1	1	1	NULL	NULL	NULL	1
189061	NULL	NULL	NULL	NULL	NULL	NULL	NULL
189431	1	NULL	1	NULL	NULL	NULL	NULL
189852	NULL	NULL	NULL	NULL	NULL	NULL	NULL
190539	NULL	NULL	NULL	NULL	NULL	NULL	NULL
190745	1	1	1	NULL	NULL	1	1
191309	NULL	NULL	NULL	NULL	NULL	1	NULL
191507	NULL	NULL	NULL	NULL	NULL	NULL	NULL
191545	NULL	NULL	NULL	NULL	NULL	1	NULL
191810	1	1	NULL	NULL	NULL	1	NULL
191976	1	1	NULL	NULL	NULL	NULL	NULL
191997	NULL	NULL	NULL	NULL	NULL	1	NULL
192043	NULL	NULL	1	NULL	NULL	NULL	1
192107	NULL	NULL	NULL	NULL	NULL	1	NULL
192217	NULL	NULL	NULL	NULL	NULL	1	NULL
192221	1	NULL	NULL	NULL	NULL	NULL	NULL
192245	NULL	NULL	NULL	NULL	NULL	1	NULL
192290	NULL	1	NULL	NULL	NULL	NULL	NULL
192359	NULL	NULL	NULL	NULL	NULL	1	NULL
192410	NULL	NULL	NULL	NULL	NULL	1	NULL
192792	NULL	NULL	1	NULL	NULL	1	NULL
193606	NULL	NULL	NULL	NULL	NULL	NULL	NULL
194022	NULL	NULL	NULL	NULL	NULL	NULL	NULL
194026	NULL	NULL	NULL	NULL	NULL	NULL	NULL
194062	NULL	NULL	NULL	NULL	NULL	NULL	NULL
194296	NULL	1	NULL	NULL	NULL	1	NULL
194526	NULL	NULL	NULL	NULL	NULL	NULL	1
194626	1	NULL	NULL	NULL	NULL	1	NULL
194702	NULL	NULL	NULL	NULL	NULL	1	NULL
194735	NULL	1	NULL	NULL	NULL	NULL	NULL
194938	NULL	1	NULL	NULL	NULL	NULL	NULL
195249	NULL	NULL	1	NULL	NULL	NULL	NULL
195263	NULL	1	NULL	NULL	NULL	NULL	NULL
195464	NULL	NULL	NULL	NULL	NULL	NULL	NULL
195513	NULL	NULL	NULL	NULL	NULL	NULL	NULL
195543	NULL	NULL	NULL	NULL	NULL	1	1
195783	1	1	NULL	NULL	NULL	NULL	1
195954	NULL	NULL	NULL	NULL	NULL	NULL	NULL
196064	NULL	1	NULL	NULL	NULL	NULL	NULL
196110	NULL	NULL	NULL	NULL	NULL	NULL	NULL
196190	1	NULL	1	NULL	NULL	NULL	NULL
196237	NULL	NULL	NULL	NULL	NULL	NULL	1
196242	1	NULL	1	NULL	NULL	NULL	NULL
196361	NULL	1	NULL	NULL	NULL	1	NULL
196437	NULL	NULL	NULL	NULL	NULL	NULL	NULL
196448	NULL	NULL	NULL	NULL	NULL	NULL	NULL
196707	NULL	NULL	1	NULL	NULL	NULL	1
197014	1	NULL	1	NULL	NULL	NULL	NULL
197470	NULL	NULL	1	NULL	NULL	NULL	NULL
197473	NULL	1	NULL	NULL	NULL	NULL	1
197483	NULL	NULL	NULL	NULL	NULL	NULL	1
197487	1	NULL	NULL	NULL	NULL	1	NULL
197520	NULL	NULL	NULL	NULL	NULL	NULL	NULL
197737	NULL	NULL	NULL	NULL	NULL	NULL	NULL
197769	1	NULL	NULL	NULL	NULL	NULL	1
197861	NULL	NULL	NULL	NULL	NULL	NULL	NULL
198031	NULL	1	NULL	NULL	NULL	1	NULL
198240	NULL	NULL	NULL	NULL	NULL	1	NULL
198253	1	NULL	1	NULL	NULL	NULL	NULL
199367	NULL	NULL	NULL	NULL	NULL	NULL	NULL
199396	1	NULL	1	NULL	NULL	NULL	NULL
199542	NULL	NULL	NULL	NULL	NULL	NULL	NULL
199669	NULL	NULL	1	NULL	NULL	1	NULL
199808	NULL	NULL	NULL	NULL	NULL	NULL	NULL
199836	NULL	NULL	NULL	NULL	NULL	1	1
199864	NULL	NULL	NULL	NULL	NULL	NULL	NULL
199981	NULL	NULL	NULL	NULL	NULL	1	NULL
200180	NULL	NULL	NULL	NULL	NULL	NULL	NULL
200193	NULL	1	NULL	NULL	NULL	NULL	NULL
200388	NULL	NULL	NULL	NULL	NULL	1	NULL
200410	NULL	NULL	NULL	NULL	NULL	NULL	NULL
200581	NULL	1	NULL	NULL	NULL	NULL	NULL
200629	NULL	NULL	NULL	NULL	NULL	NULL	NULL
200732	NULL	NULL	NULL	NULL	NULL	NULL	NULL
200929	NULL	NULL	NULL	NULL	NULL	NULL	NULL
201090	NULL	NULL	NULL	NULL	NULL	NULL	1
201139	1	NULL	NULL	NULL	NULL	1	NULL
201406	1	NULL	NULL	NULL	NULL	NULL	NULL
201456	NULL	1	NULL	NULL	NULL	1	1
201610	NULL	NULL	NULL	NULL	NULL	1	NULL
201952	NULL	NULL	NULL	NULL	NULL	NULL	NULL
202446	NULL	NULL	NULL	NULL	NULL	1	NULL
202471	NULL	NULL	NULL	NULL	NULL	NULL	NULL
202634	NULL	NULL	NULL	NULL	NULL	NULL	NULL
202663	NULL	NULL	NULL	NULL	NULL	NULL	1
202797	NULL	NULL	NULL	NULL	NULL	NULL	NULL
202835	NULL	NULL	1	NULL	NULL	NULL	1
202883	NULL	NULL	1	NULL	NULL	1	1
203115	NULL	NULL	NULL	NULL	NULL	1	NULL
203366	NULL	NULL	NULL	NULL	NULL	NULL	NULL
203384	NULL	NULL	NULL	NULL	NULL	NULL	NULL
203671	NULL	NULL	NULL	NULL	NULL	NULL	NULL
204322	1	NULL	NULL	NULL	NULL	NULL	NULL
204392	1	NULL	1	NULL	NULL	NULL	NULL
204776	1	NULL	1	NULL	1	NULL	NULL
204943	1	NULL	NULL	NULL	NULL	NULL	NULL
205084	1	NULL	NULL	NULL	NULL	1	NULL
205112	NULL	NULL	NULL	NULL	NULL	1	1
205138	1	NULL	NULL	NULL	NULL	NULL	NULL
205215	NULL	1	NULL	NULL	NULL	1	NULL
205371	NULL	NULL	NULL	NULL	NULL	NULL	NULL
205490	NULL	1	NULL	NULL	NULL	1	NULL
205543	NULL	NULL	1	NULL	NULL	1	NULL
205727	NULL	NULL	1	NULL	NULL	NULL	NULL
205778	NULL	NULL	NULL	NULL	NULL	NULL	NULL
205996	1	NULL	1	NULL	NULL	NULL	NULL
206370	NULL	1	NULL	NULL	NULL	NULL	1
206418	NULL	NULL	NULL	NULL	NULL	NULL	NULL
206533	NULL	NULL	NULL	NULL	NULL	NULL	NULL
206541	NULL	NULL	1	NULL	NULL	NULL	1
206759	NULL	NULL	NULL	NULL	NULL	NULL	NULL
206777	NULL	NULL	1	NULL	NULL	1	NULL
206789	NULL	NULL	NULL	NULL	NULL	NULL	NULL
206812	1	NULL	NULL	NULL	NULL	1	NULL
207033	NULL	1	NULL	NULL	NULL	1	NULL
207166	NULL	NULL	NULL	NULL	NULL	NULL	NULL
207528	NULL	NULL	NULL	NULL	NULL	NULL	NULL
207839	NULL	NULL	NULL	NULL	NULL	1	NULL
207927	NULL	NULL	NULL	NULL	NULL	NULL	NULL
207947	1	1	1	NULL	NULL	NULL	1
208055	NULL	NULL	NULL	NULL	NULL	NULL	NULL
208179	1	1	NULL	NULL	NULL	1	NULL
208339	NULL	1	NULL	NULL	NULL	NULL	NULL
208414	NULL	NULL	NULL	NULL	NULL	NULL	NULL
208597	NULL	NULL	1	NULL	NULL	NULL	NULL
208666	NULL	NULL	NULL	NULL	NULL	1	NULL
208685	NULL	NULL	NULL	NULL	NULL	NULL	NULL
208686	NULL	NULL	NULL	NULL	NULL	NULL	1
208982	NULL	NULL	NULL	NULL	NULL	NULL	NULL
209064	NULL	NULL	1	NULL	NULL	NULL	NULL
209123	NULL	1	NULL	NULL	NULL	NULL	NULL
209350	1	NULL	NULL	NULL	NULL	NULL	NULL
209400	1	1	NULL	NULL	NULL	NULL	NULL
209511	NULL	NULL	NULL	1	NULL	NULL	NULL
209516	NULL	1	NULL	NULL	NULL	NULL	NULL
209576	NULL	NULL	NULL	NULL	NULL	1	NULL
209627	1	NULL	1	NULL	NULL	NULL	NULL
209689	NULL	NULL	NULL	NULL	NULL	NULL	NULL
209696	1	1	1	NULL	NULL	NULL	1
209699	NULL	NULL	1	NULL	NULL	NULL	NULL
209905	1	NULL	NULL	NULL	NULL	NULL	NULL
210003	NULL	NULL	1	NULL	NULL	NULL	NULL
210514	NULL	NULL	1	NULL	NULL	1	NULL
210671	NULL	NULL	NULL	NULL	NULL	NULL	NULL
210798	NULL	NULL	NULL	NULL	NULL	1	1
211190	NULL	NULL	NULL	NULL	NULL	NULL	NULL
211249	1	NULL	NULL	NULL	NULL	NULL	NULL
211442	NULL	NULL	NULL	NULL	NULL	NULL	NULL
211656	NULL	NULL	1	NULL	NULL	1	NULL
211724	NULL	NULL	NULL	NULL	NULL	NULL	NULL
211750	NULL	NULL	NULL	NULL	NULL	NULL	NULL
211835	NULL	NULL	1	NULL	NULL	1	NULL
211951	NULL	NULL	1	NULL	NULL	NULL	NULL
212068	NULL	NULL	1	NULL	NULL	NULL	1
212096	1	1	NULL	NULL	NULL	NULL	NULL
212185	NULL	NULL	1	NULL	1	NULL	NULL
212326	NULL	1	NULL	NULL	NULL	NULL	NULL
212476	NULL	1	NULL	NULL	NULL	NULL	1
212660	1	NULL	NULL	NULL	NULL	1	NULL
212724	NULL	NULL	NULL	NULL	NULL	NULL	NULL
212816	NULL	NULL	NULL	NULL	NULL	NULL	NULL
212844	1	NULL	NULL	NULL	NULL	NULL	NULL
212948	NULL	NULL	1	NULL	NULL	NULL	NULL
213054	NULL	NULL	NULL	NULL	NULL	NULL	NULL
213309	NULL	NULL	NULL	NULL	NULL	NULL	NULL
213450	NULL	NULL	NULL	NULL	NULL	1	NULL
213494	1	NULL	1	NULL	NULL	NULL	NULL
213517	1	1	NULL	NULL	NULL	1	1
213586	1	NULL	NULL	NULL	NULL	NULL	1
213909	NULL	NULL	1	NULL	NULL	NULL	NULL
214309	NULL	1	1	NULL	NULL	NULL	NULL
214372	1	NULL	NULL	NULL	NULL	NULL	NULL
214499	NULL	NULL	NULL	NULL	NULL	NULL	NULL
214572	1	1	1	NULL	NULL	1	NULL
214594	NULL	NULL	NULL	NULL	NULL	1	1
214614	1	NULL	NULL	NULL	NULL	NULL	NULL
214909	NULL	NULL	NULL	NULL	NULL	NULL	NULL
215060	NULL	NULL	NULL	NULL	NULL	NULL	NULL
215265	NULL	NULL	NULL	NULL	NULL	NULL	NULL
215385	NULL	NULL	NULL	NULL	NULL	1	NULL
215530	NULL	1	NULL	NULL	NULL	NULL	NULL
215883	1	1	NULL	NULL	NULL	NULL	1
215974	NULL	NULL	1	NULL	NULL	NULL	NULL
216008	NULL	1	1	NULL	NULL	NULL	1
216421	NULL	NULL	NULL	NULL	NULL	NULL	1
216429	1	NULL	NULL	NULL	NULL	NULL	NULL
216575	1	NULL	NULL	NULL	NULL	NULL	NULL
216601	NULL	1	NULL	NULL	NULL	1	1
216606	NULL	NULL	NULL	NULL	NULL	NULL	NULL
216712	1	1	1	NULL	NULL	NULL	NULL
216818	NULL	NULL	NULL	NULL	NULL	NULL	NULL
216880	NULL	NULL	NULL	NULL	NULL	NULL	NULL
216895	NULL	1	1	NULL	NULL	NULL	NULL
216926	NULL	NULL	NULL	NULL	NULL	NULL	NULL
217216	1	NULL	NULL	NULL	NULL	1	NULL
217329	NULL	NULL	1	NULL	NULL	NULL	1
217431	1	NULL	NULL	NULL	NULL	NULL	1
217576	NULL	1	1	NULL	NULL	NULL	NULL
217828	NULL	1	1	NULL	NULL	NULL	NULL
217835	NULL	NULL	NULL	NULL	NULL	1	NULL
218132	NULL	NULL	NULL	NULL	NULL	1	NULL
218250	1	1	1	NULL	NULL	NULL	NULL
218275	NULL	NULL	NULL	NULL	NULL	1	NULL
218335	NULL	NULL	1	NULL	NULL	NULL	1
218434	NULL	1	NULL	NULL	NULL	NULL	NULL
218478	NULL	NULL	NULL	NULL	NULL	1	NULL
218726	NULL	NULL	NULL	NULL	NULL	NULL	NULL
218847	NULL	NULL	NULL	NULL	NULL	NULL	NULL
219028	NULL	NULL	NULL	NULL	NULL	NULL	NULL
219114	1	NULL	NULL	NULL	NULL	1	NULL
219721	1	NULL	NULL	NULL	NULL	1	NULL
219872	NULL	1	NULL	NULL	NULL	NULL	1
219960	NULL	NULL	NULL	NULL	NULL	NULL	NULL
220008	NULL	1	NULL	NULL	NULL	NULL	NULL
220129	NULL	NULL	NULL	NULL	NULL	NULL	NULL
220188	NULL	1	1	NULL	NULL	NULL	NULL
220313	NULL	NULL	NULL	NULL	NULL	NULL	NULL
220388	NULL	1	NULL	NULL	NULL	NULL	NULL
220585	NULL	NULL	NULL	NULL	NULL	NULL	NULL
220674	NULL	1	1	NULL	NULL	NULL	NULL
220751	NULL	NULL	NULL	NULL	NULL	1	NULL
221353	NULL	NULL	NULL	NULL	NULL	NULL	NULL
221379	NULL	NULL	NULL	NULL	NULL	NULL	NULL
221576	NULL	NULL	1	NULL	NULL	NULL	NULL
221622	NULL	NULL	NULL	NULL	NULL	NULL	NULL
221801	NULL	NULL	1	NULL	NULL	NULL	NULL
221844	NULL	NULL	NULL	NULL	NULL	NULL	NULL
221983	1	1	1	NULL	NULL	NULL	NULL
222042	NULL	NULL	1	NULL	NULL	1	1
222105	NULL	NULL	NULL	NULL	NULL	NULL	NULL
222112	NULL	NULL	1	NULL	NULL	NULL	1
222248	NULL	NULL	1	NULL	NULL	1	NULL
222335	1	1	NULL	NULL	NULL	NULL	1
222498	1	NULL	1	NULL	NULL	NULL	NULL
222615	NULL	NULL	NULL	NULL	NULL	NULL	NULL
222966	NULL	NULL	NULL	NULL	NULL	NULL	NULL
223231	NULL	NULL	NULL	NULL	NULL	NULL	NULL
223571	NULL	1	1	NULL	NULL	NULL	NULL
223597	NULL	NULL	NULL	NULL	NULL	NULL	NULL
223614	1	1	NULL	NULL	NULL	NULL	NULL
224052	NULL	NULL	NULL	NULL	NULL	NULL	NULL
224082	NULL	1	NULL	NULL	NULL	NULL	NULL
224185	NULL	NULL	1	NULL	NULL	1	1
224326	NULL	NULL	NULL	NULL	NULL	NULL	NULL
224466	NULL	1	NULL	NULL	NULL	1	NULL
224567	1	NULL	1	NULL	NULL	NULL	1
224782	1	1	NULL	NULL	NULL	NULL	1
224806	NULL	NULL	1	NULL	NULL	NULL	1
225653	1	1	NULL	NULL	NULL	NULL	NULL
225668	NULL	NULL	NULL	NULL	NULL	NULL	NULL
225802	NULL	NULL	NULL	NULL	NULL	NULL	NULL
225868	NULL	1	1	NULL	NULL	NULL	NULL
225915	NULL	NULL	NULL	NULL	NULL	1	NULL
225923	NULL	NULL	NULL	NULL	NULL	1	1
226012	NULL	NULL	NULL	NULL	NULL	1	NULL
226104	NULL	NULL	1	NULL	NULL	1	1
226177	NULL	1	NULL	NULL	NULL	NULL	NULL
226210	NULL	1	NULL	NULL	NULL	1	1
226301	NULL	NULL	NULL	NULL	NULL	NULL	NULL
226446	NULL	1	1	NULL	NULL	NULL	1
226451	1	1	1	NULL	NULL	1	NULL
226546	NULL	NULL	NULL	NULL	NULL	NULL	NULL
226564	NULL	NULL	NULL	NULL	NULL	NULL	NULL
226894	1	NULL	NULL	NULL	NULL	NULL	NULL
227101	NULL	NULL	NULL	NULL	NULL	NULL	NULL
227369	NULL	NULL	NULL	NULL	NULL	NULL	NULL
227392	NULL	NULL	NULL	NULL	NULL	1	NULL
227467	1	NULL	NULL	NULL	NULL	1	NULL
227521	1	NULL	NULL	NULL	NULL	1	1
227582	NULL	NULL	1	NULL	NULL	NULL	1
227604	NULL	NULL	1	NULL	NULL	NULL	1
227645	1	1	1	NULL	NULL	1	NULL
227888	NULL	NULL	1	NULL	NULL	NULL	1
227944	NULL	NULL	NULL	NULL	NULL	1	NULL
227989	NULL	NULL	NULL	NULL	NULL	NULL	NULL
228098	NULL	NULL	NULL	NULL	NULL	NULL	NULL
228101	NULL	NULL	NULL	NULL	NULL	1	NULL
228291	NULL	NULL	NULL	NULL	NULL	NULL	NULL
228306	NULL	1	NULL	NULL	NULL	NULL	NULL
228732	NULL	1	1	NULL	NULL	1	NULL
228886	1	NULL	NULL	NULL	NULL	1	NULL
228962	NULL	1	NULL	NULL	NULL	NULL	1
229562	NULL	1	NULL	NULL	NULL	1	1
229615	NULL	NULL	NULL	NULL	NULL	NULL	NULL
229671	1	NULL	NULL	NULL	NULL	1	NULL
230036	NULL	NULL	1	NULL	NULL	1	NULL
230218	1	1	NULL	NULL	NULL	1	NULL
230330	NULL	NULL	NULL	NULL	NULL	NULL	NULL
230363	NULL	NULL	NULL	NULL	NULL	NULL	NULL
230437	NULL	NULL	NULL	NULL	NULL	NULL	NULL
230692	1	NULL	NULL	NULL	NULL	NULL	NULL
230738	NULL	NULL	NULL	NULL	NULL	1	NULL
231052	NULL	NULL	1	NULL	NULL	1	1
231125	1	NULL	NULL	NULL	NULL	NULL	NULL
231181	NULL	1	NULL	NULL	NULL	NULL	NULL
231457	NULL	NULL	NULL	NULL	NULL	NULL	NULL
231870	NULL	NULL	1	NULL	NULL	NULL	NULL
231920	1	1	NULL	NULL	NULL	1	NULL
232274	NULL	1	NULL	NULL	NULL	NULL	NULL
232285	NULL	NULL	NULL	NULL	NULL	1	NULL
232361	1	NULL	NULL	NULL	NULL	NULL	1
232651	NULL	NULL	NULL	NULL	NULL	NULL	NULL
233059	NULL	NULL	NULL	NULL	NULL	NULL	1
233702	NULL	NULL	1	NULL	NULL	NULL	NULL
233736	NULL	NULL	NULL	NULL	NULL	NULL	NULL
233868	NULL	NULL	1	NULL	NULL	NULL	NULL
233931	NULL	1	NULL	NULL	NULL	1	NULL
234013	NULL	NULL	1	NULL	NULL	NULL	NULL
234190	NULL	NULL	NULL	NULL	NULL	NULL	1
234313	NULL	NULL	NULL	NULL	NULL	NULL	NULL
234875	NULL	NULL	NULL	NULL	NULL	1	NULL
234967	NULL	NULL	NULL	NULL	NULL	NULL	NULL
235034	NULL	NULL	NULL	NULL	NULL	1	NULL
235173	NULL	NULL	NULL	NULL	NULL	NULL	NULL
235305	NULL	NULL	NULL	NULL	NULL	NULL	NULL
235649	1	1	NULL	NULL	NULL	1	NULL
235911	1	NULL	1	NULL	NULL	NULL	NULL
235913	NULL	NULL	1	NULL	NULL	NULL	NULL
235921	NULL	1	1	NULL	NULL	NULL	NULL
236239	NULL	NULL	NULL	NULL	NULL	NULL	NULL
236338	NULL	NULL	NULL	NULL	NULL	NULL	NULL
236419	NULL	1	NULL	NULL	NULL	NULL	NULL
236633	NULL	1	1	NULL	NULL	1	NULL
236820	NULL	1	NULL	NULL	NULL	NULL	NULL
236992	NULL	NULL	NULL	NULL	NULL	1	NULL
237050	NULL	1	NULL	NULL	NULL	1	NULL
237080	NULL	NULL	1	NULL	NULL	NULL	NULL
237318	1	1	NULL	NULL	NULL	1	1
237363	NULL	1	NULL	NULL	NULL	NULL	NULL
238273	NULL	NULL	NULL	NULL	NULL	NULL	NULL
238329	NULL	NULL	NULL	NULL	NULL	NULL	NULL
238395	1	NULL	1	NULL	NULL	NULL	NULL
238485	NULL	1	NULL	NULL	NULL	NULL	NULL
238601	NULL	NULL	1	NULL	NULL	NULL	NULL
238632	NULL	NULL	NULL	NULL	NULL	NULL	NULL
238986	NULL	1	NULL	NULL	NULL	NULL	NULL
239559	NULL	1	NULL	NULL	NULL	NULL	NULL
239577	NULL	NULL	NULL	NULL	NULL	NULL	NULL
239586	NULL	NULL	NULL	NULL	NULL	NULL	1
239702	NULL	1	1	NULL	NULL	NULL	NULL
239871	NULL	NULL	NULL	NULL	NULL	NULL	NULL
239991	NULL	NULL	NULL	NULL	NULL	1	NULL
239999	1	1	NULL	NULL	NULL	NULL	1
240171	NULL	NULL	NULL	NULL	NULL	1	NULL
240486	NULL	1	NULL	NULL	NULL	NULL	1
240572	1	NULL	NULL	NULL	NULL	NULL	NULL
240681	NULL	NULL	1	NULL	NULL	NULL	1
240700	1	NULL	NULL	NULL	NULL	1	NULL
240799	NULL	NULL	NULL	NULL	NULL	NULL	NULL
241068	NULL	NULL	1	NULL	NULL	NULL	1
241088	NULL	NULL	NULL	NULL	NULL	NULL	NULL
241173	NULL	NULL	NULL	NULL	NULL	NULL	NULL
241246	1	1	NULL	NULL	NULL	1	NULL
241345	NULL	NULL	NULL	NULL	NULL	NULL	NULL
241638	NULL	NULL	NULL	NULL	1	1	NULL
241760	NULL	NULL	NULL	NULL	NULL	NULL	NULL
241775	NULL	NULL	NULL	NULL	NULL	NULL	1
242040	1	NULL	NULL	NULL	NULL	NULL	1
242505	NULL	NULL	NULL	NULL	NULL	NULL	NULL
242544	NULL	NULL	1	NULL	NULL	NULL	1
242787	NULL	1	1	NULL	NULL	NULL	NULL
243026	1	NULL	NULL	NULL	NULL	NULL	NULL
243772	NULL	NULL	NULL	NULL	NULL	NULL	NULL
243984	NULL	NULL	NULL	NULL	NULL	1	NULL
244113	NULL	NULL	NULL	NULL	NULL	1	NULL
244573	NULL	NULL	NULL	NULL	NULL	NULL	NULL
244763	NULL	NULL	NULL	NULL	NULL	NULL	1
244767	NULL	NULL	NULL	NULL	NULL	NULL	NULL
245412	NULL	NULL	NULL	NULL	NULL	NULL	NULL
245681	NULL	1	NULL	NULL	NULL	NULL	1
245970	NULL	NULL	1	NULL	NULL	NULL	1
246400	1	1	1	NULL	NULL	NULL	NULL
247253	NULL	NULL	NULL	NULL	NULL	NULL	1
247363	NULL	NULL	1	NULL	NULL	NULL	NULL
247437	NULL	1	1	NULL	NULL	NULL	NULL
247872	NULL	NULL	NULL	NULL	1	1	1
248245	NULL	NULL	NULL	NULL	NULL	NULL	1
248501	NULL	NULL	NULL	NULL	NULL	NULL	NULL
249619	NULL	NULL	NULL	NULL	NULL	NULL	NULL
249721	1	NULL	1	NULL	NULL	NULL	NULL
250565	1	NULL	NULL	NULL	NULL	NULL	1
250699	NULL	NULL	1	NULL	NULL	1	NULL
250972	NULL	1	NULL	NULL	NULL	1	NULL
251028	1	NULL	NULL	NULL	NULL	NULL	NULL
251089	NULL	NULL	1	NULL	NULL	NULL	1
251140	NULL	NULL	NULL	NULL	NULL	NULL	NULL
251343	1	NULL	1	NULL	NULL	1	NULL
251565	1	NULL	NULL	NULL	NULL	NULL	1
252305	NULL	NULL	NULL	NULL	NULL	NULL	NULL
252835	NULL	NULL	NULL	NULL	NULL	NULL	1
252984	1	1	NULL	NULL	NULL	NULL	1
253272	1	NULL	NULL	NULL	NULL	NULL	NULL
253331	NULL	1	1	NULL	NULL	NULL	NULL
253854	NULL	NULL	NULL	NULL	NULL	NULL	NULL
254735	NULL	NULL	NULL	NULL	NULL	1	NULL
255293	NULL	NULL	1	NULL	NULL	NULL	NULL
256461	NULL	NULL	1	NULL	NULL	NULL	1
257262	NULL	NULL	NULL	NULL	NULL	NULL	1
257263	NULL	NULL	1	NULL	NULL	1	NULL
257421	NULL	1	NULL	NULL	NULL	NULL	1
257877	NULL	NULL	1	NULL	NULL	NULL	NULL
258047	1	NULL	NULL	NULL	NULL	NULL	1
258057	NULL	NULL	1	NULL	NULL	NULL	NULL
258079	1	NULL	1	NULL	NULL	NULL	NULL
258349	NULL	NULL	NULL	NULL	NULL	NULL	1
258744	1	1	NULL	NULL	NULL	NULL	1
259345	NULL	NULL	NULL	NULL	NULL	NULL	NULL
260376	NULL	NULL	NULL	NULL	NULL	NULL	1
260974	NULL	NULL	NULL	NULL	NULL	NULL	NULL
261204	1	NULL	1	NULL	NULL	1	1
261545	1	NULL	1	NULL	NULL	NULL	NULL
261844	1	NULL	NULL	NULL	NULL	1	NULL
262070	1	1	NULL	NULL	1	NULL	NULL
263297	NULL	1	NULL	NULL	NULL	NULL	NULL
263511	1	1	NULL	NULL	NULL	NULL	NULL
263815	NULL	NULL	1	NULL	NULL	NULL	NULL
264089	1	NULL	NULL	NULL	NULL	NULL	NULL
264423	NULL	1	NULL	NULL	NULL	NULL	NULL
264445	1	1	1	NULL	NULL	NULL	1
264626	NULL	NULL	1	NULL	NULL	NULL	NULL
264705	1	NULL	NULL	NULL	NULL	NULL	1
264901	1	NULL	1	NULL	NULL	NULL	NULL
265036	NULL	NULL	NULL	NULL	NULL	NULL	NULL
265628	1	NULL	NULL	NULL	NULL	NULL	NULL
266128	NULL	NULL	NULL	NULL	NULL	1	NULL
266472	1	NULL	NULL	NULL	NULL	NULL	1
266573	1	1	NULL	NULL	1	NULL	NULL
266992	1	NULL	NULL	NULL	NULL	NULL	1
267001	NULL	NULL	1	NULL	NULL	NULL	1
268530	1	NULL	NULL	NULL	NULL	NULL	NULL
268557	NULL	NULL	1	NULL	NULL	NULL	NULL
268588	NULL	NULL	NULL	NULL	NULL	NULL	NULL
268689	NULL	NULL	1	NULL	NULL	NULL	NULL
268728	NULL	NULL	NULL	NULL	NULL	NULL	1
268855	NULL	1	NULL	NULL	NULL	NULL	1
269408	NULL	NULL	NULL	NULL	NULL	NULL	NULL
269425	NULL	1	NULL	NULL	NULL	1	NULL
269611	NULL	1	NULL	NULL	NULL	NULL	NULL
269932	NULL	NULL	NULL	NULL	NULL	1	NULL
270009	NULL	1	NULL	NULL	NULL	1	NULL
270216	NULL	NULL	NULL	NULL	NULL	1	1
270298	NULL	NULL	NULL	1	NULL	NULL	1
270363	NULL	NULL	NULL	NULL	NULL	NULL	NULL
270446	NULL	NULL	NULL	1	NULL	NULL	NULL
270515	1	NULL	NULL	NULL	NULL	NULL	NULL
271033	NULL	NULL	1	NULL	NULL	NULL	1
271394	NULL	1	NULL	NULL	NULL	NULL	NULL
271636	NULL	NULL	1	NULL	NULL	1	NULL
272336	NULL	1	NULL	NULL	NULL	NULL	1
272662	NULL	NULL	1	NULL	NULL	NULL	1
273167	NULL	1	NULL	NULL	NULL	NULL	1
273333	1	1	1	NULL	NULL	NULL	NULL
273370	NULL	1	NULL	NULL	NULL	1	NULL
273556	NULL	NULL	1	NULL	NULL	NULL	1
274810	NULL	NULL	1	NULL	NULL	1	NULL
275121	NULL	NULL	NULL	NULL	NULL	NULL	NULL
275259	NULL	NULL	1	NULL	NULL	NULL	NULL
275358	NULL	NULL	1	NULL	NULL	1	NULL
275859	1	NULL	1	NULL	NULL	NULL	NULL
275946	1	NULL	NULL	NULL	NULL	NULL	NULL
276214	NULL	NULL	NULL	NULL	NULL	1	1
276269	NULL	NULL	1	NULL	NULL	NULL	NULL
276593	1	1	NULL	NULL	1	1	NULL
276718	NULL	NULL	NULL	NULL	NULL	1	1
276742	NULL	NULL	1	NULL	NULL	NULL	NULL
276851	NULL	NULL	NULL	NULL	NULL	NULL	1
276938	NULL	NULL	1	NULL	NULL	NULL	1
277283	NULL	1	NULL	1	1	1	NULL
277329	NULL	NULL	1	NULL	NULL	NULL	NULL
277468	NULL	NULL	NULL	1	NULL	1	NULL
278168	1	NULL	NULL	NULL	NULL	NULL	NULL
278839	NULL	NULL	NULL	NULL	NULL	NULL	NULL
279355	NULL	1	NULL	NULL	NULL	1	1
279389	1	NULL	NULL	NULL	NULL	NULL	NULL
279592	1	1	1	NULL	NULL	NULL	NULL
279713	NULL	NULL	NULL	NULL	NULL	1	NULL
279816	NULL	NULL	NULL	NULL	NULL	NULL	NULL
279860	NULL	NULL	NULL	NULL	NULL	NULL	NULL
280433	NULL	NULL	1	NULL	NULL	NULL	NULL
281132	1	NULL	NULL	NULL	NULL	NULL	1
281709	NULL	NULL	1	NULL	NULL	NULL	1
281715	1	NULL	NULL	NULL	NULL	NULL	NULL
282459	NULL	1	NULL	NULL	NULL	1	NULL
282895	1	1	NULL	NULL	NULL	NULL	NULL
283309	NULL	1	NULL	NULL	NULL	NULL	NULL
283940	NULL	NULL	NULL	NULL	NULL	NULL	1
284344	NULL	NULL	1	NULL	NULL	NULL	NULL
284593	1	NULL	NULL	NULL	NULL	NULL	1
285847	NULL	1	NULL	NULL	NULL	1	NULL
286595	1	1	1	NULL	NULL	NULL	NULL
286950	NULL	NULL	NULL	NULL	NULL	NULL	NULL
288889	1	NULL	1	NULL	NULL	NULL	NULL
289081	NULL	NULL	NULL	NULL	NULL	NULL	1
289593	1	NULL	NULL	NULL	NULL	NULL	NULL
289696	NULL	NULL	NULL	NULL	NULL	NULL	NULL
289738	1	1	NULL	NULL	NULL	NULL	NULL
290767	1	NULL	NULL	NULL	NULL	NULL	NULL
290850	1	NULL	NULL	NULL	NULL	NULL	1
291061	NULL	NULL	NULL	NULL	NULL	1	NULL
291628	NULL	NULL	NULL	NULL	NULL	NULL	NULL
291858	NULL	NULL	NULL	NULL	NULL	NULL	NULL
292079	NULL	NULL	1	NULL	NULL	1	NULL
292153	1	NULL	NULL	NULL	NULL	NULL	NULL
292426	1	NULL	NULL	NULL	NULL	NULL	NULL
292547	NULL	1	1	NULL	NULL	NULL	NULL
292588	NULL	1	NULL	NULL	NULL	1	NULL
292737	NULL	1	NULL	NULL	NULL	1	1
292961	1	1	NULL	NULL	NULL	NULL	NULL
293077	1	NULL	1	NULL	NULL	NULL	1
293151	1	NULL	1	NULL	NULL	NULL	NULL
293247	NULL	1	1	NULL	NULL	NULL	1
293256	NULL	NULL	1	NULL	NULL	1	NULL
293583	1	NULL	NULL	NULL	NULL	NULL	NULL
293650	1	NULL	NULL	NULL	NULL	NULL	NULL
294263	1	1	NULL	1	1	1	NULL
294559	NULL	NULL	1	NULL	NULL	NULL	NULL
294687	1	NULL	NULL	NULL	NULL	NULL	1
294701	1	NULL	NULL	NULL	NULL	NULL	1
294773	NULL	NULL	NULL	NULL	NULL	NULL	1
294831	1	NULL	1	NULL	NULL	NULL	NULL
295285	NULL	NULL	1	NULL	NULL	NULL	NULL
295290	1	1	NULL	NULL	NULL	NULL	1
295350	NULL	1	NULL	NULL	NULL	NULL	NULL
295407	NULL	1	NULL	NULL	NULL	NULL	NULL
295538	1	NULL	NULL	NULL	NULL	NULL	1
295646	NULL	NULL	NULL	NULL	NULL	NULL	1
295870	NULL	NULL	1	NULL	NULL	1	NULL
295916	NULL	NULL	NULL	NULL	NULL	1	1
296169	NULL	NULL	1	NULL	NULL	1	1
296173	NULL	NULL	1	NULL	NULL	NULL	1
296688	1	NULL	1	NULL	NULL	NULL	NULL
296886	NULL	NULL	NULL	NULL	NULL	NULL	NULL
296974	NULL	1	1	1	NULL	NULL	NULL
297101	NULL	NULL	NULL	NULL	NULL	NULL	1
297292	1	NULL	NULL	NULL	NULL	NULL	NULL
297634	NULL	NULL	NULL	NULL	NULL	NULL	NULL
297658	NULL	NULL	NULL	NULL	NULL	1	1
297859	NULL	NULL	NULL	NULL	NULL	NULL	NULL
297939	NULL	NULL	NULL	NULL	NULL	NULL	NULL
298155	NULL	NULL	NULL	NULL	NULL	NULL	1
298287	NULL	1	1	NULL	NULL	NULL	1
299375	NULL	NULL	NULL	NULL	NULL	NULL	1
299456	NULL	1	NULL	NULL	NULL	NULL	NULL
299527	NULL	NULL	NULL	NULL	NULL	NULL	NULL
299818	1	1	NULL	NULL	NULL	NULL	NULL
299992	1	NULL	NULL	NULL	NULL	NULL	NULL
300098	NULL	1	NULL	NULL	NULL	NULL	NULL
300435	NULL	1	NULL	1	NULL	NULL	NULL
300532	NULL	NULL	1	NULL	NULL	NULL	1
301374	1	NULL	NULL	NULL	NULL	NULL	1
301466	1	NULL	NULL	NULL	NULL	NULL	NULL
301948	NULL	NULL	1	NULL	NULL	NULL	NULL
302077	1	1	NULL	NULL	NULL	NULL	1
302133	NULL	1	NULL	NULL	NULL	1	1
302299	NULL	NULL	NULL	NULL	NULL	NULL	1
302326	NULL	NULL	1	1	NULL	NULL	NULL
302333	NULL	NULL	NULL	NULL	NULL	NULL	NULL
302554	NULL	NULL	NULL	NULL	NULL	NULL	NULL
302668	1	NULL	NULL	NULL	NULL	1	NULL
304256	NULL	NULL	NULL	NULL	NULL	NULL	1
304501	NULL	NULL	NULL	NULL	NULL	1	NULL
304844	1	NULL	NULL	NULL	NULL	NULL	NULL
305328	NULL	NULL	NULL	NULL	NULL	NULL	1
306372	1	NULL	NULL	NULL	NULL	NULL	1
306381	NULL	NULL	NULL	NULL	NULL	1	NULL
306849	1	NULL	NULL	NULL	NULL	1	NULL
307279	NULL	NULL	1	NULL	NULL	NULL	1
307317	NULL	NULL	NULL	NULL	NULL	NULL	NULL
307932	NULL	NULL	NULL	NULL	NULL	NULL	1
308136	1	1	NULL	NULL	NULL	NULL	NULL
309326	NULL	NULL	NULL	NULL	NULL	NULL	NULL
309891	NULL	1	NULL	NULL	NULL	1	NULL
309945	1	NULL	NULL	NULL	NULL	1	NULL
309964	NULL	1	1	NULL	NULL	NULL	NULL
310015	NULL	1	NULL	NULL	NULL	NULL	1
310020	1	NULL	1	NULL	1	1	1
310067	NULL	NULL	NULL	NULL	1	1	NULL
310218	NULL	NULL	1	NULL	NULL	1	NULL
310454	NULL	NULL	NULL	NULL	NULL	1	NULL
310480	NULL	NULL	NULL	NULL	NULL	1	NULL
310709	NULL	NULL	NULL	NULL	NULL	1	NULL
310826	NULL	NULL	1	NULL	1	1	NULL
311306	NULL	NULL	1	NULL	1	1	NULL
311557	1	1	NULL	NULL	NULL	NULL	1
311635	1	1	NULL	NULL	1	NULL	NULL
311717	1	NULL	1	NULL	NULL	1	NULL
311834	NULL	NULL	NULL	NULL	NULL	1	1
312031	NULL	1	1	1	NULL	1	NULL
312036	NULL	NULL	1	NULL	NULL	1	1
312221	NULL	NULL	NULL	NULL	NULL	NULL	NULL
312517	NULL	NULL	NULL	NULL	1	NULL	NULL
312631	NULL	NULL	NULL	NULL	NULL	NULL	NULL
312665	1	NULL	NULL	NULL	NULL	NULL	NULL
312880	NULL	NULL	1	NULL	1	NULL	NULL
312984	NULL	NULL	NULL	NULL	NULL	NULL	NULL
313163	NULL	NULL	NULL	NULL	NULL	1	NULL
313165	1	1	NULL	NULL	NULL	1	NULL
313218	NULL	1	NULL	NULL	1	1	NULL
313428	NULL	1	1	NULL	1	1	1
314398	NULL	NULL	NULL	NULL	NULL	1	NULL
314418	NULL	NULL	1	NULL	1	NULL	NULL
314472	NULL	NULL	NULL	NULL	NULL	1	NULL
314794	NULL	1	NULL	NULL	1	1	NULL
314804	1	NULL	NULL	NULL	NULL	1	NULL
315007	NULL	NULL	1	NULL	NULL	NULL	NULL
315008	NULL	1	NULL	NULL	1	1	NULL
315028	NULL	NULL	NULL	NULL	1	1	NULL
315422	NULL	NULL	NULL	NULL	NULL	1	NULL
315488	NULL	NULL	1	NULL	1	NULL	1
315596	NULL	NULL	NULL	NULL	NULL	1	NULL
315675	1	1	NULL	NULL	NULL	1	1
315753	NULL	NULL	1	NULL	NULL	1	NULL
315787	NULL	NULL	NULL	NULL	NULL	NULL	NULL
315904	1	NULL	NULL	NULL	NULL	NULL	NULL
315909	NULL	NULL	NULL	NULL	NULL	1	NULL
315942	NULL	NULL	1	NULL	NULL	1	NULL
316107	NULL	NULL	1	NULL	1	1	NULL
316109	NULL	NULL	NULL	NULL	NULL	NULL	NULL
316110	NULL	NULL	NULL	NULL	1	1	NULL
316213	1	NULL	NULL	NULL	NULL	NULL	NULL
316257	NULL	NULL	1	NULL	NULL	1	NULL
316305	1	NULL	1	NULL	NULL	1	1
316379	NULL	NULL	1	NULL	1	NULL	NULL
316433	NULL	NULL	NULL	NULL	NULL	NULL	NULL
316453	NULL	NULL	NULL	NULL	1	1	1
316463	1	1	1	NULL	1	1	NULL
316515	NULL	1	NULL	NULL	NULL	1	NULL
316518	NULL	NULL	NULL	NULL	NULL	NULL	1
316536	NULL	1	1	NULL	1	1	NULL
316622	1	NULL	1	NULL	NULL	1	1
316733	1	NULL	NULL	NULL	NULL	1	NULL
317597	NULL	NULL	NULL	NULL	NULL	1	NULL
317629	NULL	NULL	NULL	NULL	NULL	NULL	NULL
317678	NULL	NULL	1	NULL	NULL	1	NULL
317772	NULL	NULL	1	NULL	NULL	1	NULL
317907	NULL	NULL	NULL	NULL	1	1	NULL
317917	NULL	NULL	NULL	NULL	1	1	NULL
318219	NULL	NULL	NULL	NULL	NULL	NULL	NULL
318255	1	NULL	NULL	NULL	NULL	NULL	1
318345	1	NULL	NULL	NULL	NULL	1	1
318378	1	NULL	1	NULL	NULL	1	NULL
318452	NULL	NULL	NULL	NULL	NULL	1	NULL
318498	1	NULL	NULL	NULL	NULL	1	NULL
318742	NULL	NULL	1	NULL	NULL	1	NULL
318835	NULL	NULL	1	NULL	NULL	1	NULL
318873	1	1	NULL	NULL	1	1	NULL
318893	1	NULL	1	NULL	1	1	1
318919	1	NULL	1	NULL	1	1	1
318933	NULL	NULL	NULL	NULL	NULL	NULL	NULL
318975	1	NULL	NULL	NULL	NULL	1	NULL
319014	1	1	NULL	NULL	NULL	1	1
319039	1	NULL	1	NULL	NULL	1	NULL
319204	1	NULL	NULL	NULL	NULL	NULL	NULL
319487	NULL	NULL	1	NULL	1	1	NULL
319548	NULL	1	NULL	NULL	1	1	NULL
319912	NULL	1	1	NULL	NULL	NULL	NULL
319965	1	NULL	NULL	NULL	NULL	NULL	1
319976	NULL	NULL	1	NULL	1	1	NULL
320025	NULL	NULL	1	NULL	NULL	1	NULL
320402	NULL	1	NULL	NULL	NULL	NULL	NULL
320404	NULL	NULL	NULL	NULL	NULL	1	NULL
320496	1	NULL	1	NULL	NULL	1	1
320507	NULL	1	1	NULL	NULL	1	NULL
320631	NULL	NULL	1	NULL	1	NULL	NULL
320643	NULL	NULL	NULL	NULL	NULL	NULL	NULL
320650	NULL	NULL	NULL	NULL	NULL	NULL	NULL
320863	NULL	NULL	NULL	NULL	NULL	NULL	NULL
321394	1	NULL	NULL	NULL	NULL	NULL	1
321455	1	NULL	1	NULL	NULL	1	NULL
321554	NULL	NULL	1	NULL	1	1	NULL
321556	1	NULL	NULL	NULL	1	1	NULL
321894	1	NULL	NULL	NULL	NULL	NULL	NULL
321979	1	NULL	NULL	NULL	1	1	NULL
322048	NULL	NULL	1	NULL	1	1	NULL
322269	NULL	NULL	NULL	NULL	NULL	1	NULL
322420	NULL	NULL	1	NULL	1	1	NULL
322446	1	NULL	NULL	NULL	NULL	NULL	NULL
322715	1	1	NULL	NULL	NULL	1	NULL
322758	NULL	NULL	1	NULL	1	NULL	1
322985	NULL	NULL	NULL	NULL	NULL	NULL	NULL
323128	1	NULL	1	NULL	NULL	1	NULL
323139	NULL	NULL	1	NULL	NULL	1	1
323183	1	NULL	NULL	NULL	NULL	1	NULL
323288	NULL	NULL	NULL	NULL	NULL	1	NULL
323295	NULL	NULL	1	NULL	1	1	NULL
323336	1	NULL	NULL	NULL	NULL	1	NULL
323346	NULL	NULL	NULL	NULL	NULL	1	NULL
323368	NULL	NULL	1	NULL	1	NULL	NULL
323377	NULL	NULL	NULL	NULL	NULL	NULL	1
323429	NULL	NULL	1	NULL	NULL	NULL	NULL
323515	NULL	1	NULL	NULL	1	1	NULL
323684	NULL	1	1	NULL	NULL	1	NULL
323705	NULL	NULL	NULL	NULL	NULL	NULL	NULL
323789	1	1	NULL	NULL	NULL	NULL	NULL
323885	NULL	NULL	1	NULL	NULL	NULL	NULL
324060	NULL	NULL	NULL	NULL	NULL	1	NULL
324246	NULL	NULL	1	NULL	NULL	1	1
324402	1	NULL	1	NULL	NULL	1	NULL
324687	NULL	NULL	NULL	NULL	NULL	NULL	NULL
324882	1	NULL	NULL	NULL	1	1	NULL
325023	NULL	NULL	NULL	NULL	NULL	1	NULL
325048	1	NULL	NULL	NULL	1	1	NULL
325195	NULL	1	NULL	NULL	NULL	1	NULL
325650	NULL	NULL	NULL	NULL	NULL	NULL	NULL
326102	NULL	1	NULL	NULL	1	1	NULL
326244	NULL	NULL	1	NULL	NULL	NULL	NULL
326291	NULL	NULL	NULL	NULL	NULL	1	NULL
326399	NULL	1	1	NULL	NULL	1	NULL
326481	1	NULL	NULL	NULL	NULL	1	NULL
326850	NULL	1	1	NULL	NULL	1	NULL
327069	NULL	NULL	1	NULL	1	1	NULL
327245	1	NULL	1	NULL	1	1	NULL
327263	NULL	1	NULL	NULL	NULL	1	NULL
327306	1	NULL	NULL	NULL	NULL	NULL	NULL
327367	NULL	NULL	1	NULL	1	1	NULL
327535	1	1	NULL	NULL	NULL	NULL	1
327549	NULL	NULL	1	NULL	NULL	1	NULL
327862	1	NULL	NULL	NULL	NULL	NULL	NULL
327881	NULL	NULL	NULL	NULL	NULL	NULL	NULL
327914	NULL	1	NULL	NULL	1	1	NULL
327924	NULL	NULL	NULL	1	NULL	1	NULL
327985	NULL	NULL	NULL	NULL	NULL	1	NULL
328049	NULL	NULL	1	NULL	1	1	NULL
328189	NULL	NULL	1	NULL	1	1	NULL
328631	1	NULL	NULL	NULL	1	1	1
328721	NULL	NULL	1	NULL	NULL	NULL	NULL
328939	NULL	NULL	NULL	NULL	NULL	1	NULL
329040	NULL	NULL	NULL	NULL	NULL	NULL	NULL
329431	1	NULL	1	NULL	NULL	1	NULL
329450	1	NULL	1	NULL	1	1	1
329912	NULL	NULL	1	NULL	NULL	1	1
329965	NULL	1	NULL	NULL	NULL	NULL	NULL
329985	1	NULL	1	1	1	1	1
330458	1	NULL	1	NULL	NULL	NULL	NULL
330467	1	1	NULL	NULL	1	1	NULL
330588	NULL	NULL	NULL	NULL	NULL	1	1
330639	NULL	NULL	NULL	NULL	NULL	NULL	1
330743	NULL	NULL	NULL	NULL	NULL	NULL	NULL
330777	1	1	1	NULL	1	1	NULL
330785	1	NULL	NULL	NULL	NULL	NULL	1
330923	NULL	NULL	NULL	NULL	NULL	NULL	NULL
331067	NULL	NULL	NULL	NULL	1	1	NULL
331383	NULL	NULL	NULL	NULL	NULL	1	NULL
331481	NULL	NULL	1	NULL	1	1	NULL
331734	NULL	NULL	NULL	NULL	NULL	NULL	NULL
331855	NULL	NULL	NULL	NULL	NULL	1	1
331881	NULL	1	NULL	NULL	NULL	NULL	NULL
332145	NULL	NULL	NULL	NULL	NULL	1	NULL
332157	NULL	NULL	1	NULL	NULL	1	NULL
332423	NULL	1	NULL	NULL	NULL	NULL	1
332540	NULL	NULL	1	NULL	1	1	NULL
332583	NULL	NULL	NULL	NULL	1	1	NULL
332832	NULL	NULL	NULL	NULL	1	NULL	NULL
332871	1	NULL	1	NULL	1	1	NULL
333002	1	NULL	1	NULL	1	NULL	NULL
333067	NULL	NULL	1	NULL	NULL	1	NULL
333082	NULL	1	1	NULL	NULL	1	NULL
333109	1	NULL	NULL	NULL	NULL	1	NULL
333127	NULL	NULL	1	NULL	1	1	NULL
333535	NULL	NULL	NULL	NULL	1	NULL	NULL
333558	1	1	NULL	NULL	NULL	NULL	NULL
333573	1	1	NULL	NULL	NULL	1	1
333689	1	NULL	1	1	1	1	NULL
333811	1	NULL	NULL	NULL	NULL	NULL	1
334372	1	NULL	NULL	NULL	NULL	NULL	NULL
334587	1	1	NULL	NULL	NULL	NULL	NULL
334642	1	NULL	NULL	NULL	NULL	1	NULL
334772	1	1	NULL	NULL	1	1	1
335077	NULL	NULL	NULL	NULL	NULL	NULL	NULL
335120	NULL	NULL	NULL	NULL	NULL	NULL	NULL
335338	1	NULL	1	NULL	NULL	NULL	NULL
335369	1	NULL	NULL	NULL	NULL	1	1
335386	NULL	NULL	NULL	NULL	NULL	1	1
335627	NULL	NULL	NULL	NULL	NULL	1	NULL
335634	NULL	1	NULL	NULL	1	1	NULL
335908	NULL	NULL	1	NULL	NULL	1	NULL
335967	NULL	NULL	1	NULL	NULL	NULL	NULL
336262	NULL	NULL	1	NULL	NULL	NULL	NULL
336304	NULL	NULL	NULL	NULL	NULL	NULL	NULL
336511	NULL	NULL	NULL	NULL	NULL	NULL	NULL
336637	1	NULL	NULL	NULL	1	1	NULL
336704	NULL	NULL	1	NULL	NULL	1	NULL
336795	1	NULL	NULL	NULL	NULL	1	NULL
336820	NULL	NULL	1	NULL	NULL	1	NULL
336825	NULL	NULL	NULL	NULL	1	1	NULL
336882	NULL	NULL	1	NULL	NULL	1	NULL
337546	NULL	1	1	NULL	NULL	1	NULL
337772	NULL	NULL	NULL	NULL	NULL	NULL	NULL
338215	1	NULL	1	NULL	NULL	1	NULL
338676	NULL	1	NULL	NULL	NULL	1	NULL
338678	NULL	NULL	1	NULL	NULL	NULL	NULL
338711	NULL	NULL	1	NULL	1	1	NULL
338984	NULL	NULL	NULL	NULL	NULL	NULL	NULL
338998	1	NULL	1	NULL	NULL	1	NULL
339205	NULL	NULL	NULL	NULL	NULL	NULL	NULL
339215	1	NULL	NULL	NULL	1	1	NULL
339316	NULL	NULL	NULL	NULL	1	1	NULL
339379	NULL	NULL	NULL	NULL	NULL	1	NULL
339398	1	NULL	1	NULL	NULL	NULL	1
339475	NULL	NULL	NULL	NULL	NULL	1	NULL
339486	NULL	NULL	NULL	NULL	NULL	1	NULL
339512	1	1	NULL	NULL	1	1	NULL
339535	1	NULL	NULL	NULL	NULL	NULL	NULL
339600	NULL	NULL	NULL	NULL	NULL	1	NULL
339662	NULL	NULL	NULL	NULL	NULL	1	NULL
339841	NULL	NULL	1	NULL	NULL	1	NULL
339955	NULL	NULL	NULL	NULL	1	1	NULL
340568	1	NULL	1	NULL	NULL	1	1
340597	NULL	NULL	NULL	NULL	1	1	NULL
340905	NULL	1	NULL	NULL	1	NULL	1
340919	NULL	1	NULL	NULL	NULL	1	NULL
341498	1	1	NULL	NULL	NULL	NULL	NULL
341685	NULL	1	1	NULL	NULL	NULL	NULL
341780	NULL	NULL	NULL	NULL	1	NULL	NULL
341859	1	NULL	1	NULL	NULL	NULL	NULL
342303	NULL	NULL	NULL	NULL	NULL	NULL	1
342358	1	NULL	1	NULL	NULL	NULL	NULL
342410	1	NULL	NULL	NULL	NULL	NULL	NULL
342637	NULL	NULL	NULL	NULL	NULL	1	NULL
342756	NULL	1	NULL	NULL	NULL	1	NULL
342777	1	NULL	NULL	NULL	NULL	1	1
343063	1	1	1	NULL	1	1	NULL
343093	NULL	NULL	NULL	NULL	1	1	NULL
343095	1	NULL	1	NULL	1	1	NULL
343178	NULL	NULL	NULL	NULL	NULL	1	NULL
343367	NULL	NULL	NULL	NULL	NULL	NULL	NULL
343583	NULL	NULL	NULL	NULL	NULL	1	NULL
343638	NULL	NULL	1	NULL	1	1	NULL
344138	NULL	NULL	NULL	NULL	NULL	NULL	NULL
344467	1	NULL	NULL	NULL	1	1	1
344614	1	1	1	NULL	NULL	1	1
344923	NULL	NULL	NULL	NULL	1	1	NULL
344929	NULL	NULL	1	NULL	NULL	1	NULL
344949	NULL	NULL	NULL	NULL	NULL	NULL	NULL
345042	NULL	NULL	NULL	NULL	1	NULL	NULL
345051	1	NULL	1	NULL	NULL	NULL	NULL
345564	1	NULL	NULL	NULL	NULL	1	NULL
345603	1	1	NULL	NULL	1	1	NULL
345836	NULL	NULL	NULL	NULL	1	1	NULL
345924	NULL	NULL	NULL	NULL	NULL	1	NULL
345943	NULL	NULL	NULL	NULL	NULL	NULL	NULL
346093	NULL	NULL	NULL	NULL	NULL	1	NULL
346327	NULL	1	NULL	NULL	1	1	NULL
346491	NULL	NULL	1	NULL	NULL	NULL	NULL
346630	1	NULL	NULL	NULL	NULL	NULL	1
347073	NULL	1	1	NULL	1	1	NULL
347236	NULL	NULL	NULL	NULL	NULL	1	NULL
347300	NULL	NULL	NULL	NULL	NULL	NULL	NULL
347420	1	NULL	NULL	NULL	NULL	NULL	1
347490	NULL	NULL	1	NULL	NULL	1	NULL
347738	NULL	NULL	1	NULL	NULL	NULL	NULL
347966	1	NULL	NULL	NULL	NULL	1	1
347989	NULL	NULL	NULL	NULL	NULL	1	1
348049	1	NULL	NULL	NULL	NULL	1	NULL
348078	NULL	1	1	NULL	NULL	1	NULL
348229	1	NULL	NULL	NULL	NULL	NULL	1
348250	NULL	1	NULL	NULL	NULL	1	NULL
348321	NULL	1	NULL	NULL	NULL	1	NULL
348353	NULL	NULL	NULL	NULL	NULL	1	NULL
348431	1	NULL	NULL	NULL	NULL	NULL	NULL
348744	NULL	1	NULL	NULL	NULL	1	NULL
348819	NULL	NULL	1	NULL	NULL	1	NULL
348834	1	NULL	NULL	NULL	NULL	NULL	1
348971	1	NULL	NULL	NULL	NULL	1	NULL
349083	NULL	NULL	1	NULL	NULL	NULL	NULL
349218	1	NULL	NULL	NULL	NULL	NULL	1
349242	NULL	NULL	NULL	NULL	1	1	NULL
349313	NULL	NULL	NULL	NULL	1	1	NULL
349347	NULL	NULL	1	NULL	NULL	1	NULL
350077	NULL	NULL	NULL	NULL	NULL	NULL	NULL
350103	NULL	NULL	NULL	NULL	NULL	NULL	NULL
350138	1	NULL	1	NULL	NULL	1	NULL
350148	1	NULL	NULL	NULL	NULL	1	1
350222	NULL	1	1	NULL	NULL	1	NULL
350259	NULL	NULL	NULL	NULL	NULL	NULL	NULL
350263	NULL	NULL	1	NULL	NULL	1	1
350282	NULL	NULL	NULL	NULL	NULL	1	NULL
350372	NULL	NULL	1	NULL	NULL	1	NULL
350500	1	NULL	NULL	NULL	NULL	NULL	NULL
350859	1	NULL	1	NULL	NULL	1	1
350870	NULL	NULL	NULL	NULL	NULL	1	NULL
350881	1	NULL	NULL	NULL	NULL	1	1
350907	1	NULL	NULL	NULL	NULL	NULL	1
350960	NULL	NULL	NULL	NULL	NULL	NULL	NULL
351149	NULL	NULL	1	NULL	NULL	NULL	NULL
351299	NULL	NULL	NULL	NULL	NULL	1	NULL
351339	NULL	NULL	NULL	NULL	NULL	1	NULL
351402	NULL	NULL	1	NULL	1	NULL	NULL
351451	NULL	NULL	NULL	NULL	NULL	1	NULL
351712	1	NULL	1	NULL	NULL	1	NULL
351868	NULL	NULL	1	NULL	NULL	1	NULL
352187	NULL	1	NULL	NULL	NULL	1	NULL
352308	NULL	NULL	NULL	NULL	NULL	1	NULL
352443	NULL	NULL	NULL	NULL	NULL	NULL	NULL
352485	NULL	NULL	NULL	NULL	NULL	1	NULL
353020	1	NULL	NULL	NULL	NULL	NULL	1
353104	NULL	NULL	NULL	NULL	NULL	NULL	NULL
353407	NULL	1	NULL	NULL	NULL	1	NULL
353580	NULL	NULL	NULL	NULL	NULL	1	NULL
353803	NULL	NULL	1	NULL	NULL	1	1
353843	NULL	NULL	NULL	NULL	NULL	1	1
354377	NULL	NULL	1	NULL	NULL	NULL	1
354478	NULL	NULL	1	NULL	1	1	NULL
354507	NULL	NULL	NULL	NULL	NULL	1	NULL
354625	NULL	1	NULL	NULL	1	1	NULL
354830	1	NULL	NULL	NULL	NULL	1	NULL
355065	NULL	1	NULL	NULL	1	1	NULL
355583	NULL	NULL	NULL	NULL	NULL	NULL	NULL
355868	NULL	NULL	NULL	NULL	NULL	1	NULL
355910	1	NULL	1	NULL	NULL	1	NULL
355962	NULL	1	NULL	NULL	NULL	1	NULL
356011	NULL	NULL	NULL	NULL	1	1	NULL
356378	NULL	NULL	1	NULL	NULL	NULL	NULL
356470	NULL	NULL	NULL	NULL	NULL	1	NULL
356520	1	NULL	NULL	NULL	NULL	NULL	NULL
356736	1	NULL	1	NULL	1	1	NULL
356836	NULL	NULL	NULL	NULL	NULL	NULL	1
357349	1	NULL	1	NULL	NULL	1	1
357515	NULL	1	NULL	NULL	1	1	NULL
357581	1	NULL	1	NULL	NULL	1	NULL
357736	NULL	NULL	NULL	NULL	NULL	NULL	NULL
357813	NULL	NULL	1	NULL	NULL	1	NULL
357989	NULL	NULL	NULL	NULL	NULL	NULL	NULL
358219	1	NULL	NULL	NULL	NULL	1	NULL
358398	1	NULL	1	NULL	1	1	NULL
358447	NULL	NULL	NULL	NULL	1	1	NULL
358680	NULL	NULL	NULL	NULL	1	1	1
358900	1	NULL	NULL	NULL	1	NULL	NULL
358977	NULL	NULL	NULL	NULL	1	1	NULL
359025	NULL	NULL	NULL	NULL	NULL	NULL	NULL
359133	NULL	NULL	1	NULL	NULL	NULL	NULL
359179	NULL	NULL	1	NULL	NULL	1	NULL
359221	NULL	NULL	NULL	NULL	1	1	NULL
359256	NULL	NULL	NULL	1	1	1	NULL
359286	NULL	NULL	1	NULL	NULL	1	NULL
359307	NULL	NULL	NULL	NULL	NULL	NULL	NULL
359332	1	NULL	NULL	NULL	1	1	NULL
359405	NULL	1	NULL	NULL	NULL	1	NULL
359466	1	1	NULL	NULL	1	NULL	NULL
359876	1	NULL	NULL	NULL	NULL	1	1
359913	NULL	NULL	NULL	NULL	NULL	NULL	NULL
359987	NULL	1	NULL	NULL	NULL	1	NULL
360133	1	NULL	NULL	NULL	NULL	NULL	NULL
360283	1	NULL	NULL	NULL	NULL	1	NULL
360413	1	1	NULL	NULL	NULL	1	NULL
360484	NULL	NULL	NULL	NULL	NULL	1	NULL
360514	NULL	NULL	NULL	NULL	NULL	1	NULL
360650	NULL	NULL	NULL	NULL	1	1	NULL
361055	NULL	NULL	NULL	NULL	NULL	NULL	1
361135	NULL	NULL	1	NULL	NULL	1	NULL
361154	NULL	NULL	NULL	NULL	NULL	1	1
361159	NULL	NULL	1	NULL	NULL	1	1
361382	NULL	NULL	NULL	NULL	NULL	NULL	NULL
361483	NULL	NULL	NULL	NULL	NULL	1	NULL
361518	NULL	NULL	NULL	NULL	NULL	1	NULL
361696	NULL	NULL	1	NULL	NULL	1	NULL
361745	NULL	NULL	NULL	NULL	NULL	NULL	NULL
362292	NULL	NULL	NULL	NULL	NULL	NULL	NULL
362333	NULL	NULL	NULL	NULL	NULL	NULL	NULL
362533	NULL	NULL	NULL	NULL	1	1	NULL
362540	NULL	NULL	NULL	NULL	NULL	1	NULL
362876	NULL	NULL	NULL	NULL	1	1	NULL
363003	1	NULL	NULL	NULL	NULL	NULL	NULL
363103	NULL	NULL	NULL	NULL	NULL	NULL	NULL
363345	NULL	NULL	NULL	NULL	1	1	NULL
363367	1	NULL	NULL	NULL	NULL	1	NULL
363562	NULL	NULL	1	NULL	NULL	NULL	NULL
363613	NULL	1	NULL	NULL	NULL	1	NULL
363934	NULL	1	1	NULL	1	1	1
364289	1	1	1	NULL	NULL	1	NULL
364520	NULL	NULL	NULL	NULL	1	1	NULL
365019	NULL	1	NULL	NULL	1	1	NULL
365045	NULL	1	NULL	NULL	NULL	1	NULL
365396	1	1	1	NULL	NULL	1	1
365509	1	NULL	1	NULL	NULL	1	1
365663	1	NULL	1	NULL	NULL	NULL	NULL
366136	1	NULL	NULL	NULL	NULL	1	1
366194	NULL	NULL	NULL	NULL	NULL	1	NULL
366250	NULL	NULL	NULL	NULL	NULL	1	NULL
366272	NULL	NULL	NULL	NULL	NULL	NULL	NULL
366324	NULL	NULL	NULL	NULL	NULL	1	1
366404	1	1	1	NULL	1	1	1
366426	NULL	NULL	1	NULL	NULL	NULL	NULL
366470	NULL	NULL	1	NULL	NULL	NULL	1
366690	NULL	NULL	1	NULL	NULL	NULL	NULL
366768	NULL	NULL	NULL	NULL	1	NULL	NULL
366774	NULL	NULL	NULL	NULL	NULL	NULL	NULL
366780	NULL	NULL	NULL	NULL	NULL	1	NULL
367032	NULL	NULL	1	NULL	NULL	NULL	NULL
367200	NULL	NULL	NULL	NULL	NULL	1	NULL
367215	NULL	NULL	NULL	NULL	NULL	NULL	NULL
367506	NULL	NULL	1	NULL	NULL	1	NULL
367518	NULL	NULL	NULL	NULL	NULL	1	NULL
367602	NULL	NULL	NULL	NULL	NULL	1	NULL
367752	1	1	1	NULL	NULL	1	NULL
367754	NULL	NULL	1	NULL	NULL	1	NULL
367784	1	NULL	NULL	NULL	NULL	1	NULL
367822	NULL	1	NULL	NULL	1	1	1
367925	NULL	NULL	NULL	NULL	NULL	1	NULL
368300	1	NULL	NULL	NULL	NULL	1	NULL
368550	NULL	NULL	NULL	NULL	NULL	1	NULL
368678	1	NULL	NULL	NULL	1	1	NULL
368735	NULL	NULL	1	NULL	1	1	1
368834	1	NULL	NULL	NULL	1	1	NULL
368857	1	NULL	NULL	NULL	NULL	NULL	NULL
369056	NULL	NULL	1	NULL	NULL	1	1
369099	1	NULL	1	NULL	NULL	NULL	NULL
369150	1	NULL	NULL	NULL	1	1	NULL
369273	NULL	NULL	NULL	NULL	NULL	NULL	NULL
369313	NULL	NULL	NULL	NULL	NULL	1	NULL
369492	NULL	NULL	1	NULL	NULL	NULL	NULL
369560	NULL	NULL	1	NULL	1	1	1
369612	1	NULL	NULL	NULL	NULL	1	1
369633	1	1	NULL	NULL	NULL	1	NULL
369809	1	NULL	NULL	NULL	NULL	NULL	NULL
369818	NULL	NULL	NULL	NULL	NULL	1	1
369893	NULL	NULL	1	NULL	1	1	NULL
370587	NULL	NULL	NULL	1	NULL	NULL	NULL
370636	NULL	NULL	NULL	NULL	NULL	NULL	NULL
370797	NULL	NULL	NULL	NULL	NULL	NULL	NULL
370873	NULL	NULL	1	NULL	NULL	NULL	NULL
370889	NULL	NULL	1	NULL	NULL	1	NULL
371012	NULL	NULL	NULL	NULL	NULL	1	NULL
371061	1	1	NULL	NULL	NULL	NULL	NULL
371157	1	1	NULL	NULL	NULL	NULL	NULL
371247	NULL	1	1	1	1	1	NULL
371321	NULL	NULL	1	NULL	NULL	NULL	NULL
371331	NULL	NULL	1	NULL	NULL	1	1
371381	NULL	NULL	1	NULL	NULL	NULL	NULL
371594	NULL	NULL	1	NULL	NULL	1	NULL
371603	NULL	NULL	1	NULL	1	1	NULL
371638	NULL	NULL	NULL	NULL	NULL	NULL	NULL
371977	NULL	NULL	NULL	NULL	NULL	1	NULL
372054	NULL	NULL	1	NULL	NULL	1	NULL
372131	1	NULL	1	NULL	NULL	NULL	1
372279	NULL	1	1	NULL	1	1	1
372299	NULL	NULL	NULL	NULL	NULL	1	NULL
372346	NULL	1	1	NULL	NULL	NULL	NULL
372481	1	NULL	NULL	NULL	NULL	NULL	1
372612	NULL	NULL	NULL	NULL	1	1	NULL
372813	NULL	NULL	NULL	NULL	NULL	1	NULL
372855	NULL	1	NULL	NULL	NULL	1	NULL
372899	NULL	1	NULL	NULL	NULL	NULL	NULL
373033	NULL	NULL	NULL	NULL	NULL	NULL	NULL
373102	NULL	NULL	1	NULL	NULL	NULL	1
373109	NULL	NULL	1	NULL	NULL	1	NULL
373114	1	NULL	1	NULL	NULL	1	NULL
373347	NULL	NULL	NULL	NULL	NULL	1	NULL
373453	NULL	NULL	NULL	NULL	NULL	NULL	NULL
373486	NULL	NULL	NULL	NULL	NULL	NULL	NULL
373535	1	NULL	1	NULL	NULL	1	NULL
373681	NULL	NULL	NULL	NULL	NULL	NULL	NULL
373728	NULL	NULL	NULL	NULL	NULL	1	NULL
373761	NULL	NULL	NULL	NULL	NULL	NULL	1
373792	NULL	NULL	NULL	NULL	1	1	NULL
374010	1	NULL	1	NULL	NULL	NULL	1
374078	NULL	NULL	NULL	NULL	1	1	NULL
374281	NULL	NULL	1	NULL	NULL	1	NULL
374683	NULL	NULL	NULL	NULL	1	1	NULL
374872	NULL	NULL	1	NULL	NULL	1	NULL
374969	1	NULL	1	NULL	NULL	NULL	NULL
375192	NULL	1	NULL	NULL	NULL	1	NULL
375220	1	NULL	1	NULL	NULL	1	NULL
375233	1	NULL	1	NULL	NULL	NULL	NULL
375618	1	NULL	1	1	NULL	NULL	NULL
375739	NULL	NULL	NULL	NULL	1	NULL	NULL
375771	1	NULL	NULL	NULL	NULL	NULL	NULL
376043	NULL	NULL	NULL	NULL	NULL	1	NULL
376062	1	NULL	1	NULL	1	1	NULL
376070	NULL	NULL	NULL	NULL	NULL	NULL	NULL
376134	NULL	NULL	1	NULL	NULL	NULL	NULL
376144	NULL	NULL	NULL	NULL	NULL	1	NULL
376162	NULL	1	NULL	NULL	NULL	1	1
376448	NULL	NULL	NULL	NULL	NULL	NULL	NULL
376459	NULL	NULL	NULL	NULL	NULL	1	NULL
376534	NULL	NULL	NULL	NULL	NULL	NULL	NULL
376676	NULL	NULL	1	NULL	NULL	1	1
376976	NULL	NULL	NULL	NULL	NULL	1	NULL
377214	NULL	NULL	NULL	NULL	NULL	1	NULL
377337	NULL	NULL	1	NULL	NULL	1	1
377513	NULL	NULL	1	NULL	NULL	NULL	NULL
377725	NULL	NULL	NULL	NULL	NULL	NULL	NULL
377774	NULL	NULL	1	NULL	1	1	NULL
377849	NULL	NULL	1	NULL	1	1	NULL
377941	NULL	1	NULL	NULL	1	1	NULL
378020	NULL	NULL	NULL	NULL	NULL	NULL	NULL
378048	NULL	NULL	1	NULL	1	NULL	NULL
378090	1	NULL	1	NULL	1	1	NULL
378238	1	1	NULL	NULL	1	1	NULL
378353	NULL	NULL	1	NULL	NULL	1	NULL
378531	1	1	NULL	NULL	NULL	1	NULL
378589	1	1	NULL	1	1	1	NULL
378629	1	NULL	1	NULL	NULL	1	1
378825	1	NULL	NULL	NULL	1	1	NULL
378836	NULL	1	1	NULL	NULL	1	NULL
378909	NULL	1	NULL	NULL	NULL	NULL	1
378976	1	NULL	NULL	NULL	1	1	NULL
379317	NULL	NULL	NULL	NULL	NULL	NULL	1
379562	NULL	NULL	NULL	NULL	NULL	1	NULL
379576	NULL	NULL	NULL	NULL	1	NULL	NULL
379605	NULL	NULL	NULL	NULL	1	1	1
379608	NULL	1	NULL	NULL	NULL	1	NULL
379773	1	NULL	NULL	NULL	1	1	NULL
379812	NULL	1	1	NULL	NULL	NULL	NULL
379913	NULL	NULL	NULL	NULL	NULL	1	NULL
380082	NULL	1	NULL	NULL	NULL	1	NULL
380119	NULL	NULL	1	NULL	1	1	1
380228	NULL	NULL	NULL	NULL	1	1	NULL
380229	NULL	NULL	1	NULL	NULL	NULL	NULL
380250	NULL	NULL	1	NULL	NULL	1	NULL
380392	NULL	1	NULL	NULL	NULL	1	NULL
380504	NULL	NULL	NULL	NULL	NULL	NULL	NULL
380903	NULL	NULL	NULL	1	NULL	1	1
381176	NULL	NULL	NULL	NULL	NULL	NULL	NULL
381221	NULL	NULL	NULL	NULL	NULL	1	NULL
381287	NULL	NULL	NULL	NULL	NULL	NULL	NULL
381288	NULL	NULL	1	NULL	NULL	1	NULL
381613	NULL	NULL	NULL	NULL	NULL	1	NULL
381678	NULL	NULL	1	NULL	NULL	NULL	NULL
381740	NULL	NULL	1	NULL	NULL	NULL	1
382032	1	1	1	NULL	NULL	1	NULL
382043	NULL	NULL	1	NULL	NULL	1	NULL
382100	NULL	NULL	1	NULL	NULL	NULL	NULL
382236	NULL	NULL	1	NULL	NULL	1	1
382299	NULL	NULL	1	NULL	NULL	NULL	NULL
382350	NULL	NULL	1	NULL	NULL	NULL	1
382355	NULL	1	NULL	NULL	NULL	NULL	1
382438	1	1	NULL	NULL	NULL	1	NULL
382493	1	NULL	NULL	NULL	NULL	NULL	NULL
382551	NULL	1	NULL	NULL	1	NULL	NULL
382750	1	1	NULL	NULL	NULL	NULL	NULL
382793	NULL	NULL	NULL	NULL	NULL	NULL	NULL
382813	NULL	1	NULL	NULL	NULL	1	NULL
382909	NULL	1	NULL	NULL	NULL	NULL	NULL
383043	NULL	NULL	NULL	NULL	NULL	1	NULL
383082	NULL	1	NULL	NULL	1	1	NULL
383124	NULL	NULL	NULL	NULL	NULL	NULL	NULL
383305	NULL	1	NULL	NULL	NULL	1	1
383371	NULL	NULL	NULL	NULL	NULL	1	NULL
383994	1	1	NULL	NULL	NULL	1	NULL
384044	NULL	NULL	1	NULL	NULL	1	NULL
384157	NULL	NULL	NULL	NULL	1	1	NULL
384332	1	NULL	1	NULL	NULL	1	1
384508	NULL	1	NULL	NULL	NULL	NULL	NULL
384692	NULL	NULL	1	NULL	1	1	NULL
384818	NULL	NULL	1	NULL	NULL	1	NULL
384870	NULL	NULL	NULL	NULL	NULL	NULL	NULL
385145	NULL	NULL	NULL	NULL	NULL	NULL	NULL
385701	NULL	NULL	NULL	NULL	1	1	NULL
385804	1	NULL	NULL	NULL	1	1	NULL
385849	NULL	NULL	NULL	NULL	NULL	1	1
385865	1	NULL	1	NULL	NULL	NULL	1
385894	NULL	NULL	NULL	NULL	NULL	1	NULL
386003	NULL	NULL	NULL	NULL	NULL	1	NULL
386027	1	1	NULL	NULL	NULL	1	NULL
386210	NULL	NULL	NULL	NULL	NULL	NULL	NULL
386215	1	NULL	1	NULL	NULL	NULL	NULL
386436	NULL	NULL	NULL	NULL	NULL	NULL	NULL
386447	NULL	1	NULL	NULL	NULL	1	1
386781	NULL	NULL	NULL	NULL	1	1	NULL
386877	NULL	NULL	1	NULL	NULL	1	NULL
386911	NULL	NULL	1	NULL	NULL	NULL	1
387075	1	NULL	NULL	NULL	NULL	NULL	NULL
387116	NULL	NULL	1	NULL	NULL	1	NULL
387196	NULL	NULL	1	NULL	NULL	NULL	NULL
387400	NULL	NULL	NULL	NULL	NULL	NULL	NULL
387477	NULL	NULL	1	NULL	1	1	1
387627	NULL	NULL	1	NULL	NULL	1	1
387984	1	NULL	NULL	NULL	NULL	1	NULL
388031	1	1	NULL	NULL	NULL	1	1
388217	NULL	NULL	1	NULL	NULL	1	NULL
388504	1	NULL	1	NULL	NULL	NULL	NULL
389039	NULL	NULL	NULL	NULL	NULL	NULL	NULL
389262	NULL	NULL	1	NULL	NULL	NULL	NULL
389297	1	NULL	NULL	NULL	NULL	1	1
389425	NULL	1	NULL	NULL	NULL	1	NULL
389849	NULL	NULL	NULL	NULL	NULL	1	1
390131	NULL	NULL	1	NULL	NULL	NULL	1
390195	NULL	NULL	NULL	NULL	NULL	NULL	NULL
390656	NULL	NULL	1	NULL	NULL	1	NULL
390937	1	NULL	NULL	NULL	NULL	NULL	NULL
390966	NULL	NULL	NULL	NULL	NULL	1	1
391084	NULL	1	NULL	NULL	NULL	1	NULL
391108	1	1	NULL	NULL	1	1	NULL
391267	NULL	NULL	NULL	NULL	NULL	1	NULL
391351	NULL	1	NULL	NULL	1	1	NULL
391372	1	1	NULL	NULL	NULL	1	NULL
391400	NULL	NULL	NULL	NULL	NULL	NULL	NULL
391449	NULL	NULL	1	NULL	NULL	NULL	NULL
391688	NULL	1	NULL	NULL	1	1	NULL
391802	NULL	NULL	NULL	NULL	NULL	1	NULL
391840	NULL	NULL	NULL	NULL	NULL	NULL	NULL
391948	1	NULL	NULL	NULL	NULL	1	NULL
392118	NULL	NULL	NULL	NULL	NULL	1	NULL
392185	1	NULL	1	NULL	NULL	NULL	NULL
392342	1	1	1	NULL	1	1	NULL
392433	1	1	NULL	NULL	1	1	NULL
392434	NULL	NULL	1	NULL	NULL	NULL	NULL
392503	NULL	NULL	NULL	NULL	1	1	NULL
392512	NULL	NULL	NULL	NULL	NULL	NULL	NULL
392533	NULL	NULL	1	NULL	NULL	1	NULL
392589	NULL	NULL	1	NULL	1	1	NULL
392926	1	NULL	NULL	NULL	1	NULL	1
392964	NULL	NULL	1	NULL	1	1	NULL
393071	1	1	1	NULL	NULL	1	NULL
393308	NULL	NULL	NULL	NULL	NULL	1	NULL
393346	NULL	NULL	NULL	NULL	1	1	NULL
393374	1	NULL	1	NULL	NULL	1	1
393438	NULL	NULL	NULL	NULL	NULL	1	NULL
393639	NULL	NULL	1	NULL	NULL	1	1
393738	NULL	NULL	1	NULL	NULL	NULL	NULL
394030	1	1	NULL	NULL	NULL	NULL	NULL
394150	NULL	NULL	NULL	NULL	NULL	1	NULL
394209	NULL	NULL	1	NULL	NULL	1	1
394383	NULL	NULL	1	NULL	NULL	1	NULL
394711	1	NULL	NULL	NULL	1	1	NULL
395024	NULL	NULL	NULL	NULL	NULL	1	1
395238	NULL	NULL	NULL	NULL	NULL	NULL	NULL
395242	NULL	NULL	NULL	NULL	NULL	1	1
395345	1	NULL	NULL	NULL	NULL	NULL	NULL
395439	NULL	NULL	NULL	NULL	NULL	1	NULL
395460	1	NULL	NULL	NULL	NULL	NULL	NULL
395602	NULL	NULL	NULL	1	NULL	1	NULL
395642	1	NULL	NULL	NULL	NULL	NULL	NULL
395877	NULL	NULL	NULL	NULL	NULL	NULL	NULL
396338	NULL	NULL	NULL	NULL	NULL	NULL	NULL
396356	1	NULL	1	NULL	1	1	NULL
396361	NULL	NULL	NULL	NULL	NULL	1	NULL
396703	NULL	NULL	NULL	NULL	NULL	1	NULL
396769	NULL	NULL	NULL	NULL	NULL	NULL	1
397212	NULL	NULL	NULL	NULL	NULL	NULL	NULL
397314	NULL	1	NULL	NULL	NULL	1	NULL
397504	NULL	NULL	NULL	NULL	NULL	NULL	1
397505	NULL	NULL	1	NULL	NULL	NULL	NULL
397599	NULL	NULL	1	NULL	NULL	1	NULL
397625	1	1	1	NULL	NULL	1	NULL
397660	NULL	1	1	NULL	NULL	1	NULL
397809	NULL	NULL	NULL	NULL	NULL	NULL	1
397892	NULL	NULL	NULL	NULL	1	1	NULL
398030	NULL	NULL	NULL	NULL	NULL	NULL	1
398085	NULL	NULL	NULL	NULL	NULL	1	1
398272	1	NULL	1	NULL	NULL	1	1
398345	NULL	NULL	NULL	NULL	NULL	NULL	1
398361	NULL	NULL	NULL	NULL	NULL	1	NULL
398519	NULL	1	1	1	1	1	NULL
398795	NULL	1	NULL	NULL	1	1	NULL
398844	NULL	NULL	NULL	NULL	1	1	NULL
398887	1	1	NULL	NULL	NULL	NULL	NULL
399057	NULL	NULL	NULL	NULL	NULL	1	NULL
399221	1	NULL	1	NULL	1	1	NULL
399324	NULL	NULL	NULL	NULL	NULL	1	NULL
399617	NULL	NULL	NULL	NULL	NULL	NULL	NULL
399702	1	NULL	NULL	NULL	NULL	NULL	NULL
399713	1	NULL	1	NULL	NULL	NULL	NULL
399735	NULL	NULL	1	NULL	NULL	NULL	NULL
399775	NULL	1	1	NULL	NULL	NULL	NULL
399778	1	NULL	1	NULL	NULL	1	NULL
399842	NULL	NULL	NULL	NULL	NULL	1	NULL
399991	NULL	NULL	NULL	NULL	NULL	1	NULL
400018	NULL	NULL	NULL	NULL	NULL	NULL	1
400337	NULL	NULL	NULL	NULL	NULL	NULL	1
400341	NULL	NULL	1	NULL	NULL	NULL	NULL
400383	NULL	NULL	NULL	NULL	NULL	1	NULL
400445	NULL	NULL	1	NULL	1	1	NULL
400855	NULL	NULL	NULL	NULL	NULL	1	NULL
400901	1	NULL	NULL	NULL	NULL	1	NULL
401132	NULL	1	NULL	NULL	NULL	1	NULL
401669	NULL	NULL	NULL	NULL	NULL	NULL	NULL
401695	NULL	NULL	NULL	NULL	NULL	1	NULL
401736	NULL	1	1	NULL	1	1	NULL
401796	NULL	NULL	NULL	NULL	NULL	NULL	NULL
402171	1	1	NULL	NULL	NULL	NULL	NULL
402205	NULL	NULL	NULL	NULL	NULL	NULL	NULL
402322	NULL	NULL	NULL	NULL	NULL	1	1
402387	1	NULL	1	NULL	NULL	NULL	1
402450	1	NULL	NULL	NULL	NULL	NULL	NULL
402483	NULL	NULL	NULL	NULL	NULL	1	NULL
402584	NULL	NULL	1	NULL	NULL	1	NULL
402940	NULL	NULL	NULL	NULL	NULL	1	1
403424	1	1	1	NULL	1	1	NULL
403563	NULL	NULL	NULL	NULL	NULL	1	NULL
403612	NULL	NULL	NULL	NULL	NULL	NULL	1
403731	NULL	NULL	1	NULL	1	1	1
403767	NULL	1	1	NULL	NULL	1	NULL
403819	NULL	NULL	NULL	NULL	NULL	NULL	NULL
404070	NULL	NULL	NULL	NULL	NULL	NULL	NULL
404126	NULL	NULL	NULL	NULL	NULL	1	NULL
404232	NULL	NULL	1	NULL	NULL	NULL	NULL
404271	1	NULL	NULL	NULL	NULL	1	NULL
404392	NULL	1	1	NULL	NULL	1	NULL
404735	NULL	1	NULL	NULL	NULL	1	NULL
404745	1	NULL	NULL	NULL	NULL	NULL	NULL
405033	1	NULL	NULL	NULL	NULL	1	NULL
405038	NULL	NULL	NULL	NULL	NULL	1	NULL
405236	NULL	NULL	NULL	NULL	NULL	NULL	NULL
405425	NULL	NULL	NULL	NULL	NULL	NULL	1
405565	1	1	NULL	NULL	1	1	NULL
405666	NULL	NULL	1	NULL	NULL	NULL	NULL
405867	NULL	NULL	NULL	NULL	NULL	NULL	NULL
405971	1	NULL	1	NULL	NULL	1	NULL
405994	NULL	NULL	NULL	NULL	NULL	NULL	1
406215	NULL	NULL	1	NULL	1	1	1
406526	NULL	NULL	1	NULL	NULL	1	NULL
407079	1	NULL	1	NULL	NULL	NULL	NULL
407310	NULL	NULL	NULL	NULL	1	1	NULL
407391	1	NULL	NULL	1	NULL	1	NULL
407427	1	NULL	NULL	NULL	NULL	1	1
407431	NULL	1	NULL	NULL	NULL	1	1
407753	NULL	NULL	1	NULL	NULL	NULL	NULL
407784	1	1	1	NULL	1	1	NULL
407834	NULL	NULL	1	NULL	NULL	NULL	NULL
407983	NULL	NULL	NULL	NULL	NULL	1	NULL
408019	NULL	NULL	NULL	NULL	1	1	NULL
408046	1	NULL	NULL	NULL	1	1	1
408057	1	NULL	NULL	NULL	NULL	NULL	NULL
408218	1	1	1	NULL	NULL	1	NULL
408280	1	NULL	NULL	NULL	1	1	NULL
408309	NULL	1	NULL	NULL	NULL	1	NULL
408508	1	NULL	NULL	NULL	NULL	1	NULL
408514	NULL	1	NULL	NULL	1	1	NULL
408663	NULL	NULL	NULL	NULL	NULL	NULL	1
409019	NULL	NULL	NULL	NULL	NULL	NULL	NULL
409050	1	1	NULL	NULL	NULL	1	NULL
409178	NULL	NULL	NULL	NULL	NULL	1	NULL
409226	1	NULL	NULL	NULL	NULL	1	NULL
409470	NULL	NULL	NULL	NULL	NULL	NULL	NULL
409661	NULL	NULL	1	NULL	1	1	NULL
409669	NULL	NULL	NULL	NULL	NULL	1	NULL
409901	NULL	NULL	NULL	NULL	1	1	NULL
410043	NULL	NULL	NULL	NULL	NULL	NULL	NULL
410297	1	1	1	NULL	NULL	1	NULL
410425	NULL	NULL	1	NULL	NULL	1	NULL
410431	NULL	NULL	NULL	NULL	NULL	NULL	NULL
410477	NULL	NULL	NULL	NULL	1	NULL	NULL
410848	1	NULL	NULL	NULL	1	1	NULL
410887	NULL	NULL	1	NULL	NULL	1	NULL
410928	NULL	NULL	NULL	NULL	1	1	NULL
411061	NULL	NULL	1	NULL	NULL	NULL	1
411198	NULL	NULL	NULL	NULL	NULL	1	NULL
411206	NULL	NULL	NULL	NULL	NULL	NULL	NULL
411283	1	1	NULL	NULL	1	NULL	NULL
411293	1	NULL	1	NULL	1	NULL	1
411426	NULL	NULL	NULL	NULL	NULL	NULL	NULL
411638	NULL	NULL	1	NULL	NULL	NULL	NULL
411844	1	NULL	NULL	NULL	NULL	NULL	NULL
411870	NULL	1	NULL	NULL	1	NULL	NULL
412039	NULL	NULL	NULL	NULL	1	1	NULL
412080	NULL	NULL	NULL	NULL	NULL	1	NULL
412103	1	NULL	1	NULL	NULL	1	NULL
412524	NULL	NULL	NULL	NULL	NULL	1	NULL
412902	NULL	NULL	NULL	NULL	NULL	1	NULL
412922	NULL	NULL	NULL	NULL	1	1	NULL
413129	NULL	NULL	NULL	NULL	NULL	NULL	1
413407	NULL	NULL	NULL	NULL	1	1	1
413486	NULL	NULL	NULL	NULL	NULL	1	NULL
413608	NULL	NULL	1	NULL	NULL	1	NULL
413682	NULL	NULL	NULL	NULL	1	1	NULL
413786	NULL	NULL	1	NULL	NULL	1	NULL
413888	NULL	NULL	NULL	NULL	NULL	NULL	NULL
413999	1	NULL	1	NULL	NULL	NULL	1
414177	NULL	1	NULL	NULL	1	1	NULL
414402	1	NULL	NULL	NULL	NULL	1	NULL
414428	NULL	1	NULL	NULL	NULL	1	1
414595	1	NULL	NULL	NULL	1	1	NULL
414604	NULL	NULL	NULL	NULL	NULL	NULL	NULL
414616	1	1	1	NULL	1	1	NULL
414760	NULL	NULL	NULL	NULL	1	1	NULL
415362	NULL	NULL	NULL	NULL	NULL	NULL	NULL
415443	NULL	NULL	NULL	NULL	NULL	NULL	NULL
415880	1	1	1	NULL	NULL	1	NULL
415950	1	NULL	NULL	NULL	1	1	1
416165	NULL	NULL	NULL	NULL	1	NULL	NULL
416469	1	1	1	NULL	1	1	1
416513	NULL	NULL	NULL	NULL	NULL	1	1
416537	NULL	NULL	NULL	NULL	NULL	1	NULL
416890	NULL	1	NULL	NULL	NULL	1	NULL
416894	NULL	NULL	1	NULL	1	1	NULL
416918	NULL	NULL	NULL	NULL	NULL	1	NULL
417104	NULL	1	NULL	NULL	NULL	1	NULL
417382	NULL	NULL	NULL	NULL	NULL	1	NULL
417413	NULL	NULL	1	NULL	1	1	NULL
417524	NULL	NULL	1	NULL	1	1	NULL
417577	NULL	NULL	NULL	NULL	NULL	1	NULL
417708	NULL	1	NULL	NULL	NULL	1	NULL
417725	1	1	NULL	NULL	1	1	NULL
417746	NULL	NULL	NULL	NULL	1	1	NULL
417750	1	NULL	NULL	NULL	1	1	NULL
417846	1	NULL	NULL	NULL	NULL	1	NULL
417944	NULL	NULL	NULL	NULL	NULL	1	NULL
418012	NULL	NULL	NULL	NULL	1	1	NULL
418145	NULL	1	1	NULL	NULL	NULL	NULL
418248	NULL	NULL	NULL	1	NULL	1	NULL
418381	NULL	1	NULL	NULL	NULL	1	NULL
418383	1	NULL	NULL	NULL	NULL	1	1
418680	1	NULL	1	NULL	NULL	1	1
418756	NULL	NULL	NULL	NULL	NULL	1	NULL
418971	NULL	NULL	NULL	NULL	NULL	1	NULL
419586	NULL	NULL	NULL	NULL	NULL	NULL	NULL
419611	1	NULL	1	NULL	NULL	NULL	1
419992	NULL	NULL	NULL	NULL	NULL	NULL	NULL
420051	1	NULL	NULL	NULL	1	1	NULL
420171	NULL	NULL	1	NULL	1	1	NULL
420210	NULL	1	NULL	NULL	NULL	1	NULL
420218	1	NULL	1	NULL	NULL	1	NULL
420243	NULL	NULL	NULL	NULL	NULL	NULL	1
420286	1	NULL	NULL	NULL	NULL	1	1
420485	NULL	NULL	NULL	NULL	1	1	NULL
420715	NULL	NULL	1	NULL	NULL	1	1
420901	NULL	NULL	NULL	NULL	NULL	1	1
421032	NULL	NULL	NULL	NULL	NULL	NULL	NULL
421070	NULL	NULL	NULL	NULL	1	1	NULL
421146	NULL	NULL	1	NULL	NULL	1	NULL
421174	1	NULL	NULL	NULL	NULL	1	1
421253	NULL	NULL	NULL	NULL	NULL	NULL	NULL
421750	1	NULL	NULL	NULL	NULL	NULL	NULL
421774	NULL	NULL	1	NULL	NULL	NULL	NULL
421825	NULL	NULL	NULL	NULL	NULL	1	NULL
422170	NULL	NULL	NULL	NULL	NULL	1	NULL
422474	1	NULL	1	NULL	NULL	1	NULL
422545	1	NULL	1	NULL	1	1	NULL
422613	NULL	NULL	NULL	NULL	NULL	NULL	NULL
423019	1	NULL	1	NULL	NULL	1	NULL
423070	NULL	1	NULL	NULL	NULL	1	NULL
423095	NULL	NULL	NULL	NULL	NULL	NULL	NULL
423145	NULL	NULL	NULL	NULL	1	1	NULL
423242	NULL	NULL	1	NULL	1	1	NULL
423615	NULL	NULL	NULL	NULL	NULL	NULL	NULL
423749	NULL	1	1	NULL	1	1	NULL
423778	NULL	NULL	NULL	NULL	NULL	1	NULL
423794	1	1	NULL	NULL	1	NULL	NULL
424127	NULL	NULL	NULL	NULL	NULL	NULL	NULL
424992	NULL	NULL	NULL	NULL	1	1	NULL
425092	NULL	NULL	NULL	NULL	NULL	1	NULL
425155	NULL	NULL	1	NULL	1	1	NULL
425344	NULL	1	NULL	NULL	NULL	1	NULL
425447	NULL	NULL	NULL	NULL	NULL	1	NULL
425676	NULL	1	NULL	NULL	NULL	NULL	NULL
425699	NULL	1	NULL	NULL	NULL	1	NULL
425747	NULL	NULL	NULL	NULL	NULL	NULL	NULL
425831	NULL	NULL	NULL	NULL	NULL	1	NULL
426130	NULL	NULL	NULL	NULL	NULL	NULL	NULL
426539	NULL	NULL	NULL	NULL	NULL	NULL	NULL
426573	NULL	NULL	NULL	NULL	NULL	1	NULL
426638	1	NULL	NULL	NULL	NULL	NULL	NULL
426959	NULL	1	NULL	NULL	NULL	NULL	NULL
427096	1	NULL	NULL	NULL	NULL	1	NULL
427180	NULL	NULL	NULL	NULL	1	1	NULL
427677	NULL	NULL	NULL	NULL	NULL	NULL	NULL
428249	NULL	NULL	1	NULL	1	1	NULL
428486	1	NULL	NULL	NULL	NULL	1	NULL
428598	NULL	NULL	NULL	NULL	1	1	NULL
428934	NULL	NULL	NULL	1	1	1	1
428996	NULL	NULL	NULL	NULL	NULL	NULL	NULL
429163	NULL	1	NULL	NULL	NULL	NULL	NULL
429447	1	NULL	NULL	NULL	NULL	NULL	1
429496	1	1	1	1	NULL	NULL	NULL
429527	NULL	NULL	NULL	NULL	1	NULL	1
429931	NULL	NULL	NULL	NULL	NULL	NULL	NULL
429981	1	NULL	NULL	NULL	NULL	1	1
430152	NULL	NULL	NULL	NULL	NULL	NULL	NULL
430175	NULL	NULL	NULL	NULL	NULL	NULL	1
430185	NULL	NULL	1	NULL	NULL	1	NULL
430310	NULL	NULL	NULL	NULL	NULL	1	NULL
430527	NULL	NULL	NULL	NULL	NULL	1	NULL
430637	NULL	NULL	NULL	NULL	NULL	1	NULL
430890	1	NULL	1	NULL	NULL	1	1
430973	NULL	NULL	NULL	NULL	NULL	NULL	NULL
431052	NULL	NULL	NULL	NULL	NULL	1	NULL
431152	1	NULL	NULL	NULL	1	NULL	NULL
431738	NULL	1	NULL	1	NULL	1	1
431756	1	NULL	1	NULL	NULL	NULL	1
431772	NULL	NULL	NULL	NULL	NULL	NULL	NULL
432002	NULL	1	NULL	NULL	NULL	1	NULL
432394	NULL	NULL	1	NULL	NULL	1	NULL
432416	NULL	NULL	NULL	NULL	NULL	NULL	NULL
432753	NULL	NULL	NULL	NULL	NULL	NULL	NULL
433160	NULL	NULL	NULL	NULL	NULL	1	NULL
433190	1	NULL	NULL	NULL	NULL	NULL	1
433481	NULL	NULL	NULL	1	NULL	1	NULL
433513	NULL	NULL	NULL	NULL	NULL	1	1
433654	1	1	NULL	NULL	NULL	NULL	NULL
433941	NULL	NULL	NULL	1	NULL	1	NULL
434779	NULL	NULL	NULL	NULL	NULL	1	NULL
435056	NULL	1	NULL	NULL	NULL	NULL	NULL
435178	NULL	NULL	NULL	NULL	NULL	1	NULL
435229	NULL	NULL	NULL	NULL	NULL	NULL	NULL
435886	NULL	NULL	NULL	NULL	1	NULL	NULL
435925	NULL	NULL	NULL	NULL	NULL	NULL	NULL
436316	1	NULL	NULL	NULL	NULL	1	NULL
436320	NULL	NULL	NULL	NULL	NULL	NULL	NULL
436663	NULL	NULL	NULL	NULL	NULL	NULL	NULL
436850	NULL	1	NULL	NULL	NULL	NULL	NULL
436957	NULL	NULL	1	NULL	NULL	1	NULL
436975	1	NULL	NULL	NULL	NULL	1	NULL
437094	NULL	NULL	NULL	NULL	NULL	NULL	NULL
437382	NULL	NULL	NULL	NULL	NULL	NULL	NULL
437445	1	NULL	NULL	NULL	NULL	NULL	1
437667	NULL	NULL	1	NULL	NULL	1	NULL
437750	NULL	NULL	NULL	NULL	NULL	1	NULL
438037	NULL	1	NULL	NULL	NULL	NULL	NULL
438242	NULL	1	NULL	NULL	NULL	1	NULL
438798	NULL	NULL	NULL	NULL	NULL	1	NULL
439035	NULL	NULL	NULL	NULL	NULL	NULL	1
439174	NULL	1	NULL	NULL	NULL	NULL	1
439201	1	NULL	NULL	NULL	NULL	NULL	NULL
439224	NULL	1	1	NULL	NULL	1	NULL
439284	1	1	NULL	1	NULL	1	NULL
439398	1	1	NULL	NULL	NULL	1	1
439674	1	NULL	NULL	NULL	NULL	NULL	NULL
439785	NULL	NULL	1	1	NULL	1	1
439807	NULL	NULL	NULL	NULL	NULL	NULL	NULL
440310	NULL	NULL	NULL	NULL	1	NULL	NULL
441048	NULL	NULL	NULL	NULL	1	NULL	NULL
441243	NULL	NULL	NULL	1	NULL	NULL	1
441475	NULL	1	1	NULL	1	NULL	1
441566	1	1	NULL	NULL	1	1	NULL
441609	NULL	NULL	NULL	NULL	NULL	NULL	NULL
441762	1	NULL	NULL	NULL	NULL	1	NULL
441837	NULL	NULL	NULL	NULL	1	1	NULL
442005	NULL	NULL	NULL	NULL	NULL	NULL	NULL
442120	1	1	NULL	1	NULL	NULL	NULL
442139	NULL	NULL	NULL	NULL	NULL	1	NULL
442593	1	NULL	NULL	NULL	NULL	NULL	NULL
442687	NULL	1	NULL	NULL	1	NULL	NULL
442748	NULL	NULL	NULL	NULL	NULL	1	NULL
442854	NULL	1	NULL	NULL	NULL	NULL	NULL
442880	1	NULL	NULL	NULL	NULL	1	NULL
442929	1	NULL	NULL	NULL	NULL	NULL	NULL
443281	1	NULL	NULL	NULL	NULL	NULL	NULL
443294	NULL	NULL	NULL	NULL	NULL	NULL	1
443456	NULL	NULL	1	1	NULL	1	1
443733	NULL	NULL	NULL	NULL	NULL	NULL	NULL
444043	NULL	NULL	NULL	NULL	NULL	1	NULL
444061	NULL	NULL	NULL	NULL	NULL	NULL	1
444361	NULL	NULL	NULL	NULL	NULL	NULL	NULL
444626	1	NULL	NULL	NULL	NULL	1	NULL
444693	NULL	NULL	NULL	NULL	NULL	NULL	NULL
445085	NULL	NULL	NULL	NULL	1	1	NULL
445188	NULL	1	NULL	NULL	NULL	1	1
445547	NULL	1	NULL	NULL	NULL	1	NULL
445611	NULL	NULL	NULL	NULL	NULL	1	NULL
445717	NULL	1	NULL	1	NULL	1	1
445803	NULL	NULL	NULL	NULL	1	1	NULL
446470	1	NULL	1	NULL	NULL	NULL	1
446712	NULL	1	NULL	1	1	1	NULL
447102	NULL	NULL	NULL	NULL	NULL	NULL	NULL
447543	NULL	NULL	NULL	NULL	NULL	NULL	NULL
447578	1	NULL	NULL	NULL	NULL	1	NULL
447725	NULL	1	NULL	NULL	NULL	NULL	NULL
447817	NULL	NULL	NULL	NULL	NULL	1	NULL
448065	1	NULL	1	NULL	NULL	1	NULL
448340	1	NULL	NULL	NULL	NULL	1	NULL
449135	NULL	NULL	NULL	1	NULL	NULL	NULL
449246	NULL	NULL	NULL	NULL	NULL	1	1
449275	NULL	NULL	NULL	NULL	NULL	NULL	NULL
449456	NULL	NULL	1	NULL	NULL	NULL	1
449618	NULL	NULL	NULL	NULL	NULL	1	NULL
449863	NULL	1	NULL	NULL	NULL	NULL	NULL
450241	1	NULL	NULL	NULL	1	1	NULL
450349	NULL	NULL	NULL	NULL	NULL	1	NULL
450467	1	NULL	NULL	NULL	NULL	1	NULL
450529	1	NULL	NULL	NULL	NULL	NULL	NULL
450583	1	1	NULL	NULL	NULL	NULL	1
450895	NULL	NULL	NULL	NULL	NULL	NULL	NULL
450983	NULL	1	1	NULL	NULL	1	NULL
451073	1	NULL	NULL	NULL	NULL	NULL	NULL
451111	NULL	NULL	1	NULL	NULL	NULL	NULL
451207	NULL	NULL	NULL	NULL	NULL	1	NULL
451316	1	NULL	NULL	NULL	NULL	NULL	1
452076	NULL	NULL	NULL	1	NULL	NULL	NULL
452077	1	NULL	NULL	NULL	NULL	1	NULL
452462	1	NULL	NULL	NULL	NULL	1	NULL
452470	NULL	NULL	NULL	NULL	NULL	1	NULL
452594	NULL	NULL	NULL	NULL	NULL	1	NULL
452664	NULL	1	NULL	NULL	NULL	1	NULL
452894	1	NULL	NULL	NULL	NULL	NULL	NULL
453134	NULL	NULL	NULL	NULL	NULL	NULL	NULL
453326	1	NULL	NULL	NULL	NULL	1	NULL
453375	1	1	1	1	1	NULL	NULL
453772	1	NULL	1	NULL	NULL	NULL	1
453845	NULL	NULL	NULL	NULL	NULL	1	NULL
453885	NULL	NULL	NULL	NULL	NULL	NULL	NULL
454584	NULL	NULL	NULL	NULL	NULL	NULL	NULL
454707	NULL	NULL	NULL	NULL	NULL	1	NULL
454940	1	NULL	NULL	NULL	NULL	NULL	NULL
455025	1	NULL	NULL	NULL	NULL	NULL	NULL
455073	NULL	NULL	NULL	NULL	NULL	NULL	1
456104	NULL	NULL	NULL	NULL	NULL	1	NULL
456167	1	1	NULL	NULL	NULL	NULL	1
456201	1	1	NULL	NULL	NULL	NULL	1
456449	NULL	NULL	1	1	NULL	1	NULL
456491	NULL	NULL	1	NULL	NULL	NULL	NULL
456626	1	1	NULL	1	NULL	NULL	NULL
456962	NULL	1	NULL	NULL	NULL	NULL	1
457142	NULL	NULL	NULL	NULL	NULL	1	NULL
457611	NULL	NULL	1	NULL	1	1	NULL
457960	NULL	NULL	NULL	NULL	1	1	NULL
458067	NULL	1	NULL	NULL	NULL	1	NULL
458078	NULL	1	NULL	NULL	NULL	1	1
458146	NULL	NULL	NULL	NULL	NULL	1	NULL
458380	1	NULL	NULL	NULL	NULL	NULL	NULL
458464	NULL	NULL	NULL	NULL	NULL	NULL	NULL
458489	1	NULL	1	NULL	NULL	NULL	NULL
458607	NULL	NULL	NULL	NULL	NULL	NULL	NULL
458933	NULL	NULL	NULL	NULL	NULL	NULL	NULL
459228	NULL	NULL	NULL	NULL	NULL	NULL	NULL
459767	NULL	NULL	NULL	NULL	NULL	NULL	NULL
459808	NULL	NULL	1	NULL	NULL	NULL	NULL
459820	NULL	NULL	NULL	NULL	NULL	1	NULL
459906	NULL	1	NULL	NULL	NULL	1	NULL
460108	NULL	NULL	1	1	NULL	NULL	NULL
460118	NULL	1	NULL	NULL	NULL	NULL	1
460221	NULL	NULL	NULL	NULL	NULL	1	NULL
460254	NULL	NULL	1	NULL	1	NULL	NULL
460490	NULL	NULL	NULL	NULL	NULL	1	NULL
460840	NULL	NULL	NULL	NULL	1	1	NULL
461838	NULL	NULL	NULL	NULL	NULL	NULL	NULL
461878	NULL	NULL	NULL	NULL	NULL	NULL	NULL
461975	1	1	NULL	NULL	NULL	NULL	NULL
462052	1	NULL	1	NULL	1	NULL	NULL
462309	1	1	1	NULL	NULL	NULL	NULL
462395	NULL	1	1	NULL	NULL	NULL	1
462474	NULL	NULL	NULL	NULL	1	1	NULL
462586	1	NULL	1	NULL	NULL	1	NULL
463240	NULL	NULL	1	1	1	1	NULL
463241	NULL	1	NULL	NULL	NULL	NULL	NULL
463338	NULL	NULL	1	NULL	NULL	1	NULL
463364	NULL	1	1	NULL	NULL	1	NULL
463485	NULL	1	1	NULL	NULL	1	1
464058	NULL	NULL	NULL	NULL	NULL	NULL	NULL
464082	1	NULL	NULL	NULL	NULL	NULL	NULL
464520	NULL	NULL	NULL	NULL	NULL	NULL	NULL
464544	NULL	NULL	NULL	NULL	NULL	1	NULL
464589	NULL	NULL	1	1	NULL	NULL	NULL
464864	NULL	1	1	NULL	NULL	1	1
464865	NULL	NULL	1	NULL	NULL	NULL	NULL
465046	NULL	1	NULL	NULL	NULL	NULL	NULL
465164	NULL	NULL	NULL	NULL	NULL	1	NULL
465260	NULL	NULL	NULL	NULL	NULL	1	1
465456	NULL	NULL	1	NULL	NULL	NULL	NULL
465728	NULL	NULL	NULL	NULL	NULL	NULL	NULL
466276	NULL	NULL	NULL	NULL	NULL	1	NULL
466357	NULL	1	NULL	1	NULL	NULL	NULL
466989	NULL	NULL	NULL	NULL	1	1	NULL
467058	NULL	NULL	NULL	NULL	1	1	NULL
467217	NULL	NULL	NULL	NULL	NULL	1	NULL
467294	NULL	NULL	NULL	NULL	NULL	NULL	NULL
467534	NULL	NULL	1	NULL	NULL	1	NULL
467553	NULL	NULL	NULL	NULL	NULL	NULL	1
467982	NULL	NULL	NULL	NULL	NULL	1	1
468136	NULL	NULL	NULL	NULL	NULL	NULL	NULL
468168	NULL	NULL	NULL	1	NULL	NULL	1
468311	NULL	NULL	1	NULL	NULL	1	NULL
468433	1	1	NULL	NULL	NULL	1	NULL
468645	NULL	NULL	NULL	NULL	NULL	1	NULL
468717	NULL	NULL	1	NULL	NULL	NULL	NULL
468851	NULL	NULL	NULL	NULL	NULL	1	NULL
469655	NULL	1	NULL	NULL	NULL	1	NULL
469849	NULL	NULL	1	NULL	NULL	NULL	1
469932	1	NULL	NULL	NULL	1	NULL	NULL
469944	NULL	NULL	NULL	1	NULL	1	1
469993	1	1	NULL	NULL	NULL	1	NULL
470223	NULL	NULL	NULL	NULL	NULL	NULL	NULL
470255	NULL	NULL	NULL	NULL	NULL	1	NULL
470684	NULL	1	NULL	NULL	NULL	1	NULL
470977	NULL	NULL	NULL	NULL	NULL	1	NULL
471137	NULL	NULL	NULL	NULL	NULL	NULL	NULL
471367	1	NULL	NULL	NULL	NULL	1	NULL
471448	1	NULL	1	NULL	NULL	1	NULL
471572	1	1	1	NULL	1	1	1
471717	NULL	NULL	NULL	NULL	NULL	1	NULL
472019	NULL	1	NULL	1	NULL	1	NULL
472050	NULL	1	NULL	NULL	NULL	1	1
472103	NULL	NULL	NULL	NULL	1	1	NULL
472338	NULL	NULL	NULL	NULL	NULL	NULL	1
472344	NULL	NULL	NULL	NULL	NULL	1	NULL
472359	NULL	NULL	NULL	NULL	NULL	NULL	1
472546	NULL	1	NULL	NULL	NULL	1	NULL
472858	1	NULL	NULL	NULL	NULL	NULL	1
473021	NULL	NULL	1	NULL	NULL	NULL	NULL
473056	NULL	NULL	NULL	NULL	NULL	NULL	NULL
473397	NULL	NULL	NULL	1	NULL	1	NULL
473471	NULL	1	NULL	NULL	NULL	NULL	NULL
473541	NULL	NULL	NULL	NULL	NULL	NULL	NULL
473611	1	NULL	NULL	NULL	NULL	1	NULL
473730	1	NULL	1	NULL	1	1	NULL
[truncated: 9,647 more rows]
